# Supplementary material for: Chronology of motor-mediated microtubule streaming
Source: eLife. 2019 Jan 2;8:e39694. doi: 10.7554/eLife.39694 (PMC6338466; doi:10.7554/eLife.39694)
Supplement: Figure 3—source data 1. [file elife-39694-fig3-data1.zip]

Archive with 3 entries (2 files):
- fig03/
- fig03/3d.txt
- fig03/3e.txt
