# Supplementary material for: Chronology of motor-mediated microtubule streaming
Source: eLife. 2019 Jan 2;8:e39694. doi: 10.7554/eLife.39694 (PMC6338466; doi:10.7554/eLife.39694)
Supplement: Figure 3—source data 1. [file elife-39694-fig3-data1.zip › fig03/3d.txt]

FIG 3D

x_axis, lags		 pa=0.0			  pa=0.2		   pa=0.4		    pa=0.6		     pa=0.8		      pa=1.0
5.310839093068900167e-03 1.253998215440491615e-01 1.258489732803752259e-01 1.285340298392549929e-01 1.338433399182968053e-01 1.413973984553663910e-01 1.516137464465549811e-01
5.964072301516375185e-03 1.350953226081749170e-01 1.355752118181100530e-01 1.385669613774198339e-01 1.445057615754505587e-01 1.529757114324270528e-01 1.644378895782556971e-01
6.696968096359883806e-03 1.449228984716029178e-01 1.454464112348289317e-01 1.487879660822146455e-01 1.554457812842055808e-01 1.649404223396988556e-01 1.777902845240321161e-01
7.525458994878632228e-03 1.548458114855466305e-01 1.554291598626048598e-01 1.591720435879226958e-01 1.666464790557258546e-01 1.773104922571797082e-01 1.917235270824120541e-01
8.454855836165689476e-03 1.646444695847568140e-01 1.653163133525103745e-01 1.695246512516854487e-01 1.779203686246881300e-01 1.899020844804682751e-01 2.060742550526142580e-01
9.495780298407193593e-03 1.741690689308752482e-01 1.749700998105468974e-01 1.797147188368491411e-01 1.891496390654510973e-01 2.025899269182902529e-01 2.207216729365974184e-01
1.066947573797541980e-02 1.833593599491317172e-01 1.843059533338172740e-01 1.896658706356225410e-01 2.002828789789533603e-01 2.153644695477957838e-01 2.356961430226944543e-01
1.198656383305650962e-02 1.919844848775614232e-01 1.931635636025672009e-01 1.992158336174682798e-01 2.111484678180681474e-01 2.280724404525300286e-01 2.508542237318115986e-01
1.346297710092966317e-02 1.999156585989750323e-01 2.013595461488967009e-01 2.082040078248063586e-01 2.216276714205568377e-01 2.406164468630387077e-01 2.661138070779857645e-01
1.512526973706022730e-02 2.070592526210955908e-01 2.088642021291809703e-01 2.166059972864934069e-01 2.316770670378495711e-01 2.529742613649698102e-01 2.815122605635504427e-01
1.698937425872741255e-02 2.133427071648894280e-01 2.155054224570404908e-01 2.242995261858529710e-01 2.412441041209793802e-01 2.650867152350811495e-01 2.970024602664901314e-01
1.908184486139655883e-02 2.186777599265840311e-01 2.213201338049867462e-01 2.312367763342058347e-01 2.502577666960257297e-01 2.769656869930569587e-01 3.126394592587955490e-01
2.143985741871914930e-02 2.231349136378559250e-01 2.262693765622147690e-01 2.374813797075451260e-01 2.588631856873124804e-01 2.887262236285318973e-01 3.285729921900467643e-01
2.407934444797439275e-02 2.266509588774902328e-01 2.303716789361372197e-01 2.430163672840384703e-01 2.669683251596521312e-01 3.004159617831667628e-01 3.447816355212406370e-01
2.705341434009297941e-02 2.293148060576795932e-01 2.336831946296490103e-01 2.479522250504753444e-01 2.747384640166516956e-01 3.121036809724443417e-01 3.615453665308421272e-01
3.038862129054024919e-02 2.311256258493353255e-01 2.362471670059756168e-01 2.522429076805771109e-01 2.822808897874912737e-01 3.239999273964829229e-01 3.788639700921954123e-01
3.413807369024689231e-02 2.322519353402466014e-01 2.380754199624494361e-01 2.560764286064020623e-01 2.896723109734629098e-01 3.361163684038220301e-01 3.970242088627425336e-01
3.834425825195746096e-02 2.326091364645367365e-01 2.393064766365069485e-01 2.594708836672897090e-01 2.969797702234290848e-01 3.486029855709833480e-01 4.160584895095909563e-01
4.307621588388185763e-02 2.325044239695415182e-01 2.400118019502842648e-01 2.625939894185047030e-01 3.044047445853202416e-01 3.616514485393285128e-01 4.362094346238698517e-01
4.838705497695075519e-02 2.318247408273730603e-01 2.402678987245754905e-01 2.655112876112856735e-01 3.120150937453093354e-01 3.754349765844469666e-01 4.576087755854356676e-01
5.435643811756019073e-02 2.306565105263755078e-01 2.401300825513003889e-01 2.682433485036893606e-01 3.199624750674781581e-01 3.900206179926351546e-01 4.803585850810436209e-01
6.105871705301314789e-02 2.291697403076082828e-01 2.396580253739741262e-01 2.710409125313558709e-01 3.283065950550997925e-01 4.055680902197050797e-01 5.044653646311428874e-01
6.858948688698485174e-02 2.272464194374968494e-01 2.389596948415325939e-01 2.738436449110058235e-01 3.372168828317561595e-01 4.221524594614104453e-01 5.302415022647071208e-01
7.704965356224360851e-02 2.252063103825775459e-01 2.380707352284923417e-01 2.766985462911264460e-01 3.467904100904956599e-01 4.399143859881582963e-01 5.577735164685825309e-01
8.655074469974387286e-02 2.227949120463978416e-01 2.369586245291105120e-01 2.798401052395504407e-01 3.570709994835229439e-01 4.587802339150151010e-01 5.869520454788303976e-01
9.722553127681235474e-02 2.202658359490142215e-01 2.358600463153975590e-01 2.832196746707624224e-01 3.681079889284589735e-01 4.792027102560232343e-01 6.179141873236554394e-01
1.092174059489619403e-01 2.175073369299521941e-01 2.346963725004233003e-01 2.870610161512623937e-01 3.801471032096223057e-01 5.009563110487667004e-01 6.512200120442400708e-01
1.226856938889846621e-01 2.146767419922223641e-01 2.335767592026121442e-01 2.912719454617682668e-01 3.931863938094349864e-01 5.239859448197068392e-01 6.863982194081718058e-01
1.378162744651379723e-01 2.117250193218323528e-01 2.323900120329322472e-01 2.959454642199109142e-01 4.070423784312391935e-01 5.488057541594874023e-01 7.242315065805450258e-01
1.548109595629584556e-01 2.087522252587309668e-01 2.315103926502689591e-01 3.012830433484136039e-01 4.221213257588217749e-01 5.752552941538707776e-01 7.644939378720757572e-01
1.739034261025411421e-01 2.057759705667950023e-01 2.305055142136316626e-01 3.070852240770056696e-01 4.382786702164149228e-01 6.037486894303450979e-01 8.073484331799107849e-01
1.953485943603533725e-01 2.027431846502907309e-01 2.298200796732605133e-01 3.135712910763952532e-01 4.559563792605596522e-01 6.342848637464886252e-01 8.534151091158841407e-01
2.194438713256069706e-01 1.996956834458408769e-01 2.292988810091837470e-01 3.208136359982095565e-01 4.747303043279899049e-01 6.668908540605494872e-01 9.026338405151219657e-01
2.465025965047930034e-01 1.967540516721689448e-01 2.290231914448707662e-01 3.287004496011593502e-01 4.951250466217384516e-01 7.019618315051425750e-01 9.553963268324424662e-01
2.769071503126124822e-01 1.937451079759734962e-01 2.289783395152711898e-01 3.374666616523058216e-01 5.170593326128858358e-01 7.395762290438051556e-01 1.011466920841847639e+00
3.110558456810454953e-01 1.908103364283016135e-01 2.294454684227630326e-01 3.471411021432938560e-01 5.406539522860938085e-01 7.797161993528201052e-01 1.071608933980261913e+00
3.494160364502821858e-01 1.879054717310727207e-01 2.298975981510324729e-01 3.577530248232216881e-01 5.661928677615072347e-01 8.229171046592674843e-01 1.134962720702340278e+00
3.925081848514431759e-01 1.852179099061056489e-01 2.309764377609946628e-01 3.693131449412341838e-01 5.934476593758488683e-01 8.686299450302269465e-01 1.203049466269787482e+00
4.409111723456731746e-01 1.824383464919189513e-01 2.322549449058730620e-01 3.818273854056546401e-01 6.228617526377341340e-01 9.177791113812755475e-01 1.275652000065133018e+00
4.952888538196056900e-01 1.798151090726668178e-01 2.340990038520234240e-01 3.954638116759880417e-01 6.547124893134492751e-01 9.701992423939524990e-01 1.351971767988538353e+00
5.563688142289910932e-01 1.771461510863769628e-01 2.361734831934057532e-01 4.105279337843261156e-01 6.880619433669583618e-01 1.025060161942663362e+00 1.433380004490913073e+00
6.249848553114412120e-01 1.747897540990235032e-01 2.391395991874567528e-01 4.264410065686349838e-01 7.242985430675217273e-01 1.084427857527480832e+00 1.518116662807146300e+00
7.020610630691502818e-01 1.722735197627213166e-01 2.421353231929110061e-01 4.435828190893797984e-01 7.626995432214437320e-01 1.146738395467503002e+00 1.607864389843036479e+00
7.886383619643594356e-01 1.700318208055442981e-01 2.458948788510429972e-01 4.626046791905434330e-01 8.039578428647924380e-01 1.212530079225141000e+00 1.703611097528144436e+00
8.859010691148232475e-01 1.676856131219383594e-01 2.501632764082912797e-01 4.827605879992750704e-01 8.476909744763815313e-01 1.282465981529340215e+00 1.802903130158107992e+00
9.951503400983435776e-01 1.655886433505434907e-01 2.547705844586777291e-01 5.039418414757056430e-01 8.937854023182412178e-01 1.355480524801891518e+00 1.907612076549780378e+00
1.117878520700072986e+00 1.634919480086665100e-01 2.603252527364775526e-01 5.275483248584058593e-01 9.422045934599522221e-01 1.432176386419156566e+00 2.017499632544542010e+00
1.255737281877955303e+00 1.615048435538515015e-01 2.661042468763109015e-01 5.521154174642480816e-01 9.935029204030477734e-01 1.512806701340383864e+00 2.132463639743087835e+00
1.410601349831844598e+00 1.598300611486557221e-01 2.726704007607758662e-01 5.790261012421165088e-01 1.049118202933737587e+00 1.597258069096885169e+00 2.251764852112372761e+00
1.584563195164409466e+00 1.579407589208991491e-01 2.800397277269014995e-01 6.068347698519801492e-01 1.106667301366559109e+00 1.687225526259066077e+00 2.376273632633270960e+00
1.779980830432972727e+00 1.561575155618816213e-01 2.876236898786617147e-01 6.363289147662983813e-01 1.167167280897451365e+00 1.778244510739852124e+00 2.506043474947162952e+00
1.999493742666789586e+00 1.547414081655628382e-01 2.960594958624045980e-01 6.680079598886967673e-01 1.230791944950308858e+00 1.873142381882544338e+00 2.640370306245152676e+00
2.246081312597071999e+00 1.530675158268777758e-01 3.056057774924352266e-01 7.021565566187949470e-01 1.297934525656160520e+00 1.974765524205069012e+00 2.781220095646411927e+00
2.523078747174266390e+00 1.517256930079205202e-01 3.155286018779276391e-01 7.365417584465517864e-01 1.366859164973027285e+00 2.079634381368517193e+00 2.924372723178048084e+00
2.834230187958986846e+00 1.501229822626711785e-01 3.263768545052366798e-01 7.733416353646809238e-01 1.440431810443581151e+00 2.187774006512546165e+00 3.072411526177779351e+00
3.183763062869316762e+00 1.489579718054801771e-01 3.377082477399341309e-01 8.135280077508274532e-01 1.516870328453143291e+00 2.295098629097886089e+00 3.225482198754583418e+00
3.576398707858993387e+00 1.479964920227530567e-01 3.501714447974459965e-01 8.535464910161026930e-01 1.594166024689101402e+00 2.412700925657861095e+00 3.376770787858303535e+00
4.017453272860179503e+00 1.466500802080329124e-01 3.628416454543637037e-01 8.975464653709190888e-01 1.678361358645727330e+00 2.526168639783997527e+00 3.534309271101015337e+00
4.512901451852577850e+00 1.456108454295906574e-01 3.771733430963424838e-01 9.438930554703109932e-01 1.760814515397113089e+00 2.647782085318095113e+00 3.699409812735923175e+00
5.069450834610732315e+00 1.446891828118333501e-01 3.914846058221768677e-01 9.878827088676277457e-01 1.848341604573753294e+00 2.767805438159292031e+00 3.861428420895931080e+00
5.694637501807711111e+00 1.435045000261152559e-01 4.073150406219950836e-01 1.036533318144059468e+00 1.933292004459072455e+00 2.891353336284919973e+00 4.026600953690203433e+00
6.396921620118769525e+00 1.429787524441000213e-01 4.233270185863992618e-01 1.084994075709371675e+00 2.024389132005680381e+00 3.013066131398061120e+00 4.181276142801817031e+00
7.185814902359596523e+00 1.421481648553362953e-01 4.412007804175539505e-01 1.137380751115179445e+00 2.119342472360044027e+00 3.136927674723597015e+00 4.334770790434550491e+00
8.072002756785446209e+00 1.413800593722923382e-01 4.584617397919059090e-01 1.187789579890702774e+00 2.206077178768685698e+00 3.249408970517291273e+00 4.484510947719265950e+00
9.067471747229372880e+00 1.406490981929574280e-01 4.766540430948845164e-01 1.243311737383564486e+00 2.297316228899748847e+00 3.368645256489322559e+00 4.631748837482815517e+00
1.018571140498777439e+01 1.395521931525136594e-01 4.941757843847888187e-01 1.291141170533648408e+00 2.380236391703222765e+00 3.491212660705391713e+00 4.754206274999128290e+00
1.144185231063680419e+01 1.392575714105430129e-01 5.145521281592272400e-01 1.348066160468122554e+00 2.469899283686359581e+00 3.605054208551591088e+00 4.902378546889840649e+00
1.285291039263065294e+01 1.392476115134899939e-01 5.315893565842584323e-01 1.399643135705085584e+00 2.551185777652547948e+00 3.696536408341665858e+00 5.014387971244663511e+00
1.443798342834799620e+01 1.381882733071045921e-01 5.511810507475338738e-01 1.448167840850861365e+00 2.620124756061424254e+00 3.796397721972724515e+00 5.125086861700939522e+00
1.621853251856392575e+01 1.387711911880399052e-01 5.697501435590693886e-01 1.491758411557853270e+00 2.702761838597722122e+00 3.883623868429816550e+00 5.232492277381481038e+00
1.821866887276097913e+01 1.373700799701028930e-01 5.874847526012784149e-01 1.544191137894059596e+00 2.780381361678729402e+00 3.962307216957222877e+00 5.350909446198595987e+00
2.046546714863561434e+01 1.377542222383069948e-01 6.081380562375504617e-01 1.588166848796076058e+00 2.835633522773080450e+00 4.038495934741612281e+00 5.410984019177747406e+00
2.298935314335203017e+01 1.372067842762879353e-01 6.232088089632665806e-01 1.631152046817222256e+00 2.896950659022317076e+00 4.108315472316943051e+00 5.477401310871240270e+00
2.582449148479592793e+01 1.358925306260578281e-01 6.403401015557568243e-01 1.666573764882793851e+00 2.951218324855323427e+00 4.174145696671859973e+00 5.561121119637600252e+00
2.900927422877111539e+01 1.365598912296934753e-01 6.552074180406630699e-01 1.704255743605915141e+00 2.986504874464036785e+00 4.221602992308874924e+00 5.634437564878315818e+00
3.258681476703511493e+01 1.363407456900161963e-01 6.724369436428259128e-01 1.727362750929013924e+00 3.040298490609861570e+00 4.296670708719873666e+00 5.630440603406468014e+00
3.660555326295582290e+01 1.355560911384251221e-01 6.824285599660641077e-01 1.759626847407828043e+00 3.078194152416464213e+00 4.317194295058302878e+00 5.739277509678712086e+00
4.111989395220262367e+01 1.356696397730172143e-01 6.932081107294082445e-01 1.787130776295779544e+00 3.114300833286569592e+00 4.352620174751516302e+00 5.735749228199707339e+00
4.619096990357582655e+01 1.353982472481532195e-01 7.014515464898042341e-01 1.817401071184683525e+00 3.134731161297036550e+00 4.367363862425755805e+00 5.733642323442476929e+00
5.188742371235337458e+01 1.353692794005972033e-01 7.154051776540546470e-01 1.822615467996653082e+00 3.169049024003397719e+00 4.437618260329021957e+00 5.812319085830677245e+00
5.828639000552297489e+01 1.356077293387194238e-01 7.250434734877605480e-01 1.832159941261929381e+00 3.183818345246526071e+00 4.442487440567511214e+00 5.891597410851920458e+00
6.547450450120986432e+01 1.353232386789009756e-01 7.360903866396233397e-01 1.862494940012566103e+00 3.218943540526356006e+00 4.460851882602176133e+00 5.813908832146502448e+00
7.354908301495545686e+01 1.347395452637377977e-01 7.406021320650815198e-01 1.869006202018052010e+00 3.209843919808928359e+00 4.463016475188721799e+00 5.919516357688252128e+00
8.261945448032963668e+01 1.361807991120548567e-01 7.443291299061758348e-01 1.887172550912787905e+00 3.257857587655095255e+00 4.474573641990699180e+00 5.868481619125617499e+00
9.280842142968145936e+01 1.338469053631293482e-01 7.500565027144964203e-01 1.864796290400540180e+00 3.252117591814490893e+00 4.563527678583571223e+00 5.844927557689436171e+00
1.042539275976142932e+02 1.337651709225731733e-01 7.557386473373037816e-01 1.888161211364537628e+00 3.218289622893892421e+00 4.568895813420016161e+00 5.929145125855304954e+00
1.171109432688638918e+02 1.354926989303525953e-01 7.584045024960569537e-01 1.884885054335948329e+00 3.327505717708098221e+00 4.545056798551159183e+00 5.963768509251210048e+00
1.315535365055446562e+02 1.354082075222491355e-01 7.669224243059769019e-01 1.915859881475098669e+00 3.278393703206208709e+00 4.488639714725880303e+00 5.911588918315782593e+00
1.477772524030634429e+02 1.344644254119412297e-01 7.726200400265377244e-01 1.898189079206697327e+00 3.296851570482758564e+00 4.564043669547557691e+00 6.050663992325412188e+00
1.660017366446313076e+02 1.342711856546162097e-01 7.640622877228717691e-01 1.943500751987067066e+00 3.332675977868404527e+00 4.520126406506486560e+00 5.998909128674706714e+00
1.864737414361905223e+02 1.328628889471706598e-01 7.755955282824115171e-01 1.893669303143327598e+00 3.304630428144580190e+00 4.659591175186056589e+00 5.941758831385599571e+00
2.094704341591691446e+02 1.338034893206103415e-01 7.772731777329591196e-01 1.925475791459541508e+00 3.290595652636298496e+00 4.637167550156056528e+00 6.017388587843463199e+00
2.353031733770766039e+02 1.352739937297459949e-01 8.016381474707993116e-01 1.940374737750193423e+00 3.329790763500444672e+00 4.524928349749687939e+00 6.027571351083355289e+00
2.643217097092260701e+02 1.327424071166837805e-01 7.874848175063388078e-01 1.967473653874628914e+00 3.385317842353404494e+00 4.561007624608494737e+00 5.943779652939958247e+00
2.969189284100444866e+02 1.334749866309274668e-01 7.876628184412115541e-01 1.949392391719339424e+00 3.360855117400598058e+00 4.651892714945128127e+00 5.801937280404526831e+00
3.335361708298441954e+02 1.335150544218436930e-01 7.894885863348717336e-01 1.954796981622182406e+00 3.405567669539137032e+00 4.443461098424855926e+00 5.843294282449114974e+00
3.746691984871239356e+02 1.339767192037407129e-01 7.868180816313651293e-01 1.970487574054935687e+00 3.361151664148016138e+00 4.691872209133340021e+00 5.797073815435734190e+00
4.208749112800221610e+02 1.336708330484665253e-01 8.188775114957996815e-01 1.985829940440245744e+00 3.286653499475677531e+00 4.827039924573508500e+00 5.770954587464124153e+00
4.727789048103458640e+02 1.349231096205291414e-01 8.010721209143767396e-01 1.968391547362532190e+00 3.378407927571830172e+00 4.714592756405115104e+00 5.942058690471682780e+00
5.310839093068900638e+02 1.332761146771985483e-01 7.917449439369502739e-01 1.932161720620006129e+00 3.420419952791879936e+00 4.606880301067818984e+00 5.990126878729609139e+00
