# Supplementary material for: Chronology of motor-mediated microtubule streaming
Source: eLife. 2019 Jan 2;8:e39694. doi: 10.7554/eLife.39694 (PMC6338466; doi:10.7554/eLife.39694)
Supplement: Figure 3—source data 1. [file elife-39694-fig3-data1.zip › fig03/3e.txt]

FIG 3E

bin_center_for_tau=0.006  hist_value_for_tau=0.006 bin_center_for_tau=0.060  hist_value_for_tau=0.060     bin_center_for_tau=0.384  hist_value_for_tau=0.384 bin_center_for_tau=2.280  hist_value_for_tau=2.280   bin_center_for_tau=13.578 hist_value_for_tau=13.578
-1.643179702758789062e+01 3.662676727222251768e-06 -7.870093345642089844e+00 6.453474410604327779e-06 -2.860664844512939453e+00 1.132047497727795094e-05 -3.084486722946166992e+00 2.160224158127195220e-05 -1.435561537742614746e+00 9.500635972074053146e-05
-1.638811492919921875e+01 0.000000000000000000e+00 -7.845255851745605469e+00 0.000000000000000000e+00 -2.846350669860839844e+00 1.132047497727795094e-05 -3.076472759246826172e+00 2.160224158127195220e-05 -1.432486057281494141e+00 9.500635972074053146e-05
-1.634442901611328125e+01 0.000000000000000000e+00 -7.820418357849121094e+00 0.000000000000000000e+00 -2.832036972045898438e+00 0.000000000000000000e+00 -3.068458557128906250e+00 0.000000000000000000e+00 -1.429410696029663086e+00 0.000000000000000000e+00
-1.630074691772460938e+01 0.000000000000000000e+00 -7.795580387115478516e+00 0.000000000000000000e+00 -2.817722797393798828e+00 1.132047497727795094e-05 -3.060444593429565430e+00 0.000000000000000000e+00 -1.426335215568542480e+00 9.500635972074053146e-05
-1.625706100463867188e+01 0.000000000000000000e+00 -7.770742893218994141e+00 0.000000000000000000e+00 -2.803408622741699219e+00 2.264094995455590188e-05 -3.052430391311645508e+00 0.000000000000000000e+00 -1.423259854316711426e+00 4.750317986037026438e-04
-1.621337890625000000e+01 0.000000000000000000e+00 -7.745905399322509766e+00 0.000000000000000000e+00 -2.789094448089599609e+00 0.000000000000000000e+00 -3.044416189193725586e+00 0.000000000000000000e+00 -1.420184373855590820e+00 3.800254388829621259e-04
-1.616969299316406250e+01 0.000000000000000000e+00 -7.721067905426025391e+00 0.000000000000000000e+00 -2.774780750274658203e+00 1.132047497727795094e-05 -3.036402225494384766e+00 0.000000000000000000e+00 -1.417109012603759766e+00 4.750317986037026438e-04
-1.612601089477539062e+01 0.000000000000000000e+00 -7.696230411529541016e+00 0.000000000000000000e+00 -2.760466575622558594e+00 1.132047497727795094e-05 -3.028388023376464844e+00 0.000000000000000000e+00 -1.414033532142639160e+00 3.800254388829621259e-04
-1.608232879638671875e+01 0.000000000000000000e+00 -7.671392917633056641e+00 0.000000000000000000e+00 -2.746152400970458984e+00 1.132047497727795094e-05 -3.020374059677124023e+00 0.000000000000000000e+00 -1.410958170890808105e+00 4.750317986037026438e-04
-1.603864288330078125e+01 0.000000000000000000e+00 -7.646555423736572266e+00 0.000000000000000000e+00 -2.731838703155517578e+00 3.396142493183384943e-05 -3.012359857559204102e+00 0.000000000000000000e+00 -1.407882690429687500e+00 4.750317986037026438e-04
-1.599495887756347656e+01 0.000000000000000000e+00 -7.621717929840087891e+00 0.000000000000000000e+00 -2.717524528503417969e+00 1.132047497727795094e-05 -3.004345655441284180e+00 0.000000000000000000e+00 -1.404807329177856445e+00 2.850190791622216079e-04
-1.595127487182617188e+01 0.000000000000000000e+00 -7.596879959106445312e+00 0.000000000000000000e+00 -2.703210353851318359e+00 0.000000000000000000e+00 -2.996331691741943359e+00 0.000000000000000000e+00 -1.401731848716735840e+00 6.650445180451837338e-04
-1.590759086608886719e+01 0.000000000000000000e+00 -7.572042465209960938e+00 6.453474410604327779e-06 -2.688896179199218750e+00 1.132047497727795094e-05 -2.988317489624023438e+00 2.160224158127195220e-05 -1.398656487464904785e+00 7.600508777659242517e-04
-1.586390781402587891e+01 0.000000000000000000e+00 -7.547204971313476562e+00 0.000000000000000000e+00 -2.674582481384277344e+00 1.132047497727795094e-05 -2.980303525924682617e+00 0.000000000000000000e+00 -1.395581126213073730e+00 8.550572374866647696e-04
-1.582022380828857422e+01 0.000000000000000000e+00 -7.522367477416992188e+00 0.000000000000000000e+00 -2.660268306732177734e+00 1.132047497727795094e-05 -2.972289323806762695e+00 2.160224158127195220e-05 -1.392505645751953125e+00 9.500635972074052875e-04
-1.577653980255126953e+01 0.000000000000000000e+00 -7.497529983520507812e+00 0.000000000000000000e+00 -2.645954132080078125e+00 0.000000000000000000e+00 -2.964275121688842773e+00 0.000000000000000000e+00 -1.389430284500122070e+00 5.700381583244432159e-04
-1.573285579681396484e+01 0.000000000000000000e+00 -7.472692489624023438e+00 0.000000000000000000e+00 -2.631640434265136719e+00 0.000000000000000000e+00 -2.956261157989501953e+00 0.000000000000000000e+00 -1.386354804039001465e+00 1.140076316648886432e-03
-1.568917179107666016e+01 0.000000000000000000e+00 -7.447854995727539062e+00 0.000000000000000000e+00 -2.617326259613037109e+00 0.000000000000000000e+00 -2.948246955871582031e+00 0.000000000000000000e+00 -1.383279442787170410e+00 1.045069956928145914e-03
-1.564548778533935547e+01 0.000000000000000000e+00 -7.423017501831054688e+00 0.000000000000000000e+00 -2.603012084960937500e+00 0.000000000000000000e+00 -2.940232753753662109e+00 0.000000000000000000e+00 -1.380203962326049805e+00 1.045069956928145914e-03
-1.560180377960205078e+01 3.662676727222251768e-06 -7.398179531097412109e+00 0.000000000000000000e+00 -2.588697910308837891e+00 3.396142493183384943e-05 -2.932218790054321289e+00 0.000000000000000000e+00 -1.377128601074218750e+00 6.650445180451837338e-04
-1.555811977386474609e+01 0.000000000000000000e+00 -7.373342037200927734e+00 0.000000000000000000e+00 -2.574384212493896484e+00 0.000000000000000000e+00 -2.924204587936401367e+00 0.000000000000000000e+00 -1.374053120613098145e+00 6.650445180451837338e-04
-1.551443576812744141e+01 0.000000000000000000e+00 -7.348504543304443359e+00 0.000000000000000000e+00 -2.560070037841796875e+00 1.132047497727795094e-05 -2.916190624237060547e+00 0.000000000000000000e+00 -1.370977759361267090e+00 5.700381583244432159e-04
-1.547075271606445312e+01 0.000000000000000000e+00 -7.323667049407958984e+00 0.000000000000000000e+00 -2.545755863189697266e+00 5.660237488638975131e-05 -2.908176422119140625e+00 0.000000000000000000e+00 -1.367902278900146484e+00 4.750317986037026438e-04
-1.542706871032714844e+01 0.000000000000000000e+00 -7.298829555511474609e+00 0.000000000000000000e+00 -2.531442165374755859e+00 6.792284986366769887e-05 -2.900162220001220703e+00 2.160224158127195220e-05 -1.364826917648315430e+00 9.500635972074052875e-04
-1.538338470458984375e+01 3.662676727222251768e-06 -7.273992061614990234e+00 0.000000000000000000e+00 -2.517127990722656250e+00 4.528189990911180376e-05 -2.892148256301879883e+00 2.160224158127195220e-05 -1.361751556396484375e+00 1.140076316648886432e-03
-1.533970069885253906e+01 0.000000000000000000e+00 -7.249154567718505859e+00 0.000000000000000000e+00 -2.502813816070556641e+00 3.396142493183384943e-05 -2.884134054183959961e+00 0.000000000000000000e+00 -1.358676075935363770e+00 4.750317986037026438e-04
-1.529601669311523438e+01 0.000000000000000000e+00 -7.224317073822021484e+00 0.000000000000000000e+00 -2.488499641418457031e+00 1.132047497727795094e-05 -2.876120090484619141e+00 0.000000000000000000e+00 -1.355600714683532715e+00 7.600508777659242517e-04
-1.525233268737792969e+01 0.000000000000000000e+00 -7.199479103088378906e+00 0.000000000000000000e+00 -2.474185943603515625e+00 7.924332484094565997e-05 -2.868105888366699219e+00 0.000000000000000000e+00 -1.352525234222412109e+00 6.650445180451837338e-04
-1.520864868164062500e+01 0.000000000000000000e+00 -7.174641609191894531e+00 0.000000000000000000e+00 -2.459871768951416016e+00 5.660237488638975131e-05 -2.860091686248779297e+00 0.000000000000000000e+00 -1.349449872970581055e+00 5.700381583244432159e-04
-1.516496467590332031e+01 0.000000000000000000e+00 -7.149804115295410156e+00 0.000000000000000000e+00 -2.445557594299316406e+00 6.792284986366769887e-05 -2.852077722549438477e+00 2.160224158127195220e-05 -1.346374392509460449e+00 6.650445180451837338e-04
-1.512128067016601562e+01 3.662676727222251768e-06 -7.124966621398925781e+00 0.000000000000000000e+00 -2.431243896484375000e+00 4.528189990911180376e-05 -2.844063520431518555e+00 4.320448316254390440e-05 -1.343299031257629395e+00 1.235082676369626950e-03
-1.507759761810302734e+01 0.000000000000000000e+00 -7.100129127502441406e+00 0.000000000000000000e+00 -2.416929721832275391e+00 5.660237488638975131e-05 -2.836049556732177734e+00 0.000000000000000000e+00 -1.340223550796508789e+00 7.600508777659242517e-04
-1.503391361236572266e+01 0.000000000000000000e+00 -7.075291633605957031e+00 0.000000000000000000e+00 -2.402615547180175781e+00 7.924332484094565997e-05 -2.828035354614257812e+00 0.000000000000000000e+00 -1.337148189544677734e+00 1.045069956928145914e-03
-1.499022960662841797e+01 0.000000000000000000e+00 -7.050454139709472656e+00 6.453474410604327779e-06 -2.388301372528076172e+00 7.924332484094565997e-05 -2.820021152496337891e+00 4.320448316254390440e-05 -1.334072709083557129e+00 8.550572374866647696e-04
-1.494654560089111328e+01 0.000000000000000000e+00 -7.025616645812988281e+00 0.000000000000000000e+00 -2.373987674713134766e+00 5.660237488638975131e-05 -2.812007188796997070e+00 0.000000000000000000e+00 -1.330997347831726074e+00 1.425095395811107985e-03
-1.490286159515380859e+01 0.000000000000000000e+00 -7.000778675079345703e+00 0.000000000000000000e+00 -2.359673500061035156e+00 1.584866496818913199e-04 -2.803992986679077148e+00 0.000000000000000000e+00 -1.327921867370605469e+00 1.045069956928145914e-03
-1.485917758941650391e+01 0.000000000000000000e+00 -6.975941181182861328e+00 6.453474410604327779e-06 -2.345359325408935547e+00 9.056379981822360752e-05 -2.795979022979736328e+00 0.000000000000000000e+00 -1.324846506118774414e+00 7.600508777659242517e-04
-1.481549358367919922e+01 0.000000000000000000e+00 -6.951103687286376953e+00 0.000000000000000000e+00 -2.331045627593994141e+00 1.358456997273353977e-04 -2.787964820861816406e+00 2.160224158127195220e-05 -1.321771144866943359e+00 6.650445180451837338e-04
-1.477180957794189453e+01 3.662676727222251768e-06 -6.926266193389892578e+00 0.000000000000000000e+00 -2.316731452941894531e+00 1.924480746137251490e-04 -2.779950618743896484e+00 0.000000000000000000e+00 -1.318695664405822754e+00 8.550572374866647696e-04
-1.472812557220458984e+01 3.662676727222251768e-06 -6.901428699493408203e+00 6.453474410604327779e-06 -2.302417278289794922e+00 2.264094995455590053e-04 -2.771936655044555664e+00 0.000000000000000000e+00 -1.315620303153991699e+00 1.140076316648886432e-03
-1.468444252014160156e+01 0.000000000000000000e+00 -6.876591205596923828e+00 1.290694882120865556e-05 -2.288103103637695312e+00 2.830118744319487837e-04 -2.763922452926635742e+00 4.320448316254390440e-05 -1.312544822692871094e+00 7.600508777659242517e-04
-1.464075851440429688e+01 0.000000000000000000e+00 -6.851753711700439453e+00 1.290694882120865556e-05 -2.273789405822753906e+00 1.245252247500574637e-04 -2.755908489227294922e+00 0.000000000000000000e+00 -1.309469461441040039e+00 1.425095395811107985e-03
-1.459707450866699219e+01 0.000000000000000000e+00 -6.826916217803955078e+00 0.000000000000000000e+00 -2.259475231170654297e+00 2.490504495001149275e-04 -2.747894287109375000e+00 4.320448316254390440e-05 -1.306393980979919434e+00 6.650445180451837338e-04
-1.455339050292968750e+01 0.000000000000000000e+00 -6.802078247070312500e+00 1.290694882120865556e-05 -2.245161056518554688e+00 2.716913994546707955e-04 -2.739880084991455078e+00 2.160224158127195220e-05 -1.303318619728088379e+00 4.750317986037026438e-04
-1.450970649719238281e+01 0.000000000000000000e+00 -6.777240753173828125e+00 0.000000000000000000e+00 -2.230847358703613281e+00 2.490504495001149275e-04 -2.731866121292114258e+00 2.160224158127195220e-05 -1.300243139266967773e+00 4.750317986037026438e-04
-1.446602249145507812e+01 3.662676727222251768e-06 -6.752403259277343750e+00 6.453474410604327779e-06 -2.216533184051513672e+00 2.830118744319487837e-04 -2.723851919174194336e+00 0.000000000000000000e+00 -1.297167778015136719e+00 6.650445180451837338e-04
-1.442233848571777344e+01 0.000000000000000000e+00 -6.727565765380859375e+00 0.000000000000000000e+00 -2.202219009399414062e+00 3.282937743410605739e-04 -2.715837955474853516e+00 2.160224158127195220e-05 -1.294092297554016113e+00 5.700381583244432159e-04
-1.437865447998046875e+01 0.000000000000000000e+00 -6.702728271484375000e+00 0.000000000000000000e+00 -2.187904834747314453e+00 2.943323494092267177e-04 -2.707823753356933594e+00 0.000000000000000000e+00 -1.291016936302185059e+00 1.045069956928145914e-03
-1.433497047424316406e+01 0.000000000000000000e+00 -6.677890777587890625e+00 6.453474410604327779e-06 -2.173591136932373047e+00 3.848961492274502981e-04 -2.699809551239013672e+00 2.160224158127195220e-05 -1.287941575050354004e+00 4.750317986037026438e-04
-1.429128742218017578e+01 0.000000000000000000e+00 -6.653053283691406250e+00 6.453474410604327779e-06 -2.159276962280273438e+00 3.735756742501723641e-04 -2.691795587539672852e+00 0.000000000000000000e+00 -1.284866094589233398e+00 6.650445180451837338e-04
-1.424760341644287109e+01 0.000000000000000000e+00 -6.628215789794921875e+00 0.000000000000000000e+00 -2.144962787628173828e+00 4.867804240229518667e-04 -2.683781385421752930e+00 2.160224158127195220e-05 -1.281790733337402344e+00 8.550572374866647696e-04
-1.420391941070556641e+01 0.000000000000000000e+00 -6.603377819061279297e+00 1.290694882120865556e-05 -2.130648612976074219e+00 4.188575741592841543e-04 -2.675767183303833008e+00 0.000000000000000000e+00 -1.278715252876281738e+00 8.550572374866647696e-04
-1.416023540496826172e+01 7.325353454444503536e-06 -6.578540325164794922e+00 1.936042323181298334e-05 -2.116334915161132812e+00 3.396142493183385079e-04 -2.667753219604492188e+00 4.320448316254390440e-05 -1.275639891624450684e+00 1.425095395811107985e-03
-1.411655139923095703e+01 0.000000000000000000e+00 -6.553702831268310547e+00 3.226737205302163889e-05 -2.102020740509033203e+00 4.641394740683959987e-04 -2.659739017486572266e+00 6.480672474381585322e-05 -1.272564411163330078e+00 1.520101755531848503e-03
-1.407286739349365234e+01 0.000000000000000000e+00 -6.528865337371826172e+00 1.936042323181298334e-05 -2.087706565856933594e+00 4.867804240229518667e-04 -2.651725053787231445e+00 4.320448316254390440e-05 -1.269489049911499023e+00 1.045069956928145914e-03
-1.402918338775634766e+01 3.662676727222251768e-06 -6.504027843475341797e+00 6.453474410604327779e-06 -2.073392868041992188e+00 5.660237488638975674e-04 -2.643710851669311523e+00 2.160224158127195220e-05 -1.266413569450378418e+00 1.425095395811107985e-03
-1.398549938201904297e+01 3.662676727222251768e-06 -6.479190349578857422e+00 1.290694882120865556e-05 -2.059078693389892578e+00 5.999851737957314236e-04 -2.635696649551391602e+00 0.000000000000000000e+00 -1.263338208198547363e+00 4.750317986037026438e-04
-1.394181537628173828e+01 1.098803018166675530e-05 -6.454352855682373047e+00 2.581389764241731112e-05 -2.044764518737792969e+00 5.660237488638975674e-04 -2.627682685852050781e+00 2.160224158127195220e-05 -1.260262727737426758e+00 1.900127194414810629e-04
-1.389813232421875000e+01 0.000000000000000000e+00 -6.429515361785888672e+00 1.936042323181298334e-05 -2.030450344085693359e+00 7.697922984549005962e-04 -2.619668483734130859e+00 2.160224158127195220e-05 -1.257187366485595703e+00 1.045069956928145914e-03
-1.385444831848144531e+01 0.000000000000000000e+00 -6.404677391052246094e+00 1.936042323181298334e-05 -2.016136646270751953e+00 8.943175232049581412e-04 -2.611654520034790039e+00 4.320448316254390440e-05 -1.254111886024475098e+00 1.140076316648886432e-03
-1.381076431274414062e+01 3.662676727222251768e-06 -6.379839897155761719e+00 3.872084646362596667e-05 -2.001822471618652344e+00 6.792284986366770158e-04 -2.603640317916870117e+00 4.320448316254390440e-05 -1.251036524772644043e+00 8.550572374866647696e-04
-1.376708030700683594e+01 3.662676727222251768e-06 -6.355002403259277344e+00 6.453474410604327779e-06 -1.987508416175842285e+00 1.098086072795961170e-03 -2.595626115798950195e+00 8.640896632508780881e-05 -1.247961163520812988e+00 1.520101755531848503e-03
-1.372339630126953125e+01 1.098803018166675530e-05 -6.330164909362792969e+00 4.517432087423029445e-05 -1.973194360733032227e+00 1.007522272977737698e-03 -2.587612152099609375e+00 4.320448316254390440e-05 -1.244885683059692383e+00 9.500635972074052875e-04
-1.367971229553222656e+01 0.000000000000000000e+00 -6.305327415466308594e+00 1.290694882120865556e-05 -1.958880424499511719e+00 1.154688447682350894e-03 -2.579597949981689453e+00 1.080112079063597644e-04 -1.241810321807861328e+00 1.235082676369626950e-03
-1.363602828979492188e+01 3.662676727222251768e-06 -6.280489921569824219e+00 1.936042323181298334e-05 -1.944566369056701660e+00 8.603560982731242850e-04 -2.571583986282348633e+00 1.296134494876317064e-04 -1.238734841346740723e+00 1.330089036090367468e-03
-1.359234428405761719e+01 1.098803018166675530e-05 -6.255652427673339844e+00 1.936042323181298334e-05 -1.930252313613891602e+00 1.199970347591462847e-03 -2.563569784164428711e+00 4.320448316254390440e-05 -1.235659480094909668e+00 1.805120834694070057e-03
-1.354866123199462891e+01 1.098803018166675530e-05 -6.230814933776855469e+00 2.581389764241731112e-05 -1.915938258171081543e+00 1.245252247500574583e-03 -2.555555582046508789e+00 6.480672474381585322e-05 -1.232583999633789062e+00 1.425095395811107985e-03
-1.350497722625732422e+01 1.465070690888900707e-05 -6.205976963043212891e+00 4.517432087423029445e-05 -1.901624202728271484e+00 1.301854622386964307e-03 -2.547541618347167969e+00 8.640896632508780881e-05 -1.229508638381958008e+00 1.615108115252589021e-03
-1.346129322052001953e+01 3.662676727222251768e-06 -6.181139469146728516e+00 6.453474410604327779e-06 -1.887310147285461426e+00 1.460341272068855709e-03 -2.539527416229248047e+00 1.080112079063597644e-04 -1.226433157920837402e+00 1.425095395811107985e-03
-1.341760921478271484e+01 7.325353454444503536e-06 -6.156301975250244141e+00 6.453474410604327779e-05 -1.872996091842651367e+00 1.528264121932523421e-03 -2.531513452529907227e+00 8.640896632508780881e-05 -1.223357796669006348e+00 1.615108115252589021e-03
-1.337392520904541016e+01 7.325353454444503536e-06 -6.131464481353759766e+00 5.808126969543895001e-05 -1.858682155609130859e+00 1.833916946319028018e-03 -2.523499250411987305e+00 8.640896632508780881e-05 -1.220282316207885742e+00 1.140076316648886432e-03
-1.333024120330810547e+01 1.465070690888900707e-05 -6.106626987457275391e+00 4.517432087423029445e-05 -1.844368100166320801e+00 1.981083121023641432e-03 -2.515485048294067383e+00 1.080112079063597644e-04 -1.217206954956054688e+00 1.330089036090367468e-03
-1.328655719757080078e+01 1.098803018166675530e-05 -6.081789493560791016e+00 3.872084646362596667e-05 -1.830054044723510742e+00 2.060326445864586915e-03 -2.507471084594726562e+00 8.640896632508780881e-05 -1.214131474494934082e+00 1.900127194414810575e-03
-1.324287319183349609e+01 1.098803018166675530e-05 -6.056951999664306641e+00 4.517432087423029445e-05 -1.815739989280700684e+00 2.467863545046593190e-03 -2.499456882476806641e+00 1.512156910689036620e-04 -1.211056113243103027e+00 7.600508777659242517e-04
-1.319918918609619141e+01 3.662676727222251768e-06 -6.032114505767822266e+00 9.034864174846058890e-05 -1.801425933837890625e+00 2.252774520478312281e-03 -2.491442918777465820e+00 1.080112079063597644e-04 -1.207980751991271973e+00 1.805120834694070057e-03
-1.315550613403320312e+01 1.831338363611126054e-05 -6.007276535034179688e+00 6.453474410604327779e-05 -1.787111878395080566e+00 2.807477794364931535e-03 -2.483428716659545898e+00 1.296134494876317064e-04 -1.204905271530151367e+00 2.565171712459994417e-03
-1.311182212829589844e+01 1.098803018166675530e-05 -5.982439041137695312e+00 3.226737205302163889e-05 -1.772797822952270508e+00 2.864080169251321476e-03 -2.475414514541625977e+00 1.296134494876317064e-04 -1.201829910278320312e+00 1.425095395811107985e-03
-1.306813812255859375e+01 7.325353454444503536e-06 -5.957601547241210938e+00 5.162779528483462223e-05 -1.758483767509460449e+00 2.988605394001378913e-03 -2.467400550842285156e+00 2.160224158127195220e-05 -1.198754429817199707e+00 1.805120834694070057e-03
-1.302445411682128906e+01 2.197606036333351061e-05 -5.932764053344726562e+00 7.098821851664761234e-05 -1.744169831275939941e+00 3.215014893546937810e-03 -2.459386348724365234e+00 1.296134494876317064e-04 -1.195679068565368652e+00 1.995133554135551310e-03
-1.298077011108398438e+01 1.098803018166675530e-05 -5.907926559448242188e+00 9.034864174846058890e-05 -1.729855775833129883e+00 3.611231517751666096e-03 -2.451372385025024414e+00 6.480672474381585322e-05 -1.192603588104248047e+00 1.615108115252589021e-03
-1.293708610534667969e+01 2.563873709055576407e-05 -5.883089065551757812e+00 8.389516733785626790e-05 -1.715541720390319824e+00 3.633872467706222072e-03 -2.443358182907104492e+00 1.080112079063597644e-04 -1.189528226852416992e+00 1.805120834694070057e-03
-1.289340209960937500e+01 1.098803018166675530e-05 -5.858251571655273438e+00 1.032555905696692445e-04 -1.701227664947509766e+00 4.347062391274732727e-03 -2.435343980789184570e+00 2.160224158127195288e-04 -1.186452746391296387e+00 1.995133554135551310e-03
-1.284971809387207031e+01 7.325353454444503536e-06 -5.833414077758789062e+00 9.034864174846058890e-05 -1.686913609504699707e+00 4.381023816206567126e-03 -2.427330017089843750e+00 1.296134494876317064e-04 -1.183377385139465332e+00 1.425095395811107985e-03
-1.280603408813476562e+01 1.465070690888900707e-05 -5.808576107025146484e+00 9.034864174846058890e-05 -1.672599554061889648e+00 4.743279015479461014e-03 -2.419315814971923828e+00 1.728179326501756176e-04 -1.180301904678344727e+00 1.330089036090367468e-03
-1.276235103607177734e+01 1.831338363611126054e-05 -5.783738613128662109e+00 7.744169292725193335e-05 -1.658285498619079590e+00 4.856483765252240896e-03 -2.411301612854003906e+00 8.640896632508780881e-05 -1.177226543426513672e+00 2.470165352739253899e-03
-1.271866703033447266e+01 3.296409054500026761e-05 -5.758901119232177734e+00 9.034864174846058890e-05 -1.643971562385559082e+00 4.720638065524905037e-03 -2.403287649154663086e+00 2.376246573939914844e-04 -1.174151182174682617e+00 1.805120834694070057e-03
-1.267498302459716797e+01 1.098803018166675530e-05 -5.734063625335693359e+00 1.226160138014822346e-04 -1.629657506942749023e+00 5.660237488638975023e-03 -2.395273447036743164e+00 3.024313821378073240e-04 -1.171075701713562012e+00 1.995133554135551310e-03
-1.263129901885986328e+01 2.197606036333351061e-05 -5.709226131439208984e+00 1.484299114438995457e-04 -1.615343451499938965e+00 6.045133637866425755e-03 -2.387259483337402344e+00 3.672381068816232179e-04 -1.168000340461730957e+00 3.040203511063697007e-03
-1.258761501312255859e+01 1.831338363611126054e-05 -5.684388637542724609e+00 1.032555905696692445e-04 -1.601029396057128906e+00 6.667759761616712938e-03 -2.379245281219482422e+00 4.104425900441670749e-04 -1.164924860000610352e+00 1.995133554135551310e-03
-1.254393100738525391e+01 1.465070690888900707e-05 -5.659551143646240234e+00 9.680211615906492346e-05 -1.586715340614318848e+00 6.860207836230438304e-03 -2.371231079101562500e+00 5.616582811130707911e-04 -1.161849498748779297e+00 2.850190791622215971e-03
-1.250024700164794922e+01 2.197606036333351061e-05 -5.634713649749755859e+00 1.161625393908779000e-04 -1.572401285171508789e+00 7.980934858980954366e-03 -2.363217115402221680e+00 3.456358653003512352e-04 -1.158774018287658691e+00 2.185146273577032346e-03
-1.245656299591064453e+01 4.028944399944476776e-05 -5.609875679016113281e+00 1.226160138014822346e-04 -1.558087229728698730e+00 7.720563934503561938e-03 -2.355202913284301758e+00 4.104425900441670749e-04 -1.155698657035827637e+00 2.375158993018513381e-03
-1.241287899017333984e+01 1.465070690888900707e-05 -5.585038185119628906e+00 1.806972834969211778e-04 -1.543773174285888672e+00 8.614881457708519971e-03 -2.347188949584960938e+00 3.888403484628951464e-04 -1.152623176574707031e+00 2.375158993018513381e-03
-1.236919593811035156e+01 1.465070690888900707e-05 -5.560200691223144531e+00 1.290694882120865556e-04 -1.529459238052368164e+00 8.943175232049580328e-03 -2.339174747467041016e+00 4.536470732067109861e-04 -1.149547815322875977e+00 2.850190791622215971e-03
-1.232551193237304688e+01 2.930141381777801415e-05 -5.535363197326660156e+00 1.290694882120865556e-04 -1.515145182609558105e+00 1.034691412923204740e-02 -2.331160545349121094e+00 4.104425900441670749e-04 -1.146472334861755371e+00 3.800254388829621150e-03
-1.228182792663574219e+01 2.930141381777801415e-05 -5.510525703430175781e+00 1.677903346757125358e-04 -1.500831127166748047e+00 1.036955507918660251e-02 -2.323146581649780273e+00 4.536470732067109861e-04 -1.143396973609924316e+00 3.420228949946659078e-03
-1.223814392089843750e+01 2.197606036333351061e-05 -5.485688209533691406e+00 2.129646555499428370e-04 -1.486517071723937988e+00 1.092425835307322263e-02 -2.315132379531860352e+00 3.672381068816232179e-04 -1.140321493148803711e+00 2.660178072180734935e-03
-1.219445991516113281e+01 5.494015090833378161e-05 -5.460850715637207031e+00 1.677903346757125358e-04 -1.472203016281127930e+00 1.230535630030113285e-02 -2.307118415832519531e+00 3.456358653003512352e-04 -1.137246131896972656e+00 4.370292547154064691e-03
-1.215077590942382812e+01 5.127747418111152814e-05 -5.436013221740722656e+00 1.613368602651081877e-04 -1.457888960838317871e+00 1.326759667336975881e-02 -2.299104213714599609e+00 3.672381068816232179e-04 -1.134170770645141602e+00 5.510368863802950906e-03
-1.210709190368652344e+01 4.028944399944476776e-05 -5.411175251007080078e+00 2.129646555499428370e-04 -1.443574905395507812e+00 1.339212189811981625e-02 -2.291090011596679688e+00 4.752493147879829688e-04 -1.131095290184020996e+00 3.420228949946659078e-03
-1.206340789794921875e+01 2.930141381777801415e-05 -5.386337757110595703e+00 2.581389764241731112e-04 -1.429260969161987305e+00 1.505623171977967488e-02 -2.283076047897338867e+00 5.832605226943427196e-04 -1.128019928932189941e+00 4.465298906874804775e-03
-1.201972389221191406e+01 4.761479745388927468e-05 -5.361500263214111328e+00 2.129646555499428370e-04 -1.414946913719177246e+00 1.609771541768924633e-02 -2.275061845779418945e+00 4.752493147879829688e-04 -1.124944448471069336e+00 3.325222590225918561e-03
-1.197604084014892578e+01 4.761479745388927468e-05 -5.336662769317626953e+00 2.710459252453817532e-04 -1.400632858276367188e+00 1.677694391632592388e-02 -2.267047882080078125e+00 3.888403484628951464e-04 -1.121869087219238281e+00 4.370292547154064691e-03
-1.193235683441162109e+01 6.959085781722278868e-05 -5.311825275421142578e+00 3.097667717090077334e-04 -1.386318802833557129e+00 1.803351663880377667e-02 -2.259033679962158203e+00 2.592268989752634129e-04 -1.118793606758117676e+00 3.515235309667399596e-03
-1.188867282867431641e+01 5.860282763555602829e-05 -5.286987781524658203e+00 2.516855020135688173e-04 -1.372004747390747070e+00 1.941461458603168516e-02 -2.251019477844238281e+00 3.240336237190793067e-04 -1.115718245506286621e+00 2.850190791622215971e-03
-1.184498882293701172e+01 4.761479745388927468e-05 -5.262150287628173828e+00 3.226737205302163754e-04 -1.357690691947937012e+00 2.060326445864587089e-02 -2.243005514144897461e+00 3.888403484628951464e-04 -1.112642765045166016e+00 4.560305266595545727e-03
-1.180130481719970703e+01 8.057888799888953551e-05 -5.237312793731689453e+00 2.645924508347774593e-04 -1.343376636505126953e+00 2.129381343225982340e-02 -2.234991312026977539e+00 4.536470732067109861e-04 -1.109567403793334961e+00 2.945197151342956489e-03
-1.175762081146240234e+01 8.424156472611178898e-05 -5.212474822998046875e+00 3.549410925832380617e-04 -1.329062581062316895e+00 2.256170662971495461e-02 -2.226977348327636719e+00 3.888403484628951464e-04 -1.106491923332214355e+00 3.705248029108880632e-03
-1.171393680572509766e+01 8.057888799888953551e-05 -5.187637329101562500e+00 4.194758366892813260e-04 -1.314748644828796387e+00 2.518805682444344093e-02 -2.218963146209716797e+00 3.672381068816232179e-04 -1.103416562080383301e+00 4.465298906874804775e-03
-1.167025279998779297e+01 3.662676727222252107e-05 -5.162799835205078125e+00 4.323827855104899680e-04 -1.300434589385986328e+00 2.531258204919349664e-02 -2.210948944091796875e+00 5.616582811130707911e-04 -1.100341200828552246e+00 3.800254388829621150e-03
-1.162656879425048828e+01 9.522959490777854936e-05 -5.137962341308593750e+00 5.227314272589505704e-04 -1.286120533943176270e+00 2.678424379623963250e-02 -2.202934980392456055e+00 3.024313821378073240e-04 -1.097265720367431641e+00 4.180279827712583655e-03
-1.158288574218750000e+01 7.691621127166729560e-05 -5.113124847412109375e+00 4.323827855104899680e-04 -1.271806478500366211e+00 2.918418449142255733e-02 -2.194920778274536133e+00 7.560784553445183643e-04 -1.094190359115600586e+00 4.940330705478507799e-03
-1.153920173645019531e+01 1.172056552711120566e-04 -5.088287353515625000e+00 4.388362599210943161e-04 -1.257492423057556152e+00 3.087093526303697280e-02 -2.186906814575195312e+00 4.536470732067109861e-04 -1.091114878654479980e+00 2.565171712459994417e-03
-1.149551773071289062e+01 7.325353454444504214e-05 -5.063449859619140625e+00 4.001154134574683358e-04 -1.243178367614746094e+00 3.150488186176453320e-02 -2.178892612457275391e+00 3.456358653003512352e-04 -1.088039517402648926e+00 4.655311626316285811e-03
-1.145183372497558594e+01 1.025549483622230563e-04 -5.038612365722656250e+00 5.227314272589505704e-04 -1.228864312171936035e+00 3.341804213292450670e-02 -2.170878410339355469e+00 4.536470732067109861e-04 -1.084964036941528320e+00 4.275286187433323740e-03
-1.140814971923828125e+01 9.522959490777854936e-05 -5.013774394989013672e+00 5.485453249013678544e-04 -1.214550375938415527e+00 3.623684040226671926e-02 -2.162864446640014648e+00 3.888403484628951464e-04 -1.081888675689697266e+00 5.415362504082210822e-03
-1.136446571350097656e+01 1.208683319983343100e-04 -4.988936901092529297e+00 5.033710040271376345e-04 -1.200236320495605469e+00 3.726700362519901055e-02 -2.154850244522094727e+00 5.400560395317988626e-04 -1.078813195228576660e+00 5.320356144361469870e-03
-1.132078170776367188e+01 1.025549483622230563e-04 -4.964099407196044922e+00 6.905217619346630791e-04 -1.185922265052795410e+00 4.004051999463210942e-02 -2.146836042404174805e+00 6.480672474381586135e-04 -1.075737833976745605e+00 3.990267108271102620e-03
-1.127709770202636719e+01 1.208683319983343100e-04 -4.939261913299560547e+00 5.937196457755981828e-04 -1.171608209609985352e+00 4.146689984176913507e-02 -2.138822078704833984e+00 5.184537979505268257e-04 -1.072662353515625000e+00 4.560305266595545727e-03
-1.123341369628906250e+01 1.465070690888900843e-04 -4.914424419403076172e+00 7.292426083982890593e-04 -1.157294154167175293e+00 4.472719663522518180e-02 -2.130807876586914062e+00 5.400560395317988626e-04 -1.069586992263793945e+00 3.610241669388140114e-03
-1.118973064422607422e+01 1.098803018166675632e-04 -4.889586925506591797e+00 7.937773525043323236e-04 -1.142980098724365234e+00 4.858747860247696060e-02 -2.122793912887573242e+00 4.320448316254390576e-04 -1.066511511802673340e+00 4.845324345757766847e-03
-1.114604663848876953e+01 1.501697458161123377e-04 -4.864749431610107422e+00 7.034287107558717753e-04 -1.128666043281555176e+00 5.039875459884143871e-02 -2.114779710769653320e+00 5.832605226943427196e-04 -1.063436150550842285e+00 4.275286187433323740e-03
-1.110236263275146484e+01 1.867965130883348453e-04 -4.839911937713623047e+00 8.647655710209799359e-04 -1.114351987838745117e+00 5.194965967072851659e-02 -2.106765508651733398e+00 5.832605226943427196e-04 -1.060360789299011230e+00 4.845324345757766847e-03
-1.105867862701416016e+01 1.318563621800010704e-04 -4.815073966979980469e+00 8.324981989679583038e-04 -1.100038051605224609e+00 5.636464491186691378e-02 -2.098751544952392578e+00 5.832605226943427196e-04 -1.057285308837890625e+00 4.275286187433323740e-03
-1.101499462127685547e+01 1.465070690888900843e-04 -4.790236473083496094e+00 9.809281104118578766e-04 -1.085723996162414551e+00 5.810799805836772136e-02 -2.090737342834472656e+00 6.696694890194305420e-04 -1.054209947586059570e+00 4.465298906874804775e-03
-1.097131061553955078e+01 1.648204527250013245e-04 -4.765398979187011719e+00 9.551142127694405926e-04 -1.071409940719604492e+00 6.005511975445952666e-02 -2.082723379135131836e+00 6.048627642756146481e-04 -1.051134467124938965e+00 5.035337065199247883e-03
-1.092762660980224609e+01 2.417366639966686201e-04 -4.740561485290527344e+00 1.084183700981527013e-03 -1.057095885276794434e+00 6.413049074627959201e-02 -2.074709177017211914e+00 6.048627642756146481e-04 -1.048059105873107910e+00 5.795387942965172894e-03
-1.088394260406494141e+01 2.160979269061128730e-04 -4.715723991394042969e+00 1.142264970676966146e-03 -1.042781829833984375e+00 6.723230089005374777e-02 -2.066694974899291992e+00 4.752493147879829688e-04 -1.044983625411987305e+00 7.030470619334799193e-03
-1.084025859832763672e+01 2.270859570877796062e-04 -4.690886497497558594e+00 1.103544124213340057e-03 -1.028467774391174316e+00 7.034543150880517848e-02 -2.058681011199951172e+00 6.696694890194305420e-04 -1.041908264160156250e+00 6.460432461010356085e-03
-1.079657554626464844e+01 2.563873709055576339e-04 -4.666049003601074219e+00 1.135811496266361798e-03 -1.014153718948364258e+00 7.349252355248846180e-02 -2.050666809082031250e+00 8.208851800883341498e-04 -1.038832783699035645e+00 6.840457899893318157e-03
-1.075289154052734375e+01 2.710380778144466478e-04 -4.641211032867431641e+00 1.329415728584491590e-03 -9.998397231101989746e-01 7.820184114303607714e-02 -2.042652845382690430e+00 6.480672474381586135e-04 -1.035757422447204590e+00 7.505502417938502216e-03
-1.070920753479003906e+01 2.344113105422241132e-04 -4.616373538970947266e+00 1.374590049458721810e-03 -9.855256676673889160e-01 8.289983825860643141e-02 -2.034638643264770508e+00 6.048627642756146481e-04 -1.032681941986083984e+00 9.690648691515533694e-03
-1.066552352905273438e+01 2.820261079961134082e-04 -4.591536045074462891e+00 1.464938691207182467e-03 -9.712116718292236328e-01 8.798273152340423120e-02 -2.026624441146850586e+00 6.480672474381586135e-04 -1.029606580734252930e+00 8.360559655425167311e-03
-1.062183952331542969e+01 2.747007545416689013e-04 -4.566698551177978516e+00 1.419764370332952247e-03 -9.568976163864135742e-01 8.973740514488232067e-02 -2.018610477447509766e+00 4.104425900441670749e-04 -1.026531100273132324e+00 8.550572374866647479e-03
-1.057815551757812500e+01 2.563873709055576339e-04 -4.541861057281494141e+00 1.529473435313225731e-03 -9.425835609436035156e-01 9.606555065718068442e-02 -2.010596275329589844e+00 5.616582811130707911e-04 -1.023455739021301270e+00 7.790521497100723336e-03
-1.053447151184082031e+01 3.113275218138914359e-04 -4.517023563385009766e+00 1.832786732611629225e-03 -9.282695055007934570e-01 9.789946760349971244e-02 -2.002582073211669922e+00 7.992829385070622213e-04 -1.020380377769470215e+00 8.170546935983685408e-03
-1.049078750610351562e+01 3.186528752683359428e-04 -4.492186069488525391e+00 1.690810295578334000e-03 -9.139555096626281738e-01 1.015559810211604935e-01 -1.994568109512329102e+00 6.912717306007024705e-04 -1.017304897308349609e+00 1.149576952620960484e-02
-1.044710350036621094e+01 2.637127243600021409e-04 -4.467348575592041016e+00 1.852147155843442052e-03 -8.996414542198181152e-01 1.052124944388212746e-01 -1.986554026603698730e+00 7.344762137632464358e-04 -1.014229536056518555e+00 9.120610533191091454e-03
-1.040342044830322266e+01 3.040021683594469290e-04 -4.442510604858398438e+00 2.058658336982780758e-03 -8.853273987770080566e-01 1.113142304515740838e-01 -1.978539943695068359e+00 6.480672474381586135e-04 -1.011154055595397949e+00 9.975667770677756549e-03
-1.035973644256591797e+01 3.333035821772249024e-04 -4.417673110961914062e+00 2.019937490519154669e-03 -8.710134029388427734e-01 1.164876875161901110e-01 -1.970525741577148438e+00 7.776806969257902928e-04 -1.008078694343566895e+00 1.016568049011923672e-02
-1.031605243682861328e+01 4.065571167216699717e-04 -4.392835617065429688e+00 1.974763169644924449e-03 -8.566993474960327148e-01 1.213554917564196312e-01 -1.962511658668518066e+00 7.992829385070622213e-04 -1.005003213882446289e+00 1.121075044704738372e-02
-1.027236843109130859e+01 3.735930261766696905e-04 -4.367998123168945312e+00 2.271622992532723595e-03 -8.423852920532226562e-01 1.265402692960129194e-01 -1.954497575759887695e+00 8.208851800883341498e-04 -1.001927852630615234e+00 1.311087764146219407e-02
-1.022868442535400391e+01 4.065571167216699717e-04 -4.343160629272460938e+00 2.265169518122119030e-03 -8.280712366104125977e-01 1.320646610849245672e-01 -1.946483492851257324e+00 8.856919048321500437e-04 -9.988524317741394043e-01 1.102073772760590181e-02
-1.018500041961669922e+01 4.944613581750040548e-04 -4.318323135375976562e+00 2.303890364585745119e-03 -8.137572407722473145e-01 1.362645573014946987e-01 -1.938469290733337402e+00 8.640896632508781152e-04 -9.957770109176635742e-01 1.216081404425478803e-02
-1.014131641387939453e+01 4.614972676300037194e-04 -4.293485641479492188e+00 2.787900945381069709e-03 -7.994431853294372559e-01 1.431813675126115126e-01 -1.930455207824707031e+00 9.937031127385097945e-04 -9.927015900611877441e-01 1.273085220257923200e-02
-1.009763240814208984e+01 4.614972676300037194e-04 -4.268648147583007812e+00 2.523308494546292087e-03 -7.851291298866271973e-01 1.490453735508414923e-01 -1.922441124916076660e+00 1.144918803807413402e-03 -9.896261692047119141e-01 1.263584584285849105e-02
-1.005394840240478516e+01 4.541719141755592125e-04 -4.243810176849365234e+00 2.955691280056782326e-03 -7.708150744438171387e-01 1.549659819639578606e-01 -1.914427042007446289e+00 9.072941464134219721e-04 -9.865507483482360840e-01 1.140076316648886388e-02
-1.001026535034179688e+01 5.603895392650045087e-04 -4.218972682952880859e+00 2.813714843023487101e-03 -7.565010786056518555e-01 1.590526734307552148e-01 -1.906412959098815918e+00 1.252930011713773153e-03 -9.834753274917602539e-01 1.121075044704738372e-02
-9.966581344604492188e+00 5.677148927194490156e-04 -4.194135189056396484e+00 3.278365000586998430e-03 -7.421870231628417969e-01 1.678939643880092980e-01 -1.898398756980895996e+00 1.360941219620133121e-03 -9.803999066352844238e-01 1.311087764146219407e-02
-9.922897338867187500e+00 5.091120650838930686e-04 -4.169297695159912109e+00 2.916970433593156237e-03 -7.278729677200317383e-01 1.725353591286932498e-01 -1.890384674072265625e+00 1.404145702782676978e-03 -9.773244857788085938e-01 1.216081404425478803e-02
-9.879213333129882812e+00 6.336430738094495779e-04 -4.144460201263427734e+00 3.413887963209689524e-03 -7.135589122772216797e-01 1.752635935982172211e-01 -1.882370591163635254e+00 1.533759152270308549e-03 -9.742490649223327637e-01 1.159077588593034579e-02
-9.835529327392578125e+00 6.373057505366718856e-04 -4.119622707366943359e+00 3.433248386441502351e-03 -6.992449164390563965e-01 1.821804038093340627e-01 -1.874356508255004883e+00 1.425747944363948798e-03 -9.711736440658569336e-01 1.282585856229997122e-02
-9.791845321655273438e+00 6.775951945361166195e-04 -4.094785213470458984e+00 3.607492195527819533e-03 -6.849308609962463379e-01 1.886557154963370564e-01 -1.866342425346374512e+00 1.512156910689036729e-03 -9.680982828140258789e-01 1.434596031783182124e-02
-9.748161315917968750e+00 6.153296901733383648e-04 -4.069947719573974609e+00 3.917258967236826941e-03 -6.706168055534362793e-01 1.939423773107258608e-01 -1.858328223228454590e+00 1.620168118595396479e-03 -9.650228619575500488e-01 1.368091579978663631e-02
-9.704477310180664062e+00 6.885832247177833257e-04 -4.045109748840332031e+00 3.891445069594409983e-03 -6.563028097152709961e-01 1.997724219240240018e-01 -1.850314140319824219e+00 1.447350185945220835e-03 -9.619474411010742188e-01 1.254083948313775010e-02
-9.660793304443359375e+00 7.838128196255619157e-04 -4.020272254943847656e+00 4.091502776323144124e-03 -6.419887542724609375e-01 2.080929710323232984e-01 -1.842300057411193848e+00 1.533759152270308549e-03 -9.588720202445983887e-01 1.197080132481330786e-02
-9.617110252380371094e+00 7.471860523533393810e-04 -3.995434761047363281e+00 4.627141152403303065e-03 -6.276746988296508789e-01 2.170474667393501589e-01 -1.834285974502563477e+00 1.447350185945220835e-03 -9.557965993881225586e-01 1.206580768453404708e-02
-9.573426246643066406e+00 8.534036774427846772e-04 -3.970597267150878906e+00 4.717489794151763505e-03 -6.133606433868408203e-01 2.218926300296251153e-01 -1.826271891593933105e+00 1.317736736457589047e-03 -9.527211785316467285e-01 1.206580768453404708e-02
-9.529742240905761719e+00 9.449705956233409596e-04 -3.945759773254394531e+00 5.065977412324397869e-03 -5.990466475486755371e-01 2.286169921661282134e-01 -1.818257689476013184e+00 1.706577084920484193e-03 -9.496457576751708984e-01 1.444096667755256046e-02
-9.486058235168457031e+00 8.497410007155624780e-04 -3.920922279357910156e+00 5.349930286390988318e-03 -5.847325921058654785e-01 2.346847667539491977e-01 -1.810243606567382812e+00 1.706577084920484193e-03 -9.465703368186950684e-01 1.425095395811108029e-02
-9.442374229431152344e+00 1.047525543985563948e-03 -3.896084547042846680e+00 5.472546300192469848e-03 -5.704185366630554199e-01 2.429373930123848169e-01 -1.802229523658752441e+00 1.382543461201404941e-03 -9.434949159622192383e-01 1.339589672062441519e-02
-9.398690223693847656e+00 8.424156472611179711e-04 -3.871247053146362305e+00 5.608069262815161375e-03 -5.561044812202453613e-01 2.517786839696388723e-01 -1.794215440750122070e+00 1.965803983895747769e-03 -9.404194951057434082e-01 1.596106843308441048e-02
-9.355006217956542969e+00 1.003573423258897123e-03 -3.846409559249877930e+00 5.898475611292355522e-03 -5.417904853820800781e-01 2.547333279387084537e-01 -1.786201238632202148e+00 1.555361393851580586e-03 -9.373440742492675781e-01 1.605607479280515143e-02
-9.311322212219238281e+00 1.102465694893897804e-03 -3.821572065353393555e+00 6.214695857411967929e-03 -5.274764299392700195e-01 2.677405536876008019e-01 -1.778187155723571777e+00 1.728179326501756230e-03 -9.342686533927917480e-01 1.681612567057107557e-02
-9.267638206481933594e+00 1.146417815620564846e-03 -3.796734333038330078e+00 6.447020936193723593e-03 -5.131623744964599609e-01 2.761969484956274257e-01 -1.770173072814941406e+00 1.900997259151931875e-03 -9.311932921409606934e-01 1.558104299420144667e-02
-9.223955154418945312e+00 1.259960794164454757e-03 -3.771896839141845703e+00 6.821322452008774483e-03 -4.988483488559722900e-01 2.804308061371293959e-01 -1.762158989906311035e+00 1.620168118595396479e-03 -9.281178712844848633e-01 1.539103027475996650e-02
-9.180271148681640625e+00 1.234322057073898929e-03 -3.747059345245361328e+00 7.060101005201134712e-03 -4.845343232154846191e-01 2.866910287995640960e-01 -1.754144906997680664e+00 2.203428641289739091e-03 -9.250424504280090332e-01 1.577105571364292858e-02
-9.136587142944335938e+00 1.230659380346676730e-03 -3.722221851348876953e+00 7.453762944247998429e-03 -4.702202677726745605e-01 2.950455393327952036e-01 -1.746130704879760742e+00 1.771383809664300087e-03 -9.219670295715332031e-01 1.748117018861625876e-02
-9.092903137207031250e+00 1.278274177800565970e-03 -3.697384119033813477e+00 7.860331832116072143e-03 -4.559062421321868896e-01 3.006265334965932401e-01 -1.738116621971130371e+00 1.922599500733203695e-03 -9.188916087150573730e-01 1.776618926777847815e-02
-9.049219131469726562e+00 1.384491802890011267e-03 -3.672546625137329102e+00 7.834517934473653883e-03 -4.415921866893768311e-01 3.075773051326419205e-01 -1.730102539062500000e+00 1.944201742314475732e-03 -9.158161878585815430e-01 1.681612567057107557e-02
-9.005535125732421875e+00 1.377166449435566651e-03 -3.647709131240844727e+00 8.415330631428043912e-03 -4.272781610488891602e-01 3.169280174638735015e-01 -1.722088456153869629e+00 2.246633124452283164e-03 -9.127407670021057129e-01 1.757617654833699972e-02
-8.961851119995117188e+00 1.435769277071122707e-03 -3.622871637344360352e+00 8.718643928726446321e-03 -4.129641056060791016e-01 3.225316525776261156e-01 -1.714074373245239258e+00 1.987406225477019589e-03 -9.096653461456298828e-01 1.795620198721996005e-02
-8.918167114257812500e+00 1.677505941067791327e-03 -3.598033905029296875e+00 8.570214017282548266e-03 -3.986500799655914307e-01 3.326068753074034601e-01 -1.706060171127319336e+00 2.354644332358642698e-03 -9.065899252891540527e-01 1.510601119559774538e-02
-8.874483108520507812e+00 1.666517910886124512e-03 -3.573196411132812500e+00 9.673758141495887239e-03 -3.843360245227813721e-01 3.382444718460879129e-01 -1.698046088218688965e+00 2.333042090777370878e-03 -9.035145044326782227e-01 1.738616382889551781e-02
-8.830800056457519531e+00 1.662855234158902313e-03 -3.548358917236328125e+00 9.628583820621657019e-03 -3.700219988822937012e-01 3.488404364248200440e-01 -1.690032005310058594e+00 1.771383809664300087e-03 -9.004390835762023926e-01 1.491599847615626348e-02
-8.787116050720214844e+00 1.765410182521125410e-03 -3.523521423339843750e+00 1.040300074989417706e-02 -3.557079434394836426e-01 3.548176472128228287e-01 -1.682017922401428223e+00 2.311439849196099058e-03 -8.973636627197265625e-01 1.463097939699404236e-02
-8.743432044982910156e+00 1.827675686883903665e-03 -3.498683691024780273e+00 1.097735997243796252e-02 -3.413939177989959717e-01 3.614967274494167992e-01 -1.674003720283508301e+00 2.333042090777370878e-03 -8.942883014678955078e-01 1.643610023168811177e-02
-8.699748039245605469e+00 1.944881342155015775e-03 -3.473846197128295898e+00 1.131294064178938776e-02 -3.270798623561859131e-01 3.646891013930091963e-01 -1.665989637374877930e+00 2.549064506590090380e-03 -8.912128806114196777e-01 1.311087764146219407e-02
-8.656064033508300781e+00 1.915579928337237748e-03 -3.449008703231811523e+00 1.113224335829246514e-02 -3.127658367156982422e-01 3.757378849708324364e-01 -1.657975554466247559e+00 2.095417433383379557e-03 -8.881374597549438477e-01 1.691113203029181652e-02
-8.612380027770996094e+00 2.076737704335016900e-03 -3.424171209335327148e+00 1.207445062224069693e-02 -2.984517812728881836e-01 3.827565794567447943e-01 -1.649961471557617188e+00 2.397848815521186772e-03 -8.850620388984680176e-01 1.653110659140885272e-02
-8.568696022033691406e+00 2.171967299242795382e-03 -3.399333477020263672e+00 1.286177450033442610e-02 -2.841377556324005127e-01 3.892884935186341488e-01 -1.641947388648986816e+00 2.160224158127195451e-03 -8.819866180419921875e-01 1.729115746917477686e-02
-8.525012016296386719e+00 2.300160984695574090e-03 -3.374495983123779297e+00 1.344904067169941896e-02 -2.698237299919128418e-01 3.908280781155439865e-01 -1.633933186531066895e+00 2.311439849196099058e-03 -8.789111971855163574e-01 1.653110659140885272e-02
-8.481328010559082031e+00 2.424691993421130599e-03 -3.349658489227294922e+00 1.321671559291766329e-02 -2.555096745491027832e-01 4.004391613712529607e-01 -1.625919103622436523e+00 2.397848815521186772e-03 -8.758357763290405273e-01 1.776618926777847815e-02
-8.437644958496093750e+00 2.274522247605018262e-03 -3.324820995330810547e+00 1.365555185283875810e-02 -2.411956340074539185e-01 4.045371733130275760e-01 -1.617905020713806152e+00 2.354644332358642698e-03 -8.727603554725646973e-01 2.080639277884217819e-02
-8.393960952758789062e+00 2.516258911601686882e-03 -3.299983263015747070e+00 1.445578267975369466e-02 -2.268815934658050537e-01 4.175443990619199242e-01 -1.609890937805175781e+00 2.527462265008818560e-03 -8.696849346160888672e-01 1.520101755531848460e-02
-8.350276947021484375e+00 2.765320929052800334e-03 -3.275145769119262695e+00 1.535926909723830079e-02 -2.125675529241561890e-01 4.223329599773085197e-01 -1.601876854896545410e+00 2.397848815521186772e-03 -8.666095137596130371e-01 1.691113203029181652e-02
-8.306592941284179688e+00 2.659103303963354821e-03 -3.250308275222778320e+00 1.597880264065631647e-02 -1.982535123825073242e-01 4.244612092730367658e-01 -1.593862652778625488e+00 2.700280197658993988e-03 -8.635340929031372070e-01 1.662611295112959367e-02
-8.262908935546875000e+00 2.736019515235022306e-03 -3.225470781326293945e+00 1.677903346757125130e-02 -1.839394867420196533e-01 4.273592508672199308e-01 -1.585848569869995117e+00 2.657075714496450348e-03 -8.604586720466613770e-01 1.862124650526514325e-02
-8.219224929809570312e+00 2.915490674868912672e-03 -3.200633049011230469e+00 1.714042803456509653e-02 -1.696254462003707886e-01 4.335968325797000533e-01 -1.577834486961364746e+00 2.743484680821538062e-03 -8.573832511901855469e-01 1.966631646219329024e-02
-8.175540924072265625e+00 2.897177291232801242e-03 -3.175795555114746094e+00 1.801810055440728267e-02 -1.553114056587219238e-01 4.373778712221109144e-01 -1.569820404052734375e+00 2.570666748171362200e-03 -8.543078899383544922e-01 2.109141185800439758e-02
-8.131856918334960938e+00 3.138913955229469862e-03 -3.150958061218261719e+00 1.890222654866007684e-02 -1.409973651170730591e-01 4.453927675060236901e-01 -1.561806321144104004e+00 3.067518304540617097e-03 -8.512324690818786621e-01 2.441663444823031701e-02
-8.088173866271972656e+00 3.149901985411136460e-03 -3.126120567321777344e+00 1.959274831059474101e-02 -1.266833245754241943e-01 4.507360316952988555e-01 -1.553792119026184082e+00 3.089120546121889351e-03 -8.481570482254028320e-01 2.090139913856291567e-02
-8.044489860534667969e+00 3.461229507225028167e-03 -3.101282835006713867e+00 2.027036312370819257e-02 -1.123692840337753296e-01 4.554113878609146737e-01 -1.545778036117553711e+00 2.937904855052985743e-03 -8.450816273689270020e-01 2.631676164264512910e-02
-8.000804901123046875e+00 3.530820365042250820e-03 -3.076445341110229492e+00 2.111576827149736282e-02 -9.805524349212646484e-02 4.573132276570973653e-01 -1.537763953208923340e+00 2.786689163984081702e-03 -8.420062065124511719e-01 2.508167896627550020e-02
-7.957121849060058594e+00 3.618724606495584903e-03 -3.051607847213745117e+00 2.103832657857010804e-02 -8.374120295047760010e-02 4.599395778518258759e-01 -1.529749870300292969e+00 3.218733995609521139e-03 -8.389307856559753418e-01 2.745683795929401358e-02
-7.913437843322753906e+00 3.787207735947808671e-03 -3.026770353317260742e+00 2.280012509266509182e-02 -6.942716240882873535e-02 4.652149191912373638e-01 -1.521735668182373047e+00 2.829893647146625776e-03 -8.358553647994995117e-01 2.631676164264512910e-02
-7.869753837585449219e+00 3.988654955945032665e-03 -3.001932621002197266e+00 2.332930999433464533e-02 -5.511312559247016907e-02 4.652262396662146804e-01 -1.513721585273742676e+00 3.132325029284432991e-03 -8.327799439430236816e-01 2.641176800236587005e-02
-7.826069831848144531e+00 3.999642986126698829e-03 -2.977095127105712891e+00 2.371006498456030079e-02 -4.079908505082130432e-02 4.702298896061715139e-01 -1.505707502365112305e+00 3.823596759885135570e-03 -8.297045230865478516e-01 2.669678708152808944e-02
-7.782386302947998047e+00 4.252367680305034481e-03 -2.952257633209228516e+00 2.508465503401902455e-02 -2.648504637181758881e-02 4.789919372385846308e-01 -1.497693419456481934e+00 3.197131754028248885e-03 -8.266291022300720215e-01 2.631676164264512910e-02
-7.738702297210693359e+00 4.201090206123922824e-03 -2.927420139312744141e+00 2.572354900066885219e-02 -1.217100583016872406e-02 4.805088808855398907e-01 -1.489679336547851562e+00 3.218733995609521139e-03 -8.235536813735961914e-01 2.840690155650141963e-02
-7.695018291473388672e+00 4.369573335576146592e-03 -2.902582406997680664e+00 2.622692000469598744e-02 2.143032848834991455e-03 4.809503794096537388e-01 -1.481665134429931641e+00 3.045916062959345277e-03 -8.204782605171203613e-01 2.897693971482586187e-02
-7.651334285736083984e+00 4.406200102848369451e-03 -2.877744913101196289e+00 2.798871851879097122e-02 1.645707339048385620e-02 4.860106317244969887e-01 -1.473651051521301270e+00 3.650778827234960142e-03 -8.174028992652893066e-01 2.850190791622216058e-02
-7.607650279998779297e+00 4.713864947935038525e-03 -2.852907419204711914e+00 2.951173847969359304e-02 3.077111393213272095e-02 4.849351866016555768e-01 -1.465636968612670898e+00 3.477960894584784281e-03 -8.143274784088134766e-01 3.002200967175400886e-02
-7.563966751098632812e+00 4.977577672295040341e-03 -2.828069925308227539e+00 2.989249346991924849e-02 4.508515074849128723e-02 4.846182133022917671e-01 -1.457622885704040527e+00 3.629176585653687889e-03 -8.112520575523376465e-01 3.049704147035771015e-02
-7.520282745361328125e+00 5.204663629382820164e-03 -2.803232192993164062e+00 3.085406115709929051e-02 5.939918756484985352e-02 4.897690294169532721e-01 -1.449608802795410156e+00 3.780392276722591930e-03 -8.081766366958618164e-01 3.391727042030436706e-02
-7.476598739624023438e+00 5.222977013018931594e-03 -2.778394699096679688e+00 3.139615300759005662e-02 7.371322810649871826e-02 4.897916703669077942e-01 -1.441594600677490234e+00 4.061221417279127326e-03 -8.051012158393859863e-01 3.182713050644808001e-02
-7.432914733886718750e+00 5.541629888287266832e-03 -2.753557205200195312e+00 3.230609289948526558e-02 8.802726864814758301e-02 4.926897119610909592e-01 -1.433580517768859863e+00 3.866801243047679644e-03 -8.020257949829101562e-01 3.220715594533104381e-02
-7.389231204986572266e+00 5.959175035190603618e-03 -2.728719711303710938e+00 3.468742495699825984e-02 1.023413091897964478e-01 4.919538810875678791e-01 -1.425566434860229492e+00 4.342050557835662287e-03 -7.989503741264343262e-01 2.992700331203326791e-02
-7.345547199249267578e+00 5.922548267918381626e-03 -2.703881978988647461e+00 3.486166876608458309e-02 1.166553497314453125e-01 4.904369374406126747e-01 -1.417552351951599121e+00 4.493266248904566329e-03 -7.958749532699584961e-01 3.486733401751177658e-02
-7.301863193511962891e+00 6.094694074097827159e-03 -2.679044485092163086e+00 3.633306093170236839e-02 1.309693902730941772e-01 4.942066556080462192e-01 -1.409538149833679199e+00 4.644481939973469503e-03 -7.927995324134826660e-01 3.705248029108881153e-02
-7.258179187774658203e+00 6.384045535548384803e-03 -2.654206991195678711e+00 3.781090657173075825e-02 1.452834308147430420e-01 4.931764923851139071e-01 -1.401524066925048828e+00 5.357355912155444336e-03 -7.897241115570068359e-01 4.047270924103546497e-02
-7.214495182037353516e+00 6.622119522817831658e-03 -2.629369497299194336e+00 3.836590537104273002e-02 1.595974713563919067e-01 4.888633914187709983e-01 -1.393509984016418457e+00 5.054924530017637120e-03 -7.866486907005310059e-01 4.047270924103546497e-02
-7.170811653137207031e+00 7.028676639539501413e-03 -2.604531764984130859e+00 3.995991355046200205e-02 1.739115118980407715e-01 4.953613440557285696e-01 -1.385495901107788086e+00 5.162935737923996654e-03 -7.835732698440551758e-01 3.629242941332288391e-02
-7.127127647399902344e+00 7.131231587901724726e-03 -2.579694271087646484e+00 4.232188518474318262e-02 1.882255524396896362e-01 4.929161214606365138e-01 -1.377481818199157715e+00 4.838902114204917185e-03 -7.804979085922241211e-01 3.952264564382806239e-02
-7.083443641662597656e+00 7.361980221716726315e-03 -2.554856777191162109e+00 4.247031509618708067e-02 2.025395929813385010e-01 4.956330354551832240e-01 -1.369467616081237793e+00 4.687686423136014011e-03 -7.774224877357482910e-01 4.170779191740509734e-02
-7.039759635925292969e+00 7.673307743530618022e-03 -2.530019283294677734e+00 4.288979093287636352e-02 2.168536186218261719e-01 4.926783914861136982e-01 -1.361453533172607422e+00 4.212437108348030500e-03 -7.743470668792724609e-01 3.866758840634139383e-02
-6.996076107025146484e+00 7.673307743530618022e-03 -2.505181550979614258e+00 4.419984623822904163e-02 2.311676591634750366e-01 4.925312253114090821e-01 -1.353439450263977051e+00 4.990117805273821226e-03 -7.712716460227966309e-01 3.933263292438658049e-02
-6.952392101287841797e+00 8.391192382066179484e-03 -2.480344057083129883e+00 4.642629490988753327e-02 2.454816997051239014e-01 4.899954389164988267e-01 -1.345425367355346680e+00 5.400560395317987976e-03 -7.681962251663208008e-01 4.018769016187324905e-02
-6.908708095550537109e+00 8.292300110431178803e-03 -2.455506563186645508e+00 4.739431607147818332e-02 2.597957551479339600e-01 4.874143706216794159e-01 -1.337411284446716309e+00 5.486969361643076123e-03 -7.651208043098449707e-01 3.952264564382806239e-02
-6.865024089813232422e+00 8.713507934061736487e-03 -2.430669069290161133e+00 4.891088255797020057e-02 2.741097807884216309e-01 4.903463736407944196e-01 -1.329397082328796387e+00 5.184537979505268908e-03 -7.620453834533691406e-01 4.113775375908065163e-02
-6.821340560913085938e+00 9.127390404237852375e-03 -2.405831336975097656e+00 5.000151973336233041e-02 2.884238362312316895e-01 4.807352903850854453e-01 -1.321382999420166016e+00 5.638185052711979298e-03 -7.589699625968933105e-01 4.455798270902731201e-02
-6.777656555175781250e+00 9.006522072239517632e-03 -2.380993843078613281e+00 5.311854787368422426e-02 3.027378618717193604e-01 4.765919965434017302e-01 -1.313368916511535645e+00 5.227742462667812548e-03 -7.558945417404174805e-01 4.674312898260434002e-02
-6.733972549438476562e+00 9.618189085685633147e-03 -2.356156349182128906e+00 5.216343366091478334e-02 3.170518875122070312e-01 4.795466405124712561e-01 -1.305354833602905273e+00 5.422162636899260230e-03 -7.528191208839416504e-01 3.971265836326954429e-02
-6.690288543701171875e+00 9.783009538410634282e-03 -2.331318855285644531e+00 5.461575393694442782e-02 3.313659429550170898e-01 4.809390589346764777e-01 -1.297340750694274902e+00 5.357355912155444336e-03 -7.497437000274658203e-01 4.389293819098212535e-02
-6.646604537963867188e+00 1.002840887913452640e-02 -2.306481122970581055e+00 5.669377269715902140e-02 3.456799685955047607e-01 4.687921892840571925e-01 -1.289326548576354980e+00 5.184537979505268908e-03 -7.466682791709899902e-01 4.360791911181990249e-02
-6.602921009063720703e+00 1.027747089658563942e-02 -2.281643629074096680e+00 5.839748994155856410e-02 3.599940240383148193e-01 4.707619519301035615e-01 -1.281312465667724609e+00 6.761501614938120880e-03 -7.435929179191589355e-01 4.142277283824287448e-02
-6.559237003326416016e+00 1.048990614676452958e-02 -2.256806135177612305e+00 5.985597515835514026e-02 3.743080496788024902e-01 4.597131683522803214e-01 -1.273298382759094238e+00 5.919014193268515127e-03 -7.405174970626831055e-01 4.902328161590211592e-02
-6.515552997589111328e+00 1.129569502675342556e-02 -2.231968641281127930e+00 6.172748273743039471e-02 3.886221051216125488e-01 4.548566845870280484e-01 -1.265284299850463867e+00 5.962218676431058767e-03 -7.374420762062072754e-01 4.873826253673989306e-02
-6.471868991851806641e+00 1.170591482020231708e-02 -2.207130908966064453e+00 6.370224590707532220e-02 4.029361307621002197e-01 4.530567290656408730e-01 -1.257270097732543945e+00 7.107137480238472603e-03 -7.343666553497314453e-01 4.949831341450582067e-02
-6.428185462951660156e+00 1.161068522529453903e-02 -2.182293415069580078e+00 6.448311631075843986e-02 4.172501862049102783e-01 4.477247853513429687e-01 -1.249256014823913574e+00 7.020728513913384455e-03 -7.312912344932556152e-01 4.398794455070286630e-02
-6.384501457214355469e+00 1.176085497111065137e-02 -2.157455921173095703e+00 6.676764625211237258e-02 4.315642118453979492e-01 4.444984499828187330e-01 -1.241241931915283203e+00 7.085535238657200349e-03 -7.282158136367797852e-01 5.139844060892062583e-02
-6.340817451477050781e+00 1.227362971292176620e-02 -2.132618427276611328e+00 6.931676864430108553e-02 4.458782672882080078e-01 4.422456754623403929e-01 -1.233227849006652832e+00 6.783103856519393134e-03 -7.251403927803039551e-01 5.139844060892062583e-02
-6.297133445739746094e+00 1.295855026091232744e-02 -2.107780694961547852e+00 6.974915142981157057e-02 4.601922929286956787e-01 4.338345625542229245e-01 -1.225213766098022461e+00 6.523876957544129558e-03 -7.220649719238281250e-01 5.063838973115470515e-02
-6.253449440002441406e+00 1.303546647218399405e-02 -2.082943201065063477e+00 7.273065660751078243e-02 4.745063483715057373e-01 4.322383755824267260e-01 -1.217199563980102539e+00 7.020728513913384455e-03 -7.189895510673522949e-01 5.405861868110136553e-02
-6.209765911102294922e+00 1.349696373981399897e-02 -2.058105707168579102e+00 7.275001703074258919e-02 4.888203740119934082e-01 4.255253339209008612e-01 -1.209185481071472168e+00 7.387966620795007565e-03 -7.159141302108764648e-01 5.595874587551617763e-02
-6.166081905364990234e+00 1.376800181762844431e-02 -2.033268213272094727e+00 7.655756693299914373e-02 5.031344294548034668e-01 4.196613278826709093e-01 -1.201171398162841797e+00 7.971227143489349742e-03 -7.128387093544006348e-01 5.937897482546283107e-02
-6.122397899627685547e+00 1.470198438307011857e-02 -2.008430480957031250e+00 7.810640079154418380e-02 5.174484252929687500e-01 4.153029450164189007e-01 -1.193157315254211426e+00 7.409568862376279819e-03 -7.097632884979248047e-01 6.260919105596801648e-02
-6.078713893890380859e+00 1.481919003834123068e-02 -1.983592987060546875e+00 7.993918752415581086e-02 5.317624807357788086e-01 4.147029598426231756e-01 -1.185143232345581055e+00 7.906420418745533849e-03 -7.066879272460937500e-01 5.966399390462505392e-02
-6.035030364990234375e+00 1.491808230997623136e-02 -1.958755493164062500e+00 8.139121926654178940e-02 5.460765361785888672e-01 4.062465650345965518e-01 -1.177129030227661133e+00 8.208851800883341931e-03 -7.036125063896179199e-01 6.441431189066208762e-02
-5.991346359252929688e+00 1.586671558232679441e-02 -1.933917880058288574e+00 8.330790116649126886e-02 5.603905916213989258e-01 4.014806450691625339e-01 -1.169114947319030762e+00 8.468078699858605507e-03 -7.005370855331420898e-01 6.602942000591467686e-02
-5.947662353515625000e+00 1.579346204778234869e-02 -1.909080386161804199e+00 8.551498941491794681e-02 5.747045874595642090e-01 3.981297844758882598e-01 -1.161100864410400391e+00 8.295260767208429212e-03 -6.974616646766662598e-01 7.020969983362725098e-02
-5.903978347778320312e+00 1.643809315177346617e-02 -1.884242773056030273e+00 8.862556408082923609e-02 5.890186429023742676e-01 3.900922472420209064e-01 -1.153086781501770020e+00 8.316863008789702333e-03 -6.943862438201904297e-01 6.963966167530280527e-02
-5.860294342041015625e+00 1.698383198412958123e-02 -1.859405279159545898e+00 8.926445804747906720e-02 6.033326983451843262e-01 3.827905408816766331e-01 -1.145072579383850098e+00 8.684101115671324575e-03 -6.913108229637145996e-01 7.258485882664576783e-02
-5.816610813140869141e+00 1.766508985539292156e-02 -1.834567666053771973e+00 9.232985839251611759e-02 6.176467537879943848e-01 3.814094429344487280e-01 -1.137058496475219727e+00 9.008134739390404044e-03 -6.882354021072387695e-01 7.353492242385317734e-02
-5.772926807403564453e+00 1.812658712302292474e-02 -1.809730172157287598e+00 9.267189253627815260e-02 6.319607496261596680e-01 3.726587157770128722e-01 -1.129044413566589355e+00 8.576089907764965908e-03 -6.851599812507629395e-01 7.809522769044871526e-02
-5.729242801666259766e+00 1.848919211901792897e-02 -1.784892559051513672e+00 9.471119045002911185e-02 6.462748050689697266e-01 3.705191460063073094e-01 -1.121030330657958984e+00 9.332168363109483514e-03 -6.820845603942871094e-01 7.524503689882650059e-02
-5.685558795928955078e+00 1.925102887828015683e-02 -1.760055065155029297e+00 9.847356603141144138e-02 6.605888605117797852e-01 3.652324841919185050e-01 -1.113016247749328613e+00 8.900123531484045378e-03 -6.790091395378112793e-01 7.942531672653908859e-02
-5.641875267028808594e+00 1.906423236519182163e-02 -1.735217452049255371e+00 1.014357107858788326e-01 6.749029159545898438e-01 3.564930775094599658e-01 -1.105002045631408691e+00 8.921725773065316764e-03 -6.759337186813354492e-01 7.990034852514278640e-02
-5.598191261291503906e+00 1.970886346918293910e-02 -1.710379958152770996e+00 1.026876848215360627e-01 6.892169117927551270e-01 3.537082406650495781e-01 -1.096987962722778320e+00 8.964930256227859537e-03 -6.728582978248596191e-01 7.999535488486353429e-02
-5.554507255554199219e+00 2.031320512917460935e-02 -1.685542345046997070e+00 1.054110510228110920e-01 7.035309672355651855e-01 3.455801396313640250e-01 -1.088973879814147949e+00 9.721008711572378877e-03 -6.697828769683837891e-01 8.047038668346723211e-02
-5.510823249816894531e+00 2.128015178516128383e-02 -1.660704731941223145e+00 1.076245927456483814e-01 7.178450226783752441e-01 3.379727804466332031e-01 -1.080959796905517578e+00 9.937031127385097945e-03 -6.667075157165527344e-01 8.246552023760278516e-02
-5.467139244079589844e+00 2.210425404878629124e-02 -1.635867238044738770e+00 1.097413323523265954e-01 7.321590185165405273e-01 3.361501839752914500e-01 -1.072945713996887207e+00 1.058509837482325688e-02 -6.636320948600769043e-01 8.351059019453092869e-02
-5.423455715179443359e+00 2.218849561351240313e-02 -1.611029624938964844e+00 1.113869683270306971e-01 7.464730739593505859e-01 3.328785667068581144e-01 -1.064931511878967285e+00 1.039067820059180920e-02 -6.605566740036010742e-01 8.569573646810796363e-02
-5.379771709442138672e+00 2.268295697168740480e-02 -1.586192131042480469e+00 1.122775477956940993e-01 7.607871294021606445e-01 3.248863113728999163e-01 -1.056917428970336914e+00 1.090913199854233635e-02 -6.574812531471252441e-01 8.816590182084721450e-02
-5.336087703704833984e+00 2.348508317494907988e-02 -1.561354517936706543e+00 1.149170188296312622e-01 7.751011848449707031e-01 3.225429730526033767e-01 -1.048903346061706543e+00 1.075791630747343318e-02 -6.544058322906494141e-01 8.949599085693758782e-02
-5.292403697967529297e+00 2.408942483494075013e-02 -1.536517024040222168e+00 1.173628856312503160e-01 7.894151806831359863e-01 3.161695456403958993e-01 -1.040889263153076172e+00 1.077951854905470457e-02 -6.513304114341735840e-01 8.816590182084721450e-02
-5.248720169067382812e+00 2.450696998184408865e-02 -1.511679410934448242e+00 1.202475886927904386e-01 8.037292361259460449e-01 3.152865485921682032e-01 -1.032875180244445801e+00 1.170841493704939847e-02 -6.482549905776977539e-01 9.215616892911832059e-02
-5.205036163330078125e+00 2.555083284910242974e-02 -1.486841917037963867e+00 1.220610150021702589e-01 8.180432915687561035e-01 3.103395010270977306e-01 -1.024860978126525879e+00 1.190283511128084615e-02 -6.451795697212219238e-01 8.864093361945091232e-02
-5.161352157592773438e+00 2.578890683637187486e-02 -1.462004303932189941e+00 1.256104259280026447e-01 8.323573470115661621e-01 3.034226908159808889e-01 -1.016846895217895508e+00 1.099554096486742363e-02 -6.421041488647460938e-01 9.453132792213683744e-02
-5.117668151855468750e+00 2.646283935418076994e-02 -1.437166810035705566e+00 1.267397839498584089e-01 8.466713428497314453e-01 2.985209251508195716e-01 -1.008832812309265137e+00 1.211885752709356522e-02 -6.390287280082702637e-01 9.472134064157830546e-02
-5.073984146118164062e+00 2.724665217380633359e-02 -1.412329196929931641e+00 1.305279734288831428e-01 8.609853982925415039e-01 2.942870675093176014e-01 -1.000818729400634766e+00 1.198924407760593343e-02 -6.359533071517944336e-01 9.168113713051460889e-02
-5.030300617218017578e+00 2.748106348434855434e-02 -1.387491703033447266e+00 1.315863432322222359e-01 8.752994537353515625e-01 2.884457024210421716e-01 -9.928045868873596191e-01 1.218366425183738111e-02 -6.328778862953186035e-01 9.491135336101978737e-02
-4.986616611480712891e+00 2.788029524761578143e-02 -1.362654089927673340e+00 1.351809284789288468e-01 8.896135091781616211e-01 2.838835510051991862e-01 -9.847904443740844727e-01 1.233487994290628428e-02 -6.298025250434875488e-01 9.899662682901164135e-02
-4.942932605743408203e+00 2.936001664541357248e-02 -1.337816596031188965e+00 1.385819094933173345e-01 9.039275050163269043e-01 2.792761176894470454e-01 -9.767763614654541016e-01 1.276692477453172415e-02 -6.267271041870117188e-01 9.994669042621903698e-02
-4.899248600006103516e+00 2.980686320613468512e-02 -1.312978982925415039e+00 1.400662086077563429e-01 9.182415604591369629e-01 2.749290552981722979e-01 -9.687622785568237305e-01 1.248609563397518919e-02 -6.236516833305358887e-01 9.700149327487608830e-02
-4.855565071105957031e+00 3.008888931413079837e-02 -1.288141489028930664e+00 1.413246361178241706e-01 9.325556159019470215e-01 2.682386545866010663e-01 -9.607481360435485840e-01 1.309095839825080362e-02 -6.205762624740600586e-01 1.129625617079604988e-01
-4.811881065368652344e+00 3.117304162538858670e-02 -1.263303875923156738e+00 1.452225346618291890e-01 9.468696117401123047e-01 2.643444111944174280e-01 -9.527340531349182129e-01 1.443029737628966427e-02 -6.175008416175842285e-01 1.040319638942108910e-01
-4.768197059631347656e+00 3.167849101374525800e-02 -1.238466382026672363e+00 1.460485793863865456e-01 9.611836671829223633e-01 2.611859986757568697e-01 -9.447199106216430664e-01 1.252930011713773197e-02 -6.144254207611083984e-01 1.138176189454471604e-01
-4.724513053894042969e+00 3.284688488972915821e-02 -1.213628768920898438e+00 1.504046746135444812e-01 9.754977226257324219e-01 2.550389807630949468e-01 -9.367058277130126953e-01 1.410626375257058480e-02 -6.113499999046325684e-01 1.097323454774553203e-01
-4.680829048156738281e+00 3.325710468317804452e-02 -1.188791275024414062e+00 1.503788607159020629e-01 9.898117780685424805e-01 2.496617551488879150e-01 -9.286917448043823242e-01 1.492714893265892004e-02 -6.082745790481567383e-01 1.139126253051678944e-01
-4.637145519256591797e+00 3.387975972680583314e-02 -1.163953661918640137e+00 1.538508299488071662e-01 1.004125833511352539e+00 2.431298410869985327e-01 -9.206776022911071777e-01 1.425747944363948798e-02 -6.051991581916809082e-01 1.158127524995827135e-01
-4.593461513519287109e+00 3.463427113261361573e-02 -1.139116168022155762e+00 1.574647756187456116e-01 1.018439888954162598e+00 2.407525413417701821e-01 -9.126635193824768066e-01 1.531598928112181367e-02 -6.021237373352050781e-01 1.226532103994760342e-01
-4.549777507781982422e+00 3.546569874969306840e-02 -1.114278554916381836e+00 1.587683774496876643e-01 1.032753825187683105e+00 2.359300190014497756e-01 -9.046493768692016602e-01 1.525118255637799777e-02 -5.990483164787292480e-01 1.281635792632789816e-01
-4.506093502044677734e+00 3.697838423803585794e-02 -1.089441061019897461e+00 1.619241264364731925e-01 1.047067880630493164e+00 2.332470664318349041e-01 -8.966352939605712891e-01 1.600726101172251711e-02 -5.959728956222534180e-01 1.216081404425478768e-01
-4.462409973144531250e+00 3.719814484166918817e-02 -1.064603447914123535e+00 1.623436022731624684e-01 1.061381936073303223e+00 2.291377340150830000e-01 -8.886211514472961426e-01 1.674173722548576507e-02 -5.928975343704223633e-01 1.322488527312708217e-01
-4.418725967407226562e+00 3.781713720856975242e-02 -1.039765954017639160e+00 1.660672570080811705e-01 1.075695991516113281e+00 2.269755232944229151e-01 -8.806070685386657715e-01 1.589924980381615671e-02 -5.898221135139465332e-01 1.381392470339567469e-01
-4.375041961669921875e+00 3.869617962310309411e-02 -1.014928340911865234e+00 1.667319648723734060e-01 1.090010046958923340e+00 2.192776003098738935e-01 -8.725929856300354004e-01 1.641770360176668386e-02 -5.867466926574707031e-01 1.362391198395419278e-01
-4.331357955932617188e+00 3.961551148163587610e-02 -9.900908470153808594e-01 1.694359706504166285e-01 1.104324102401733398e+00 2.203643659076925942e-01 -8.645788431167602539e-01 1.702256636604230003e-02 -5.836712718009948730e-01 1.359541007603796980e-01
-4.287673950195312500e+00 4.086082156889143946e-02 -9.652532935142517090e-01 1.731338114876929124e-01 1.118638157844543457e+00 2.170361462643728701e-01 -8.565647602081298828e-01 1.810267844510589710e-02 -5.805958509445190430e-01 1.383292597533982149e-01
-4.243990421295166016e+00 4.173620130669756373e-02 -9.404157400131225586e-01 1.730434628459444624e-01 1.132952094078063965e+00 2.123155081988479520e-01 -8.485506176948547363e-01 1.786505378771190491e-02 -5.775204300880432129e-01 1.377592215950737831e-01
-4.200306415557861328e+00 4.228560281578089969e-02 -9.155781865119934082e-01 1.775286275613144615e-01 1.147266149520874023e+00 2.086589947811871848e-01 -8.405365347862243652e-01 1.862113224305642425e-02 -5.744450092315673828e-01 1.380442406742359851e-01
-4.156622409820556641e+00 4.353457557976368741e-02 -8.907406330108642578e-01 1.782707771185339518e-01 1.161580204963684082e+00 2.060779264863678018e-01 -8.325223922729492188e-01 1.851312103515006385e-02 -5.713695883750915527e-01 1.429845713797145146e-01
-4.112938404083251953e+00 4.324522411831312890e-02 -8.659030795097351074e-01 1.807747251898484397e-01 1.175894260406494141e+00 2.049345585136627401e-01 -8.245083093643188477e-01 1.879395017570659882e-02 -5.682941675186157227e-01 1.426045459408315508e-01
-4.069254875183105469e+00 4.380927633430535539e-02 -8.410655260086059570e-01 1.818330949931875329e-01 1.190208315849304199e+00 1.999082676237513290e-01 -8.164942264556884766e-01 1.866433672621896703e-02 -5.652187466621398926e-01 1.421295141422278252e-01
-4.025570869445800781e+00 4.550143298228203487e-02 -8.162279725074768066e-01 1.855632032025168465e-01 1.204522371292114258e+00 1.987988610759780783e-01 -8.084800839424133301e-01 1.944201742314475775e-02 -5.621433258056640625e-01 1.483049275240759801e-01
-3.981886863708496094e+00 4.584572459464092420e-02 -7.913904190063476562e-01 1.878283727206389586e-01 1.218836426734924316e+00 1.958894990068176523e-01 -8.004660010337829590e-01 1.983085777160765312e-02 -5.590679049491882324e-01 1.441246476963633782e-01
-3.938203096389770508e+00 4.741335023389205150e-02 -7.665528655052185059e-01 1.885576153290372536e-01 1.233150482177734375e+00 1.932857897620437193e-01 -7.924518585205078125e-01 2.125660571597160278e-02 -5.559925436973571777e-01 1.514401373948603968e-01
-3.894519090652465820e+00 4.753055588916316188e-02 -7.417153120040893555e-01 1.920166776131211894e-01 1.247464418411254883e+00 1.915877185154520324e-01 -7.844377756118774414e-01 2.160224158127195190e-02 -5.529171228408813477e-01 1.490649784018419077e-01
-3.850835084915161133e+00 4.914945900259539563e-02 -7.168777585029602051e-01 1.933331863928844652e-01 1.261778473854064941e+00 1.871048104244499577e-01 -7.764236330986022949e-01 2.192627520499103311e-02 -5.498417019844055176e-01 1.486849529629589439e-01
-3.807151317596435547e+00 5.043139585712318879e-02 -6.920402050018310547e-01 1.973859683227439654e-01 1.276092529296875000e+00 1.843426145299941477e-01 -7.684095501899719238e-01 2.242312676136028540e-02 -5.467662811279296875e-01 1.531502518698337478e-01
-3.763467311859130859e+00 5.033982893894262817e-02 -6.672026515007019043e-01 1.977086420432741798e-01 1.290406584739685059e+00 1.831086827574708586e-01 -7.603954672813415527e-01 2.209909313764120767e-02 -5.436908602714538574e-01 1.472598575671478227e-01
-3.719783544540405273e+00 5.239825325964153624e-02 -6.423650979995727539e-01 1.994639870829585659e-01 1.304720640182495117e+00 1.787050179913097225e-01 -7.523813247680664062e-01 2.324401194144862237e-02 -5.406154394149780273e-01 1.594206716114026090e-01
-3.676099538803100586e+00 5.299160688945154379e-02 -6.175275444984436035e-01 2.014452037270141049e-01 1.319034695625305176e+00 1.755126440477173533e-01 -7.443672418594360352e-01 2.458335091948748302e-02 -5.375400185585021973e-01 1.507750928768152310e-01
-3.632415771484375000e+00 5.340182668290043011e-02 -5.926899909973144531e-01 2.052850210013236754e-01 1.333348751068115234e+00 1.744711603498077801e-01 -7.363530993461608887e-01 2.594429213910761506e-02 -5.344645977020263672e-01 1.605607479280515004e-01
-3.588731765747070312e+00 5.450429237779433334e-02 -5.678524374961853027e-01 2.040136865424346246e-01 1.347662687301635742e+00 1.722297063043067289e-01 -7.283390164375305176e-01 2.603070110543270407e-02 -5.313891768455505371e-01 1.581855889350329836e-01
-3.545047998428344727e+00 5.501340444287822207e-02 -5.430148839950561523e-01 2.063821116511264098e-01 1.361976742744445801e+00 1.683807448120322459e-01 -7.203248739242553711e-01 2.557705403222599108e-02 -5.283137559890747070e-01 1.602757288488892706e-01
-3.501363992691040039e+00 5.697659916866935209e-02 -5.181773304939270020e-01 2.093765237776468169e-01 1.376290798187255859e+00 1.662185340913721610e-01 -7.123107910156250000e-01 2.633313248757051042e-02 -5.252383351325988770e-01 1.588506334530781772e-01
-3.457680225372314453e+00 5.741612037593601947e-02 -4.933397471904754639e-01 2.099508830001906023e-01 1.390604853630065918e+00 1.653242165681672038e-01 -7.042967081069946289e-01 2.700280197658994075e-02 -5.221629142761230469e-01 1.621758560433040897e-01
-3.413996219635009766e+00 5.775308663484046701e-02 -4.685021936893463135e-01 2.125064588667899268e-01 1.404918909072875977e+00 1.639657595708938487e-01 -6.962825655937194824e-01 2.896860596048568895e-02 -5.190875530242919922e-01 1.690163139431974104e-01
-3.370312213897705078e+00 5.855887551482936298e-02 -4.436646401882171631e-01 2.147522679616802321e-01 1.419232964515686035e+00 1.608865903770742289e-01 -6.882684826850891113e-01 2.989750234848038285e-02 -5.160121321678161621e-01 1.718665047348196251e-01
-3.326628446578979492e+00 6.080775902534382715e-02 -4.188270866870880127e-01 2.147780818593226504e-01 1.433547019958496094e+00 1.602752847283012150e-01 -6.802543401718139648e-01 2.868777681992915399e-02 -5.129367113113403320e-01 1.755717527639285014e-01
-3.282944440841674805e+00 6.092130200388771316e-02 -3.939895331859588623e-01 2.159784280996950578e-01 1.447861075401306152e+00 1.562678365863448271e-01 -6.722402572631835938e-01 3.009192252271182880e-02 -5.098612904548645020e-01 1.800370516708033053e-01
-3.239260673522949219e+00 6.247793961295717430e-02 -3.691519796848297119e-01 2.193600486908517111e-01 1.462175011634826660e+00 1.533358335672298511e-01 -6.642261743545532227e-01 2.931424182578604154e-02 -5.067858695983886719e-01 1.804170771096862691e-01
-3.195576667785644531e+00 6.364999616566829888e-02 -3.443144261837005615e-01 2.199215009645743013e-01 1.476489067077636719e+00 1.517849284953427524e-01 -6.562120318412780762e-01 3.097761442754397992e-02 -5.037104487419128418e-01 1.911527957581299619e-01
-3.151892900466918945e+00 6.426166317911441439e-02 -3.194768726825714111e-01 2.197343502066667620e-01 1.490803122520446777e+00 1.486831183515686106e-01 -6.481979489326477051e-01 3.056717183749981318e-02 -5.006350278854370117e-01 1.953330755858425360e-01
-3.108208894729614258e+00 6.516268165401108148e-02 -2.946393191814422607e-01 2.240839919594140861e-01 1.505117177963256836e+00 1.474491865790452938e-01 -6.401838064193725586e-01 3.497402912007929049e-02 -4.975596070289611816e-01 1.987533045357891825e-01
-3.064525127410888672e+00 6.552528665000609265e-02 -2.698017656803131104e-01 2.216381251577950462e-01 1.519431233406066895e+00 1.464303438310902983e-01 -6.321697235107421875e-01 3.482281342901039078e-02 -4.944841861724853516e-01 1.960931264636084637e-01
-3.020841121673583984e+00 6.768992859579443799e-02 -2.449642121791839600e-01 2.240323641641292496e-01 1.533745288848876953e+00 1.442681331104302134e-01 -6.241555809974670410e-01 3.588132326649271647e-02 -4.914087951183319092e-01 2.012234698885284612e-01
-2.977157115936279297e+00 6.811479909615221484e-02 -2.201266586780548096e-01 2.267492768909936673e-01 1.548059344291687012e+00 1.414946167409971145e-01 -6.161414980888366699e-01 3.743668466034429099e-02 -4.883333742618560791e-01 2.160444620049639664e-01
-2.933473348617553711e+00 6.944801342486112139e-02 -1.952891051769256592e-01 2.260652086034695973e-01 1.562373280525207520e+00 1.425587413888612376e-01 -6.081274151802062988e-01 3.614055016546798005e-02 -4.852579534053802490e-01 2.158544492855224983e-01
-2.889789342880249023e+00 6.933447044631722844e-02 -1.704515516757965088e-01 2.271622992532723595e-01 1.576687335968017578e+00 1.399210707191554659e-01 -6.001132726669311523e-01 3.897044381261460105e-02 -4.821825325489044189e-01 2.141443348105491751e-01
-2.846105575561523438e+00 7.033071851612168746e-02 -1.456139981746673584e-01 2.280335182987039411e-01 1.591001391410827637e+00 1.387777027464504043e-01 -5.920991897583007812e-01 4.046099848172236835e-02 -4.791071116924285889e-01 2.172795446813335918e-01
-2.802421569824218750e+00 7.253931258263669746e-02 -1.207764446735382080e-01 2.328478102090147661e-01 1.605315446853637695e+00 1.359589044771081778e-01 -5.840850472450256348e-01 3.979132899270293455e-02 -4.760316908359527588e-01 2.226949071854158191e-01
-2.758737802505493164e+00 7.228292521173114438e-02 -9.593889117240905762e-02 2.297501424919246860e-01 1.619629502296447754e+00 1.378041418984044808e-01 -5.760709643363952637e-01 4.050420296488491112e-02 -4.729562699794769287e-01 2.264001552145246954e-01
-2.715053796768188477e+00 7.494935386914894360e-02 -7.110133767127990723e-02 2.292015971670233188e-01 1.633943557739257812e+00 1.351211893287896093e-01 -5.680568218231201172e-01 4.452221989900149307e-02 -4.698808789253234863e-01 2.271602060922906230e-01
-2.671370029449462891e+00 7.513615038223728226e-02 -4.626378417015075684e-02 2.311376394902046050e-01 1.648257613182067871e+00 1.323703139093110881e-01 -5.600427389144897461e-01 4.588316111862162511e-02 -4.668054580688476562e-01 2.230749326242987829e-01
-2.627686023712158203e+00 7.643273794367395901e-02 -2.142622880637645721e-02 2.305826406908926263e-01 1.662571668624877930e+00 1.316005216108561693e-01 -5.520286560058593750e-01 4.607758129285307452e-02 -4.637300372123718262e-01 2.365658357046439286e-01
-2.584002017974853516e+00 7.727881626766229528e-02 3.411324694752693176e-03 2.319443237915301548e-01 1.676885604858398438e+00 1.312495868865605486e-01 -5.440145134925842285e-01 4.847543010837426086e-02 -4.606546163558959961e-01 2.473965607128083555e-01
-2.540318250656127930e+00 7.820181080292229470e-02 2.824888005852699280e-02 2.335189715477176131e-01 1.691199660301208496e+00 1.302533850885601030e-01 -5.360004305839538574e-01 5.203979996928413676e-02 -4.575791954994201660e-01 2.464464971156009321e-01
-2.496634244918823242e+00 7.976211108871897326e-02 5.308642983436584473e-02 2.323250787817558172e-01 1.705513715744018555e+00 1.287024800166730321e-01 -5.279862880706787109e-01 5.309830980676646245e-02 -4.545037746429443359e-01 2.520518723391246274e-01
-2.452950477600097656e+00 8.067778027052453782e-02 7.792399078607559204e-02 2.343772836443279717e-01 1.719827771186828613e+00 1.256912336727170898e-01 -5.199722051620483398e-01 5.603621466181944732e-02 -4.514283835887908936e-01 2.578472602820898185e-01
-2.409266471862792969e+00 8.047999572725454687e-02 1.027615442872047424e-01 2.346612365183945725e-01 1.734141826629638672e+00 1.250233256490576872e-01 -5.119580626487731934e-01 6.050787866914274227e-02 -4.483529627323150635e-01 2.554721012890712739e-01
-2.365582704544067383e+00 8.189745162068955142e-02 1.275990903377532959e-01 2.353194909082762243e-01 1.748455882072448730e+00 1.221705659547836359e-01 -5.039439797401428223e-01 6.530357630018511494e-02 -4.452775418758392334e-01 2.637376545847757159e-01
-2.321898698806762695e+00 8.271056585413288920e-02 1.524366438388824463e-01 2.325509503861269700e-01 1.762769937515258789e+00 1.250006846991031373e-01 -4.959298670291900635e-01 6.644849510399253312e-02 -4.422021210193634033e-01 2.629776037070097883e-01
-2.278214931488037109e+00 8.401814144575123211e-02 1.772741973400115967e-01 2.349193754948187551e-01 1.777083873748779297e+00 1.210838003569649629e-01 -4.879157543182373047e-01 6.888954840267626223e-02 -4.391267001628875732e-01 2.606024447139912992e-01
-2.234530925750732422e+00 8.431481826065623242e-02 2.021117508411407471e-01 2.344353649140234197e-01 1.791397929191589355e+00 1.202234442586918306e-01 -4.799016714096069336e-01 7.651513968086526285e-02 -4.360512793064117432e-01 2.712431570027142302e-01
-2.190846920013427734e+00 8.544658536936791671e-02 2.269493043422698975e-01 2.342675745793477149e-01 1.805711984634399414e+00 1.177669011886225137e-01 -4.718875586986541748e-01 7.690398002932814780e-02 -4.329758882522583008e-01 2.709581379235520004e-01
-2.147163152694702148e+00 8.666625671953293031e-02 2.517868578433990479e-01 2.325574038605375538e-01 1.820026040077209473e+00 1.188310258364866506e-01 -4.638734459877014160e-01 7.988508936754368239e-02 -4.299004673957824707e-01 2.695330425277409070e-01
-2.103479146957397461e+00 8.831812392351015562e-02 2.766244113445281982e-01 2.347322247369112158e-01 1.834340095520019531e+00 1.172008774397586273e-01 -4.558593332767486572e-01 8.282299422259666033e-02 -4.268250465393066406e-01 2.804587738956260679e-01
-2.059795379638671875e+00 8.893711629041071987e-02 3.014619648456573486e-01 2.336351340871084814e-01 1.848654150962829590e+00 1.145405658200983057e-01 -4.478452205657958984e-01 9.014615411864786154e-02 -4.237496256828308105e-01 2.803637675359053061e-01
-2.016111373901367188e+00 8.851590846678016045e-02 3.262995183467864990e-01 2.343837371187385832e-01 1.862968206405639648e+00 1.137481325716888508e-01 -4.398311078548431396e-01 9.390494415378917992e-02 -4.206742048263549805e-01 2.879642763135645822e-01
-1.972427487373352051e+00 8.985278547221628442e-02 3.511370718479156494e-01 2.355066416661837359e-01 1.877282261848449707e+00 1.116651651758697045e-01 -4.318169951438903809e-01 9.554671451396584692e-02 -4.175987839698791504e-01 3.057304655813430361e-01
-1.928743600845336914e+00 9.103216737838185080e-02 3.759746253490447998e-01 2.324735086931997152e-01 1.891596198081970215e+00 1.125481622240973867e-01 -4.238029122352600098e-01 9.971594713915132857e-02 -4.145233929157257080e-01 2.961348232495482624e-01
-1.885059714317321777e+00 9.243863524163518919e-02 4.008121788501739502e-01 2.328155428369617364e-01 1.905910253524780273e+00 1.106350019529374062e-01 -4.157887995243072510e-01 1.107546925871813054e-01 -4.114479720592498779e-01 3.107658026465422996e-01
-1.841375827789306641e+00 9.363266785470965303e-02 4.256497323513031006e-01 2.320282189588680211e-01 1.920224308967590332e+00 1.090274945061639467e-01 -4.077746868133544922e-01 1.124612696721017796e-01 -4.083725512027740479e-01 2.987950013217289813e-01
-1.797691941261291504e+00 9.311623043617131557e-02 4.504872858524322510e-01 2.306149080629456560e-01 1.934538364410400391e+00 1.078162036835952076e-01 -3.997605741024017334e-01 1.172569673031441662e-01 -4.052971303462982178e-01 3.116208598840289334e-01
-1.754008054733276367e+00 9.425898557506465214e-02 4.753248393535614014e-01 2.313247902481121443e-01 1.948852419853210449e+00 1.072388594597540323e-01 -3.917464613914489746e-01 1.216422223441423617e-01 -4.022217094898223877e-01 3.167512033089489587e-01
-1.710324168205261230e+00 9.567644146849967057e-02 5.001624226570129395e-01 2.290015394602945842e-01 1.963166475296020508e+00 1.035823460420932512e-01 -3.837323486804962158e-01 1.294406315549815334e-01 -3.991462886333465576e-01 3.176062605464355926e-01
-1.666640281677246094e+00 9.657745994339633766e-02 5.249999761581420898e-01 2.294855500410898919e-01 1.977480530738830566e+00 1.053596606135258906e-01 -3.757182657718658447e-01 1.360293152372694936e-01 -3.960708975791931152e-01 3.369875579294666634e-01
-1.622956395149230957e+00 9.773486578919857171e-02 5.498375296592712402e-01 2.287240400606385948e-01 1.991794466972351074e+00 1.052917377636622132e-01 -3.677041530609130859e-01 1.406521949356616952e-01 -3.929954767227172852e-01 3.204564513380578350e-01
-1.579272508621215820e+00 9.924388860081413688e-02 5.746750831604003906e-01 2.271622992532723595e-01 2.006108760833740234e+00 1.023144528446381235e-01 -3.596900403499603271e-01 1.488394444949637518e-01 -3.899200558662414551e-01 3.272969092379511280e-01
-1.535588502883911133e+00 9.858826946664135671e-02 5.995126366615295410e-01 2.300470023148124821e-01 2.020422458648681641e+00 1.013635329465467638e-01 -3.516759276390075684e-01 1.563570245652463886e-01 -3.868446350097656250e-01 3.371775706489081315e-01
-1.491904616355895996e+00 9.974201263571635945e-02 6.243501901626586914e-01 2.276527633084782787e-01 2.034736633300781250e+00 1.008427910975919772e-01 -3.436618149280548096e-01 1.680438372607145070e-01 -3.837692141532897949e-01 3.384126533252777569e-01
-1.448220729827880859e+00 1.002914141447996954e-01 6.491877436637878418e-01 2.242001544988049544e-01 2.049050807952880859e+00 1.002541263987735271e-01 -3.356477022171020508e-01 1.743084873192833895e-01 -3.806937932968139648e-01 3.560838362333355045e-01
-1.404536843299865723e+00 1.013499277189669340e-01 6.740252971649169922e-01 2.223351003941403115e-01 2.063364505767822266e+00 9.957489790013684949e-02 -3.276335895061492920e-01 1.816100449737532985e-01 -3.776184022426605225e-01 3.511435055278570028e-01
-1.360852956771850586e+00 1.023681518491347253e-01 6.988628506660461426e-01 2.236580626483141987e-01 2.077678680419921875e+00 9.674477915581736198e-02 -3.196195065975189209e-01 1.955002863105111677e-01 -3.745429813861846924e-01 3.509534928084155347e-01
-1.317169070243835449e+00 1.044009374327430628e-01 7.237004041671752930e-01 2.226190532682069123e-01 2.091992855072021484e+00 9.575989783279417744e-02 -3.116053938865661621e-01 2.018729475769864001e-01 -3.714675605297088623e-01 3.543737217583621812e-01
-1.273485183715820312e+00 1.040200190531119506e-01 7.485379576683044434e-01 2.203345233268529657e-01 2.106307029724121094e+00 9.648440823133996869e-02 -3.035912811756134033e-01 2.116587630133025810e-01 -3.683921396732330322e-01 3.752751208969251073e-01
-1.229801297187805176e+00 1.042397796567452878e-01 7.733755111694335938e-01 2.185856317615791911e-01 2.120620727539062500e+00 9.512595123406661357e-02 -2.955771684646606445e-01 2.211853515506435330e-01 -3.653167188167572021e-01 3.763201908538532647e-01
-1.186117410659790039e+00 1.052433530800041817e-01 7.982130646705627441e-01 2.169077284148220597e-01 2.134934902191162109e+00 9.426559513579349514e-02 -2.875630557537078857e-01 2.339306740835939702e-01 -3.622412979602813721e-01 3.717598855872576991e-01
-1.142433404922485352e+00 1.052396904032769642e-01 8.230506181716918945e-01 2.170626118006765692e-01 2.149249076843261719e+00 9.264676721404274673e-02 -2.795489430427551270e-01 2.421827303676398757e-01 -3.591659069061279297e-01 3.789803689260339836e-01
-1.098749518394470215e+00 1.072431745730675345e-01 8.478881716728210449e-01 2.133905848610427036e-01 2.163562774658203125e+00 9.129963069174666657e-02 -2.715348601341247559e-01 2.540207587541769008e-01 -3.560904860496520996e-01 3.743250572997177117e-01
-1.055065631866455078e+00 1.072431745730675345e-01 8.727257251739501953e-01 2.158106377650193253e-01 2.177876949310302734e+00 9.175244969083778956e-02 -2.635207474231719971e-01 2.651243109269506570e-01 -3.530150651931762695e-01 3.884810048981080510e-01
-1.011381745338439941e+00 1.073457295214297613e-01 8.975632786750793457e-01 2.113448334728811329e-01 2.192191123962402344e+00 8.965816182004136825e-02 -2.555066347122192383e-01 2.773943841451131376e-01 -3.499396443367004395e-01 3.895260748550362084e-01
-9.676978588104248047e-01 1.080050113323297589e-01 9.224008321762084961e-01 2.098024530887467043e-01 2.206505298614501953e+00 8.754123299929039703e-02 -2.474925220012664795e-01 2.957994939723568306e-01 -3.468642234802246094e-01 3.938013610424694888e-01
-9.240139722824096680e-01 1.087814987985008808e-01 9.472383856773376465e-01 2.103058240927738465e-01 2.220818996429443359e+00 8.934118852067758632e-02 -2.394784092903137207e-01 3.092360882359079799e-01 -3.437888026237487793e-01 3.919962402077754593e-01
-8.803300857543945312e-01 1.090561995530425488e-01 9.720759391784667969e-01 2.054786252336417984e-01 2.235133171081542969e+00 8.750727157435855830e-02 -2.314643114805221558e-01 3.206204695492383405e-01 -3.407134115695953369e-01 4.140377156629872490e-01
-8.366461992263793945e-01 1.097923975752142234e-01 9.969134330749511719e-01 2.053495557454297071e-01 2.249447345733642578e+00 8.571863652794864397e-02 -2.234501987695693970e-01 3.312919768903866413e-01 -3.376379907131195068e-01 4.071972577630939005e-01
-7.929622530937194824e-01 1.100011701486658944e-01 1.021751046180725098e+00 2.054979856568736052e-01 2.263761043548583984e+00 8.510733087917563000e-02 -2.154360860586166382e-01 3.451390137439819816e-01 -3.345625698566436768e-01 4.114725439505272364e-01
-7.492783665657043457e-01 1.104699927697503359e-01 1.046588540077209473e+00 2.033489786781423891e-01 2.278075218200683594e+00 8.520921515397113233e-02 -2.074219733476638794e-01 3.601741738845472551e-01 -3.314871490001678467e-01 4.134676775046627895e-01
-7.055944800376892090e-01 1.114259513955553477e-01 1.071426153182983398e+00 2.009418327229869627e-01 2.292389392852783203e+00 8.446206380547079118e-02 -1.994078755378723145e-01 3.707376700177892337e-01 -3.284117281436920166e-01 4.226832943975746271e-01
-6.619105935096740723e-01 1.121072092668186915e-01 1.096263647079467773e+00 2.004836360398340456e-01 2.306703567504882812e+00 8.269606970901542675e-02 -1.913937628269195557e-01 3.900284717498651021e-01 -3.253363072872161865e-01 4.286686950599812862e-01
-6.182266473770141602e-01 1.124698142628136888e-01 1.121101260185241699e+00 1.996769517385085235e-01 2.321017265319824219e+00 8.151874031137852639e-02 -1.833796501159667969e-01 4.018665001364021272e-01 -3.222609162330627441e-01 4.308538413335583073e-01
-5.745427608489990234e-01 1.144403343420592606e-01 1.145938754081726074e+00 1.946690555958795477e-01 2.335331439971923828e+00 8.237909640965164482e-02 -1.753655523061752319e-01 4.184354194292377316e-01 -3.191854953765869141e-01 4.358891783987575708e-01
-5.308588743209838867e-01 1.145941667646026008e-01 1.170776367187500000e+00 1.949013806746613120e-01 2.349645614624023438e+00 8.151874031137852639e-02 -1.673514395952224731e-01 4.309215150632129121e-01 -3.161100745201110840e-01 4.571706029762034329e-01
-4.871749877929687500e-01 1.144037075747870447e-01 1.195613861083984375e+00 1.925652229380225566e-01 2.363959312438964844e+00 7.959425956524127099e-02 -1.593373268842697144e-01 4.417658403370114395e-01 -3.130346536636352539e-01 4.653411499121871131e-01
-4.434910714626312256e-01 1.140594159624281484e-01 1.220451474189758301e+00 1.907969709495169475e-01 2.378273487091064453e+00 7.894899249153643217e-02 -1.513232290744781494e-01 4.603005636137427747e-01 -3.099592328071594238e-01 4.625859654802856324e-01
-3.998071849346160889e-01 1.141583082340631439e-01 1.245288968086242676e+00 1.860536672577227657e-01 2.392587661743164062e+00 7.843957111755892053e-02 -1.433091163635253906e-01 4.787488779241489967e-01 -3.068838119506835938e-01 4.645810990344211855e-01
-3.561232686042785645e-01 1.155537880671348300e-01 1.270126581192016602e+00 1.865054104664650714e-01 2.406901836395263672e+00 7.770374024403585433e-02 -1.352950036525726318e-01 4.950153658348467878e-01 -3.038084208965301514e-01 4.738917222870537849e-01
-3.124393820762634277e-01 1.166123016413020547e-01 1.294964075088500977e+00 1.841498923065945093e-01 2.421215534210205078e+00 7.610755327223965583e-02 -1.272808909416198730e-01 5.043259319563749843e-01 -3.007330000400543213e-01 4.755068304023063464e-01
-2.687554955482482910e-01 1.156929697827692727e-01 1.319801688194274902e+00 1.830269877591493566e-01 2.435529708862304688e+00 7.635660372173977417e-02 -1.192667931318283081e-01 5.198795458948908266e-01 -2.976575791835784912e-01 4.889027271229307581e-01
-2.250715792179107666e-01 1.177367433965592902e-01 1.344639182090759277e+00 1.813684448356240320e-01 2.449843883514404297e+00 7.513399242419376012e-02 -1.112526804208755493e-01 5.394295745259419794e-01 -2.945821583271026611e-01 5.047687891962944207e-01
-1.813876926898956299e-01 1.156563430154970429e-01 1.369476795196533203e+00 1.807618182410272167e-01 2.464158058166503906e+00 7.310762740326100240e-02 -1.032385751605033875e-01 5.551992108802704662e-01 -2.915067374706268311e-01 5.055288400740604038e-01
-1.377037912607192993e-01 1.166965432060281666e-01 1.394314289093017578e+00 1.770639774037509606e-01 2.478471755981445312e+00 7.152276090644209272e-02 -9.522446244955062866e-02 5.699967463634417753e-01 -2.884313166141510010e-01 5.004935030088610848e-01
-9.401988983154296875e-02 1.177404060732865076e-01 1.419151902198791504e+00 1.744954945883304132e-01 2.492785930633544922e+00 7.211142560526054290e-02 -8.721035718917846680e-02 5.869545060047401952e-01 -2.853559255599975586e-01 5.165495778016663264e-01
-5.033598840236663818e-02 1.182641688452792939e-01 1.443989515304565430e+00 1.743857855233501564e-01 2.507100105285644531e+00 7.239443747969249998e-02 -7.919625192880630493e-02 6.018168482126553531e-01 -2.822805047035217285e-01 5.197797940321714494e-01
-6.652091629803180695e-03 1.177404060732865076e-01 1.468827009201049805e+00 1.697392839477150361e-01 2.521413803100585938e+00 6.910017926130461452e-02 -7.118213921785354614e-02 6.150590223019750669e-01 -2.792050838470458984e-01 5.162645587225040966e-01
3.703180700540542603e-02 1.179088892027387314e-01 1.493664622306823730e+00 1.671449872346520982e-01 2.535727977752685547e+00 7.056052053337347196e-02 -6.316803395748138428e-02 6.316927483195544646e-01 -2.761296629905700684e-01 5.299454745222906826e-01
8.071570843458175659e-02 1.179821427372831771e-01 1.518502116203308105e+00 1.665125467424128647e-01 2.550042152404785156e+00 6.796813176357681396e-02 -5.515392497181892395e-02 6.368556840574783884e-01 -2.730542421340942383e-01 5.383060341777158309e-01
1.243996024131774902e-01 1.182348674314615128e-01 1.543339729309082031e+00 1.651444101673647524e-01 2.564356327056884766e+00 6.753795371444025475e-02 -4.713981598615646362e-02 6.478080205391832935e-01 -2.699788212776184082e-01 5.329856780333543931e-01
1.680835038423538208e-01 1.174620426420176222e-01 1.568177223205566406e+00 1.623694161708048866e-01 2.578670024871826172e+00 6.827378458796332095e-02 -3.912570700049400330e-02 6.608989789374341006e-01 -2.669034004211425781e-01 5.453365047970506474e-01
2.117674052715301514e-01 1.190589696950865167e-01 1.593014836311340332e+00 1.624726717613745597e-01 2.592984199523925781e+00 6.581724151789400401e-02 -3.111159987747669220e-02 6.697342957441743128e-01 -2.638280093669891357e-01 5.457165302359335834e-01
2.554512917995452881e-01 1.187366541430909667e-01 1.617852330207824707e+00 1.583811689850514182e-01 2.607298374176025391e+00 6.563611391825756314e-02 -2.309749089181423187e-02 6.924598538876723941e-01 -2.607525885105133057e-01 5.635777258634327991e-01
2.991352081298828125e-01 1.181872526340076307e-01 1.642689943313598633e+00 1.560772786204656648e-01 2.621612071990966797e+00 6.581724151789400401e-02 -1.508338376879692078e-02 7.074950140282377786e-01 -2.576771676540374756e-01 5.627226686259462207e-01
3.428190946578979492e-01 1.189344386863609576e-01 1.667527437210083008e+00 1.535733305491512046e-01 2.635926246643066406e+00 6.469651449514349228e-02 -7.069275714457035065e-03 7.237182974557729853e-01 -2.546017467975616455e-01 5.748834826702009515e-01
3.865030109882354736e-01 1.194691894885354100e-01 1.692365050315856934e+00 1.525988559131499500e-01 2.650240421295166016e+00 6.305504562343818009e-02 9.448328055441379547e-04 7.306310147617799400e-01 -2.515263557434082031e-01 5.625326559065046972e-01
4.301868975162506104e-01 1.182238794012798466e-01 1.717202544212341309e+00 1.495850833633977084e-01 2.664554595947265625e+00 6.140225627675560682e-02 8.958941325545310974e-03 7.391206957032198099e-01 -2.484509199857711792e-01 5.674729866119831989e-01
4.738707840442657471e-01 1.192677422685381877e-01 1.742040157318115234e+00 1.471392165617786685e-01 2.678868293762207031e+00 6.355314652243841678e-02 1.697304844856262207e-02 7.529029258320714124e-01 -2.453754991292953491e-01 5.760235589868498707e-01
5.175547003746032715e-01 1.169199664863887211e-01 1.766877651214599609e+00 1.450999186480277092e-01 2.693182468414306641e+00 6.050793875355064272e-02 2.498715743422508240e-02 7.695366518496508101e-01 -2.423000931739807129e-01 5.937897482546283801e-01
5.612385869026184082e-01 1.177440687500137390e-01 1.791715264320373535e+00 1.429960859901706904e-01 2.707496643066406250e+00 6.216072810023322986e-02 3.300126641988754272e-02 7.703575370297390812e-01 -2.392246723175048828e-01 5.915095956213305417e-01
6.049224734306335449e-01 1.188868238889070755e-01 1.816552758216857910e+00 1.417441119545134742e-01 2.721810340881347656e+00 5.793819093370854850e-02 4.101537540555000305e-02 7.834916999111524172e-01 -2.361492514610290527e-01 5.779236861812646620e-01
6.486064195632934570e-01 1.172422820383842851e-01 1.841390371322631836e+00 1.400016738636502833e-01 2.736124515533447266e+00 5.834572803289055781e-02 4.902948066592216492e-02 7.864944114909492301e-01 -2.330738455057144165e-01 5.687080692883528243e-01
6.922903060913085938e-01 1.171104256762042772e-01 1.866227865219116211e+00 1.358714502408635283e-01 2.750438690185546875e+00 6.063246397830070189e-02 5.704358965158462524e-02 8.098248323987229380e-01 -2.299984246492385864e-01 5.954998627296016478e-01
7.359741926193237305e-01 1.178685997587392842e-01 1.891065478324890137e+00 1.331093631931248578e-01 2.764752864837646484e+00 5.800611378357221903e-02 6.505769491195678711e-02 8.145125188218589329e-01 -2.269230037927627563e-01 5.848591504408787722e-01
7.796580791473388672e-01 1.174766933489265058e-01 1.915902972221374512e+00 1.344839532425835815e-01 2.779066562652587891e+00 5.755329478448110297e-02 7.307180762290954590e-02 8.204315330151275010e-01 -2.238475978374481201e-01 5.931247037365831032e-01
8.233419656753540039e-01 1.188245583845442960e-01 1.940740585327148438e+00 1.314830876416525907e-01 2.793380737304687500e+00 5.663633631132158897e-02 8.108591288328170776e-02 8.334576846886344592e-01 -2.207721769809722900e-01 5.993001171184312303e-01
8.670259118080139160e-01 1.175755856205615152e-01 1.965578079223632812e+00 1.310377979073208687e-01 2.807694911956787109e+00 5.704387341050359134e-02 8.910002559423446655e-02 8.426386373606750135e-01 -2.176967561244964600e-01 6.107958866446409063e-01
9.107097983360290527e-01 1.181139990994631850e-01 1.990415573120117188e+00 1.263267615875797167e-01 2.822008609771728516e+00 5.532316121395734754e-02 9.711413085460662842e-02 8.518195900327156789e-01 -2.146213501691818237e-01 6.272319868763289730e-01
9.543936848640441895e-01 1.167514833569364974e-01 2.015253305435180664e+00 1.252877522074724304e-01 2.836322784423828125e+00 5.470053509020705862e-02 1.051282361149787903e-01 8.539150074660990519e-01 -2.115459293127059937e-01 6.145961410334704889e-01
9.980776309967041016e-01 1.160885388693092685e-01 2.040090799331665039e+00 1.238357204650864518e-01 2.850636959075927734e+00 5.603635113752585689e-02 1.131423488259315491e-01 8.656234224031483793e-01 -2.084705084562301636e-01 6.387277564025386489e-01
1.041761517524719238e+00 1.158687782656759452e-01 2.064928293228149414e+00 1.208477618129766423e-01 2.864951133728027344e+00 5.474581699011617231e-02 1.211564540863037109e-01 8.611301561542438199e-01 -2.053951025009155273e-01 6.198214908181112204e-01
1.085445404052734375e+00 1.159823212442198243e-01 2.089765787124633789e+00 1.196022412517300099e-01 2.879264831542968750e+00 5.427035704107049247e-02 1.291705667972564697e-01 8.654506044704982637e-01 -2.023196816444396973e-01 6.330273748192941641e-01
1.129129290580749512e+00 1.159456944769476083e-01 2.114603519439697266e+00 1.184341623834106322e-01 2.893579006195068359e+00 5.316095049329725569e-02 1.371846646070480347e-01 8.690149743314080633e-01 -1.992442607879638672e-01 6.381577182442141893e-01
1.172813177108764648e+00 1.150666520624142597e-01 2.139441013336181641e+00 1.154913780521750477e-01 2.907893180847167969e+00 5.127043117209183903e-02 1.451987773180007935e-01 8.687773496740140988e-01 -1.961688548326492310e-01 6.428130298705304613e-01
1.216497063636779785e+00 1.146893963595103788e-01 2.164278507232666016e+00 1.152461460245720881e-01 2.922206878662109375e+00 5.099873977263717079e-02 1.532128900289535522e-01 8.829268179097472524e-01 -1.930934339761734009e-01 6.635244162896518638e-01
1.260180950164794922e+00 1.147626498940548245e-01 2.189116001129150391e+00 1.121420248330714103e-01 2.936521053314208984e+00 5.228927392004685537e-02 1.612270027399063110e-01 8.739186831703568137e-01 -1.900180131196975708e-01 6.595341491813807577e-01
1.303864836692810059e+00 1.142388871220620383e-01 2.213953733444213867e+00 1.088636598324844024e-01 2.950835227966308594e+00 5.165532732131929150e-02 1.692411005496978760e-01 8.707647558994910941e-01 -1.869425922632217407e-01 6.716949632256355995e-01
1.347548723220825195e+00 1.154768718558631529e-01 2.238791227340698242e+00 1.081150568008543006e-01 2.965149402618408203e+00 5.048931839865965915e-02 1.772552132606506348e-01 8.730977979902685426e-01 -1.838671863079071045e-01 6.679897151965267232e-01
1.391232728958129883e+00 1.121987761849992382e-01 2.263628721237182617e+00 1.050819238278702800e-01 2.979463100433349609e+00 4.887049047690891074e-02 1.852693259716033936e-01 8.748259773167702535e-01 -1.807917654514312744e-01 6.805305546796643901e-01
1.434916615486145020e+00 1.130082277417153586e-01 2.288466215133666992e+00 1.055078531389701535e-01 2.993777275085449219e+00 4.917614330129541772e-02 1.932834237813949585e-01 8.714128231469292496e-01 -1.777163445949554443e-01 6.619093081743993023e-01
1.478600502014160156e+00 1.115651331111897904e-01 2.313303947448730469e+00 1.027393126168208992e-01 3.008091449737548828e+00 4.814598007836312643e-02 2.012975364923477173e-01 8.757548737047650134e-01 -1.746409386396408081e-01 6.753052048950236586e-01
1.522284388542175293e+00 1.117116401802786818e-01 2.338141441345214844e+00 1.022230346639725618e-01 3.022405147552490234e+00 4.925538662613636320e-02 2.093116492033004761e-01 8.716504478043233251e-01 -1.715655177831649780e-01 6.789154465644118286e-01
1.565968275070190430e+00 1.115541450810081242e-01 2.362978935241699219e+00 9.897048356102797206e-02 3.036719322204589844e+00 4.747807205470372383e-02 2.173257470130920410e-01 8.672003860385812946e-01 -1.684900969266891479e-01 6.852808726657014793e-01
1.609652161598205566e+00 1.105908611017486776e-01 2.387816429138183594e+00 9.658915150351497780e-02 3.051033496856689453e+00 4.768184060429472848e-02 2.253398597240447998e-01 8.767053723343409821e-01 -1.654146909713745117e-01 6.951615340766584827e-01
1.653336048126220703e+00 1.107703322613825675e-01 2.412654161453247070e+00 9.629229168062718169e-02 3.065347671508789062e+00 4.764787917936289668e-02 2.333539724349975586e-01 8.650617641220353926e-01 -1.623392701148986816e-01 6.847108345073770197e-01
1.697019934654235840e+00 1.098290243424864393e-01 2.437491655349731445e+00 9.444014452478373400e-02 3.079661369323730469e+00 4.744411062977189203e-02 2.413680851459503174e-01 8.690581788145707032e-01 -1.592638492584228516e-01 7.040921318904080906e-01
1.740703821182250977e+00 1.077889134054236531e-01 2.462329149246215820e+00 9.158125536088601581e-02 3.093975543975830078e+00 4.524793848417996839e-02 2.493821978569030762e-01 8.630311534133957574e-01 -1.561884433031082153e-01 6.971566676307939803e-01
1.784387707710266113e+00 1.074043323490653096e-01 2.487166643142700195e+00 9.129730248681942884e-02 3.108289718627929688e+00 4.614225600738492555e-02 2.573962807655334473e-01 8.535909738423799187e-01 -1.531130224466323853e-01 7.020019919765517757e-01
1.828071713447570801e+00 1.075325260345181000e-01 2.512004375457763672e+00 9.000015413028795985e-02 3.122603416442871094e+00 4.616489695733948240e-02 2.654103934764862061e-01 8.366116119595001788e-01 -1.500376015901565552e-01 7.159679268555007026e-01
1.871755599975585938e+00 1.075471767414269836e-01 2.536841869354248047e+00 8.668306828323733837e-02 3.136917591094970703e+00 4.476115806015701359e-02 2.734245061874389648e-01 8.482120156886432394e-01 -1.469621956348419189e-01 7.241384737914843273e-01
1.915439486503601074e+00 1.060015271625391886e-01 2.561679363250732422e+00 8.596673262366025248e-02 3.151231765747070312e+00 4.422909573622495205e-02 2.814386188983917236e-01 8.333928779638906104e-01 -1.438867747783660889e-01 7.249935310289710166e-01
1.959123373031616211e+00 1.047598797520108427e-01 2.586516857147216797e+00 8.402423682606835476e-02 3.165545940399169922e+00 4.430833906106589754e-02 2.894527316093444824e-01 8.307358022493942507e-01 -1.408113539218902588e-01 7.187231112874021832e-01
2.002807140350341797e+00 1.052946305541852950e-01 2.611354589462280273e+00 8.099755732749491788e-02 3.179859638214111328e+00 4.326685536315632435e-02 2.974668443202972412e-01 8.348186259082546190e-01 -1.377359479665756226e-01 7.062772781639851116e-01
2.046491146087646484e+00 1.053532333818208572e-01 2.636192083358764648e+00 8.171389298707200377e-02 3.194173812866210938e+00 4.400268623667939055e-02 3.054809570312500000e-01 8.307358022493942507e-01 -1.346605271100997925e-01 7.232834165539976379e-01
2.090175151824951172e+00 1.027710462891291698e-01 2.661029577255249023e+00 8.010052438442091804e-02 3.208487987518310547e+00 4.178387314113291701e-02 3.134950399398803711e-01 8.416665364895178358e-01 -1.315851062536239624e-01 7.401945485842894579e-01
2.133858919143676758e+00 1.030677231040341701e-01 2.685867071151733398e+00 7.742233250402012767e-02 3.222801685333251953e+00 4.445550523577051355e-02 3.215091526508331299e-01 8.213172249199596209e-01 -1.285097002983093262e-01 7.175830349707532640e-01
2.177542924880981445e+00 1.020421736204119439e-01 2.710704803466796875e+00 7.797087782892149488e-02 3.237115859985351562e+00 4.143293841683729634e-02 3.295232653617858887e-01 8.163487093562671326e-01 -1.254342794418334961e-01 7.286987790580798929e-01
2.221226692199707031e+00 1.015623629691458224e-01 2.735542297363281250e+00 7.482803579095718971e-02 3.251430034637451172e+00 4.254234496461054005e-02 3.375373780727386475e-01 8.089175382523094981e-01 -1.223588660359382629e-01 7.352542178788109561e-01
2.264910697937011719e+00 1.004049571233435884e-01 2.760379791259765625e+00 7.360187565294236400e-02 3.265744209289550781e+00 4.144425889181457823e-02 3.455514907836914062e-01 8.038410114807106321e-01 -1.192834451794624329e-01 7.416196439801006068e-01
2.308594465255737305e+00 9.900947729027191613e-02 2.785217285156250000e+00 7.267257533781533441e-02 3.280057907104492188e+00 4.095747846779162343e-02 3.535656034946441650e-01 7.977275771132106286e-01 -1.162080317735671997e-01 7.584357696506717206e-01
2.352278470993041992e+00 9.941603440699357808e-02 2.810055017471313477e+00 7.194978620382765089e-02 3.294372081756591797e+00 4.011976331947305491e-02 3.615796864032745361e-01 7.864296047662054923e-01 -1.131326183676719666e-01 7.692664946588361197e-01
2.395962238311767578e+00 9.824397785428246044e-02 2.834892511367797852e+00 6.961362846718888164e-02 3.308686256408691406e+00 3.966694432038193885e-02 3.695937991142272949e-01 7.864512070077867012e-01 -1.100571975111961365e-01 7.772470288753783318e-01
2.439646244049072266e+00 9.750777983211078581e-02 2.859730005264282227e+00 6.937484991399651968e-02 3.322999954223632812e+00 4.017636569435944355e-02 3.776079118251800537e-01 7.740731225817178984e-01 -1.069817841053009033e-01 7.685064437810701365e-01
2.483330249786376953e+00 9.662141206412300232e-02 2.884567499160766602e+00 6.781956258104088198e-02 3.337314128875732422e+00 3.839905112292681111e-02 3.856220245361328125e-01 7.666419514777603750e-01 -1.039063706994056702e-01 7.864626457682901695e-01
2.527014017105102539e+00 9.601707040413133554e-02 2.909405231475830078e+00 6.598677584842925492e-02 3.351628303527832031e+00 3.828584637315402689e-02 3.936361372470855713e-01 7.574393965641385007e-01 -1.008309498429298401e-01 7.933031036681834625e-01
2.570698022842407227e+00 9.577167106340744862e-02 2.934242725372314453e+00 6.441212809224179658e-02 3.365942478179931641e+00 3.947449624576821609e-02 4.016502499580383301e-01 7.477831945773099065e-01 -9.775553643703460693e-02 7.865576521280108757e-01
2.614381790161132812e+00 9.514901601977966694e-02 2.959080219268798828e+00 6.377323412559196547e-02 3.380256175994873047e+00 3.987071286997294350e-02 4.096643626689910889e-01 7.538750267032285901e-01 -9.468012303113937378e-02 7.951082245028775475e-01
2.658065795898437500e+00 9.369493335907243259e-02 2.983917713165283203e+00 6.256643441080896040e-02 3.394570350646972656e+00 3.842169207288136101e-02 4.176784455776214600e-01 7.372845051688117213e-01 -9.160470217466354370e-02 8.120193565331693675e-01
2.701749563217163086e+00 9.215294645691185504e-02 3.008755445480346680e+00 6.146289028659562143e-02 3.408884525299072266e+00 3.845565349781319975e-02 4.256925582885742188e-01 7.286652107778842646e-01 -8.852928876876831055e-02 8.182897762747382009e-01
2.745433568954467773e+00 9.213829575000297145e-02 3.033592939376831055e+00 5.969463829809003308e-02 3.423198699951171875e+00 3.748209264976729710e-02 4.337066709995269775e-01 7.241719445289797052e-01 -8.545387536287307739e-02 8.281704376856952043e-01
2.789117336273193359e+00 9.083438283511184597e-02 3.058430433273315430e+00 5.951394101459311220e-02 3.437512397766113281e+00 3.708587602556256274e-02 4.417207837104797363e-01 7.184257482683613638e-01 -8.237845450639724731e-02 8.029937523596989424e-01
2.832801342010498047e+00 8.906897265259072771e-02 3.083267927169799805e+00 5.826196697893587517e-02 3.451826572418212891e+00 3.671230035131239217e-02 4.497348964214324951e-01 7.047731315889974590e-01 -7.930304110050201416e-02 8.129694201303767631e-01
2.876485347747802734e+00 8.861846341514238723e-02 3.108105659484863281e+00 5.675830744126506705e-02 3.466140747070312500e+00 3.655381370163050120e-02 4.577490091323852539e-01 7.095688292200398317e-01 -7.622762769460678101e-02 8.320656984342456042e-01
2.920169115066528320e+00 8.701421100861904401e-02 3.132943153381347656e+00 5.576447238203199874e-02 3.480454444885253906e+00 3.612363565249394198e-02 4.657631218433380127e-01 6.936263749330611184e-01 -7.315220683813095093e-02 8.246552023760278516e-01
2.963853120803833008e+00 8.705816312934570866e-02 3.157780647277832031e+00 5.521592705713063154e-02 3.494768619537353516e+00 3.578402140317560320e-02 4.737772047519683838e-01 6.872537136665859414e-01 -7.007679343223571777e-02 8.626577462643240102e-01
3.007536888122558594e+00 8.573227415409125085e-02 3.182618141174316406e+00 5.448023097432173889e-02 3.509082794189453125e+00 3.468593533037964138e-02 4.817913174629211426e-01 6.787208282419834315e-01 -6.700138002634048462e-02 8.500219004214655261e-01
3.051220893859863281e+00 8.572494880063680212e-02 3.207455873489379883e+00 5.349930286390987971e-02 3.523396968841552734e+00 3.331615785812901132e-02 4.898054301738739014e-01 6.730178364645277300e-01 -6.392595916986465454e-02 8.656979497753877206e-01
3.094904661178588867e+00 8.419761260538512204e-02 3.232293367385864258e+00 5.158907443837099788e-02 3.537710666656494141e+00 3.410859110653846615e-02 4.978195428848266602e-01 6.647873824220630334e-01 -6.085054576396942139e-02 8.591425109546566574e-01
3.138588666915893555e+00 8.265562570322455838e-02 3.257130861282348633e+00 5.216343366091478334e-02 3.552024841308593750e+00 3.434632108106130260e-02 5.058336257934570312e-01 6.542886930135649592e-01 -5.777512863278388977e-02 8.554372629255477811e-01
3.182272434234619141e+00 8.241022636250067146e-02 3.281968355178833008e+00 5.014994964480623540e-02 3.566339015960693359e+00 3.348596498278817724e-02 5.138477683067321777e-01 6.510483567763740709e-01 -5.469971150159835815e-02 8.929647750152402974e-01
3.225956439971923828e+00 8.302189337594678697e-02 3.306806087493896484e+00 4.979500855222299821e-02 3.580652713775634766e+00 3.365577210744735009e-02 5.218618512153625488e-01 6.492121662419659822e-01 -5.162429809570312500e-02 8.867893616333921702e-01
3.269640445709228516e+00 8.195239177159788224e-02 3.331643581390380859e+00 4.891088255797020057e-02 3.594966888427734375e+00 3.430103918115218892e-02 5.298759937286376953e-01 6.349546867983264509e-01 -4.854888096451759338e-02 8.919197050583120845e-01
3.313324213027954102e+00 8.042505557634620217e-02 3.356481075286865234e+00 4.851722061892333598e-02 3.609281063079833984e+00 3.261428840953777691e-02 5.378900766372680664e-01 6.312607034879289536e-01 -4.547346383333206177e-02 9.034154745845217604e-01
3.357008218765258789e+00 8.018331891234953268e-02 3.381318569183349609e+00 4.771053631759780006e-02 3.623595237731933594e+00 3.156148423665092878e-02 5.459041595458984375e-01 6.203083670062241595e-01 -4.239805042743682861e-02 9.304922871049328137e-01
3.400691986083984375e+00 7.902225038982008121e-02 3.406156301498413086e+00 4.618106288228457368e-02 3.637908935546875000e+00 3.139167711199175592e-02 5.539183020591735840e-01 6.151022267851375958e-01 -3.932263329625129700e-02 9.049355763400536157e-01
3.444375991821289062e+00 7.713597187530062127e-02 3.430993795394897461e+00 4.571641272472105888e-02 3.652223110198974609e+00 3.201430323574204484e-02 5.619323849678039551e-01 6.100257000135386187e-01 -3.624721616506576538e-02 9.192815366578853675e-01
3.488059759140014648e+00 7.635582173240228199e-02 3.455831289291381836e+00 4.382554472241399074e-02 3.666537284851074219e+00 3.185581658606015387e-02 5.699465274810791016e-01 6.006935316504291578e-01 -3.317180275917053223e-02 9.361926686881771875e-01
3.531743764877319336e+00 7.527533209787172497e-02 3.480668783187866211e+00 4.412240454530179379e-02 3.680850982666015625e+00 3.115394713746891947e-02 5.779606103897094727e-01 5.938240188275847320e-01 -3.009638562798500061e-02 9.341025287743208727e-01
3.575427532196044922e+00 7.440727771352004249e-02 3.505506515502929688e+00 4.283816313759152700e-02 3.695165157318115234e+00 3.037283436403674305e-02 5.859747529029846191e-01 5.844486459813126311e-01 -2.702096849679946899e-02 9.273570772341483970e-01
3.619111537933349609e+00 7.361613954044003705e-02 3.530344009399414062e+00 4.300595347226723875e-02 3.709479331970214844e+00 3.063320528851413288e-02 5.939888358116149902e-01 5.811219007777967960e-01 -2.394555322825908661e-02 9.466433682574586506e-01
3.662795305252075195e+00 7.265285556118059040e-02 3.555181503295898438e+00 4.190886282246450434e-02 3.723793506622314453e+00 3.056528243865046582e-02 6.020029187202453613e-01 5.799985842155707116e-01 -2.087013795971870422e-02 9.584241568628305563e-01
3.706479310989379883e+00 7.200089910373502766e-02 3.580018997192382812e+00 4.189595587364329521e-02 3.738107204437255859e+00 2.975020824028645414e-02 6.100170612335205078e-01 5.758077493488038545e-01 -1.779472082853317261e-02 9.456933046602512549e-01
3.750163316726684570e+00 7.114017007283779392e-02 3.604856729507446289e+00 3.999863439692562250e-02 3.752421379089355469e+00 2.933135066612716987e-02 6.180311441421508789e-01 5.679013289300584022e-01 -1.471930555999279022e-02 9.776154415264201036e-01
3.793847084045410156e+00 7.061640730084502160e-02 3.629694223403930664e+00 3.966305372757419900e-02 3.766735553741455078e+00 2.870872454237688096e-02 6.260452866554260254e-01 5.545943481159948396e-01 -1.164388936012983322e-02 9.868310584193319412e-01
3.837531089782714844e+00 6.981428109758334999e-02 3.654531717300415039e+00 3.899189238887135200e-02 3.781049251556396484e+00 2.797289366885381476e-02 6.340593695640563965e-01 5.499714684176026935e-01 -8.568473160266876221e-03 9.868310584193319412e-01
3.881214857101440430e+00 6.826130616524110628e-02 3.679369211196899414e+00 3.953398423936211464e-02 3.795363426208496094e+00 2.915022306649072206e-02 6.420735120773315430e-01 5.421514569651821880e-01 -5.493057426065206528e-03 9.770454033680956440e-01
3.924898862838745117e+00 6.767161521215832309e-02 3.704206943511962891e+00 3.874666036126838548e-02 3.809677600860595703e+00 2.819930316839937626e-02 6.500875949859619141e-01 5.329921065347228426e-01 -2.417641459032893181e-03 9.758103206917260186e-01
3.968582630157470703e+00 6.714052708671110203e-02 3.729044437408447266e+00 3.753340717207476890e-02 3.823991775512695312e+00 2.688612807103513136e-02 6.581016778945922852e-01 5.346554791364808157e-01 6.577745079994201660e-04 9.904413000887201113e-01
4.012266635894775391e+00 6.556191341727830857e-02 3.753881931304931641e+00 3.703648964245823821e-02 3.838305473327636719e+00 2.742951086994447479e-02 6.661158204078674316e-01 5.193610920969402578e-01 3.733190242201089859e-03 9.651696084030030320e-01
4.055950641632080078e+00 6.457665337765552960e-02 3.778719425201416016e+00 3.642986304786142993e-02 3.852619647979736328e+00 2.841439219296765586e-02 6.741299033164978027e-01 5.125347837572583609e-01 6.808605976402759552e-03 9.724850981015000784e-01
4.099634170532226562e+00 6.414079484711607271e-02 3.803557157516479492e+00 3.607492195527819273e-02 3.866933822631835938e+00 2.712385804555797128e-02 6.821440458297729492e-01 5.112170470208007300e-01 9.884022176265716553e-03 9.734351616987074740e-01
4.143318176269531250e+00 6.330936723003662003e-02 3.828394651412963867e+00 3.571352738828435097e-02 3.881247520446777344e+00 2.638802717203490161e-02 6.901581287384033203e-01 5.060757135244580152e-01 1.295943837612867355e-02 9.632694812085882408e-01
4.187002182006835938e+00 6.202376769878161639e-02 3.853232145309448242e+00 3.569416696505253728e-02 3.895561695098876953e+00 2.581068294819372638e-02 6.981722712516784668e-01 4.925095058114192237e-01 1.603485457599163055e-02 9.719150599431756188e-01
4.230686187744140625e+00 6.136448588788161185e-02 3.878069639205932617e+00 3.516498206338298377e-02 3.909875869750976562e+00 2.662575714655773806e-02 7.061863541603088379e-01 4.930063573677885280e-01 1.911026984453201294e-02 9.600392649780831178e-01
4.274370193481445312e+00 6.154761972424271921e-02 3.902907371520996094e+00 3.430666996677260439e-02 3.924190044403076172e+00 2.498428827485243628e-02 7.142004370689392090e-01 4.858560154043874979e-01 2.218568697571754456e-02 9.495885654088016548e-01
4.318053722381591797e+00 6.015213989117104004e-02 3.927744865417480469e+00 3.394527539977876263e-02 3.938503742218017578e+00 2.654651382171679258e-02 7.222145795822143555e-01 4.780144017103857834e-01 2.526110224425792694e-02 9.738151871375905211e-01
4.361737728118896484e+00 5.886654035991602946e-02 3.952582359313964844e+00 3.349998566544706846e-02 3.952817916870117188e+00 2.570879867339822406e-02 7.302286624908447266e-01 4.723762166576737642e-01 2.833651751279830933e-02 9.542438770351179267e-01
4.405421733856201172e+00 5.842335647592213771e-02 3.977419853210449219e+00 3.228027900184284732e-02 3.967132091522216797e+00 2.509749302462521703e-02 7.382428050041198730e-01 4.607542106869494947e-01 3.141193464398384094e-02 9.970917452691718808e-01
4.449105739593505859e+00 5.706084073339546398e-02 4.002257347106933594e+00 3.251905755503520928e-02 3.981445789337158203e+00 2.437298262607942925e-02 7.462568879127502441e-01 4.538630956225237489e-01 3.448735177516937256e-02 9.868310584193319412e-01
4.492789268493652344e+00 5.649312584067601312e-02 4.027094841003417969e+00 3.222865120655801080e-02 3.995759963989257812e+00 2.514277492453432725e-02 7.542710304260253906e-01 4.530422104424353669e-01 3.756276518106460571e-02 1.008777527514822969e+00
4.536473274230957031e+00 5.597668842213767565e-02 4.051932811737060547e+00 3.167365240724603903e-02 4.010074138641357422e+00 2.424845740132937008e-02 7.622851133346557617e-01 4.491322047162251696e-01 4.063818231225013733e-02 1.024358570509024347e+00
4.580157279968261719e+00 5.492183752469766839e-02 4.076770305633544922e+00 3.129289741702038358e-02 4.024388313293457031e+00 2.359186985264724937e-02 7.702991962432861328e-01 4.415714201627800040e-01 4.371359944343566895e-02 1.019133220724383726e+00
4.623841285705566406e+00 5.414535005852654653e-02 4.101607799530029297e+00 3.116382792880829922e-02 4.038702487945556641e+00 2.442958500096581789e-02 7.783133387565612793e-01 4.396704229036280664e-01 4.678901284933090210e-02 1.033954212840819231e+00
4.667525291442871094e+00 5.317107804908543373e-02 4.126445293426513672e+00 3.028615540896611308e-02 4.053016185760498047e+00 2.454278975073859517e-02 7.863274216651916504e-01 4.307919016137252699e-01 4.986442998051643372e-02 1.060555993562626531e+00
4.711208820343017578e+00 5.250080820800375608e-02 4.151282787322998047e+00 2.942138983794513260e-02 4.067330360412597656e+00 2.339942177803352313e-02 7.943415641784667969e-01 4.242032179314373375e-01 5.293984711170196533e-02 1.040984683460153937e+00
4.754892826080322266e+00 5.161810311674319696e-02 4.176120281219482422e+00 2.942784331235573717e-02 4.081644535064697266e+00 2.347866510287446862e-02 8.023556470870971680e-01 4.216109489416847156e-01 5.601526051759719849e-02 1.041459715258757690e+00
4.798576831817626953e+00 5.101742413347874761e-02 4.200957775115966797e+00 2.964080796790567740e-02 4.095958232879638672e+00 2.240321998003306364e-02 8.103697299957275391e-01 4.127972343765257679e-01 5.909067764878273010e-02 1.038419511747693980e+00
4.842260837554931641e+00 4.969153515822428979e-02 4.225795269012451172e+00 2.945365720999815196e-02 4.110272407531738281e+00 2.251642472980584439e-02 8.183838725090026855e-01 4.068566179416759354e-01 6.216609477996826172e-02 1.061601063519554744e+00
4.885944366455078125e+00 4.891871036878039924e-02 4.250633239746093750e+00 2.871796112718925931e-02 4.124586582183837891e+00 2.239189950505578522e-02 8.263979554176330566e-01 4.050420296488491112e-01 6.524150818586349487e-02 1.044879944208704448e+00
4.929628372192382812e+00 4.893702375241650721e-02 4.275470733642578125e+00 2.818232275110910123e-02 4.138900756835937500e+00 2.243718140496489891e-02 8.344120979309082031e-01 4.042211444687607846e-01 6.831692904233932495e-02 1.048300173158650983e+00
4.973312377929687500e+00 4.751590518225427134e-02 4.300308227539062500e+00 2.821459012316212059e-02 4.153214454650878906e+00 2.268623185446501378e-02 8.424261808395385742e-01 3.890131663955453400e-01 7.139234244823455811e-02 1.065116298829222208e+00
5.016996383666992188e+00 4.708004665171482833e-02 4.325145721435546875e+00 2.816941580228789210e-02 4.167528629302978516e+00 2.187115765610100210e-02 8.504403233528137207e-01 3.878466453501566158e-01 7.446775585412979126e-02 1.091623073191308801e+00
5.060680389404296875e+00 4.589333939209481322e-02 4.349983215332031250e+00 2.806616021171822253e-02 4.181842803955078125e+00 2.176927338130549977e-02 8.584544062614440918e-01 3.865289086136990404e-01 7.754317671060562134e-02 1.078512195549846453e+00
5.104363918304443359e+00 4.538422732701092449e-02 4.374820709228515625e+00 2.790482335145311535e-02 4.196156501770019531e+00 2.028629115928208895e-02 8.664684891700744629e-01 3.831157544438580920e-01 8.061859011650085449e-02 1.084402589852532461e+00
5.148047924041748047e+00 4.500330894737981230e-02 4.399658203125000000e+00 2.748534751476383250e-02 4.210470676422119141e+00 2.101080155782787673e-02 8.744826316833496094e-01 3.746692779855807509e-01 8.369400352239608765e-02 1.044689931489262813e+00
5.191731929779052734e+00 4.374334815321535147e-02 4.424495697021484375e+00 2.615593178617934070e-02 4.224784851074218750e+00 2.071646920841864817e-02 8.824967145919799805e-01 3.688798772417998806e-01 8.676942437887191772e-02 1.056565726454355536e+00
5.235415935516357422e+00 4.301813816122534995e-02 4.449333667755126953e+00 2.656250067404741441e-02 4.239099025726318359e+00 2.033157305919119917e-02 8.905108571052551270e-01 3.674541292974359274e-01 8.984483778476715088e-02 1.073381852124926539e+00
5.279099464416503906e+00 4.234786832014367924e-02 4.474171161651611328e+00 2.658186109727922811e-02 4.253412723541259766e+00 2.025232973435025369e-02 8.985249400138854980e-01 3.628744540822062548e-01 9.292025119066238403e-02 1.084592602571973874e+00
5.322783470153808594e+00 4.101099131470755527e-02 4.499008655548095703e+00 2.668511668784889768e-02 4.267726898193359375e+00 2.027497068430481053e-02 9.065390825271606445e-01 3.601741738845472551e-01 9.599567204713821411e-02 1.073571864844367951e+00
5.366467475891113281e+00 4.104029272852532939e-02 4.523846149444580078e+00 2.642697771142472202e-02 4.282041072845458984e+00 1.992403596000919333e-02 9.145531654357910156e-01 3.520301288084077274e-01 9.907108545303344727e-02 1.118224853913116101e+00
5.410151481628417969e+00 4.093041242670866775e-02 4.548683643341064453e+00 2.468453962056155540e-02 4.296354770660400391e+00 1.940329411105440674e-02 9.225672483444213867e-01 3.488329970543794789e-01 1.021464988589286804e-01 1.115089644042331685e+00
5.453835487365722656e+00 3.969975304636198798e-02 4.573521137237548828e+00 2.514273630371446216e-02 4.310668945312500000e+00 1.906367986173606796e-02 9.305813908576965332e-01 3.429787895858548152e-01 1.052219197154045105e-01 1.125065311813009394e+00
5.497519016265869141e+00 3.952394456345532242e-02 4.598358631134033203e+00 2.517500367576748499e-02 4.324983119964599609e+00 1.956178076073629771e-02 9.385954737663269043e-01 3.433892321758989508e-01 1.082973331212997437e-01 1.120980038345017471e+00
5.541203022003173828e+00 3.925290648564087187e-02 4.623196601867675781e+00 2.485878342964787172e-02 4.339297294616699219e+00 1.934669173616801810e-02 9.466096162796020508e-01 3.368005484936110183e-01 1.113727465271949768e-01 1.124115248215801888e+00
5.584887027740478516e+00 3.778417311802475392e-02 4.648034095764160156e+00 2.494267859698572759e-02 4.353610992431640625e+00 1.965234456055452161e-02 9.546236991882324219e-01 3.336466212227452988e-01 1.144481673836708069e-01 1.151097054376492235e+00
5.628571033477783203e+00 3.772190761366197437e-02 4.672871589660644531e+00 2.371006498456030079e-02 4.367925167083740234e+00 1.904103891178151459e-02 9.626378417015075684e-01 3.345755176107400031e-01 1.175235807895660400e-01 1.161547753945773698e+00
5.672254562377929688e+00 3.683920252240140830e-02 4.697709083557128906e+00 2.403273870509051863e-02 4.382239341735839844e+00 1.828256708830389154e-02 9.706519246101379395e-01 3.272523577146888019e-01 1.205989941954612732e-01 1.163542887499909417e+00
5.715938568115234375e+00 3.547668677987473457e-02 4.722546577453613281e+00 2.406500607714353798e-02 4.396553039550781250e+00 1.824860566337205628e-02 9.786660075187683105e-01 3.234503631963849268e-01 1.236744076013565063e-01 1.167723167327621825e+00
5.759622573852539062e+00 3.527890223660472974e-02 4.747384071350097656e+00 2.296146195293019901e-02 4.410867214202880859e+00 1.732032671523526385e-02 9.866801500320434570e-01 3.259778254613937554e-01 1.267498284578323364e-01 1.190524693660599542e+00
5.803306579589843750e+00 3.471851269733972761e-02 4.772221565246582031e+00 2.352936770106337991e-02 4.425181388854980469e+00 1.756937716473537872e-02 9.946942329406738281e-01 3.161272033003337811e-01 1.298252493143081665e-01 1.179883981371876667e+00
5.846990585327148438e+00 3.390173578716916547e-02 4.797059059143066406e+00 2.371006498456030079e-02 4.439495563507080078e+00 1.768258191450815947e-02 1.002708315849304199e+00 3.119147661919857151e-01 1.329006552696228027e-01 1.175133663385839577e+00
5.890674114227294922e+00 3.324611665299637836e-02 4.821897029876708984e+00 2.328413567346041685e-02 4.453809261322021484e+00 1.729768576528070700e-02 1.010722517967224121e+00 3.102513935902277975e-01 1.359760761260986328e-01 1.181974121285732870e+00
5.934358119964599609e+00 3.353180543771971944e-02 4.846734523773193359e+00 2.274849729738025531e-02 4.468123435974121094e+00 1.727504481532615363e-02 1.018736600875854492e+00 3.075511133925687979e-01 1.390514969825744629e-01 1.170668364478964829e+00
5.978042125701904297e+00 3.219126575555637110e-02 4.871572017669677734e+00 2.279367161825448726e-02 4.482437610626220703e+00 1.709391721568970582e-02 1.026750683784484863e+00 2.981973427878780170e-01 1.421269029378890991e-01 1.188529560106464045e+00
6.021726131439208984e+00 3.235242353155415307e-02 4.896409511566162109e+00 2.283884593912871575e-02 4.496751308441162109e+00 1.676562344134864546e-02 1.034764766693115234e+00 2.921919196282844466e-01 1.452023237943649292e-01 1.185584362955121041e+00
6.065409660339355469e+00 3.076648450866691434e-02 4.921247005462646484e+00 2.303890364585745032e-02 4.511065483093261719e+00 1.674298249139408862e-02 1.042778849601745605e+00 2.875906421714735095e-01 1.482777446508407593e-01 1.194324948049429347e+00
6.109093666076660156e+00 3.051009713776135779e-02 4.946084499359130859e+00 2.261297433475756638e-02 4.525379657745361328e+00 1.662977774162130787e-02 1.050793051719665527e+00 2.858840650865530075e-01 1.513531506061553955e-01 1.200500361431277474e+00
6.152777671813964844e+00 3.081776198284802773e-02 4.970921993255615234e+00 2.239355620479701811e-02 4.539693832397460938e+00 1.614299731759835654e-02 1.058807134628295898e+00 2.831837848888940079e-01 1.544285714626312256e-01 1.215986398065758145e+00
6.196461677551269531e+00 2.947722230068468285e-02 4.995759487152099609e+00 2.186437130312746460e-02 4.554007530212402344e+00 1.633544539221208278e-02 1.066821217536926270e+00 2.821036728098304525e-01 1.575039923191070557e-01 1.199835316913232308e+00
6.240145683288574219e+00 2.925746169705134916e-02 5.020597457885742188e+00 2.229030061422734854e-02 4.568321704864501953e+00 1.580338306828001776e-02 1.074835300445556641e+00 2.805915158991413860e-01 1.605793982744216919e-01 1.198125202438258929e+00
6.283829212188720703e+00 2.846998620069856462e-02 5.045434951782226562e+00 2.160623232670328894e-02 4.582635879516601562e+00 1.542980739402984719e-02 1.082849383354187012e+00 2.691207256194859676e-01 1.636548191308975220e-01 1.158602556794430916e+00
6.327513217926025391e+00 2.835644322215467514e-02 5.070272445678710938e+00 2.209024290749861397e-02 4.596950054168701172e+00 1.575810116837090755e-02 1.090863585472106934e+00 2.690559188947421743e-01 1.667302399873733521e-01 1.146536749109896780e+00
6.371197223663330078e+00 2.778506565270800338e-02 5.095109939575195312e+00 2.108350089944434000e-02 4.611263751983642578e+00 1.478454032032500316e-02 1.098877668380737305e+00 2.665068543881520813e-01 1.698056459426879883e-01 1.153662226088952192e+00
6.414881229400634766e+00 2.685108308726632739e-02 5.119947433471679688e+00 2.114158216913977761e-02 4.625577926635742188e+00 1.567885784352996206e-02 1.106891751289367676e+00 2.604798289869771910e-01 1.728810667991638184e-01 1.183114197602381790e+00
6.458564758300781250e+00 2.661300909999688227e-02 5.144784927368164062e+00 2.118675649001400957e-02 4.639892101287841797e+00 1.514679551959789705e-02 1.114905834197998047e+00 2.590756832841945023e-01 1.759564876556396484e-01 1.191189738178644708e+00
6.502248764038085938e+00 2.557280890946576207e-02 5.169622421264648438e+00 2.090280361594741912e-02 4.654205799102783203e+00 1.461473319566583377e-02 1.122920036315917969e+00 2.599181707058641488e-01 1.790318936109542847e-01 1.181974121285732870e+00
6.545932769775390625e+00 2.615517450909409999e-02 5.194459915161132812e+00 2.068983896039747541e-02 4.668519973754882812e+00 1.478454032032500316e-02 1.130934119224548340e+00 2.539775542710143719e-01 1.821073144674301147e-01 1.170003319960919663e+00
6.589616775512695312e+00 2.469742917165964474e-02 5.219297885894775391e+00 2.063821116511264236e-02 4.682834148406982422e+00 1.408267087173377050e-02 1.138948202133178711e+00 2.475184840382140261e-01 1.851827353239059448e-01 1.192424820855014334e+00
6.633300781250000000e+00 2.490253906838409137e-02 5.244135379791259766e+00 2.105768700180192174e-02 4.697148323059082031e+00 1.475057889539316963e-02 1.146962285041809082e+00 2.474752795550514972e-01 1.882581412792205811e-01 1.194609967128591466e+00
6.676984310150146484e+00 2.441540306366353150e-02 5.268972873687744141e+00 2.009611931462187626e-02 4.711462020874023438e+00 1.419587562150654951e-02 1.154976367950439453e+00 2.427875931319154745e-01 1.913335621356964111e-01 1.204870653978431516e+00
6.720668315887451172e+00 2.351072191203963657e-02 5.293810367584228516e+00 2.052850210013236823e-02 4.725776195526123047e+00 1.424115752141566146e-02 1.162990570068359375e+00 2.403249375916504671e-01 1.944089829921722412e-01 1.174468618867794412e+00
6.764352321624755859e+00 2.329828666186074468e-02 5.318647861480712891e+00 1.987024771025072689e-02 4.740090370178222656e+00 1.395814564698371306e-02 1.171004652976989746e+00 2.362421139327900710e-01 1.974844038486480713e-01 1.217031468022686136e+00
6.808036327362060547e+00 2.310416479531796421e-02 5.343485355377197266e+00 2.002513109610522951e-02 4.754404067993164062e+00 1.378833852232454367e-02 1.179018735885620117e+00 2.311655871611911772e-01 2.005598098039627075e-01 1.224156945001741770e+00
6.851719856262207031e+00 2.290271757532074196e-02 5.368322849273681641e+00 2.015420058431731734e-02 4.768718242645263672e+00 1.356192902277898564e-02 1.187032818794250488e+00 2.332394023529932858e-01 2.036352306604385376e-01 1.198790246956304095e+00
6.895403861999511719e+00 2.218483293678517876e-02 5.393160343170166016e+00 1.908292383215699772e-02 4.783032417297363281e+00 1.312043049866514453e-02 1.195046901702880859e+00 2.263266850469862479e-01 2.067106515169143677e-01 1.208195876568657345e+00
6.939087867736816406e+00 2.168670890188295272e-02 5.417998313903808594e+00 1.891513349748128597e-02 4.797346591949462891e+00 1.356192902277898564e-02 1.203061103820800781e+00 2.249873460689473803e-01 2.097860574722290039e-01 1.197270145200772129e+00
6.982771873474121094e+00 2.114463274625405856e-02 5.442835807800292969e+00 1.977989906850226645e-02 4.811660289764404297e+00 1.330155809830159234e-02 1.211075186729431152e+00 2.214229762080375252e-01 2.128614783287048340e-01 1.186914451991211594e+00
7.026455402374267578e+00 2.070511153898739118e-02 5.467673301696777344e+00 1.967019000352199232e-02 4.825974464416503906e+00 1.284873909921047455e-02 1.219089269638061523e+00 2.223302703544509373e-01 2.159368991851806641e-01 1.168768237284550038e+00
7.070139408111572266e+00 2.089190805207572638e-02 5.492510795593261719e+00 1.819879783790420355e-02 4.840288639068603516e+00 1.249780437491485735e-02 1.227103352546691895e+00 2.162600404701135182e-01 2.190123051404953003e-01 1.208480895647819686e+00
7.113823413848876953e+00 2.027291568517516560e-02 5.517348289489746094e+00 1.840530901904354269e-02 4.854602336883544922e+00 1.254308627482396930e-02 1.235117435455322266e+00 2.153743485652813705e-01 2.220877259969711304e-01 1.198885253316024802e+00
7.157507419586181641e+00 1.945613877500460345e-02 5.542185783386230469e+00 1.891513349748128597e-02 4.868916511535644531e+00 1.247516342496030224e-02 1.243131637573242188e+00 2.129332952665976275e-01 2.251631468534469604e-01 1.213706245432460307e+00
7.201191425323486328e+00 1.927300493864348915e-02 5.567023277282714844e+00 1.921199332036908555e-02 4.883230686187744141e+00 1.212422870066468504e-02 1.251145720481872559e+00 2.099953904115446635e-01 2.282385528087615967e-01 1.218171544339335055e+00
7.244874954223632812e+00 1.932428241282460255e-02 5.591860771179199219e+00 1.921844679477969012e-02 4.897544860839843750e+00 1.244120200002846698e-02 1.259159803390502930e+00 2.051132838141771775e-01 2.313139736652374268e-01 1.186819445631490666e+00
7.288558959960937500e+00 1.902760559791959877e-02 5.616698741912841797e+00 1.805036792646030550e-02 4.911858558654785156e+00 1.194310110102823723e-02 1.267173886299133301e+00 2.043572053588326720e-01 2.343893945217132568e-01 1.200405355071556546e+00
7.332242965698242188e+00 1.815955121356792323e-02 5.641536235809326172e+00 1.876025011162677988e-02 4.926172733306884766e+00 1.156952542677806492e-02 1.275188088417053223e+00 2.019593565433114857e-01 2.374648004770278931e-01 1.198505227877141754e+00
7.375926971435546875e+00 1.799106808411570294e-02 5.666373729705810547e+00 1.833432080052689594e-02 4.940486907958984375e+00 1.107142452777783517e-02 1.283202171325683594e+00 1.997343256604404704e-01 2.405402213335037231e-01 1.193374884452221840e+00
7.419610500335693359e+00 1.793612793320736865e-02 5.691211223602294922e+00 1.804391445204970093e-02 4.954800605773925781e+00 1.111670642768694713e-02 1.291216254234313965e+00 1.985246001318892450e-01 2.436156421899795532e-01 1.178933917774669382e+00
7.463294506072998047e+00 1.745631728194125404e-02 5.716048717498779297e+00 1.755990387125437591e-02 4.969114780426025391e+00 1.111670642768694713e-02 1.299230337142944336e+00 1.978333284012885329e-01 2.466910481452941895e-01 1.179503955932993620e+00
7.506978511810302734e+00 1.725853273867125268e-02 5.740886211395263672e+00 1.743728785745289264e-02 4.983428955078125000e+00 1.129783402732339494e-02 1.307244420051574707e+00 1.935128800850341446e-01 2.497664690017700195e-01 1.171523421716451629e+00
7.550662517547607422e+00 1.639047835431957714e-02 5.765723705291748047e+00 1.764379903859223178e-02 4.997743129730224609e+00 1.101482215289144653e-02 1.315258622169494629e+00 1.903589528141684528e-01 2.528418898582458496e-01 1.163922912938792242e+00
7.594346523284912109e+00 1.644908118195513233e-02 5.790561199188232422e+00 1.770833378269827743e-02 5.012056827545166016e+00 1.034691412923204740e-02 1.323272705078125000e+00 1.914606671348133282e-01 2.559173107147216797e-01 1.156322404161133077e+00
7.638030052185058594e+00 1.655529880704458001e-02 5.815399169921875000e+00 1.766961293623465004e-02 5.026371002197265625e+00 1.051672125389121679e-02 1.331286787986755371e+00 1.879827062402285309e-01 2.589927017688751221e-01 1.159457614031917494e+00
7.681714057922363281e+00 1.549312255615012575e-02 5.840236663818359375e+00 1.717269540661811589e-02 5.040685176849365234e+00 1.007522272977737568e-02 1.339300870895385742e+00 1.853904372504759090e-01 2.620681226253509521e-01 1.145491679152968567e+00
7.725398063659667969e+00 1.574218457360123877e-02 5.865074157714843750e+00 1.701781202076361327e-02 5.054998874664306641e+00 1.006390225480009726e-02 1.347314953804016113e+00 1.856712663910324301e-01 2.651435434818267822e-01 1.136371068619777436e+00
7.769082069396972656e+00 1.518545771106345581e-02 5.889911651611328125e+00 1.677903346757125130e-02 5.069313049316406250e+00 9.758249430413593745e-03 1.355329155921936035e+00 1.825173391201667383e-01 2.682189643383026123e-01 1.109294256099366383e+00
7.812765598297119141e+00 1.483017806852289858e-02 5.914749145507812500e+00 1.674676609551823195e-02 5.083627223968505859e+00 1.018842747955015469e-02 1.363343238830566406e+00 1.797306499561826532e-01 2.712943851947784424e-01 1.120314993826972305e+00
7.856449604034423828e+00 1.456646534416289503e-02 5.939586639404296875e+00 1.703071896958482240e-02 5.097941398620605469e+00 1.051672125389121679e-02 1.371357321739196777e+00 1.740492604203081328e-01 2.743698060512542725e-01 1.124875299093567982e+00
7.900133609771728516e+00 1.444193433543733938e-02 5.964424133300781250e+00 1.658542923525312129e-02 5.112255096435546875e+00 9.611083255708979464e-03 1.379371404647827148e+00 1.723210810938063664e-01 2.774451971054077148e-01 1.103118842717518255e+00
7.943817615509033203e+00 1.426612585253067035e-02 5.989261627197265625e+00 1.657897576084252020e-02 5.126569271087646484e+00 9.973338454981875087e-03 1.387385606765747070e+00 1.699880390030290012e-01 2.805206179618835449e-01 1.109674281538249430e+00
7.987501144409179688e+00 1.344934894236010821e-02 6.014099597930908203e+00 1.642409237498801411e-02 5.140883445739746094e+00 9.905415605118206290e-03 1.395399689674377441e+00 1.702688681435855222e-01 2.835960388183593750e-01 1.084212577133091049e+00
8.031185150146484375e+00 1.356289192090399942e-02 6.038937091827392578e+00 1.662415008171674868e-02 5.155197143554687500e+00 9.645044680640814730e-03 1.403413772583007812e+00 1.626648791069777999e-01 2.866714596748352051e-01 1.087822818802479219e+00
8.074869155883789062e+00 1.295855026091232744e-02 6.063774585723876953e+00 1.557868722719884733e-02 5.169511318206787109e+00 9.429955656072533388e-03 1.411427855491638184e+00 1.626216746238152711e-01 2.897468805313110352e-01 1.090863022313542707e+00
8.118553161621093750e+00 1.322958833872677452e-02 6.088612079620361328e+00 1.574647756187455908e-02 5.183825492858886719e+00 9.192225681549695201e-03 1.419441938400268555e+00 1.634641620454848621e-01 2.928223013877868652e-01 1.090958028673263636e+00
8.162237167358398438e+00 1.258129455800843614e-02 6.113449573516845703e+00 1.637891805411378562e-02 5.198139667510986328e+00 8.886572857163191688e-03 1.427456140518188477e+00 1.552769124861828054e-01 2.958977222442626953e-01 1.084307583492811755e+00
8.205921173095703125e+00 1.253001708382732449e-02 6.138287067413330078e+00 1.577229145951697734e-02 5.212453365325927734e+00 8.512997182913019378e-03 1.435470223426818848e+00 1.561626043910149531e-01 2.989731132984161377e-01 1.101693747321707217e+00
8.249605178833007812e+00 1.231025648019398906e-02 6.163124561309814453e+00 1.503014190229748012e-02 5.226767539978027344e+00 9.067700456799637765e-03 1.443484306335449219e+00 1.509564641699284171e-01 3.020485341548919678e-01 1.105874027149419847e+00
8.293288230895996094e+00 1.191835007038120724e-02 6.187962055206298828e+00 1.509467664640352404e-02 5.241081714630126953e+00 8.150741983640123756e-03 1.451498389244079590e+00 1.508484529620220393e-01 3.051239550113677979e-01 1.110434332416015302e+00
8.336972236633300781e+00 1.206485713947009694e-02 6.212800025939941406e+00 1.616595339856384192e-02 5.255395412445068359e+00 8.229985308481069239e-03 1.459512472152709961e+00 1.500707722650962417e-01 3.081993758678436279e-01 1.097038435695390834e+00
8.380656242370605469e+00 1.187806062638176348e-02 6.237637519836425781e+00 1.561740807366247298e-02 5.269709587097167969e+00 7.754525359435396337e-03 1.467526674270629883e+00 1.459879486062358456e-01 3.112747967243194580e-01 1.100078639206454545e+00
8.424340248107910156e+00 1.123709219911786863e-02 6.262475013732910156e+00 1.426863192184616921e-02 5.284023761749267578e+00 8.252626258435626083e-03 1.475540757179260254e+00 1.482777862138506819e-01 3.143502175807952881e-01 1.101788753681427924e+00
8.468024253845214844e+00 1.162167325547620519e-02 6.287312507629394531e+00 1.501723495347627099e-02 5.298337936401367188e+00 8.026216758890066319e-03 1.483554840087890625e+00 1.409762285593807729e-01 3.174256086349487305e-01 1.101123709163382758e+00
8.511708259582519531e+00 1.113087457402842269e-02 6.312150001525878906e+00 1.465584038648242923e-02 5.312651634216308594e+00 7.833768684276341820e-03 1.491568922996520996e+00 1.406737971772429596e-01 3.205010294914245605e-01 1.080317316384540538e+00
8.555392265319824219e+00 1.027380821985841679e-02 6.336987495422363281e+00 1.433962014036281769e-02 5.326965808868408203e+00 7.596038709753504502e-03 1.499583005905151367e+00 1.433524751333206670e-01 3.235764503479003906e-01 1.088677876039965797e+00
8.599076271057128906e+00 1.077559493148786546e-02 6.361824989318847656e+00 1.466874733530363836e-02 5.341279983520507812e+00 7.777166309389952313e-03 1.507597208023071289e+00 1.380167214627465166e-01 3.266518712043762207e-01 1.092953162227399133e+00
8.642760276794433594e+00 1.050089417694619574e-02 6.386662483215332031e+00 1.468810775853545032e-02 5.355593681335449219e+00 7.494154434958003042e-03 1.515611290931701660e+00 1.363101443778260147e-01 3.297272920608520508e-01 1.080792348183144291e+00
8.686443328857421875e+00 1.027014554313119415e-02 6.411500453948974609e+00 1.388787693162051376e-02 5.369907855987548828e+00 6.939451161071383788e-03 1.523625373840332031e+00 1.388592088844161077e-01 3.328027129173278809e-01 1.068726540498610156e+00
8.730127334594726562e+00 1.010898776713341565e-02 6.436337947845458984e+00 1.424281802420375269e-02 5.384222030639648438e+00 7.233783510480610614e-03 1.531639456748962402e+00 1.334586484890981362e-01 3.358781039714813232e-01 1.033289168322774065e+00
8.773811340332031250e+00 9.651153176230633374e-03 6.461175441741943359e+00 1.423636454979314812e-02 5.398536205291748047e+00 7.799807259344508290e-03 1.539653658866882324e+00 1.344739538434178983e-01 3.389535248279571533e-01 1.052195433907201494e+00
8.817495346069335938e+00 9.680454590048410968e-03 6.486012935638427734e+00 1.384270261074628354e-02 5.412849903106689453e+00 7.426231585094335980e-03 1.547667741775512695e+00 1.311040041567394787e-01 3.420289456844329834e-01 1.055235637418265204e+00
8.861179351806640625e+00 9.552260904595632693e-03 6.510850429534912109e+00 1.452677089827034314e-02 5.427164077758789062e+00 7.052655910844162802e-03 1.555681824684143066e+00 1.291598024144250123e-01 3.451043665409088135e-01 1.036424378193558482e+00
8.904863357543945312e+00 9.603538378776744350e-03 6.535687923431396484e+00 1.351357541580546287e-02 5.441478252410888672e+00 7.131899235685109154e-03 1.563695907592773438e+00 1.273020096384356037e-01 3.481797873973846436e-01 1.050105293993345068e+00
8.948547363281250000e+00 9.284885503508408244e-03 6.560525417327880859e+00 1.372008659694480201e-02 5.455792427062988281e+00 7.290385885367000121e-03 1.571709990501403809e+00 1.274100208463419814e-01 3.512552082538604736e-01 1.010772661068958467e+00
8.992231369018554688e+00 8.999196718785072366e-03 6.585362911224365234e+00 1.359747058314331875e-02 5.470106124877929688e+00 6.554555011843933056e-03 1.579724192619323730e+00 1.249473653060769740e-01 3.543305993080139160e-01 1.007067413039849590e+00
9.035915374755859375e+00 8.977220658421740038e-03 6.610200881958007812e+00 1.310700652793739089e-02 5.484420299530029297e+00 6.780964511389492820e-03 1.587738275527954102e+00 1.207133259561476712e-01 3.574060201644897461e-01 1.032624123804728900e+00
9.079598426818847656e+00 8.812400205696738903e-03 6.635038375854492188e+00 1.317154127204343307e-02 5.498734474182128906e+00 6.656439286639434516e-03 1.595752358436584473e+00 1.235432196032942992e-01 3.604814410209655762e-01 1.015617985414716262e+00
9.123282432556152344e+00 8.654905106426181299e-03 6.659875869750976562e+00 1.258427510067844021e-02 5.513048171997070312e+00 6.747003086457658422e-03 1.603766441345214844e+00 1.222686873499992527e-01 3.635568618774414062e-01 9.975667770677756341e-01
9.166966438293457031e+00 8.545024804609514454e-03 6.684713363647460938e+00 1.301020441177832589e-02 5.527362346649169922e+00 6.441350262071154041e-03 1.611780524253845215e+00 1.183802838653703060e-01 3.666322827339172363e-01 9.936715163192252342e-01
9.210650444030761719e+00 8.068876830070620745e-03 6.709550857543945312e+00 1.333933160671914656e-02 5.541676521301269531e+00 6.599836911753045009e-03 1.619794726371765137e+00 1.178402278258385005e-01 3.697077035903930664e-01 9.963316943914060086e-01
9.254334449768066406e+00 7.980972588617286229e-03 6.734388351440429688e+00 1.258427510067844021e-02 5.555990695953369141e+00 6.180979337593760746e-03 1.627808809280395508e+00 1.183154771406264849e-01 3.727830946445465088e-01 1.003077145931578595e+00
9.298018455505371094e+00 7.885742993709508181e-03 6.759225845336914062e+00 1.273915848653294283e-02 5.570304393768310547e+00 6.430029787093875619e-03 1.635822892189025879e+00 1.112731463851318325e-01 3.758585155010223389e-01 9.897762555706748344e-01
9.341702461242675781e+00 7.673307743530618022e-03 6.784063339233398438e+00 1.275851890976475653e-02 5.584618568420410156e+00 6.486632161980265994e-03 1.643836975097656250e+00 1.125908831215894218e-01 3.789339363574981689e-01 9.699199263890401213e-01
9.385386466979980469e+00 7.545114058077838880e-03 6.808901309967041016e+00 1.226805485455882694e-02 5.598932743072509766e+00 5.931928888093645873e-03 1.651851177215576172e+00 1.074927541084092358e-01 3.820093572139739990e-01 9.706799772668059934e-01
9.429070472717285156e+00 7.493836583896727223e-03 6.833738803863525391e+00 1.235840349630728738e-02 5.613246440887451172e+00 5.909287938139089896e-03 1.659865260124206543e+00 1.088536953280293679e-01 3.850847780704498291e-01 9.522487434809823181e-01
9.472753524780273438e+00 7.270413303536170033e-03 6.858576297760009766e+00 1.153881224616053885e-02 5.627560615539550781e+00 6.203620287548316722e-03 1.667879343032836914e+00 1.035179416574552036e-01 3.881601989269256592e-01 9.545288961142801565e-01
9.516437530517578125e+00 7.094604820629501866e-03 6.883413791656494141e+00 1.220997358486338932e-02 5.641874790191650391e+00 6.135697437684648793e-03 1.675893425941467285e+00 1.052245187423756778e-01 3.912355899810791016e-01 9.307773061840950435e-01
9.560121536254882812e+00 6.911470984268389302e-03 6.908251285552978516e+00 1.162916088790899929e-02 5.656188964843750000e+00 5.648917013661697469e-03 1.683907508850097656e+00 1.036691573485240964e-01 3.943110108375549316e-01 9.257419691188957245e-01
9.603805541992187500e+00 7.149544971537836156e-03 6.933088779449462891e+00 1.132584759061059515e-02 5.670502662658691406e+00 5.818724138320866858e-03 1.691921710968017578e+00 1.013793197409092739e-01 3.973864316940307617e-01 9.169063776648669339e-01
9.647489547729492188e+00 7.039664669721168444e-03 6.957926273345947266e+00 1.182276512022712930e-02 5.684816837310791016e+00 5.920608413116368318e-03 1.699935793876647949e+00 9.883025523431918091e-02 4.004618525505065918e-01 9.227017656078320140e-01
9.691173553466796875e+00 6.677059673726165080e-03 6.982763767242431641e+00 1.103544124213340014e-02 5.699131011962890625e+00 5.897967463161812342e-03 1.707949876785278320e+00 9.839821040269373931e-02 4.035372734069824219e-01 9.029404427859180071e-01
9.734857559204101562e+00 6.852868156632833246e-03 7.007601737976074219e+00 1.115160378152427884e-02 5.713444709777832031e+00 4.992329464979575887e-03 1.715963959693908691e+00 9.690765573358597895e-02 4.066126942634582520e-01 8.867893616333921702e-01
9.778541564941406250e+00 6.329105384640051381e-03 7.032439231872558594e+00 1.083538353540466730e-02 5.727758884429931641e+00 5.841365088275422834e-03 1.723978042602539062e+00 9.157190206301180080e-02 4.096880853176116943e-01 8.942948640513306291e-01
9.822225570678710938e+00 6.417009626093385030e-03 7.057276725769042969e+00 1.089991827951070948e-02 5.742073059082031250e+00 5.433827989093416126e-03 1.731992244720458984e+00 9.053499446711076037e-02 4.127635061740875244e-01 8.781437828988047922e-01
9.865908622741699219e+00 5.970163065372270650e-03 7.082114219665527344e+00 1.107416208859702753e-02 5.756387233734130859e+00 5.422507514116138572e-03 1.740006327629089355e+00 9.587074813768492465e-02 4.158389270305633545e-01 8.876444188708788596e-01
9.909592628479003906e+00 6.211899729368939270e-03 7.106951713562011719e+00 1.016422219670181683e-02 5.770700931549072266e+00 5.320623239320637111e-03 1.748020410537719727e+00 9.209035586096232795e-02 4.189143478870391846e-01 8.625627399046033039e-01
9.953276634216308594e+00 5.999464479190048244e-03 7.131789207458496094e+00 1.063532582867593272e-02 5.785015106201171875e+00 4.879124715206796872e-03 1.756034493446350098e+00 8.867720169112136563e-02 4.219897687435150146e-01 8.654129306962254908e-01
9.996960639953613281e+00 5.721101047921157631e-03 7.156626701354980469e+00 9.996431862026103343e-03 5.799329280853271484e+00 5.014970414934131863e-03 1.764048576354980469e+00 8.826675910107720235e-02 4.250651895999908447e-01 8.427064107229684797e-01
1.004064464569091797e+01 5.918885591191158993e-03 7.181464195251464844e+00 1.013840829905939857e-02 5.813642978668212891e+00 4.958368040047742356e-03 1.772062778472900391e+00 8.792112323577684629e-02 4.281405806541442871e-01 8.469816969104018156e-01
1.008432865142822266e+01 5.823655996283380945e-03 7.206302165985107422e+00 1.039654727548357249e-02 5.827957153320312500e+00 5.207418489547857229e-03 1.780076861381530762e+00 8.781311202787048242e-02 4.312160015106201172e-01 8.307356093981552725e-01
1.012801265716552734e+01 5.530641858105600668e-03 7.231139659881591797e+00 1.013840829905939857e-02 5.842271327972412109e+00 4.573471890820291624e-03 1.788090944290161133e+00 8.608493270136872988e-02 4.342914223670959473e-01 8.314006539162004383e-01
1.017169666290283203e+01 5.380472112289488330e-03 7.255977153778076172e+00 9.551142127694405709e-03 5.856585502624511719e+00 4.969688515025019911e-03 1.796105027198791504e+00 8.509122958863021835e-02 4.373668432235717773e-01 8.118293438137278439e-01
1.021538066864013672e+01 5.248615750109486555e-03 7.280814647674560547e+00 9.938350592330665728e-03 5.870899200439453125e+00 4.969688515025019911e-03 1.804119229316711426e+00 8.271498301469031034e-02 4.404422640800476074e-01 8.382411118160937313e-01
1.025906372070312500e+01 5.116759387929485647e-03 7.305652141571044922e+00 9.383351793018692225e-03 5.885213375091552734e+00 4.765919965434016990e-03 1.812133312225341797e+00 8.414073095905424959e-02 4.435176849365234375e-01 8.138244773678634525e-01
1.030274772644042969e+01 5.120422064656708280e-03 7.330489635467529297e+00 9.486607383588361794e-03 5.899527549743652344e+00 4.675356165615793952e-03 1.820147395133972168e+00 8.247735835729631815e-02 4.465930759906768799e-01 8.143945155261878011e-01
1.034643173217773438e+01 5.138735448292819710e-03 7.355327129364013672e+00 9.318817048912650045e-03 5.913841247558593750e+00 4.641394740683959554e-03 1.828161478042602539e+00 7.774646745099775269e-02 4.496684968471527100e-01 7.958682753806434196e-01
1.039011573791503906e+01 4.842058633387816800e-03 7.380164623260498047e+00 9.170387137468750255e-03 5.928155422210693359e+00 5.037611364888687840e-03 1.836175560951232910e+00 7.673116209667797671e-02 4.527439177036285400e-01 7.819023405016946038e-01
1.043379974365234375e+01 4.809094542842816573e-03 7.405002593994140625e+00 8.963875956329411115e-03 5.942469596862792969e+00 4.709317590547627483e-03 1.844189763069152832e+00 7.495977828701368140e-02 4.558193385601043701e-01 7.800972196670005188e-01
1.047748374938964844e+01 4.801769189388372175e-03 7.429840087890625000e+00 9.589862974158031364e-03 5.956783771514892578e+00 4.822522340320407365e-03 1.852203845977783203e+00 7.424690431483170483e-02 4.588947594165802002e-01 7.697415264574397620e-01
1.052116775512695312e+01 4.475790960665591671e-03 7.454677581787109375e+00 9.280096202449024390e-03 5.971097469329833984e+00 4.188575741592841760e-03 1.860217928886413574e+00 6.910557081848897609e-02 4.619701802730560303e-01 7.660362784283308857e-01
1.056485176086425781e+01 4.494104344301703101e-03 7.479515075683593750e+00 8.621841812567383051e-03 5.985411643981933594e+00 4.018768616933672370e-03 1.868232011795043945e+00 7.117938601029108470e-02 4.650455713272094727e-01 7.629960749172671752e-01
1.060853576660156250e+01 4.761479745388927549e-03 7.504352569580078125e+00 8.744457826368864581e-03 5.999725818634033203e+00 4.267819066433787244e-03 1.876246094703674316e+00 6.830628787998191398e-02 4.681209921836853027e-01 7.623310303992220094e-01
1.065221881866455078e+01 4.248705003577811848e-03 7.529190063476562500e+00 8.531493170818920876e-03 6.014039516448974609e+00 4.301780491365621642e-03 1.884260296821594238e+00 6.869512822844481281e-02 4.711964130401611328e-01 7.379143959509917305e-01
1.069590282440185547e+01 4.116848641397810940e-03 7.554027557373046875e+00 8.460504952302274131e-03 6.028353691101074219e+00 4.460267141047512610e-03 1.892274379730224609e+00 6.640529062082997647e-02 4.742718338966369629e-01 7.519753371896613636e-01
1.073958683013916016e+01 4.270681063941145911e-03 7.578865051269531250e+00 8.460504952302274131e-03 6.042667865753173828e+00 4.211216691547397736e-03 1.900288462638854980e+00 6.847910581263208507e-02 4.773472547531127930e-01 7.370593387135050412e-01
1.078327083587646484e+01 4.354922628667257795e-03 7.603703022003173828e+00 8.047482590023597587e-03 6.056982040405273438e+00 3.905563867160892922e-03 1.908302545547485352e+00 6.618926820501726260e-02 4.804226756095886230e-01 7.242334801512050335e-01
1.082695484161376953e+01 4.237716973396145684e-03 7.628540515899658203e+00 7.608646330102502783e-03 6.071295738220214844e+00 4.177255266615563338e-03 1.916316747665405273e+00 6.610285923869217706e-02 4.834980964660644531e-01 7.225233656762317658e-01
1.087063884735107422e+01 3.999642986126698829e-03 7.653378009796142578e+00 8.331435464090188037e-03 6.085609912872314453e+00 3.882922917206336946e-03 1.924330830574035645e+00 6.480672474381585224e-02 4.865734875202178955e-01 7.104575579916977413e-01
1.091432285308837891e+01 3.897088037764475949e-03 7.678215503692626953e+00 8.395970208196230217e-03 6.099924087524414062e+00 3.599911042774388108e-03 1.932344913482666016e+00 6.370501042317099072e-02 4.896489083766937256e-01 6.928813814433607554e-01
1.095800685882568359e+01 4.105860611216144776e-03 7.703052997589111328e+00 7.950680473864532583e-03 6.114237785339355469e+00 3.758397692456279509e-03 1.940358996391296387e+00 6.316495438363918524e-02 4.927243292331695557e-01 7.010519283793443801e-01
1.100169086456298828e+01 3.860461270492253523e-03 7.727890491485595703e+00 7.673181074208545831e-03 6.128551959991455078e+00 3.701795317569890002e-03 1.948373079299926758e+00 5.910373296636006052e-02 4.957997500896453857e-01 6.905062224503422108e-01
1.104537391662597656e+01 3.688315464312807556e-03 7.752727985382080078e+00 7.821610985652444753e-03 6.142866134643554688e+00 3.373501543228829211e-03 1.956387281417846680e+00 5.832605226943426979e-02 4.988751411437988281e-01 6.818606437157548328e-01
1.108905792236328125e+01 3.805521119583919667e-03 7.777565956115722656e+00 7.434402521016185601e-03 6.157180309295654297e+00 3.475385818024330671e-03 1.964401364326477051e+00 5.908213072477878913e-02 5.019505620002746582e-01 6.745451540172577864e-01
1.113274192810058594e+01 3.739592938493919213e-03 7.802403450012207031e+00 7.247251763108660157e-03 6.171494007110595703e+00 3.418783443137941164e-03 1.972415447235107422e+00 5.804522312887773483e-02 5.050259828567504883e-01 6.625743526924444682e-01
1.117642593383789062e+01 3.659014050495029528e-03 7.827240943908691406e+00 7.118182274896574062e-03 6.185808181762695312e+00 3.475385818024330671e-03 1.980429530143737793e+00 5.610102138656326148e-02 5.081014037132263184e-01 6.799605165213400415e-01
1.122010993957519531e+01 3.607736576313918305e-03 7.852078437805175781e+00 6.892310670525422095e-03 6.200122356414794922e+00 3.339540118296995246e-03 1.988443613052368164e+00 5.484809137484948638e-02 5.111768245697021484e-01 6.808155737588266199e-01
1.126379394531250000e+01 3.464892183952250366e-03 7.876915931701660156e+00 7.092368377254156669e-03 6.214436054229736328e+00 3.407462968160663176e-03 1.996457815170288086e+00 5.741875812302085075e-02 5.142522454261779785e-01 6.650445180451837190e-01
1.130747795104980469e+01 3.376987942498916283e-03 7.901753425598144531e+00 7.169810070181408847e-03 6.228750228881835938e+00 3.418783443137941164e-03 2.004471778869628906e+00 5.636024828553852506e-02 5.173276662826538086e-01 6.620993208938408259e-01
1.135116195678710938e+01 3.318385114863360227e-03 7.926590919494628906e+00 7.221437865466242764e-03 6.243064403533935547e+00 3.316899168342439704e-03 2.012485980987548828e+00 5.430803533531768784e-02 5.204030871391296387e-01 6.411029153955570825e-01
1.139484596252441406e+01 3.285421024318360000e-03 7.951428413391113281e+00 6.834229400829983612e-03 6.257378578186035156e+00 2.965964444046822936e-03 2.020500183105468750e+00 5.225582238509685062e-02 5.234785079956054688e-01 6.633344035702104513e-01
1.143852901458740234e+01 3.325710468317804626e-03 7.976266384124755859e+00 6.466381359425536421e-03 6.271692276000976562e+00 3.079169193819602385e-03 2.028514146804809570e+00 5.387599050369225318e-02 5.265539288520812988e-01 6.353075274525920024e-01
1.148221302032470703e+01 3.138913955229469862e-03 8.001103401184082031e+00 6.776148131134544263e-03 6.286006450653076172e+00 3.022566818933212877e-03 2.036528348922729492e+00 5.149974392975233822e-02 5.296293497085571289e-01 6.246668151638690158e-01
1.152589702606201172e+01 3.010720269776691153e-03 8.025940895080566406e+00 6.395393140908888809e-03 6.300320625305175781e+00 3.362181068251551223e-03 2.044542312622070312e+00 5.041963185068873421e-02 5.327047109603881836e-01 6.310322412651586665e-01
1.156958103179931641e+01 2.930141381777801469e-03 8.050778388977050781e+00 5.969463829809003134e-03 6.314634323120117188e+00 2.682952569614874098e-03 2.052556514739990234e+00 5.024681391803856312e-02 5.357801318168640137e-01 6.127910201987764038e-01
1.161326503753662109e+01 2.911827998141690473e-03 8.075616836547851562e+00 6.569636949995205991e-03 6.328948497772216797e+00 3.056528243865046842e-03 2.060570716857910156e+00 4.957714442901912932e-02 5.388555526733398438e-01 6.240967770055445563e-01
1.165694904327392578e+01 2.959442795595579496e-03 8.100454330444335938e+00 6.376032717677075981e-03 6.343262672424316406e+00 2.807477794364931535e-03 2.068584680557250977e+00 4.752493147879829904e-02 5.419309735298156738e-01 6.043354541836305494e-01
1.170063304901123047e+01 2.933804058505023668e-03 8.125291824340820312e+00 5.995277727451420527e-03 6.357576847076416016e+00 2.898041594183155441e-03 2.076598882675170898e+00 4.914509959739369466e-02 5.450063943862915039e-01 6.064255940974868642e-01
1.174431705474853516e+01 2.860550523960578816e-03 8.150129318237304688e+00 6.033998573915047049e-03 6.371890544891357422e+00 2.841439219296765500e-03 2.084612846374511719e+00 4.802178303516754787e-02 5.480818152427673340e-01 6.091807785293883448e-01
1.178800106048583984e+01 2.699392747962799446e-03 8.174966812133789062e+00 5.808126969543895082e-03 6.386204719543457031e+00 2.456543070069315202e-03 2.092627048492431641e+00 4.400376610105096592e-02 5.511572360992431641e-01 6.137410837959837995e-01
1.183168411254882812e+01 2.673754010872244052e-03 8.199804306030273438e+00 6.059812471557463574e-03 6.400518894195556641e+00 2.592388769796650626e-03 2.100641250610351562e+00 4.599117232652798898e-02 5.542326569557189941e-01 5.945497991323942522e-01
1.187536811828613281e+01 2.644452597054466024e-03 8.224641799926757812e+00 5.653243583689391595e-03 6.414833068847656250e+00 2.886721119205877453e-03 2.108655214309692383e+00 4.562393421964636153e-02 5.573080778121948242e-01 5.741234317924350794e-01
1.191905212402343750e+01 2.464981437420575659e-03 8.249479293823242188e+00 5.543534518709117460e-03 6.429146766662597656e+00 2.637670669705762579e-03 2.116669416427612305e+00 4.210276884189903535e-02 5.603834986686706543e-01 5.641477640217572587e-01
1.196273612976074219e+01 2.516258911601686882e-03 8.274316787719726562e+00 5.098244784377418959e-03 6.443460941314697266e+00 2.671632094637596544e-03 2.124683618545532227e+00 4.270763160617464804e-02 5.634589195251464844e-01 5.783987179798684153e-01
1.200642013549804688e+01 2.490620174511131487e-03 8.299154281616210938e+00 5.717778327795434642e-03 6.457775115966796875e+00 2.547106869887538674e-03 2.132697582244873047e+00 4.367973247733188819e-02 5.665343403816223145e-01 5.686130629286321181e-01
1.205010414123535156e+01 2.333125075240574317e-03 8.323991775512695312e+00 5.130512156430440916e-03 6.472088813781738281e+00 2.501824969978427154e-03 2.140711784362792969e+00 4.192995090924885732e-02 5.696097016334533691e-01 5.515119181788987746e-01
1.209378814697265625e+01 2.410041286512241802e-03 8.348829269409179688e+00 5.291849016695548968e-03 6.486402988433837891e+00 2.467863545046593190e-03 2.148725748062133789e+00 4.192995090924885732e-02 5.726851224899291992e-01 5.530320199344306298e-01
1.213747215270996094e+01 2.344113105422241349e-03 8.373666763305664062e+00 5.530627569887909198e-03 6.500717163085937500e+00 2.501824969978427154e-03 2.156739950180053711e+00 4.022337382432837616e-02 5.757605433464050293e-01 5.418212694873832946e-01
1.218115615844726562e+01 2.347775782149463548e-03 8.398504257202148438e+00 5.046616989092584174e-03 6.515031337738037109e+00 2.218813095546478317e-03 2.164754152297973633e+00 3.827917208201390281e-02 5.788359642028808594e-01 5.363109006235803333e-01
1.222483921051025391e+01 2.252546187241685066e-03 8.423341751098632812e+00 4.833652333542641337e-03 6.529345035552978516e+00 2.184851670614644352e-03 2.172768115997314453e+00 3.681021965448740690e-02 5.819113850593566895e-01 5.321306207958677037e-01
1.226852321624755859e+01 2.215919419969462206e-03 8.448179244995117188e+00 4.853012756774455032e-03 6.543659210205078125e+00 2.467863545046593190e-03 2.180782318115234375e+00 3.719906000295030574e-02 5.849868059158325195e-01 5.214899085071448281e-01
1.231220722198486328e+01 2.160979269061128784e-03 8.473017692565917969e+00 4.878826654416871557e-03 6.557973384857177734e+00 2.433902120114759225e-03 2.188796281814575195e+00 3.696143534555631355e-02 5.880622267723083496e-01 5.211098830682617811e-01
1.235589122772216797e+01 2.124352501788905924e-03 8.497855186462402344e+00 4.549699459476050888e-03 6.572287082672119141e+00 1.924480746137251707e-03 2.196810483932495117e+00 3.676701517132486413e-02 5.911376476287841797e-01 5.052438209948981740e-01
1.239957523345947266e+01 2.043773613790016673e-03 8.522692680358886719e+00 4.691675896509346112e-03 6.586601257324218750e+00 2.015044545955475396e-03 2.204824686050415039e+00 3.447717756371003472e-02 5.942130684852600098e-01 4.895677716409759794e-01
1.244325923919677734e+01 2.032785583608349642e-03 8.547530174255371094e+00 4.620687677992698500e-03 6.600915431976318359e+00 1.799955521387194054e-03 2.212838649749755859e+00 3.402353049050332867e-02 5.972884893417358398e-01 4.906128415979041368e-01
1.248694324493408203e+01 1.937555988700571160e-03 8.572367668151855469e+00 4.865919705595663294e-03 6.615229606628417969e+00 2.116928820750976856e-03 2.220852851867675781e+00 3.415314393999095699e-02 6.003639101982116699e-01 4.809221929063886014e-01
1.253062725067138672e+01 1.999821493063349415e-03 8.597205162048339844e+00 4.924000975291102644e-03 6.629543304443359375e+00 2.105608345773698868e-03 2.228866815567016602e+00 3.283540720353336773e-02 6.034393310546875000e-01 4.940330705478507833e-01
1.257431125640869141e+01 1.985170786154460618e-03 8.622042655944824219e+00 4.569059882707864582e-03 6.643857479095458984e+00 2.015044545955475396e-03 2.236881017684936523e+00 3.257618030455810415e-02 6.065146923065185547e-01 4.872876190076781966e-01
1.261799430847167969e+01 1.875290484337792905e-03 8.646880149841308594e+00 4.478711240959403275e-03 6.658171653747558594e+00 1.935801221114529479e-03 2.244895219802856445e+00 3.318104306883371685e-02 6.095901131629943848e-01 4.699014551787826788e-01
1.266167831420898438e+01 1.864302454156126308e-03 8.671717643737792969e+00 4.510978613012425233e-03 6.672485351562500000e+00 1.992403596000919420e-03 2.252909183502197266e+00 3.188490857395739897e-02 6.126655340194702148e-01 4.650561308330249388e-01
1.270536231994628906e+01 1.831338363611125864e-03 8.696555137634277344e+00 4.298013957462482396e-03 6.686799526214599609e+00 2.150890245682810821e-03 2.260923385620117188e+00 3.143126150075069292e-02 6.157409548759460449e-01 4.568855838970412031e-01
1.274904632568359375e+01 1.798374273066125637e-03 8.721392631530761719e+00 4.046328455448913904e-03 6.701113700866699219e+00 1.765994096455360306e-03 2.268937349319458008e+00 2.994070683164292562e-02 6.188163757324218750e-01 4.650561308330249388e-01
1.279273033142089844e+01 1.794711596338903438e-03 8.746230125427246094e+00 4.239932687767043913e-03 6.715427875518798828e+00 1.992403596000919420e-03 2.276951551437377930e+00 2.944385527527366986e-02 6.218917965888977051e-01 4.547954439831849438e-01
1.283641433715820312e+01 1.805699626520570252e-03 8.771067619323730469e+00 4.343188278336712616e-03 6.729741573333740234e+00 1.856557896273583995e-03 2.284965753555297852e+00 2.799650508932845228e-02 6.249672174453735352e-01 4.433946808166960851e-01
1.288009834289550781e+01 1.688493971249458141e-03 8.795905113220214844e+00 3.975340236932266291e-03 6.744055747985839844e+00 2.003724070978197408e-03 2.292979717254638672e+00 2.814772078039735545e-02 6.280426383018493652e-01 4.302838031752339032e-01
1.292378234863281250e+01 1.560300285796679216e-03 8.820742607116699219e+00 4.104409725144352386e-03 6.758369922637939453e+00 1.799955521387194054e-03 2.300993919372558594e+00 2.929263958420476668e-02 6.311180591583251953e-01 4.206881608434390740e-01
1.296746635437011719e+01 1.640879173795568901e-03 8.845580101013183594e+00 3.936619390468639769e-03 6.772683620452880859e+00 1.743353146500804330e-03 2.309007883071899414e+00 2.864457233676660775e-02 6.341934800148010254e-01 4.307588349738376010e-01
1.301114940643310547e+01 1.494372104706678762e-03 8.870418548583984375e+00 3.562317874653588880e-03 6.786997795104980469e+00 1.505623171977967445e-03 2.317022085189819336e+00 2.814772078039735545e-02 6.372689008712768555e-01 4.134676775046627895e-01
1.305483341217041016e+01 1.560300285796679216e-03 8.895256042480468750e+00 3.884991595183805418e-03 6.801311969757080078e+00 1.788635046409916282e-03 2.325036287307739258e+00 2.641954145389559944e-02 6.403443217277526855e-01 4.128976393463383854e-01
1.309851741790771484e+01 1.629891143613902086e-03 8.920093536376953125e+00 3.943072864879244334e-03 6.815626144409179688e+00 1.890519321205417743e-03 2.333050251007080078e+00 2.851495888727897596e-02 6.434196829795837402e-01 4.115675503102479982e-01
1.314220142364501953e+01 1.435769277071122707e-03 8.944931030273437500e+00 3.633306093170236492e-03 6.829939842224121094e+00 1.539584596909801192e-03 2.341064453125000000e+00 2.698119973500866936e-02 6.464951038360595703e-01 4.078623022811391219e-01
1.318588542938232422e+01 1.380829126162789067e-03 8.969768524169921875e+00 3.794642953435344978e-03 6.844254016876220703e+00 1.777314571432638294e-03 2.349078416824340820e+00 2.641954145389559944e-02 6.495705246925354004e-01 3.892410557758739786e-01
1.322956943511962891e+01 1.336877005436122026e-03 8.994606018066406250e+00 3.478422707315733005e-03 6.858568191528320312e+00 1.550905071887079181e-03 2.357092618942260742e+00 2.682998404393976619e-02 6.526459455490112305e-01 3.915212084091717615e-01
1.327325344085693359e+01 1.355190389072233239e-03 9.019443511962890625e+00 3.626852618759632361e-03 6.872881889343261719e+00 1.471661747046133480e-03 2.365106821060180664e+00 2.566346299855108010e-02 6.557213664054870605e-01 3.756551463358080434e-01
1.331693744659423828e+01 1.399142509798900280e-03 9.044281005859375000e+00 3.446155335262711047e-03 6.887196063995361328e+00 1.471661747046133480e-03 2.373120784759521484e+00 2.544744058273835929e-02 6.587967872619628906e-01 3.705248029108880736e-01
1.336062145233154297e+01 1.373503772708344452e-03 9.069118499755859375e+00 3.491329656136941267e-03 6.901510238647460938e+00 1.686750771614414605e-03 2.381134986877441406e+00 2.635473472915178181e-02 6.618722081184387207e-01 3.698597583928429078e-01
1.340430450439453125e+01 1.256298117437232341e-03 9.093955993652343750e+00 3.562317874653588880e-03 6.915824413299560547e+00 1.482982222023411468e-03 2.389149188995361328e+00 2.587948541436380090e-02 6.649476289749145508e-01 3.778402926093851200e-01
1.344798851013183594e+01 1.183044582892787272e-03 9.118793487548828125e+00 3.162202461196120598e-03 6.930138111114501953e+00 1.664109821659858629e-03 2.397163152694702148e+00 2.408649936311822726e-02 6.680230498313903809e-01 3.675796057595451249e-01
1.349167251586914062e+01 1.216008673437787716e-03 9.143630981445312500e+00 3.420341437620293655e-03 6.944452285766601562e+00 1.630148396728024881e-03 2.405177354812622070e+00 2.395688591363059547e-02 6.710984706878662109e-01 3.631143068526703210e-01
1.353535652160644531e+01 1.106128371621120004e-03 9.168468475341796875e+00 3.233190679712768210e-03 6.958766460418701172e+00 1.494302697000689456e-03 2.413191318511962891e+00 2.417290832944331627e-02 6.741738915443420410e-01 3.569388934708221939e-01
1.357904052734375000e+01 1.219671350165009915e-03 9.193305969238281250e+00 3.433248386441502351e-03 6.973080158233642578e+00 1.471661747046133480e-03 2.421205520629882812e+00 2.365445453149278912e-02 6.772493124008178711e-01 3.668195548817791973e-01
1.362272453308105469e+01 1.091477664712230990e-03 9.218143463134765625e+00 3.394527539977876696e-03 6.987394332885742188e+00 1.392418422205187996e-03 2.429219722747802734e+00 2.166704830601576953e-02 6.803247332572937012e-01 3.579839634277503513e-01
1.366640853881835938e+01 1.135429785438898031e-03 9.242980957031250000e+00 2.949237805646177761e-03 7.001708507537841797e+00 1.437700322114299732e-03 2.437233686447143555e+00 2.315760297512353336e-02 6.834000945091247559e-01 3.592190461041199767e-01
1.371009254455566406e+01 9.999107465316747073e-04 9.267819404602050781e+00 3.168655935606725163e-03 7.016022682189941406e+00 1.437700322114299732e-03 2.445247888565063477e+00 2.289837607614826978e-02 6.864755153656005859e-01 3.603591224207688404e-01
1.375377559661865234e+01 1.113453725075564619e-03 9.292656898498535156e+00 3.026679498573429938e-03 7.030336380004882812e+00 1.460341272068855709e-03 2.453261852264404297e+00 2.255274021084791719e-02 6.895509362220764160e-01 3.594090588235614447e-01
1.379745960235595703e+01 1.062176250894452962e-03 9.317494392395019531e+00 3.181562884427933859e-03 7.044650554656982422e+00 1.279213672432408331e-03 2.461276054382324219e+00 2.095417433383379296e-02 6.926263570785522461e-01 3.596940779027236745e-01
1.384114360809326172e+01 1.139092462166120447e-03 9.342331886291503906e+00 3.142842037964307771e-03 7.058964729309082031e+00 1.313175097364242296e-03 2.469290256500244141e+00 2.242312676136028540e-02 6.957017779350280762e-01 3.622592496151836317e-01
1.388482761383056641e+01 9.852600396227856935e-04 9.367169380187988281e+00 2.813714843023487101e-03 7.073278427124023438e+00 1.324495572341520284e-03 2.477304220199584961e+00 1.963643759737620370e-02 6.987771987915039062e-01 3.391727042030436845e-01
1.392851161956787109e+01 1.036537513803897350e-03 9.392006874084472656e+00 3.104121191500681682e-03 7.087592601776123047e+00 1.166008922659628883e-03 2.485318422317504883e+00 2.034931156955818027e-02 7.018526196479797363e-01 3.340423607781237147e-01
1.397219562530517578e+01 9.669466559866744804e-04 9.416844367980957031e+00 2.897610010361343410e-03 7.101906776428222656e+00 1.199970347591462847e-03 2.493332386016845703e+00 1.996047122109528490e-02 7.049280405044555664e-01 3.383176469655570506e-01
1.401587963104248047e+01 9.046811516238962257e-04 9.441681861877441406e+00 2.826621791844695798e-03 7.116220951080322266e+00 1.335816047318798272e-03 2.501346588134765625e+00 1.935560845681966874e-02 7.080034613609313965e-01 3.267268710796266684e-01
1.405956363677978516e+01 9.669466559866744804e-04 9.466519355773925781e+00 2.658831457168983180e-03 7.130534648895263672e+00 1.120727022750517147e-03 2.509360790252685547e+00 1.877234793412532743e-02 7.110788822174072266e-01 3.248267438852118771e-01
1.410324764251708984e+01 9.266572119872297465e-04 9.491356849670410156e+00 2.633017559526565788e-03 7.144848823547363281e+00 1.233931772523296595e-03 2.517374753952026367e+00 1.851312103515006385e-02 7.141543030738830566e-01 3.166561969492281969e-01
1.414693069458007812e+01 1.029212160349452735e-03 9.516194343566894531e+00 2.652377982758378615e-03 7.159162998199462891e+00 1.267893197455130560e-03 2.525388956069946289e+00 1.747621343924900955e-02 7.172297239303588867e-01 3.198864131797333754e-01
1.419061470031738281e+01 7.618367592622283949e-04 9.541031837463378906e+00 2.787900945381069709e-03 7.173476696014404297e+00 1.222611297546018607e-03 2.533402919769287109e+00 1.805947396194335086e-02 7.203050851821899414e-01 3.028802747897207936e-01
1.423429870605468750e+01 9.559586258050077742e-04 9.565869331359863281e+00 2.516855020135687956e-03 7.187790870666503906e+00 1.075445122841405411e-03 2.541417121887207031e+00 1.704416860762357142e-02 7.233805060386657715e-01 3.005051157967023046e-01
1.427798271179199219e+01 7.911381730800064226e-04 9.590706825256347656e+00 2.497494596903875128e-03 7.202105045318603516e+00 1.041483697909571446e-03 2.549431324005126953e+00 1.663372601757940467e-02 7.264559268951416016e-01 3.011701603147474704e-01
1.432166671752929688e+01 8.241022636250066495e-04 9.615544319152832031e+00 2.465227224850853171e-03 7.216419219970703125e+00 1.041483697909571446e-03 2.557445287704467773e+00 1.728179326501756360e-02 7.295313477516174316e-01 3.083906436535237550e-01
1.436535072326660156e+01 7.764874661711174087e-04 9.640381813049316406e+00 2.394239006334205559e-03 7.230732917785644531e+00 1.166008922659628883e-03 2.565459489822387695e+00 1.628809015227905208e-02 7.326067686080932617e-01 2.918595370621149265e-01
1.440903472900390625e+01 8.753797378061181980e-04 9.665220260620117188e+00 2.271622992532723595e-03 7.245047092437744141e+00 1.324495572341520284e-03 2.573473453521728516e+00 1.574803411274725354e-02 7.356821894645690918e-01 2.801737548164638381e-01
1.445271873474121094e+01 7.874754963527841149e-04 9.690057754516601562e+00 2.407145955155414255e-03 7.259361267089843750e+00 1.052804172886849434e-03 2.581487655639648438e+00 1.497035341582146281e-02 7.387576103210449219e-01 2.768485322262378978e-01
1.449640274047851562e+01 6.812578712633388187e-04 9.714895248413085938e+00 2.749180098917443620e-03 7.273674964904785156e+00 9.169584731595140092e-04 2.589501857757568359e+00 1.531598928112181367e-02 7.418330311775207520e-01 2.685829789305335114e-01
1.454008579254150391e+01 7.435233756261171818e-04 9.739732742309570312e+00 2.491041122493270563e-03 7.287989139556884766e+00 8.603560982731242850e-04 2.597515821456909180e+00 1.561842066325962175e-02 7.449084520339965820e-01 2.659228008583527370e-01
1.458376979827880859e+01 7.911381730800064226e-04 9.764570236206054688e+00 2.323250787817557946e-03 7.302303314208984375e+00 9.282789481367919975e-04 2.605530023574829102e+00 1.488394444949637553e-02 7.479838728904724121e-01 2.632626227861720181e-01
1.462745380401611328e+01 6.959085781722278326e-04 9.789407730102539062e+00 2.400692480744810123e-03 7.316617488861083984e+00 1.109406547773239158e-03 2.613543987274169922e+00 1.404145702782676891e-02 7.510592937469482422e-01 2.652577563403075711e-01
1.467113780975341797e+01 7.435233756261171818e-04 9.814245223999023438e+00 2.303890364585745119e-03 7.330931186676025391e+00 8.150741983640124406e-04 2.621558189392089844e+00 1.455991082577729606e-02 7.541347146034240723e-01 2.574672348432068270e-01
1.471482181549072266e+01 7.618367592622283949e-04 9.839082717895507812e+00 2.529761968956896652e-03 7.345245361328125000e+00 9.056379981822360210e-04 2.629572391510009766e+00 1.479753548317128825e-02 7.572100758552551270e-01 2.514818341808001678e-01
1.475850582122802734e+01 7.252099919900058603e-04 9.863920211791992188e+00 2.484587648082666432e-03 7.359559535980224609e+00 7.245103985457888602e-04 2.637586355209350586e+00 1.410626375257058480e-02 7.602854967117309570e-01 2.555671076487920357e-01
1.480218982696533203e+01 6.629444876272276056e-04 9.888757705688476562e+00 2.142553504320637067e-03 7.373873710632324219e+00 8.490356232958462968e-04 2.645600557327270508e+00 1.391184357833913712e-02 7.633609175682067871e-01 2.434062936045372494e-01
1.484587383270263672e+01 6.995712548994501402e-04 9.913595199584960938e+00 2.000577067287341842e-03 7.388187408447265625e+00 7.584718234776227164e-04 2.653614759445190430e+00 1.343659426355115448e-02 7.664363384246826172e-01 2.395110328559868773e-01
1.488955783843994141e+01 5.896909530827825364e-04 9.938432693481445312e+00 2.103832657857010978e-03 7.402501583099365234e+00 8.603560982731242850e-04 2.661628723144531250e+00 1.492714893265892004e-02 7.695117592811584473e-01 2.372308802226891222e-01
1.493324089050292969e+01 6.409684272638940849e-04 9.963270187377929688e+00 2.078018760214593585e-03 7.416815757751464844e+00 8.263946733412904288e-04 2.669642925262451172e+00 1.270211804978790826e-02 7.725871801376342773e-01 2.341906767116254118e-01
1.497692489624023438e+01 5.896909530827825364e-04 9.988107681274414062e+00 1.974763169644924449e-03 7.431129455566406250e+00 7.358308735230667400e-04 2.677656888961791992e+00 1.276692477453172415e-02 7.756626009941101074e-01 2.403660900934735389e-01
1.502060890197753906e+01 6.519564574455607910e-04 1.001294517517089844e+01 1.942495797591902709e-03 7.445443630218505859e+00 7.018694485912328838e-04 2.685671091079711914e+00 1.268051580820663687e-02 7.787380218505859375e-01 2.254500916173172997e-01
1.506429290771484375e+01 4.871360047205594936e-04 1.003778266906738281e+01 2.155460453141845763e-03 7.459757804870605469e+00 6.679080236593991360e-04 2.693685293197631836e+00 1.162200597072431119e-02 7.818134427070617676e-01 2.343806894310669076e-01
1.510797691345214844e+01 5.494015090833378025e-04 1.006262111663818359e+01 1.974763169644924449e-03 7.474071979522705078e+00 7.924332484094565726e-04 2.701699256896972656e+00 1.112515441435505542e-02 7.848888635635375977e-01 2.350457339491120734e-01
1.515166091918945312e+01 5.384134789016709879e-04 1.008745861053466797e+01 1.974763169644924449e-03 7.488385677337646484e+00 7.924332484094565726e-04 2.709713459014892578e+00 1.138438131333031900e-02 7.879642844200134277e-01 2.144293538897113771e-01
1.519534492492675781e+01 4.798106512661149867e-04 1.011229610443115234e+01 1.987670118466133146e-03 7.502699851989746094e+00 7.245103985457888602e-04 2.717727422714233398e+00 1.110355217277378403e-02 7.910397052764892578e-01 2.194646909549106406e-01
1.523902893066406250e+01 5.860282763555603371e-04 1.013713359832763672e+01 2.084472234625198150e-03 7.517014026641845703e+00 8.037537233867344524e-04 2.725741624832153320e+00 1.064990509956707278e-02 7.941150665283203125e-01 2.089189850259084436e-01
1.528271293640136719e+01 5.896909530827825364e-04 1.016197109222412109e+01 2.032844439340363366e-03 7.531327724456787109e+00 7.018694485912328838e-04 2.733755826950073242e+00 1.077951854905470457e-02 7.971904873847961426e-01 2.131942712133417517e-01
1.532639598846435547e+01 5.750402461738935225e-04 1.018680858612060547e+01 1.968309695234319884e-03 7.545641899108886719e+00 5.999851737957314236e-04 2.741769790649414062e+00 1.069310958272961729e-02 8.002659082412719727e-01 2.114841567383684284e-01
1.537007999420166016e+01 5.164374185383374671e-04 1.021164608001708984e+01 1.735984616452564220e-03 7.559956073760986328e+00 5.547032738866195791e-04 2.749783992767333984e+00 1.082272303221724907e-02 8.033413290977478027e-01 2.013184762482491952e-01
1.541376399993896484e+01 5.237627719927819741e-04 1.023648357391357422e+01 1.819879783790420529e-03 7.574270248413085938e+00 5.660237488638975674e-04 2.757797956466674805e+00 9.677804228409834369e-03 8.064167499542236328e-01 1.975182218594195571e-01
1.545744800567626953e+01 5.933536298100048441e-04 1.026132106781005859e+01 1.910228425538881185e-03 7.588583946228027344e+00 5.999851737957314236e-04 2.765812158584594727e+00 9.548190778922202582e-03 8.094921708106994629e-01 1.944780183483558744e-01
1.550113201141357422e+01 4.285331770850034925e-04 1.028615856170654297e+01 1.806972834969211832e-03 7.602898120880126953e+00 5.547032738866195791e-04 2.773826360702514648e+00 9.677804228409834369e-03 8.125675916671752930e-01 1.867825032109758920e-01
1.554481601715087891e+01 4.944613581750040548e-04 1.031099605560302734e+01 1.865054104664650748e-03 7.617212295532226562e+00 4.867804240229518667e-04 2.781840324401855469e+00 1.023946250952290603e-02 8.156430125236511230e-01 2.012234698885284612e-01
1.558850002288818359e+01 4.578345909027814659e-04 1.033583354949951172e+01 1.774705462916190309e-03 7.631525993347167969e+00 4.981008990002298549e-04 2.789854526519775391e+00 9.721008711572378877e-03 8.187184333801269531e-01 1.889676494845529131e-01
1.563218402862548828e+01 4.724852978116704798e-04 1.036067104339599609e+01 1.852147155843442052e-03 7.645840167999267578e+00 4.981008990002298549e-04 2.797868490219116211e+00 9.008134739390404044e-03 8.217938542366027832e-01 1.871625286498588558e-01
1.567586803436279297e+01 4.395212072666702528e-04 1.038550853729248047e+01 1.652089449114707911e-03 7.660154342651367188e+00 5.660237488638975674e-04 2.805882692337036133e+00 8.316863008789702333e-03 8.248692750930786133e-01 1.887776367651114451e-01
1.571955108642578125e+01 4.138824701761144786e-04 1.041034603118896484e+01 1.819879783790420529e-03 7.674468517303466797e+00 3.735756742501723641e-04 2.813896894454956055e+00 8.381669733533518227e-03 8.279446959495544434e-01 1.966631646219328955e-01
1.576323509216308594e+01 3.919064098127809578e-04 1.043518352508544922e+01 1.787612411737398788e-03 7.688782215118408203e+00 5.660237488638975674e-04 2.821910858154296875e+00 8.532885424602421401e-03 8.310200572013854980e-01 1.908677766789677321e-01
1.580691909790039062e+01 4.431838839938925063e-04 1.046002197265625000e+01 1.858600630254046400e-03 7.703096389770507812e+00 5.094213739775077347e-04 2.829925060272216797e+00 7.776806969257902928e-03 8.340954780578613281e-01 1.922928720747788534e-01
1.585060310363769531e+01 3.699303494494474371e-04 1.048485946655273438e+01 1.839240207022233573e-03 7.717410564422607422e+00 3.735756742501723641e-04 2.837939023971557617e+00 8.424874216696060999e-03 8.371708989143371582e-01 1.816521597860558945e-01
1.589428710937500000e+01 3.772557029038919440e-04 1.050969696044921875e+01 1.594008179419268995e-03 7.731724262237548828e+00 5.773442238411754471e-04 2.845953226089477539e+00 9.116145947296764446e-03 8.402463197708129883e-01 1.847873696568403390e-01
1.593797111511230469e+01 3.809183796311141974e-04 1.053453445434570312e+01 1.464938691207182467e-03 7.746038436889648438e+00 3.848961492274502981e-04 2.853967428207397461e+00 7.647193519770271140e-03 8.433217406272888184e-01 1.879225795276247835e-01
1.598165416717529297e+01 3.442916123588916628e-04 1.055937194824218750e+01 1.587554705008664647e-03 7.760352611541748047e+00 4.641394740683959987e-04 2.861981391906738281e+00 7.452773345538823459e-03 8.463971614837646484e-01 1.807971025485692329e-01
1.602533721923828125e+01 3.296409054500026490e-04 1.058420944213867188e+01 1.548833858545038775e-03 7.774666786193847656e+00 4.188575741592841543e-04 2.869995594024658203e+00 7.517580070282639353e-03 8.494725823402404785e-01 1.846923632971196050e-01
1.606902313232421875e+01 4.065571167216699717e-04 1.060904693603515625e+01 1.477845640028391163e-03 7.788980484008789062e+00 4.414985241138400765e-04 2.878009557723999023e+00 7.474375587120095712e-03 8.525480031967163086e-01 1.802270643902448011e-01
1.611270523071289062e+01 3.076648450866691824e-04 1.063388442993164062e+01 1.632729025882895084e-03 7.803294658660888672e+00 3.622551992728944301e-04 2.886023759841918945e+00 7.603989036607727500e-03 8.556234240531921387e-01 1.754767464042077674e-01
1.615639114379882812e+01 2.710380778144466478e-04 1.065872192382812500e+01 1.613368602651082040e-03 7.817608833312988281e+00 4.528189990911180105e-04 2.894037961959838867e+00 7.495977828701367966e-03 8.586988449096679688e-01 1.691113203029181444e-01
1.620007324218750000e+01 2.527246941783353805e-04 1.068355941772460938e+01 1.452031742385973771e-03 7.831922531127929688e+00 3.509347242956164419e-04 2.902051925659179688e+00 7.755204727676630674e-03 8.617742657661437988e-01 1.688263012237559146e-01
1.624375915527343750e+01 3.699303494494474371e-04 1.070839691162109375e+01 1.555287332955643123e-03 7.846236705780029297e+00 4.641394740683959987e-04 2.910066127777099609e+00 7.409568862376279819e-03 8.648496866226196289e-01 1.631259196405114853e-01
1.628744125366210938e+01 2.380739872694463666e-04 1.073323440551757812e+01 1.445578267975369422e-03 7.860550880432128906e+00 4.528189990911180105e-04 2.918080091476440430e+00 7.452773345538823459e-03 8.679250478744506836e-01 1.591356525322404070e-01
1.633112716674804688e+01 3.442916123588916628e-04 1.075807189941406250e+01 1.703717244399542696e-03 7.874865055084228516e+00 3.622551992728944301e-04 2.926094293594360352e+00 6.783103856519393134e-03 8.710004687309265137e-01 1.553353981434107689e-01
1.637480926513671875e+01 3.333035821772249024e-04 1.078290939331054688e+01 1.600461653829873343e-03 7.889178752899169922e+00 3.056528243865046517e-04 2.934108495712280273e+00 5.832605226943426979e-03 8.740758895874023438e-01 1.517251564740226266e-01
1.641849517822265625e+01 3.003394916322246755e-04 1.080774688720703125e+01 1.561740807366247472e-03 7.903492927551269531e+00 3.962166242047282863e-04 2.942122459411621094e+00 6.545479199125401812e-03 8.771513104438781738e-01 1.531502518698337478e-01
1.646217727661132812e+01 2.344113105422241132e-04 1.083258533477783203e+01 1.471392165617786815e-03 7.917807102203369141e+00 2.150890245682810713e-04 2.950136661529541016e+00 5.983820918012331021e-03 8.802267313003540039e-01 1.444096667755256080e-01
1.650586318969726562e+01 2.820261079961134082e-04 1.085742282867431641e+01 1.445578267975369422e-03 7.932120800018310547e+00 3.848961492274502981e-04 2.958150863647460938e+00 6.005423159593603274e-03 8.833021521568298340e-01 1.503000610782115332e-01
1.654954528808593750e+01 2.747007545416689013e-04 1.088226032257080078e+01 1.445578267975369422e-03 7.946434974670410156e+00 3.282937743410605739e-04 2.966164827346801758e+00 6.199843333825050089e-03 8.863775730133056641e-01 1.303487255368560027e-01
1.659323120117187500e+01 2.710380778144466478e-04 1.090709781646728516e+01 1.232613612425426585e-03 7.960749149322509766e+00 3.509347242956164419e-04 2.974179029464721680e+00 5.962218676431058767e-03 8.894529938697814941e-01 1.407044187464167317e-01
1.663691329956054688e+01 3.333035821772249024e-04 1.093193531036376953e+01 1.329415728584491590e-03 7.975063323974609375e+00 2.603709244773928615e-04 2.982192993164062500e+00 5.962218676431058767e-03 8.925284147262573242e-01 1.344339990048478428e-01
1.668059539794921875e+01 2.380739872694463666e-04 1.095677280426025391e+01 1.361683100637513114e-03 7.989377021789550781e+00 3.848961492274502981e-04 2.990207195281982422e+00 6.178241092243778702e-03 8.956038355827331543e-01 1.321538463715500877e-01
1.672428131103515625e+01 1.904591898155570987e-04 1.098161029815673828e+01 1.355229626226908983e-03 8.003690719604492188e+00 3.622551992728944301e-04 2.998221397399902344e+00 5.249344704249084802e-03 8.986792564392089844e-01 1.372841897964700575e-01
1.676796340942382812e+01 2.417366639966686201e-04 1.100644779205322266e+01 1.335869202995095938e-03 8.018004417419433594e+00 3.735756742501723641e-04 3.006235361099243164e+00 5.314151428992900696e-03 9.017546772956848145e-01 1.306337446160182325e-01
1.681164932250976562e+01 2.563873709055576339e-04 1.103128528594970703e+01 1.213253189193613758e-03 8.032319068908691406e+00 3.056528243865046517e-04 3.014249563217163086e+00 6.243047816987594596e-03 9.048300981521606445e-01 1.320588400118293537e-01
1.685533142089843750e+01 2.673754010872243943e-04 1.105612277984619141e+01 1.103544124213340057e-03 8.046632766723632812e+00 2.943323494092267177e-04 3.022263526916503906e+00 5.378958153736716589e-03 9.079054594039916992e-01 1.297786873785315709e-01
1.689901733398437500e+01 2.051098967244461126e-04 1.108096027374267578e+01 1.290694882120865502e-03 8.060946464538574219e+00 1.698071246591692539e-04 3.030277729034423828e+00 5.486969361643076123e-03 9.109808802604675293e-01 1.347190180840100726e-01
1.694269943237304688e+01 2.600500476327798874e-04 1.110579776763916016e+01 1.155171919498174625e-03 8.075261116027832031e+00 3.169732993637826399e-04 3.038291931152343750e+00 4.903708838948733079e-03 9.140563011169433594e-01 1.214181277231064088e-01
1.698638534545898438e+01 2.234232803605573799e-04 1.113063526153564453e+01 1.148718445087570494e-03 8.089574813842773438e+00 2.943323494092267177e-04 3.046305894851684570e+00 5.184537979505268908e-03 9.171317219734191895e-01 1.242683185147286234e-01
1.703006744384765625e+01 2.527246941783353805e-04 1.115547275543212891e+01 1.103544124213340057e-03 8.103889465332031250e+00 3.396142493183385079e-04 3.054320096969604492e+00 5.227742462667812548e-03 9.202071428298950195e-01 1.244583312341701054e-01
1.707375335693359375e+01 1.831338363611125918e-04 1.118031024932861328e+01 1.213253189193613758e-03 8.118203163146972656e+00 3.509347242956164419e-04 3.062334060668945312e+00 4.730890906298557651e-03 9.232825636863708496e-01 1.183779242120426983e-01
1.711743545532226562e+01 2.453993407238908736e-04 1.120514774322509766e+01 1.381043523869326158e-03 8.132516860961914062e+00 3.056528243865046517e-04 3.070348262786865234e+00 5.162935737923996654e-03 9.263579845428466797e-01 1.145776698232130880e-01
1.716112136840820312e+01 1.758084829066680849e-04 1.122998619079589844e+01 1.303601830942074198e-03 8.146831512451171875e+00 3.169732993637826399e-04 3.078362464904785156e+00 5.098129013180180760e-03 9.294334053993225098e-01 1.086872755205271768e-01
1.720480346679687500e+01 1.721458061794458314e-04 1.125482368469238281e+01 1.245520561246635282e-03 8.161145210266113281e+00 2.037685495910031102e-04 3.086376428604125977e+00 4.687686423136014011e-03 9.325088262557983398e-01 1.106824090746627159e-01
1.724848937988281250e+01 1.831338363611125918e-04 1.127966117858886719e+01 1.168078868319383321e-03 8.175458908081054688e+00 2.716913994546707955e-04 3.094390630722045898e+00 5.098129013180180760e-03 9.355842471122741699e-01 1.084972628010856949e-01
1.729217147827148438e+01 1.648204527250013245e-04 1.130449867248535156e+01 1.271334458889052674e-03 8.189773559570312500e+00 2.150890245682810713e-04 3.102404594421386719e+00 4.558072973648382223e-03 9.386596679687500000e-01 1.092573136788516086e-01
1.733585739135742188e+01 2.051098967244461126e-04 1.132933616638183594e+01 1.187439291551196366e-03 8.204087257385253906e+00 2.943323494092267177e-04 3.110418796539306641e+00 4.666084181554741757e-03 9.417350888252258301e-01 1.053620529303012504e-01
1.737953948974609375e+01 2.014472199972238591e-04 1.135417366027832031e+01 1.232613612425426585e-03 8.218400955200195312e+00 2.943323494092267177e-04 3.118432998657226562e+00 4.298846074673118647e-03 9.448104500770568848e-01 1.083072500816442130e-01
1.742322540283203125e+01 1.758084829066680849e-04 1.137901115417480469e+01 1.155171919498174625e-03 8.232715606689453125e+00 2.490504495001149275e-04 3.126446962356567383e+00 4.212437108348030500e-03 9.478858709335327148e-01 1.054570592900219983e-01
1.746690750122070312e+01 1.794711596338903383e-04 1.140384864807128906e+01 1.161625393908778973e-03 8.247029304504394531e+00 3.622551992728944301e-04 3.134461164474487305e+00 4.471664007323294075e-03 9.509612917900085449e-01 1.111574408732664276e-01
1.751058959960937500e+01 1.574950992705568447e-04 1.142868614196777344e+01 1.116451073034548753e-03 8.261343002319335938e+00 1.924480746137251490e-04 3.142475128173828125e+00 5.011720046855092613e-03 9.540367126464843750e-01 1.028918875775619995e-01
1.755427551269531250e+01 1.611577759977790710e-04 1.145352363586425781e+01 1.232613612425426585e-03 8.275657653808593750e+00 3.396142493183385079e-04 3.150489330291748047e+00 4.342050557835662287e-03 9.571121335029602051e-01 1.046970084122560707e-01
1.759795761108398438e+01 9.522959490777854936e-05 1.147836112976074219e+01 1.013195482464879400e-03 8.289971351623535156e+00 2.490504495001149275e-04 3.158503532409667969e+00 3.953210209372766924e-03 9.601875543594360352e-01 9.700149327487608830e-02
1.764164352416992188e+01 1.318563621800010704e-04 1.150319862365722656e+01 9.486607383588362445e-04 8.304286003112792969e+00 2.377299745228369664e-04 3.166517496109008789e+00 4.277243833091846394e-03 9.632629752159118652e-01 9.928164590817385726e-02
1.768532562255859375e+01 1.245310087255565635e-04 1.152803611755371094e+01 1.071276752160318533e-03 8.318599700927734375e+00 3.622551992728944301e-04 3.174531698226928711e+00 3.910005726210223284e-03 9.663383960723876953e-01 1.001367031456605189e-01
1.772901153564453125e+01 1.574950992705568447e-04 1.155287361145019531e+01 1.116451073034548753e-03 8.332913398742675781e+00 2.264094995455590053e-04 3.182545661926269531e+00 3.261938478772064779e-03 9.694138169288635254e-01 8.940098449721683993e-02
1.777269363403320312e+01 1.062176250894453097e-04 1.157771110534667969e+01 9.486607383588362445e-04 8.347228050231933594e+00 2.490504495001149275e-04 3.190559864044189453e+00 4.104425900441670966e-03 9.724892377853393555e-01 9.187114984995609079e-02
1.781637954711914062e+01 1.391817156344455774e-04 1.160254859924316406e+01 9.809281104118578766e-04 8.361541748046875000e+00 3.396142493183385079e-04 3.198574066162109375e+00 3.737187793560047856e-03 9.755646586418151855e-01 8.503069195006278391e-02
1.786006164550781250e+01 1.355190389072233239e-04 1.162738704681396484e+01 1.148718445087570494e-03 8.375855445861816406e+00 2.716913994546707955e-04 3.206588029861450195e+00 3.413154169840968387e-03 9.786400794982910156e-01 9.054106081386573135e-02
1.790374755859375000e+01 1.465070690888900843e-04 1.165222454071044922e+01 1.026102431286088097e-03 8.390170097351074219e+00 2.830118744319487837e-04 3.214602231979370117e+00 3.737187793560047856e-03 9.817154407501220703e-01 8.227550751816130326e-02
1.794742965698242188e+01 1.062176250894453097e-04 1.167706203460693359e+01 1.097090649802735709e-03 8.404483795166015625e+00 1.245252247500574637e-04 3.222616434097290039e+00 3.758790035141319676e-03 9.847908616065979004e-01 7.904529128765612478e-02
1.799111557006835938e+01 1.281936854527788170e-04 1.170189952850341797e+01 9.163933663058146124e-04 8.418797492980957031e+00 1.924480746137251490e-04 3.230630397796630859e+00 3.499563136166056534e-03 9.878662824630737305e-01 8.294055203620648298e-02
1.803479766845703125e+01 6.226550436277828175e-05 1.172673702239990234e+01 7.744169292725193877e-04 8.433112144470214844e+00 2.377299745228369664e-04 3.238644599914550781e+00 3.477960894584784281e-03 9.909417033195495605e-01 8.370060291397241059e-02
1.807848358154296875e+01 1.574950992705568447e-04 1.175157451629638672e+01 8.324981989679583038e-04 8.447425842285156250e+00 2.603709244773928615e-04 3.246658563613891602e+00 3.305142961934608853e-03 9.940171241760253906e-01 8.322557111536871277e-02
1.812216567993164062e+01 1.501697458161123377e-04 1.177641201019287109e+01 9.873815848224622247e-04 8.461739540100097656e+00 1.584866496818913199e-04 3.254672765731811523e+00 2.894700371890441670e-03 9.970925450325012207e-01 7.714516409324131962e-02
1.816585159301757812e+01 1.062176250894453097e-04 1.180124950408935547e+01 7.873238780937279755e-04 8.476054191589355469e+00 1.924480746137251490e-04 3.262686967849731445e+00 3.801994518303863750e-03 1.000167965888977051e+00 8.265553295704426706e-02
1.820953369140625000e+01 8.790424145333404244e-05 1.182608699798583984e+01 8.518586221997713481e-04 8.490367889404296875e+00 1.358456997273353977e-04 3.270700931549072266e+00 3.153927270865705245e-03 1.003243327140808105e+00 8.094541848207092993e-02
1.825321578979492188e+01 1.172056552711120566e-04 1.185092449188232422e+01 8.002308269149366717e-04 8.504682540893554688e+00 1.471661747046133588e-04 3.278715133666992188e+00 3.153927270865705245e-03 1.006318807601928711e+00 7.923530400709760668e-02
1.829690170288085938e+01 9.889227163500080282e-05 1.187576198577880859e+01 7.163356595770803631e-04 8.518996238708496094e+00 2.037685495910031102e-04 3.286729097366333008e+00 2.700280197658993988e-03 1.009394168853759766e+00 7.496001781966428468e-02
1.834058380126953125e+01 1.428443923616678308e-04 1.190059947967529297e+01 9.293003151270232002e-04 8.533309936523437500e+00 1.698071246591692539e-04 3.294743299484252930e+00 3.132325029284432991e-03 1.012469649314880371e+00 7.904529128765612478e-02
1.838426971435546875e+01 1.428443923616678308e-04 1.192543697357177734e+01 7.808704036831237358e-04 8.547624588012695312e+00 1.358456997273353977e-04 3.302757501602172852e+00 3.132325029284432991e-03 1.015545010566711426e+00 7.847525312933167907e-02
1.842795181274414062e+01 8.424156472611178898e-05 1.195027446746826172e+01 8.454051477891670000e-04 8.561938285827636719e+00 1.018842747955015551e-04 3.310771465301513672e+00 3.132325029284432991e-03 1.018620491027832031e+00 7.096975071139317859e-02
1.847163772583007812e+01 8.057888799888953551e-05 1.197511196136474609e+01 8.647655710209799359e-04 8.576251983642578125e+00 1.018842747955015551e-04 3.318785667419433594e+00 2.959507096634257563e-03 1.021695852279663086e+00 7.961532944598057049e-02
1.851531982421875000e+01 8.424156472611178898e-05 1.199994945526123047e+01 6.905217619346630791e-04 8.590566635131835938e+00 1.584866496818913199e-04 3.326799631118774414e+00 2.786689163984081702e-03 1.024771332740783691e+00 7.638511321547539201e-02
1.855900573730468750e+01 7.691621127166729560e-05 1.202478790283203125e+01 6.518009154710370989e-04 8.604880332946777344e+00 1.358456997273353977e-04 3.334813833236694336e+00 2.721882439240266242e-03 1.027846693992614746e+00 7.286987790580798374e-02
1.860268783569335938e+01 7.325353454444504214e-05 1.204962539672851562e+01 8.841259942527929802e-04 8.619194030761718750e+00 2.716913994546707955e-04 3.342828035354614258e+00 2.397848815521186772e-03 1.030922174453735352e+00 7.743018317240353554e-02
1.864637374877929688e+01 1.025549483622230563e-04 1.207446289062500000e+01 8.066843013255410198e-04 8.633508682250976562e+00 2.264094995455590053e-04 3.350841999053955078e+00 2.289837607614826805e-03 1.033997535705566406e+00 7.030470619334799887e-02
1.869005584716796875e+01 3.296409054500026761e-05 1.209930038452148438e+01 6.905217619346630791e-04 8.647822380065917969e+00 1.132047497727795026e-04 3.358856201171875000e+00 1.857792775989388018e-03 1.037072896957397461e+00 7.096975071139317859e-02
1.873374176025390625e+01 9.156691818055629590e-05 1.212413787841796875e+01 7.292426083982890593e-04 8.662136077880859375e+00 1.471661747046133588e-04 3.366870164871215820e+00 2.462655540265002666e-03 1.040148377418518066e+00 7.077973799195169669e-02
1.877742385864257812e+01 7.325353454444504214e-05 1.214897537231445312e+01 7.034287107558717753e-04 8.676450729370117188e+00 1.132047497727795026e-04 3.374884366989135742e+00 2.095417433383379557e-03 1.043223738670349121e+00 6.678947088368059060e-02
1.882110977172851562e+01 6.592818109000053522e-05 1.217381286621093750e+01 7.615099804513106915e-04 8.690764427185058594e+00 1.471661747046133588e-04 3.382898569107055664e+00 2.160224158127195451e-03 1.046299219131469727e+00 6.716949632256355440e-02
1.886479187011718750e+01 5.494015090833378161e-05 1.219865036010742188e+01 7.163356595770803631e-04 8.705079078674316406e+00 1.358456997273353977e-04 3.390912532806396484e+00 2.225030882871011344e-03 1.049374580383300781e+00 5.975900026434579487e-02
1.890847778320312500e+01 6.592818109000053522e-05 1.222348785400390625e+01 6.066265945968068790e-04 8.719392776489257812e+00 1.698071246591692539e-04 3.398926734924316406e+00 1.706577084920484193e-03 1.052450060844421387e+00 6.203915289764357077e-02
1.895215988159179688e+01 1.172056552711120566e-04 1.224832534790039062e+01 7.679634548619150396e-04 8.733706474304199219e+00 1.924480746137251490e-04 3.406940698623657227e+00 1.965803983895747769e-03 1.055525422096252441e+00 6.089907658099467935e-02
1.899584579467773438e+01 6.592818109000053522e-05 1.227316284179687500e+01 7.098821851664761234e-04 8.748021125793457031e+00 1.358456997273353977e-04 3.414954900741577148e+00 2.462655540265002666e-03 1.058600902557373047e+00 5.339357416305617887e-02
1.903952789306640625e+01 8.790424145333404244e-05 1.229800033569335938e+01 6.453474410604327508e-04 8.762334823608398438e+00 9.056379981822360752e-05 3.422969102859497070e+00 1.576963635432852623e-03 1.061676263809204102e+00 5.358358688249766077e-02
1.908320999145507812e+01 6.592818109000053522e-05 1.232283782958984375e+01 6.324404922392241630e-04 8.776648521423339844e+00 1.018842747955015551e-04 3.430983066558837891e+00 1.879395017570659838e-03 1.064751744270324707e+00 5.120842788947915086e-02
1.912689590454101562e+01 1.098803018166675632e-04 1.234767532348632812e+01 6.453474410604327508e-04 8.790963172912597656e+00 1.245252247500574637e-04 3.438997268676757812e+00 1.944201742314475732e-03 1.067827105522155762e+00 5.339357416305617887e-02
1.917057800292968750e+01 6.959085781722278868e-05 1.237251281738281250e+01 6.840682875240587310e-04 8.805276870727539062e+00 1.245252247500574637e-04 3.447011232376098633e+00 1.576963635432852623e-03 1.070902585983276367e+00 4.911828797562285687e-02
1.921426391601562500e+01 9.522959490777854936e-05 1.239735031127929688e+01 7.163356595770803631e-04 8.819590568542480469e+00 1.245252247500574637e-04 3.455025434494018555e+00 1.922599500733203695e-03 1.073977947235107422e+00 4.693314170204582192e-02
1.925794601440429688e+01 6.592818109000053522e-05 1.242218875885009766e+01 5.872661713649938347e-04 8.833905220031738281e+00 1.358456997273353977e-04 3.463039636611938477e+00 1.166521045388685439e-03 1.077053308486938477e+00 4.322789367293694562e-02
1.930163192749023438e+01 4.028944399944476776e-05 1.244702625274658203e+01 5.549987993119722025e-04 8.848218917846679688e+00 6.792284986366769887e-05 3.471053600311279297e+00 1.447350185945220835e-03 1.080128788948059082e+00 4.797821165897397239e-02
1.934531402587890625e+01 4.395212072666702122e-05 1.247186374664306641e+01 5.033710040271376345e-04 8.862533569335937500e+00 1.471661747046133588e-04 3.479067802429199219e+00 1.274532253295045190e-03 1.083204150199890137e+00 4.940330705478507972e-02
1.938899993896484375e+01 5.494015090833378161e-05 1.249670124053955078e+01 5.872661713649938347e-04 8.876847267150878906e+00 1.245252247500574637e-04 3.487082004547119141e+00 1.252930011713773153e-03 1.086279630661010742e+00 4.740817350064952668e-02
1.943268203735351562e+01 3.296409054500026761e-05 1.252153873443603516e+01 4.969175296165332864e-04 8.891160964965820312e+00 1.471661747046133588e-04 3.495095968246459961e+00 1.555361393851580586e-03 1.089354991912841797e+00 3.857258204662065981e-02
1.947636795043945312e+01 4.761479745388927468e-05 1.254637622833251953e+01 5.098244784377418742e-04 8.905475616455078125e+00 5.660237488638975131e-05 3.503110170364379883e+00 1.360941219620133121e-03 1.092430472373962402e+00 4.218282371600879516e-02
1.952005004882812500e+01 4.761479745388927468e-05 1.257121372222900391e+01 4.388362599210943161e-04 8.919789314270019531e+00 1.132047497727795026e-04 3.511124134063720703e+00 1.663372601757940336e-03 1.095505833625793457e+00 4.398794455070286630e-02
1.956373596191406250e+01 3.662676727222252107e-05 1.259605121612548828e+01 4.904640552059289383e-04 8.934103012084960938e+00 5.660237488638975131e-05 3.519138336181640625e+00 1.015305354319781831e-03 1.098581314086914062e+00 4.180279827712583135e-02
1.960741806030273438e+01 3.662676727222252107e-05 1.262088871002197266e+01 6.066265945968068790e-04 8.948417663574218750e+00 1.358456997273353977e-04 3.527152538299560547e+00 1.468952427526492872e-03 1.101656675338745117e+00 3.980766472299028524e-02
1.965110397338867188e+01 3.662676727222252107e-05 1.264572620391845703e+01 5.162779528483462223e-04 8.962731361389160156e+00 1.018842747955015551e-04 3.535166501998901367e+00 1.360941219620133121e-03 1.104732155799865723e+00 3.990267108271102620e-02
1.969478607177734375e+01 6.592818109000053522e-05 1.267056369781494141e+01 5.291849016695549185e-04 8.977045059204101562e+00 1.018842747955015551e-04 3.543180704116821289e+00 1.663372601757940336e-03 1.107807517051696777e+00 4.123276011880139258e-02
1.973847198486328125e+01 4.761479745388927468e-05 1.269540119171142578e+01 4.259293110998856741e-04 8.991359710693359375e+00 4.528189990911180376e-05 3.551194667816162109e+00 1.382543461201404941e-03 1.110882997512817383e+00 4.066272196047694687e-02
1.978215408325195312e+01 4.761479745388927468e-05 1.272023868560791016e+01 5.614522737225765506e-04 9.005673408508300781e+00 1.584866496818913199e-04 3.559208869934082031e+00 1.468952427526492872e-03 1.113958358764648438e+00 3.866758840634139383e-02
1.982583618164062500e+01 4.028944399944476776e-05 1.274507617950439453e+01 4.646501575635116001e-04 9.019987106323242188e+00 1.358456997273353977e-04 3.567223072052001953e+00 1.404145702782676978e-03 1.117033720016479492e+00 3.714748665080954554e-02
1.986952209472656250e+01 2.197606036333351061e-05 1.276991367340087891e+01 2.904063484771947433e-04 9.034301757812500000e+00 7.924332484094565997e-05 3.575237035751342773e+00 1.058509837482325688e-03 1.120109200477600098e+00 3.458231493834955372e-02
1.991320419311523438e+01 3.662676727222252107e-05 1.279475116729736328e+01 4.452897343316986100e-04 9.048615455627441406e+00 1.018842747955015551e-04 3.583251237869262695e+00 1.468952427526492872e-03 1.123184561729431152e+00 3.657744849248510677e-02
1.995689010620117188e+01 3.662676727222252107e-05 1.281958961486816406e+01 4.711036319741159482e-04 9.062930107116699219e+00 9.056379981822360752e-05 3.591265201568603516e+00 1.684974843339212373e-03 1.126260042190551758e+00 3.287220046337622353e-02
2.000057220458984375e+01 2.563873709055576407e-05 1.284442710876464844e+01 4.904640552059289383e-04 9.077243804931640625e+00 1.584866496818913199e-04 3.599279403686523438e+00 1.533759152270308549e-03 1.129335403442382812e+00 3.496234037723251753e-02
2.004425811767578125e+01 4.028944399944476776e-05 1.286926460266113281e+01 4.130223622786769778e-04 9.091557502746582031e+00 5.660237488638975131e-05 3.607293605804443359e+00 1.036907595901053651e-03 1.132410883903503418e+00 3.448730857862881277e-02
2.008794021606445312e+01 2.930141381777801415e-05 1.289410209655761719e+01 3.484876181726337136e-04 9.105872154235839844e+00 1.018842747955015551e-04 3.615307569503784180e+00 1.447350185945220835e-03 1.135486245155334473e+00 3.743250572997176839e-02
2.013162612915039062e+01 1.465070690888900707e-05 1.291893959045410156e+01 3.162202461196120815e-04 9.120185852050781250e+00 1.358456997273353977e-04 3.623321771621704102e+00 9.288963879946940090e-04 1.138561725616455078e+00 3.496234037723251753e-02
2.017530822753906250e+01 2.930141381777801415e-05 1.294377708435058594e+01 4.388362599210943161e-04 9.134499549865722656e+00 7.924332484094565997e-05 3.631335735321044922e+00 1.296134494876317227e-03 1.141637086868286133e+00 3.334723226197992829e-02
2.021899414062500000e+01 2.930141381777801415e-05 1.296861457824707031e+01 3.484876181726337136e-04 9.148814201354980469e+00 1.018842747955015551e-04 3.639349937438964844e+00 1.317736736457589047e-03 1.144712567329406738e+00 3.315721954253844639e-02
2.026267623901367188e+01 1.831338363611126054e-05 1.299345207214355469e+01 2.968598228877990914e-04 9.163127899169921875e+00 6.792284986366769887e-05 3.647364139556884766e+00 1.576963635432852623e-03 1.147787928581237793e+00 2.907194607454660282e-02
2.030636215209960938e+01 4.028944399944476776e-05 1.301828956604003906e+01 3.807549902256553457e-04 9.177441596984863281e+00 1.132047497727795026e-04 3.655378103256225586e+00 1.080112079063597725e-03 1.150863289833068848e+00 3.163711778700659810e-02
2.035004425048828125e+01 2.563873709055576407e-05 1.304312705993652344e+01 2.452320276029644691e-04 9.191756248474121094e+00 1.018842747955015551e-04 3.663392305374145508e+00 1.252930011713773153e-03 1.153938770294189453e+00 3.220715594533104381e-02
2.039373016357421875e+01 1.831338363611126054e-05 1.306796455383300781e+01 3.549410925832380617e-04 9.206069946289062500e+00 6.792284986366769887e-05 3.671406269073486328e+00 1.317736736457589047e-03 1.157014131546020508e+00 3.163711778700659810e-02
2.043741226196289062e+01 3.662676727222252107e-05 1.309280204772949219e+01 2.516855020135688173e-04 9.220383644104003906e+00 6.792284986366769887e-05 3.679420471191406250e+00 9.721008711572378660e-04 1.160089612007141113e+00 3.030702875091623172e-02
2.048109817504882812e+01 1.465070690888900707e-05 1.311763954162597656e+01 2.904063484771947433e-04 9.234698295593261719e+00 9.056379981822360752e-05 3.687434673309326172e+00 8.424874216696061867e-04 1.163164973258972168e+00 3.344223862170066924e-02
2.052478027343750000e+01 3.662676727222252107e-05 1.314247703552246094e+01 3.936619390468639877e-04 9.249011993408203125e+00 4.528189990911180376e-05 3.695448637008666992e+00 1.080112079063597725e-03 1.166240453720092773e+00 3.258718138421400068e-02
2.056846618652343750e+01 2.563873709055576407e-05 1.316731452941894531e+01 2.968598228877990914e-04 9.263326644897460938e+00 2.264094995455590188e-05 3.703462839126586914e+00 1.188123286969957476e-03 1.169315814971923828e+00 2.954697787315030758e-02
2.061214828491210938e+01 2.197606036333351061e-05 1.319215202331542969e+01 3.097667717090077334e-04 9.277640342712402344e+00 5.660237488638975131e-05 3.711476802825927734e+00 1.166521045388685439e-03 1.172391295433044434e+00 3.011701603147474982e-02
2.065583038330078125e+01 1.831338363611126054e-05 1.321699047088623047e+01 2.387785531923601481e-04 9.291954040527343750e+00 7.924332484094565997e-05 3.719491004943847656e+00 1.058509837482325688e-03 1.175466656684875488e+00 3.220715594533104381e-02
2.069951629638671875e+01 3.296409054500026761e-05 1.324182796478271484e+01 2.581389764241731112e-04 9.306268692016601562e+00 4.528189990911180376e-05 3.727505207061767578e+00 1.209725528551229296e-03 1.178542137145996094e+00 2.831189519678067867e-02
2.074319839477539062e+01 1.098803018166675530e-05 1.326666545867919922e+01 1.936042323181298469e-04 9.320582389831542969e+00 7.924332484094565997e-05 3.735519170761108398e+00 9.288963879946940090e-04 1.181617498397827148e+00 2.660178072180734848e-02
2.078688430786132812e+01 2.197606036333351061e-05 1.329150295257568359e+01 2.904063484771947433e-04 9.334896087646484375e+00 7.924332484094565997e-05 3.743533372879028320e+00 1.036907595901053651e-03 1.184692978858947754e+00 2.603174256348290624e-02
2.083056640625000000e+01 2.197606036333351061e-05 1.331634044647216797e+01 2.129646555499428370e-04 9.349210739135742188e+00 5.660237488638975131e-05 3.751547574996948242e+00 1.101714320644869545e-03 1.187768340110778809e+00 2.888193335510512091e-02
2.087425231933593750e+01 2.563873709055576407e-05 1.334117794036865234e+01 2.774993996559861013e-04 9.363524436950683594e+00 3.396142493183384943e-05 3.759561538696289062e+00 9.937031127385097945e-04 1.190843701362609863e+00 2.679179344124883039e-02
2.091793441772460938e+01 2.197606036333351061e-05 1.336601543426513672e+01 2.323250787817558000e-04 9.377838134765625000e+00 3.396142493183384943e-05 3.767575740814208984e+00 1.188123286969957476e-03 1.193919181823730469e+00 2.707681252041105324e-02
2.096162033081054688e+01 1.465070690888900707e-05 1.339085292816162109e+01 3.162202461196120815e-04 9.392152786254882812e+00 2.264094995455590188e-05 3.775589704513549805e+00 1.166521045388685439e-03 1.196994543075561523e+00 2.688679980096957134e-02
2.100530242919921875e+01 1.465070690888900707e-05 1.341569042205810547e+01 2.774993996559861013e-04 9.406466484069824219e+00 2.264094995455590188e-05 3.783603906631469727e+00 7.128739721819743989e-04 1.200070023536682129e+00 2.793186975789771834e-02
2.104898834228515625e+01 1.098803018166675530e-05 1.344052791595458984e+01 2.194181299605471580e-04 9.420780181884765625e+00 2.264094995455590188e-05 3.791618108749389648e+00 1.123316562226141582e-03 1.203145384788513184e+00 2.555671076487920496e-02
2.109267044067382812e+01 1.098803018166675530e-05 1.346536540985107422e+01 2.968598228877990914e-04 9.435094833374023438e+00 1.132047497727795094e-05 3.799632072448730469e+00 1.080112079063597725e-03 1.206220865249633789e+00 2.631676164264512910e-02
2.113635635375976562e+01 1.098803018166675530e-05 1.349020290374755859e+01 1.936042323181298469e-04 9.449408531188964844e+00 2.264094995455590188e-05 3.807646274566650391e+00 1.296134494876317227e-03 1.209296226501464844e+00 2.479665988711328081e-02
2.118003845214843750e+01 2.197606036333351061e-05 1.351504039764404297e+01 2.581389764241731112e-04 9.463723182678222656e+00 3.396142493183384943e-05 3.815660238265991211e+00 9.504986295759659375e-04 1.212371706962585449e+00 2.641176800236587005e-02
2.122372436523437500e+01 3.296409054500026761e-05 1.353987789154052734e+01 1.548833858545038667e-04 9.478036880493164062e+00 6.792284986366769887e-05 3.823674440383911133e+00 8.640896632508781152e-04 1.215447068214416504e+00 2.489166624683401829e-02
2.126740646362304688e+01 2.197606036333351061e-05 1.356471538543701172e+01 2.258716043711514790e-04 9.492350578308105469e+00 3.396142493183384943e-05 3.831688642501831055e+00 8.424874216696061867e-04 1.218522548675537109e+00 2.166145001632884329e-02
2.131109237670898438e+01 2.197606036333351061e-05 1.358955287933349609e+01 2.452320276029644691e-04 9.506665229797363281e+00 4.528189990911180376e-05 3.839702606201171875e+00 9.721008711572378660e-04 1.221597909927368164e+00 2.251650725381550491e-02
2.135477447509765625e+01 2.563873709055576407e-05 1.361439132690429688e+01 2.904063484771947433e-04 9.520978927612304688e+00 5.660237488638975131e-05 3.847716808319091797e+00 5.400560395317988626e-04 1.224673271179199219e+00 2.166145001632884329e-02
2.139845657348632812e+01 1.098803018166675530e-05 1.363922882080078125e+01 1.871507579075255259e-04 9.535292625427246094e+00 4.528189990911180376e-05 3.855730772018432617e+00 8.424874216696061867e-04 1.227748751640319824e+00 2.299153905241920967e-02
2.144214248657226562e+01 1.465070690888900707e-05 1.366406631469726562e+01 2.774993996559861013e-04 9.549607276916503906e+00 6.792284986366769887e-05 3.863744974136352539e+00 6.480672474381586135e-04 1.230824112892150879e+00 2.498667260655475925e-02
2.148582458496093750e+01 1.831338363611126054e-05 1.368890380859375000e+01 2.065111811393384889e-04 9.563920974731445312e+00 4.528189990911180376e-05 3.871759176254272461e+00 6.264650058568865766e-04 1.233899593353271484e+00 2.584172984404142434e-02
2.152951049804687500e+01 1.465070690888900707e-05 1.371374130249023438e+01 1.677903346757125358e-04 9.578234672546386719e+00 3.396142493183384943e-05 3.879773139953613281e+00 6.912717306007024705e-04 1.236974954605102539e+00 2.099640549828365663e-02
2.157319259643554688e+01 0.000000000000000000e+00 1.373857879638671875e+01 2.065111811393384889e-04 9.592549324035644531e+00 5.660237488638975131e-05 3.887787342071533203e+00 7.560784553445183643e-04 1.240050435066223145e+00 2.223148817465328553e-02
2.161687850952148438e+01 2.197606036333351061e-05 1.376341629028320312e+01 2.194181299605471580e-04 9.606863021850585938e+00 1.132047497727795094e-05 3.895801305770874023e+00 6.696694890194305420e-04 1.243125796318054199e+00 1.966631646219329024e-02
2.166056060791015625e+01 0.000000000000000000e+00 1.378825378417968750e+01 1.097090649802735790e-04 9.621177673339843750e+00 3.396142493183384943e-05 3.903815507888793945e+00 5.184537979505268257e-04 1.246201276779174805e+00 1.966631646219329024e-02
2.170424652099609375e+01 0.000000000000000000e+00 1.381309127807617188e+01 1.161625393908779000e-04 9.635491371154785156e+00 2.264094995455590188e-05 3.911829710006713867e+00 5.400560395317988626e-04 1.249276638031005859e+00 1.643610023168811177e-02
2.174792861938476562e+01 1.098803018166675530e-05 1.383792877197265625e+01 9.680211615906492346e-05 9.649805068969726562e+00 2.264094995455590188e-05 3.919843673706054688e+00 5.616582811130707911e-04 1.252352118492126465e+00 1.719615110945403591e-02
2.179161453247070312e+01 7.325353454444503536e-06 1.386276626586914062e+01 1.355229626226908766e-04 9.664119720458984375e+00 0.000000000000000000e+00 3.927857875823974609e+00 4.968515563692548972e-04 1.255427479743957520e+00 1.710114474973329496e-02
2.183529663085937500e+01 1.831338363611126054e-05 1.388760375976562500e+01 1.806972834969211778e-04 9.678433418273925781e+00 1.132047497727795094e-05 3.935871839523315430e+00 5.832605226943427196e-04 1.258502960205078125e+00 1.643610023168811177e-02
2.187898254394531250e+01 1.098803018166675530e-05 1.391244125366210938e+01 1.355229626226908766e-04 9.692747116088867188e+00 0.000000000000000000e+00 3.943886041641235352e+00 5.832605226943427196e-04 1.261578321456909180e+00 1.330089036090367424e-02
2.192266464233398438e+01 1.098803018166675530e-05 1.393727874755859375e+01 1.161625393908779000e-04 9.707061767578125000e+00 1.132047497727795094e-05 3.951900243759155273e+00 6.696694890194305420e-04 1.264653682708740234e+00 1.282585856229997122e-02
2.196635055541992188e+01 1.465070690888900707e-05 1.396211624145507812e+01 1.677903346757125358e-04 9.721375465393066406e+00 3.396142493183384943e-05 3.959914207458496094e+00 4.968515563692548972e-04 1.267729163169860840e+00 1.311087764146219407e-02
2.201003265380859375e+01 3.662676727222251768e-06 1.398695468902587891e+01 1.548833858545038667e-04 9.735689163208007812e+00 5.660237488638975131e-05 3.967928409576416016e+00 6.480672474381586135e-04 1.270804524421691895e+00 1.311087764146219407e-02
2.205371856689453125e+01 0.000000000000000000e+00 1.401179218292236328e+01 1.742438090863168568e-04 9.750003814697265625e+00 6.792284986366769887e-05 3.975942373275756836e+00 7.992829385070622213e-04 1.273880004882812500e+00 1.548603663448070746e-02
2.209740066528320312e+01 3.662676727222251768e-06 1.403662967681884766e+01 1.355229626226908766e-04 9.764317512512207031e+00 3.396142493183384943e-05 3.983956575393676758e+00 6.480672474381586135e-04 1.276955366134643555e+00 1.244583312341700915e-02
2.214108276367187500e+01 0.000000000000000000e+00 1.406146717071533203e+01 9.680211615906492346e-05 9.778631210327148438e+00 0.000000000000000000e+00 3.991970777511596680e+00 6.264650058568865766e-04 1.280030846595764160e+00 1.273085220257923200e-02
2.218476867675781250e+01 7.325353454444503536e-06 1.408630466461181641e+01 9.680211615906492346e-05 9.792945861816406250e+00 4.528189990911180376e-05 3.999984979629516602e+00 4.968515563692548972e-04 1.283106207847595215e+00 1.444096667755256046e-02
2.222845077514648438e+01 0.000000000000000000e+00 1.411114215850830078e+01 1.097090649802735790e-04 9.807259559631347656e+00 5.660237488638975131e-05 4.007998466491699219e+00 3.456358653003512352e-04 1.286181688308715820e+00 9.690648691515533694e-03
2.227213668823242188e+01 3.662676727222251768e-06 1.413597965240478516e+01 1.419764370332952247e-04 9.821574211120605469e+00 3.396142493183384943e-05 4.016013145446777344e+00 5.616582811130707911e-04 1.289257049560546875e+00 1.425095395811108029e-02
2.231581878662109375e+01 3.662676727222251768e-06 1.416081714630126953e+01 1.355229626226908766e-04 9.835887908935546875e+00 0.000000000000000000e+00 4.024026870727539062e+00 4.752493147879829688e-04 1.292332530021667480e+00 1.054570592900219879e-02
2.235950469970703125e+01 3.662676727222251768e-06 1.418565464019775391e+01 1.355229626226908766e-04 9.850201606750488281e+00 1.132047497727795094e-05 4.032041549682617188e+00 6.264650058568865766e-04 1.295407891273498535e+00 1.254083948313775010e-02
2.240318679809570312e+01 3.662676727222251768e-06 1.421049213409423828e+01 1.677903346757125358e-04 9.864516258239746094e+00 4.528189990911180376e-05 4.040055274963378906e+00 5.400560395317988626e-04 1.298483371734619141e+00 1.102073772760590181e-02
2.244687271118164062e+01 0.000000000000000000e+00 1.423532962799072266e+01 1.032555905696692445e-04 9.878829956054687500e+00 5.660237488638975131e-05 4.048069000244140625e+00 3.024313821378073240e-04 1.301558732986450195e+00 1.064071228872293974e-02
2.249055480957031250e+01 3.662676727222251768e-06 1.426016712188720703e+01 1.290694882120865556e-04 9.893143653869628906e+00 0.000000000000000000e+00 4.056083679199218750e+00 3.888403484628951464e-04 1.304634094238281250e+00 1.026068684983997767e-02
2.253424072265625000e+01 0.000000000000000000e+00 1.428500461578369141e+01 5.808126969543895001e-05 9.907458305358886719e+00 4.528189990911180376e-05 4.064097404479980469e+00 6.264650058568865766e-04 1.307709574699401855e+00 1.149576952620960484e-02
2.257792282104492188e+01 7.325353454444503536e-06 1.430984210968017578e+01 1.548833858545038667e-04 9.921772003173828125e+00 2.264094995455590188e-05 4.072112083435058594e+00 3.888403484628951464e-04 1.310784935951232910e+00 8.740585094308129382e-03
2.262160873413085938e+01 0.000000000000000000e+00 1.433467960357666016e+01 7.098821851664761234e-05 9.936085700988769531e+00 2.264094995455590188e-05 4.080125808715820312e+00 4.752493147879829688e-04 1.313860416412353516e+00 1.026068684983997767e-02
2.266529083251953125e+01 1.098803018166675530e-05 1.435951709747314453e+01 8.389516733785626790e-05 9.950400352478027344e+00 1.132047497727795094e-05 4.088139533996582031e+00 4.320448316254390576e-04 1.316935777664184570e+00 9.785655051236274646e-03
2.270897674560546875e+01 1.098803018166675530e-05 1.438435554504394531e+01 1.097090649802735790e-04 9.964714050292968750e+00 2.264094995455590188e-05 4.096154212951660156e+00 2.808291405565353956e-04 1.320011258125305176e+00 1.064071228872293974e-02
2.275265884399414062e+01 3.662676727222251768e-06 1.440919303894042969e+01 1.032555905696692445e-04 9.979027748107910156e+00 1.132047497727795094e-05 4.104167938232421875e+00 2.808291405565353956e-04 1.323086619377136230e+00 1.016568049011923672e-02
2.279634475708007812e+01 7.325353454444503536e-06 1.443403053283691406e+01 1.355229626226908766e-04 9.993342399597167969e+00 1.132047497727795094e-05 4.112182617187500000e+00 2.808291405565353956e-04 1.326162099838256836e+00 1.111574408732664276e-02
2.284002685546875000e+01 3.662676727222251768e-06 1.445886802673339844e+01 4.517432087423029445e-05 1.000765609741210938e+01 3.396142493183384943e-05 4.120196342468261719e+00 2.160224158127195288e-04 1.329237461090087891e+00 9.310623252632571623e-03
2.288371276855468750e+01 0.000000000000000000e+00 1.448370552062988281e+01 8.389516733785626790e-05 1.002197074890136719e+01 1.132047497727795094e-05 4.128211021423339844e+00 3.456358653003512352e-04 1.332312941551208496e+00 9.120610533191091454e-03
2.292739486694335938e+01 3.662676727222251768e-06 1.450854301452636719e+01 7.744169292725193335e-05 1.003628444671630859e+01 1.132047497727795094e-05 4.136224746704101562e+00 2.160224158127195288e-04 1.335388302803039551e+00 9.215616892911832406e-03
2.297107696533203125e+01 3.662676727222251768e-06 1.453338050842285156e+01 9.680211615906492346e-05 1.005059814453125000e+01 1.132047497727795094e-05 4.144238471984863281e+00 2.592268989752634129e-04 1.338463664054870605e+00 8.645578734587388431e-03
2.301476287841796875e+01 0.000000000000000000e+00 1.455821800231933594e+01 9.034864174846058890e-05 1.006491279602050781e+01 2.264094995455590188e-05 4.152253150939941406e+00 3.024313821378073240e-04 1.341539144515991211e+00 6.555438820731097037e-03
2.305844497680664062e+01 3.662676727222251768e-06 1.458305549621582031e+01 9.034864174846058890e-05 1.007922649383544922e+01 1.132047497727795094e-05 4.160266876220703125e+00 1.944201742314475732e-04 1.344614505767822266e+00 7.220483338776280229e-03
2.310213088989257812e+01 1.831338363611126054e-05 1.460789299011230469e+01 1.032555905696692445e-04 1.009354019165039062e+01 1.132047497727795094e-05 4.168281555175781250e+00 3.024313821378073240e-04 1.347689986228942871e+00 8.170546935983685408e-03
2.314581298828125000e+01 0.000000000000000000e+00 1.463273048400878906e+01 5.808126969543895001e-05 1.010785484313964844e+01 0.000000000000000000e+00 4.176295280456542969e+00 2.376246573939914844e-04 1.350765347480773926e+00 7.695515137379983252e-03
2.318949890136718750e+01 3.662676727222251768e-06 1.465756797790527344e+01 4.517432087423029445e-05 1.012216854095458984e+01 1.132047497727795094e-05 4.184309005737304688e+00 1.512156910689036620e-04 1.353840827941894531e+00 6.365426101289616001e-03
2.323318099975585938e+01 0.000000000000000000e+00 1.468240547180175781e+01 6.453474410604327779e-05 1.013648223876953125e+01 2.264094995455590188e-05 4.192323684692382812e+00 1.728179326501756176e-04 1.356916189193725586e+00 6.080407022127394014e-03
2.327686691284179688e+01 0.000000000000000000e+00 1.470724296569824219e+01 5.162779528483462223e-05 1.015079689025878906e+01 2.264094995455590188e-05 4.200337409973144531e+00 2.160224158127195288e-04 1.359991669654846191e+00 6.840457899893318157e-03
2.332054901123046875e+01 0.000000000000000000e+00 1.473208045959472656e+01 9.034864174846058890e-05 1.016511058807373047e+01 1.132047497727795094e-05 4.208352088928222656e+00 2.376246573939914844e-04 1.363067030906677246e+00 6.460432461010356085e-03
2.336423492431640625e+01 7.325353454444503536e-06 1.475691795349121094e+01 5.808126969543895001e-05 1.017942428588867188e+01 1.132047497727795094e-05 4.216365814208984375e+00 1.512156910689036620e-04 1.366142511367797852e+00 7.315489698497021180e-03
2.340791702270507812e+01 0.000000000000000000e+00 1.478175640106201172e+01 1.936042323181298334e-05 1.019373893737792969e+01 0.000000000000000000e+00 4.224379539489746094e+00 2.160224158127195288e-04 1.369217872619628906e+00 5.890394302685912978e-03
2.345160293579101562e+01 0.000000000000000000e+00 1.480659389495849609e+01 6.453474410604327779e-05 1.020805263519287109e+01 1.132047497727795094e-05 4.232394218444824219e+00 1.296134494876317064e-04 1.372293353080749512e+00 5.890394302685912978e-03
2.349528503417968750e+01 3.662676727222251768e-06 1.483143138885498047e+01 7.098821851664761234e-05 1.022236728668212891e+01 2.264094995455590188e-05 4.240407943725585938e+00 2.376246573939914844e-04 1.375368714332580566e+00 5.985400662406653929e-03
2.353897094726562500e+01 3.662676727222251768e-06 1.485626888275146484e+01 6.453474410604327779e-05 1.023668098449707031e+01 1.132047497727795094e-05 4.248422622680664062e+00 1.728179326501756176e-04 1.378444075584411621e+00 4.275286187433323740e-03
2.358265304565429688e+01 3.662676727222251768e-06 1.488110637664794922e+01 4.517432087423029445e-05 1.025099468231201172e+01 0.000000000000000000e+00 4.256436347961425781e+00 1.512156910689036620e-04 1.381519556045532227e+00 6.270419741568875049e-03
2.362633895874023438e+01 0.000000000000000000e+00 1.490594387054443359e+01 5.808126969543895001e-05 1.026530933380126953e+01 0.000000000000000000e+00 4.264450073242187500e+00 3.456358653003512352e-04 1.384594917297363281e+00 5.130343424919988835e-03
2.367002105712890625e+01 0.000000000000000000e+00 1.493078136444091797e+01 4.517432087423029445e-05 1.027962303161621094e+01 0.000000000000000000e+00 4.272464752197265625e+00 1.944201742314475732e-04 1.387670397758483887e+00 4.845324345757766847e-03
2.371370315551757812e+01 0.000000000000000000e+00 1.495561885833740234e+01 2.581389764241731112e-05 1.029393672943115234e+01 0.000000000000000000e+00 4.280478477478027344e+00 1.512156910689036620e-04 1.390745759010314941e+00 5.320356144361469870e-03
2.375738906860351562e+01 3.662676727222251768e-06 1.498045635223388672e+01 5.162779528483462223e-05 1.030825138092041016e+01 2.264094995455590188e-05 4.288493156433105469e+00 2.160224158127195288e-04 1.393821239471435547e+00 3.800254388829621150e-03
2.380107116699218750e+01 0.000000000000000000e+00 1.500529384613037109e+01 3.872084646362596667e-05 1.032256507873535156e+01 2.264094995455590188e-05 4.296506881713867188e+00 1.944201742314475732e-04 1.396896600723266602e+00 3.135209870784437525e-03
2.384475708007812500e+01 0.000000000000000000e+00 1.503013134002685547e+01 5.162779528483462223e-05 1.033687877655029297e+01 4.528189990911180376e-05 4.304520606994628906e+00 1.296134494876317064e-04 1.399972081184387207e+00 3.800254388829621150e-03
2.388843917846679688e+01 3.662676727222251768e-06 1.505496883392333984e+01 5.808126969543895001e-05 1.035119342803955078e+01 1.132047497727795094e-05 4.312535285949707031e+00 1.080112079063597644e-04 1.403047442436218262e+00 3.800254388829621150e-03
2.393212509155273438e+01 0.000000000000000000e+00 1.507980632781982422e+01 3.226737205302163889e-05 1.036550712585449219e+01 1.132047497727795094e-05 4.320549011230468750e+00 1.296134494876317064e-04 1.406122922897338867e+00 2.660178072180734935e-03
2.397580718994140625e+01 3.662676727222251768e-06 1.510464382171630859e+01 3.872084646362596667e-05 1.037982082366943359e+01 1.132047497727795094e-05 4.328563690185546875e+00 1.296134494876317064e-04 1.409198284149169922e+00 2.375158993018513381e-03
2.401949310302734375e+01 0.000000000000000000e+00 1.512948131561279297e+01 3.872084646362596667e-05 1.039413547515869141e+01 0.000000000000000000e+00 4.336577415466308594e+00 2.376246573939914844e-04 1.412273645401000977e+00 2.375158993018513381e-03
2.406317520141601562e+01 0.000000000000000000e+00 1.515431880950927734e+01 4.517432087423029445e-05 1.040844917297363281e+01 1.132047497727795094e-05 4.344591140747070312e+00 1.512156910689036620e-04 1.415349125862121582e+00 2.660178072180734935e-03
2.410686111450195312e+01 3.662676727222251768e-06 1.517915725708007812e+01 5.162779528483462223e-05 1.042276382446289062e+01 1.132047497727795094e-05 4.352605819702148438e+00 1.728179326501756176e-04 1.418424487113952637e+00 3.420228949946659078e-03
2.415054321289062500e+01 0.000000000000000000e+00 1.520399475097656250e+01 3.872084646362596667e-05 1.043707752227783203e+01 1.132047497727795094e-05 4.360619544982910156e+00 1.944201742314475732e-04 1.421499967575073242e+00 3.230216230505178043e-03
2.419422912597656250e+01 0.000000000000000000e+00 1.522883224487304688e+01 3.226737205302163889e-05 1.045139122009277344e+01 2.264094995455590188e-05 4.368634223937988281e+00 6.480672474381585322e-05 1.424575328826904297e+00 9.500635972074052875e-04
2.423791122436523438e+01 0.000000000000000000e+00 1.525366973876953125e+01 5.808126969543895001e-05 1.046570587158203125e+01 0.000000000000000000e+00 4.376647949218750000e+00 2.160224158127195288e-04 1.427650809288024902e+00 2.185146273577032346e-03
2.428159713745117188e+01 0.000000000000000000e+00 1.527850723266601562e+01 1.290694882120865556e-05 1.048001956939697266e+01 1.132047497727795094e-05 4.384661674499511719e+00 1.296134494876317064e-04 1.430726170539855957e+00 1.330089036090367468e-03
2.432527923583984375e+01 0.000000000000000000e+00 1.530334472656250000e+01 3.226737205302163889e-05 1.049433326721191406e+01 1.132047497727795094e-05 4.392676353454589844e+00 1.080112079063597644e-04 1.433801651000976562e+00 2.185146273577032346e-03
2.436896514892578125e+01 0.000000000000000000e+00 1.532818222045898438e+01 1.936042323181298334e-05 1.050864791870117188e+01 1.132047497727795094e-05 4.400690078735351562e+00 1.728179326501756176e-04 1.436877012252807617e+00 1.520101755531848503e-03
2.441264724731445312e+01 0.000000000000000000e+00 1.535301971435546875e+01 3.226737205302163889e-05 1.052296161651611328e+01 0.000000000000000000e+00 4.408704757690429688e+00 1.944201742314475732e-04 1.439952492713928223e+00 1.425095395811107985e-03
2.445633316040039062e+01 0.000000000000000000e+00 1.537785720825195312e+01 1.936042323181298334e-05 1.053727531433105469e+01 0.000000000000000000e+00 4.416718482971191406e+00 6.480672474381585322e-05 1.443027853965759277e+00 1.235082676369626950e-03
2.450001525878906250e+01 0.000000000000000000e+00 1.540269470214843750e+01 0.000000000000000000e+00 1.055158996582031250e+01 2.264094995455590188e-05 4.424732208251953125e+00 1.944201742314475732e-04 1.446103334426879883e+00 1.425095395811107985e-03
2.454369735717773438e+01 3.662676727222251768e-06 1.542753219604492188e+01 1.290694882120865556e-05 1.056590366363525391e+01 1.132047497727795094e-05 4.432746887207031250e+00 1.512156910689036620e-04 1.449178695678710938e+00 1.235082676369626950e-03
2.458738327026367188e+01 0.000000000000000000e+00 1.545236968994140625e+01 6.453474410604327779e-06 1.058021831512451172e+01 0.000000000000000000e+00 4.440760612487792969e+00 1.512156910689036620e-04 1.452254056930541992e+00 1.330089036090367468e-03
2.463106536865234375e+01 0.000000000000000000e+00 1.547720718383789062e+01 2.581389764241731112e-05 1.059453201293945312e+01 0.000000000000000000e+00 4.448775291442871094e+00 1.296134494876317064e-04 1.455329537391662598e+00 1.330089036090367468e-03
2.467475128173828125e+01 0.000000000000000000e+00 1.550204467773437500e+01 2.581389764241731112e-05 1.060884571075439453e+01 1.132047497727795094e-05 4.456789016723632812e+00 1.296134494876317064e-04 1.458404898643493652e+00 1.425095395811107985e-03
2.471843338012695312e+01 0.000000000000000000e+00 1.552688217163085938e+01 1.936042323181298334e-05 1.062316036224365234e+01 0.000000000000000000e+00 4.464802742004394531e+00 1.512156910689036620e-04 1.461480379104614258e+00 1.520101755531848503e-03
2.476211929321289062e+01 0.000000000000000000e+00 1.555171966552734375e+01 1.290694882120865556e-05 1.063747406005859375e+01 0.000000000000000000e+00 4.472817420959472656e+00 8.640896632508780881e-05 1.464555740356445312e+00 1.235082676369626950e-03
2.480580139160156250e+01 0.000000000000000000e+00 1.557655811309814453e+01 1.936042323181298334e-05 1.065178775787353516e+01 1.132047497727795094e-05 4.480831146240234375e+00 8.640896632508780881e-05 1.467631220817565918e+00 1.235082676369626950e-03
2.484948730468750000e+01 3.662676727222251768e-06 1.560139560699462891e+01 1.936042323181298334e-05 1.066610240936279297e+01 0.000000000000000000e+00 4.488845825195312500e+00 6.480672474381585322e-05 1.470706582069396973e+00 1.710114474973329539e-03
2.489316940307617188e+01 0.000000000000000000e+00 1.562623310089111328e+01 0.000000000000000000e+00 1.068041610717773438e+01 1.132047497727795094e-05 4.496859550476074219e+00 1.296134494876317064e-04 1.473782062530517578e+00 8.550572374866647696e-04
2.493685531616210938e+01 0.000000000000000000e+00 1.565107059478759766e+01 6.453474410604327779e-06 1.069472980499267578e+01 1.132047497727795094e-05 4.504873275756835938e+00 1.296134494876317064e-04 1.476857423782348633e+00 1.045069956928145914e-03
2.498053741455078125e+01 0.000000000000000000e+00 1.567590808868408203e+01 1.290694882120865556e-05 1.070904445648193359e+01 1.132047497727795094e-05 4.512887954711914062e+00 1.296134494876317064e-04 1.479932904243469238e+00 1.710114474973329539e-03
2.502422332763671875e+01 0.000000000000000000e+00 1.570074558258056641e+01 1.936042323181298334e-05 1.072335815429687500e+01 0.000000000000000000e+00 4.520901679992675781e+00 1.512156910689036620e-04 1.483008265495300293e+00 1.425095395811107985e-03
2.506790542602539062e+01 3.662676727222251768e-06 1.572558307647705078e+01 6.453474410604327779e-06 1.073767185211181641e+01 0.000000000000000000e+00 4.528916358947753906e+00 2.160224158127195288e-04 1.486083745956420898e+00 1.235082676369626950e-03
2.511159133911132812e+01 0.000000000000000000e+00 1.575042057037353516e+01 6.453474410604327779e-06 1.075198650360107422e+01 1.132047497727795094e-05 4.536930084228515625e+00 8.640896632508780881e-05 1.489159107208251953e+00 7.600508777659242517e-04
2.515527343750000000e+01 0.000000000000000000e+00 1.577525806427001953e+01 0.000000000000000000e+00 1.076630020141601562e+01 2.264094995455590188e-05 4.544943809509277344e+00 1.512156910689036620e-04 1.492234468460083008e+00 1.520101755531848503e-03
2.519895935058593750e+01 3.662676727222251768e-06 1.580009555816650391e+01 6.453474410604327779e-06 1.078061485290527344e+01 0.000000000000000000e+00 4.552958488464355469e+00 1.944201742314475732e-04 1.495309948921203613e+00 9.500635972074052875e-04
2.524264144897460938e+01 0.000000000000000000e+00 1.582493305206298828e+01 0.000000000000000000e+00 1.079492855072021484e+01 2.264094995455590188e-05 4.560972213745117188e+00 1.296134494876317064e-04 1.498385310173034668e+00 1.805120834694070057e-03
2.528632354736328125e+01 0.000000000000000000e+00 1.584977054595947266e+01 0.000000000000000000e+00 1.080924224853515625e+01 0.000000000000000000e+00 4.568986892700195312e+00 1.080112079063597644e-04 1.501460790634155273e+00 1.425095395811107985e-03
2.533000946044921875e+01 0.000000000000000000e+00 1.587460803985595703e+01 1.290694882120865556e-05 1.082355690002441406e+01 0.000000000000000000e+00 4.577000617980957031e+00 6.480672474381585322e-05 1.504536151885986328e+00 1.045069956928145914e-03
2.537369155883789062e+01 0.000000000000000000e+00 1.589944553375244141e+01 6.453474410604327779e-06 1.083787059783935547e+01 1.132047497727795094e-05 4.585014343261718750e+00 4.320448316254390440e-05 1.507611632347106934e+00 1.520101755531848503e-03
2.541737747192382812e+01 0.000000000000000000e+00 1.592428302764892578e+01 6.453474410604327779e-06 1.085218429565429688e+01 2.264094995455590188e-05 4.593029022216796875e+00 8.640896632508780881e-05 1.510686993598937988e+00 1.045069956928145914e-03
2.546105957031250000e+01 0.000000000000000000e+00 1.594912052154541016e+01 6.453474410604327779e-06 1.086649894714355469e+01 1.132047497727795094e-05 4.601042747497558594e+00 8.640896632508780881e-05 1.513762474060058594e+00 1.330089036090367468e-03
2.550474548339843750e+01 0.000000000000000000e+00 1.597395896911621094e+01 0.000000000000000000e+00 1.088081264495849609e+01 0.000000000000000000e+00 4.609057426452636719e+00 4.320448316254390440e-05 1.516837835311889648e+00 1.045069956928145914e-03
2.554842758178710938e+01 0.000000000000000000e+00 1.599879646301269531e+01 0.000000000000000000e+00 1.089512634277343750e+01 0.000000000000000000e+00 4.617071151733398438e+00 6.480672474381585322e-05 1.519913315773010254e+00 1.235082676369626950e-03
2.559211349487304688e+01 0.000000000000000000e+00 1.602363395690917969e+01 0.000000000000000000e+00 1.090944099426269531e+01 1.132047497727795094e-05 4.625084877014160156e+00 8.640896632508780881e-05 1.522988677024841309e+00 8.550572374866647696e-04
2.563579559326171875e+01 0.000000000000000000e+00 1.604847145080566406e+01 6.453474410604327779e-06 1.092375469207763672e+01 0.000000000000000000e+00 4.633099555969238281e+00 0.000000000000000000e+00 1.526064038276672363e+00 1.140076316648886432e-03
2.567948150634765625e+01 0.000000000000000000e+00 1.607330894470214844e+01 6.453474410604327779e-06 1.093806838989257812e+01 0.000000000000000000e+00 4.641113281250000000e+00 4.320448316254390440e-05 1.529139518737792969e+00 9.500635972074052875e-04
2.572316360473632812e+01 0.000000000000000000e+00 1.609814643859863281e+01 0.000000000000000000e+00 1.095238304138183594e+01 0.000000000000000000e+00 4.649127960205078125e+00 6.480672474381585322e-05 1.532214879989624023e+00 3.800254388829621259e-04
2.576684951782226562e+01 0.000000000000000000e+00 1.612298393249511719e+01 6.453474410604327779e-06 1.096669673919677734e+01 0.000000000000000000e+00 4.657141685485839844e+00 2.160224158127195220e-05 1.535290360450744629e+00 1.235082676369626950e-03
2.581053161621093750e+01 0.000000000000000000e+00 1.614782142639160156e+01 6.453474410604327779e-06 1.098101139068603516e+01 1.132047497727795094e-05 4.665155410766601562e+00 4.320448316254390440e-05 1.538365721702575684e+00 6.650445180451837338e-04
2.585421752929687500e+01 0.000000000000000000e+00 1.617265892028808594e+01 0.000000000000000000e+00 1.099532508850097656e+01 0.000000000000000000e+00 4.673170089721679688e+00 2.160224158127195220e-05 1.541441202163696289e+00 9.500635972074052875e-04
2.589789962768554688e+01 0.000000000000000000e+00 1.619749641418457031e+01 6.453474410604327779e-06 1.100963878631591797e+01 0.000000000000000000e+00 4.681183815002441406e+00 2.160224158127195220e-05 1.544516563415527344e+00 4.750317986037026438e-04
2.594158554077148438e+01 0.000000000000000000e+00 1.622233390808105469e+01 0.000000000000000000e+00 1.102395343780517578e+01 0.000000000000000000e+00 4.689198493957519531e+00 2.160224158127195220e-05 1.547592043876647949e+00 2.850190791622216079e-04
2.598526763916015625e+01 0.000000000000000000e+00 1.624717140197753906e+01 0.000000000000000000e+00 1.103826713562011719e+01 0.000000000000000000e+00 4.697212219238281250e+00 6.480672474381585322e-05 1.550667405128479004e+00 2.850190791622216079e-04
2.602895355224609375e+01 0.000000000000000000e+00 1.627200889587402344e+01 6.453474410604327779e-06 1.105258083343505859e+01 1.132047497727795094e-05 4.705225944519042969e+00 0.000000000000000000e+00 1.553742885589599609e+00 3.800254388829621259e-04
2.607263565063476562e+01 0.000000000000000000e+00 1.629684638977050781e+01 6.453474410604327779e-06 1.106689548492431641e+01 0.000000000000000000e+00 4.713240623474121094e+00 2.160224158127195220e-05 1.556818246841430664e+00 4.750317986037026438e-04
2.611631774902343750e+01 0.000000000000000000e+00 1.632168388366699219e+01 0.000000000000000000e+00 1.108120918273925781e+01 1.132047497727795094e-05 4.721254348754882812e+00 0.000000000000000000e+00 1.559893727302551270e+00 2.850190791622216079e-04
2.616000366210937500e+01 0.000000000000000000e+00 1.634652137756347656e+01 6.453474410604327779e-06 1.109552288055419922e+01 0.000000000000000000e+00 4.729269027709960938e+00 4.320448316254390440e-05 1.562969088554382324e+00 3.800254388829621259e-04
2.620368576049804688e+01 0.000000000000000000e+00 1.637135887145996094e+01 6.453474410604327779e-06 1.110983753204345703e+01 1.132047497727795094e-05 4.737282752990722656e+00 0.000000000000000000e+00 1.566044449806213379e+00 2.850190791622216079e-04
2.624737167358398438e+01 3.662676727222251768e-06 1.639619636535644531e+01 0.000000000000000000e+00 1.112415122985839844e+01 2.264094995455590188e-05 4.745296478271484375e+00 0.000000000000000000e+00 1.569119930267333984e+00 1.900127194414810629e-04
2.629105377197265625e+01 3.662676727222251768e-06 1.642103385925292969e+01 0.000000000000000000e+00 1.113846492767333984e+01 0.000000000000000000e+00 4.753311157226562500e+00 2.160224158127195220e-05 1.572195291519165039e+00 0.000000000000000000e+00
2.633473968505859375e+01 0.000000000000000000e+00 1.644587135314941406e+01 0.000000000000000000e+00 1.115277957916259766e+01 0.000000000000000000e+00 4.761324882507324219e+00 0.000000000000000000e+00 1.575270771980285645e+00 1.900127194414810629e-04
2.637842178344726562e+01 0.000000000000000000e+00 1.647070884704589844e+01 0.000000000000000000e+00 1.116709327697753906e+01 0.000000000000000000e+00 4.769339561462402344e+00 2.160224158127195220e-05 1.578346133232116699e+00 1.900127194414810629e-04
2.642210769653320312e+01 0.000000000000000000e+00 1.649554634094238281e+01 6.453474410604327779e-06 1.118140792846679688e+01 0.000000000000000000e+00 4.777353286743164062e+00 0.000000000000000000e+00 1.581421613693237305e+00 9.500635972074053146e-05
2.646578979492187500e+01 0.000000000000000000e+00 1.652038383483886719e+01 0.000000000000000000e+00 1.119572162628173828e+01 1.132047497727795094e-05 4.785367012023925781e+00 0.000000000000000000e+00 1.584496974945068359e+00 1.900127194414810629e-04
2.650947570800781250e+01 0.000000000000000000e+00 1.654522132873535156e+01 6.453474410604327779e-06 1.121003532409667969e+01 0.000000000000000000e+00 4.793381690979003906e+00 0.000000000000000000e+00 1.587572455406188965e+00 1.900127194414810629e-04
2.655315780639648438e+01 0.000000000000000000e+00 1.657006072998046875e+01 0.000000000000000000e+00 1.122434997558593750e+01 0.000000000000000000e+00 4.801395416259765625e+00 0.000000000000000000e+00 1.590647816658020020e+00 2.850190791622216079e-04
2.659684371948242188e+01 0.000000000000000000e+00 1.659489822387695312e+01 6.453474410604327779e-06 1.123866367340087891e+01 0.000000000000000000e+00 4.809410095214843750e+00 0.000000000000000000e+00 1.593723297119140625e+00 1.900127194414810629e-04
2.664052581787109375e+01 0.000000000000000000e+00 1.661973571777343750e+01 0.000000000000000000e+00 1.125297737121582031e+01 0.000000000000000000e+00 4.817423820495605469e+00 0.000000000000000000e+00 1.596798658370971680e+00 1.900127194414810629e-04
2.668421173095703125e+01 0.000000000000000000e+00 1.664457321166992188e+01 6.453474410604327779e-06 1.126729202270507812e+01 1.132047497727795094e-05 4.825437545776367188e+00 0.000000000000000000e+00 1.599874019622802734e+00 0.000000000000000000e+00
2.672789382934570312e+01 0.000000000000000000e+00 1.666941070556640625e+01 6.453474410604327779e-06 1.128160572052001953e+01 0.000000000000000000e+00 4.833452224731445312e+00 2.160224158127195220e-05 1.602949500083923340e+00 9.500635972074053146e-05
2.677157974243164062e+01 0.000000000000000000e+00 1.669424819946289062e+01 0.000000000000000000e+00 1.129591941833496094e+01 0.000000000000000000e+00 4.841465950012207031e+00 0.000000000000000000e+00 1.606024861335754395e+00 3.800254388829621259e-04
2.681526184082031250e+01 0.000000000000000000e+00 1.671908569335937500e+01 0.000000000000000000e+00 1.131023406982421875e+01 0.000000000000000000e+00 4.849480628967285156e+00 0.000000000000000000e+00 1.609100341796875000e+00 4.750317986037026438e-04
2.685894393920898438e+01 0.000000000000000000e+00 1.674392318725585938e+01 0.000000000000000000e+00 1.132454776763916016e+01 0.000000000000000000e+00 4.857494354248046875e+00 0.000000000000000000e+00 1.612175703048706055e+00 1.900127194414810629e-04
2.690262985229492188e+01 0.000000000000000000e+00 1.676876068115234375e+01 0.000000000000000000e+00 1.133886146545410156e+01 0.000000000000000000e+00 4.865508079528808594e+00 0.000000000000000000e+00 1.615251183509826660e+00 1.900127194414810629e-04
2.694631195068359375e+01 0.000000000000000000e+00 1.679359817504882812e+01 0.000000000000000000e+00 1.135317611694335938e+01 0.000000000000000000e+00 4.873522758483886719e+00 0.000000000000000000e+00 1.618326544761657715e+00 0.000000000000000000e+00
2.698999786376953125e+01 0.000000000000000000e+00 1.681843566894531250e+01 0.000000000000000000e+00 1.136748981475830078e+01 0.000000000000000000e+00 4.881536483764648438e+00 0.000000000000000000e+00 1.621402025222778320e+00 3.800254388829621259e-04
2.703367996215820312e+01 0.000000000000000000e+00 1.684327316284179688e+01 0.000000000000000000e+00 1.138180446624755859e+01 0.000000000000000000e+00 4.889551162719726562e+00 0.000000000000000000e+00 1.624477386474609375e+00 4.750317986037026438e-04
2.707736587524414062e+01 0.000000000000000000e+00 1.686811065673828125e+01 0.000000000000000000e+00 1.139611816406250000e+01 0.000000000000000000e+00 4.897564888000488281e+00 0.000000000000000000e+00 1.627552866935729980e+00 9.500635972074053146e-05
2.712104797363281250e+01 0.000000000000000000e+00 1.689294815063476562e+01 0.000000000000000000e+00 1.141043186187744141e+01 0.000000000000000000e+00 4.905578613281250000e+00 0.000000000000000000e+00 1.630628228187561035e+00 0.000000000000000000e+00
2.716473388671875000e+01 0.000000000000000000e+00 1.691778564453125000e+01 6.453474410604327779e-06 1.142474651336669922e+01 0.000000000000000000e+00 4.913593292236328125e+00 0.000000000000000000e+00 1.633703708648681641e+00 0.000000000000000000e+00
2.720841598510742188e+01 3.662676727222251768e-06 1.694262313842773438e+01 6.453474410604327779e-06 1.143906021118164062e+01 1.132047497727795094e-05 4.921607017517089844e+00 2.160224158127195220e-05 1.636779069900512695e+00 9.500635972074053146e-05
