# Supplementary material for: Chronology of motor-mediated microtubule streaming
Source: eLife. 2019 Jan 2;8:e39694. doi: 10.7554/eLife.39694 (PMC6338466; doi:10.7554/eLife.39694)
Supplement: Figure 4—source data 1. [file elife-39694-fig4-data1.zip › fig04/4c.txt]

FIG 5C 
p_a	phi=0.3			 phi=0.4		  phi=0.5
0.2	8.400000000000000799e-01 8.400000000000000799e-01 5.880000000000000782e-01
0.4	2.040000000000000147e-01 2.880000000000000338e-01 2.880000000000000338e-01
0.6	9.600000000000000200e-02 2.040000000000000147e-01 2.040000000000000147e-01
0.8	4.800000000000000100e-02 9.600000000000000200e-02 1.380000000000000115e-01
1.0	4.800000000000000100e-02 6.600000000000000311e-02 1.380000000000000115e-01
