# Supplementary material for: Chronology of motor-mediated microtubule streaming
Source: eLife. 2019 Jan 2;8:e39694. doi: 10.7554/eLife.39694 (PMC6338466; doi:10.7554/eLife.39694)
Supplement: Figure 4—source data 1. [file elife-39694-fig4-data1.zip › fig04/4b.txt]

FIG 4B

x_axis, lag times	 pa=0.0			  pa=0.2		   pa=0.4		     pa=0.6		       pa=0.8		         pa=1.0
6.000000000000000125e-03 4.672257121250000117e-02 3.327343800609999791e-02 -3.486963953299999919e-02 -1.670216196850000112e-01 -3.245479828710000070e-01 -4.956363233769999765e-01
1.200000000000000025e-02 7.655481112220000051e-02 5.942772634139999871e-02 -3.316824846759999779e-02 -2.071010102120000029e-01 -4.044681317800000175e-01 -6.057216024110000374e-01
2.400000000000000050e-02 1.010986672190000019e-01 6.677251757949999311e-02 -7.576789013609999679e-02 -3.175145039999999752e-01 -5.564166888839999769e-01 -7.673921589019999656e-01
3.000000000000000236e-02 1.078646096430000006e-01 6.441102877780000013e-02 -1.007162603670000017e-01 -3.659670658499999951e-01 -6.097259888470000222e-01 -8.081260187780000548e-01
4.800000000000000100e-02 1.197596561990000030e-01 5.225848240360000257e-02 -1.682799652310000005e-01 -4.680133883679999940e-01 -6.861918823149999458e-01 -8.238880963000000390e-01
6.600000000000000311e-02 1.255664849089999924e-01 3.806868337719999940e-02 -2.178961052370000095e-01 -5.130349949900000484e-01 -6.854152170399999688e-01 -7.705558977309999724e-01
9.600000000000000200e-02 1.324663466169999915e-01 1.779813911859999889e-02 -2.668857901050000203e-01 -5.224852936130000014e-01 -6.324993920220000065e-01 -6.739449589449999500e-01
1.380000000000000115e-01 1.384305867689999969e-01 -4.376772541299999743e-03 -2.970230977630000102e-01 -4.957077674209999785e-01 -5.626661514940000108e-01 -5.791141144550000508e-01
2.040000000000000147e-01 1.431875351799999918e-01 -2.970998087349999844e-02 -3.065646600020000001e-01 -4.463738412370000241e-01 -4.805883078879999992e-01 -4.764038694869999757e-01
2.880000000000000338e-01 1.454016056499999876e-01 -5.355123244780000263e-02 -2.989908565839999866e-01 -4.000890868449999971e-01 -4.022248894379999995e-01 -3.770243875470000172e-01
4.140000000000000346e-01 1.473917821680000018e-01 -7.309642139010000261e-02 -2.767099015319999800e-01 -3.357229224420000269e-01 -3.094271484339999878e-01 -2.641952691480000115e-01
5.880000000000000782e-01 1.476408812149999916e-01 -8.890385294050000276e-02 -2.408107764590000088e-01 -2.604072954209999957e-01 -2.082246762499999904e-01 -1.504342007420000071e-01
8.400000000000000799e-01 1.449649500649999867e-01 -9.835250741159999588e-02 -1.851421049330000124e-01 -1.704526856540000135e-01 -1.019478003239999986e-01 -3.780297856869999779e-02
1.194000000000000172e+00 1.423067085270000032e-01 -9.419264526689999362e-02 -1.227575883369999982e-01 -7.878873370250000230e-02 -3.091382021700000027e-03 6.334841149929999748e-02
1.554000000000000048e+00 1.365591016990000128e-01 -8.826216825160000667e-02 -7.103439116880000403e-02 -1.172696646660000008e-02 6.617219666880000406e-02 1.280951370760000096e-01
2.016000000000000014e+00 1.385277258439999992e-01 -7.430483717499999918e-02 -1.481959631709999989e-02 4.924921300389999840e-02 1.275753669949999947e-01 1.773802688770000080e-01
2.616000000000000103e+00 1.337230487349999886e-01 -5.483305522890000172e-02 3.768285256340000305e-02 1.053374289019999993e-01 1.716046528949999872e-01 2.165764744520000118e-01
3.396000000000000352e+00 1.307086314249999992e-01 -3.045282472480000113e-02 8.185092678899999474e-02 1.524843310850000078e-01 2.025409185929999967e-01 2.408346098459999973e-01
4.410000000000000142e+00 1.257647893249999871e-01 -7.758407098080000001e-03 1.186722670569999999e-01 1.826843545390000045e-01 2.217764720740000028e-01 2.496955144369999990e-01
5.724000000000000199e+00 1.192510907429999989e-01 1.657900351910000097e-02 1.478391114660000116e-01 2.060472301519999938e-01 2.330204557849999969e-01 2.479311900839999971e-01
7.434000000000000163e+00 1.049527237130000040e-01 4.472278872530000005e-02 1.663234628709999996e-01 2.211202117290000102e-01 2.267661613320000047e-01 2.306635386279999866e-01
9.653999999999999915e+00 1.019088727940000022e-01 6.774247319939999401e-02 1.707170175290000091e-01 2.201595711129999966e-01 2.101820244940000026e-01 2.106970874400000138e-01
1.253400000000000070e+01 9.491046076659999386e-02 8.496895642519999847e-02 1.658336982989999930e-01 2.091301178320000009e-01 1.880160086029999955e-01 1.836429026049999913e-01
1.627200000000000202e+01 7.722860794439999343e-02 9.068402392789999544e-02 1.613724966400000016e-01 1.906912024549999862e-01 1.655585469530000131e-01 1.489935606449999950e-01
2.112600000000000122e+01 6.971015680830000560e-02 9.222582059959999468e-02 1.472184505590000136e-01 1.729649069220000057e-01 1.410619375509999940e-01 1.160071679589999988e-01
4.800000000000000000e+01 2.593416935300000073e-02 6.045679145530000187e-02 8.176033879900000689e-02 7.011876955689999580e-02 7.198263134599999780e-02 5.350014957930000065e-02
6.600000000000000000e+01 1.437527063729999999e-02 3.530145127530000260e-02 5.701387132219999654e-02 5.172734960269999988e-02 5.173278688119999774e-02 4.399942030560000106e-02
9.600000000000000000e+01 5.074598719220000005e-03 2.053054948780000041e-02 3.644197711660000089e-02 4.195864730720000324e-02 2.848092033529999942e-02 2.979716612380000143e-02
1.380000000000000000e+02 6.571214369029999836e-03 1.244170600849999961e-02 1.884011250160000026e-02 2.788632778770000140e-02 1.564555990429999932e-02 2.571017184089999935e-02
2.040000000000000000e+02 1.728898021889999992e-03 9.971341059229999262e-03 1.679829952000000057e-02 2.015562357410000116e-02 1.108657081360000032e-02 5.373773918970000014e-03
2.880000000000000000e+02 -1.197767285789999928e-03 1.481831956710000057e-02 1.043037748509999946e-02 1.817069787699999994e-02 1.003896125089999945e-02 1.289449375049999975e-03
