# Supplementary material for: Chronology of motor-mediated microtubule streaming
Source: eLife. 2019 Jan 2;8:e39694. doi: 10.7554/eLife.39694 (PMC6338466; doi:10.7554/eLife.39694)
Supplement: Figure 4—source data 1. [file elife-39694-fig4-data1.zip › fig04/4a.txt]

FIG 4A

x_axis (distance)	 lag=0.006		   lag=0.066	             lag=0.414                 lag=2.106                lag=7.434                lag=27.42
1.499999999999999944e-01 -4.956363233769999765e-01 -7.705558977309999724e-01 -2.641952691480000115e-01 1.773802688770000080e-01 2.306635386279999866e-01 8.552181051349999619e-02
2.500000000000000000e-01 -1.062226683409999983e-01 -1.981717947330000063e-01 2.975641903820000142e-02 3.180295677719999770e-01 2.989395157010000248e-01 1.050564247369999982e-01
3.499999999999999778e-01 -4.581129114210000242e-02 -1.055890398329999980e-01 2.785007868719999863e-02 2.615070050389999845e-01 2.636074444059999800e-01 9.683536967799999395e-02
4.500000000000000111e-01 -2.370950352409999934e-02 -7.094509402599999404e-02 1.060823876519999959e-02 2.004603428470000115e-01 2.201060274609999978e-01 8.561420051439999623e-02
5.500000000000000444e-01 -1.133339277180000007e-02 -4.893166350960000133e-02 -6.055766026950000144e-03 1.473206214639999900e-01 1.789248965009999914e-01 7.246449431050000500e-02
6.500000000000000222e-01 -4.018234412249999631e-03 -3.008013501090000055e-02 -1.672460967240000165e-02 1.029832134040000041e-01 1.430971149530000097e-01 6.065611156740000065e-02
7.500000000000000000e-01 -2.017395839589999906e-03 -1.905743148449999882e-02 -1.917511475220000025e-02 7.778276017929999786e-02 1.209067434790000034e-01 5.500320537120000075e-02
8.499999999999999778e-01 -9.206221021829999723e-04 -1.178302209430000073e-02 -1.725121700380000123e-02 6.215602200550000150e-02 1.065219826519999968e-01 5.227018162310000104e-02
9.499999999999999556e-01 -4.943252291330000030e-04 -7.452920994060000144e-03 -1.476975867460000001e-02 5.140369051910000098e-02 9.691000040529999804e-02 4.776775032999999726e-02
1.050000000000000044e+00 2.421480609769999844e-03 4.230173535759999999e-04 -1.381464028069999926e-02 4.353348180210000334e-02 8.735660216670000644e-02 4.349895496759999952e-02
1.149999999999999911e+00 1.160898574970000048e-03 6.923757442979999906e-03 -6.158492498129999708e-03 3.699350824750000100e-02 7.904042283940000690e-02 4.155090847770000206e-02
1.250000000000000000e+00 2.458045731109999754e-04 4.110330248670000103e-03 -8.040776766309999310e-03 2.785332801929999921e-02 6.898352372619999395e-02 3.842148241209999981e-02
1.350000000000000089e+00 -2.664508098109999944e-04 2.583305853339999941e-03 -8.541831484429999316e-03 2.087879414859999949e-02 6.236295743550000076e-02 3.686918427170000206e-02
1.449999999999999956e+00 -2.466775272230000088e-04 1.292352039349999905e-03 -8.546667415150000294e-03 1.549842116570000067e-02 5.756209533540000006e-02 3.611513156190000046e-02
1.550000000000000044e+00 -3.704405515000000026e-04 4.038357990460000326e-06 -8.987205879810000742e-03 1.200146838009999960e-02 5.389073052710000034e-02 3.435480692119999985e-02
1.649999999999999911e+00 -2.814428580959999837e-04 -4.991349795839999980e-05 -8.340934647279999933e-03 9.329800269380000149e-03 4.927813460879999774e-02 3.198215005630000024e-02
1.750000000000000000e+00 -1.495857594780000059e-04 -7.794275292530000038e-04 -8.319627207269999353e-03 6.656462859680000073e-03 4.545319515070000288e-02 2.993151749139999832e-02
1.850000000000000089e+00 -2.848482636100000201e-04 -8.310817817020000123e-04 -7.053582710519999688e-03 5.184582858379999971e-03 4.257065284599999971e-02 2.744588594760000166e-02
1.949999999999999956e+00 1.874640553870000057e-04 -5.466955650540000463e-04 -6.137098020520000315e-03 2.934454563249999995e-03 3.808498233399999766e-02 2.561642621999999855e-02
2.049999999999999822e+00 -2.017100279210000033e-04 -1.488318693140000017e-04 -5.348291818460000104e-03 8.655593654779999806e-04 3.458447325069999995e-02 2.288987613530000034e-02
2.149999999999999911e+00 -1.104181675630000004e-04 -4.379828615110000259e-04 -5.454602857379999697e-03 -7.445265125519999949e-04 3.174200385499999916e-02 2.303229910270000041e-02
2.250000000000000000e+00 3.456544921070000144e-05 -1.436514882890000105e-04 -5.097497169389999735e-03 -1.884124497390000106e-03 2.942687592270000138e-02 2.331961953640000057e-02
2.350000000000000089e+00 2.133920160210000031e-04 7.429719303499999594e-05 -4.664196471299999688e-03 -2.986743963970000214e-03 2.654905886479999935e-02 2.206887764949999955e-02
2.450000000000000178e+00 -4.367643913530000227e-05 4.734871550350000307e-05 -4.079601503929999699e-03 -3.734204256749999815e-03 2.415403033720000051e-02 2.093916011579999986e-02
2.549999999999999822e+00 -5.902750915640000030e-05 -5.703578495110000118e-05 -3.107686594859999929e-03 -4.103830081019999888e-03 2.272899627339999840e-02 2.090994387799999937e-02
2.649999999999999911e+00 -1.921269838120000023e-04 -1.922779345960000125e-04 -3.682847377730000000e-03 -4.664120891349999784e-03 2.103952392959999862e-02 1.935479943059999902e-02
2.750000000000000000e+00 2.402501069259999945e-04 1.825977986050000010e-04 -2.523358005960000140e-03 -4.528492593749999968e-03 1.881443602999999937e-02 1.876194905250000086e-02
2.850000000000000089e+00 9.297927088220000417e-05 1.646284095399999994e-04 -2.138420166040000143e-03 -5.590211353079999577e-03 1.673753303510000165e-02 1.834550626290000139e-02
2.950000000000000178e+00 2.036777102220000074e-04 -4.081551246999999983e-04 -2.253703538470000056e-03 -5.097617809399999748e-03 1.591838494880000107e-02 1.742588940040000131e-02
3.049999999999999822e+00 9.977781835869999592e-05 -1.667715891570000072e-04 -2.164585947260000160e-03 -5.576755206489999658e-03 1.470474365320000032e-02 1.623150611199999926e-02
3.149999999999999911e+00 -2.155459151999999966e-04 1.720613704469999982e-04 -1.715036473879999988e-03 -5.438556164809999621e-03 1.374584250180000029e-02 1.524012602050000068e-02
3.250000000000000000e+00 -2.477258224259999871e-04 -1.555885307910000084e-04 -1.985060063149999849e-03 -6.739312872270000060e-03 1.189683204679999919e-02 1.491763441439999949e-02
3.350000000000000089e+00 5.286528011280000318e-05 -2.178713742249999889e-04 -1.912293702010000067e-03 -7.430871181239999922e-03 1.019665793670000015e-02 1.405012614339999980e-02
3.450000000000000178e+00 -1.048766335820000057e-04 -4.654329964550000002e-04 -1.844720846889999965e-03 -7.604073579019999737e-03 9.072396593759999434e-03 1.234448376100000071e-02
3.549999999999999822e+00 -1.430675992679999940e-05 -1.431860398969999910e-04 -1.457052318209999930e-03 -7.207975330589999965e-03 8.044001416269999649e-03 1.102814787229999989e-02
3.649999999999999911e+00 1.209467805500000047e-04 4.824041918109999967e-05 -1.316858087500000045e-03 -6.779590616909999916e-03 6.881117838289999879e-03 9.051860435359999901e-03
3.750000000000000000e+00 -1.163701553350000021e-04 3.273744797210000252e-04 -8.350592883740000014e-04 -6.735846945800000145e-03 5.520440078180000390e-03 7.385863654719999893e-03
3.850000000000000089e+00 2.333844949610000021e-04 2.072852142439999873e-04 -7.928808402530000297e-04 -6.429807332679999925e-03 5.030390189950000208e-03 6.565645993690000237e-03
3.950000000000000178e+00 1.339315557110000053e-04 2.036322132200000102e-04 -1.148938717349999941e-04 -5.752264889919999659e-03 4.516460573860000237e-03 6.557437090620000381e-03
4.049999999999999822e+00 2.128791739189999895e-04 -8.179769279410000437e-05 -9.230136749190000081e-04 -6.512060947890000069e-03 3.398922500960000013e-03 5.676480037599999744e-03
4.150000000000000355e+00 -1.630746350630000012e-05 1.844456482139999868e-04 -7.653065950359999592e-04 -6.268282722900000298e-03 2.963456470230000066e-03 5.414034744060000105e-03
4.250000000000000000e+00 -5.934047684099999894e-05 -6.876122709179999638e-05 -7.238110205069999466e-04 -6.467405072409999726e-03 2.251937025650000215e-03 5.550165565609999942e-03
4.349999999999999645e+00 -3.225487229330000329e-05 -1.811721800669999997e-04 -6.200193254859999968e-04 -6.115986760830000035e-03 1.831825906389999981e-03 5.879323745300000202e-03
4.450000000000000178e+00 1.963209140420000111e-04 -7.014038677710000152e-05 -6.757097842919999745e-04 -5.574911752570000344e-03 1.254108078240000071e-03 5.646694910250000220e-03
4.549999999999999822e+00 5.666151900920000245e-05 1.252384349969999915e-04 -7.001437833549999752e-04 -5.467800151020000415e-03 7.262153961800000461e-04 4.420541449380000279e-03
4.650000000000000355e+00 -1.001445363029999973e-04 6.150145077400000183e-05 -6.367506983249999857e-04 -5.717084388650000085e-03 3.985052656999999864e-04 3.530689409440000183e-03
4.750000000000000000e+00 5.071000361009999903e-05 5.756512792669999686e-05 -5.193659674770000284e-04 -5.360959648159999841e-03 1.101658695009999952e-04 2.966892013839999946e-03
4.849999999999999645e+00 6.542738485780000247e-05 8.430172833639999850e-05 -2.020805570649999940e-04 -5.056347952860000203e-03 6.899084024639999340e-05 3.070645946769999957e-03
4.950000000000000178e+00 1.153584026630000050e-04 2.311560681670000062e-04 -7.531189795419999434e-05 -4.320916930910000293e-03 -2.152104560179999941e-04 2.033335264729999904e-03
