# Supplementary material for: Chronology of motor-mediated microtubule streaming
Source: eLife. 2019 Jan 2;8:e39694. doi: 10.7554/eLife.39694 (PMC6338466; doi:10.7554/eLife.39694)
Supplement: Figure 5—source data 1. [file elife-39694-fig5-data1.zip]

Archive with 4 entries (3 files):
- fig05/
- fig05/5a.txt
- fig05/5b.txt
- fig05/5c.txt
