# Supplementary material for: Chronology of motor-mediated microtubule streaming
Source: eLife. 2019 Jan 2;8:e39694. doi: 10.7554/eLife.39694 (PMC6338466; doi:10.7554/eLife.39694)
Supplement: Figure 5—source data 1. [file elife-39694-fig5-data1.zip › fig05/5a.txt]

FIG 5A

x_axis, lag time	 antialigned, pa=0.0	   antaligned, pa=1.0        polar-aligned, pa=0.0    polar-aligned, pa=1.0
0.000000000000000000e+00 -7.174746132491842676e-01 -7.404735229641102867e-01 7.164202865476375637e-01 7.402510991273891783e-01
3.000000000000000583e-02 -4.955497678211361889e-01 -5.380111599378515352e-01 4.921109852818712493e-01 6.271930262450540194e-01
6.000000000000001166e-02 -4.567453479079817691e-01 -4.198695731464137104e-01 4.527331811256395389e-01 5.910563739131546868e-01
9.000000000000001055e-02 -4.365586230244734023e-01 -3.253273140141264563e-01 4.327662773789295314e-01 5.637197783131896456e-01
1.200000000000000233e-01 -4.234433568685677662e-01 -2.547595317159686013e-01 4.190210632180746964e-01 5.412157643466332102e-01
1.500000000000000222e-01 -4.129719579994440282e-01 -2.035714871087258571e-01 4.088956996155941881e-01 5.230054579829573891e-01
1.800000000000000211e-01 -4.041878539978715490e-01 -1.643956280715846985e-01 3.998238064054581709e-01 5.083057089885073543e-01
2.100000000000000200e-01 -3.966280636453013431e-01 -1.316970574865093946e-01 3.922457015272680647e-01 4.958158409596638005e-01
2.400000000000000466e-01 -3.897367532023142678e-01 -1.050121303074476042e-01 3.846557606524440009e-01 4.848000346214343392e-01
2.700000000000000178e-01 -3.828850891061484907e-01 -8.048412638348734216e-02 3.784232719954674917e-01 4.751848925117266309e-01
3.000000000000000444e-01 -3.764537747561416126e-01 -5.909854284052862283e-02 3.718573991222905994e-01 4.662671700901625527e-01
3.300000000000000711e-01 -3.711173882353006603e-01 -4.004832519883072539e-02 3.672703329236474690e-01 4.581919815269669405e-01
3.600000000000000422e-01 -3.661790751923065801e-01 -2.317936148183463718e-02 3.615502963916264467e-01 4.509812974651485340e-01
3.900000000000000688e-01 -3.606243877769104711e-01 -7.056347502055415610e-03 3.557344026445637963e-01 4.445253484614489770e-01
4.200000000000000400e-01 -3.561440460366751548e-01 6.909736497072715977e-03 3.511278777967967724e-01 4.381084332394603598e-01
4.500000000000000666e-01 -3.512979613120191247e-01 2.001794755682761995e-02 3.463318983855284139e-01 4.320155998016558807e-01
4.800000000000000933e-01 -3.466250532392379236e-01 3.293612388457933804e-02 3.414539123935995124e-01 4.266012124287358875e-01
5.100000000000001199e-01 -3.421932892311638219e-01 4.424324413231073283e-02 3.369875759216485189e-01 4.216730683728833751e-01
5.400000000000000355e-01 -3.378373346621144080e-01 5.435364789030072696e-02 3.336630090753586186e-01 4.166182241660152386e-01
5.700000000000000622e-01 -3.339618715512756020e-01 6.452630345198562267e-02 3.292996775660869679e-01 4.119497441123165515e-01
6.000000000000000888e-01 -3.301816377421278870e-01 7.475793264895258528e-02 3.250294544480398784e-01 4.075589006655337410e-01
6.300000000000001155e-01 -3.258847933770783190e-01 8.393472679701252659e-02 3.217977122656708322e-01 4.030754538491272410e-01
6.600000000000001421e-01 -3.226394342903097789e-01 9.241332572908844689e-02 3.181476810880525807e-01 3.991359425244475623e-01
6.900000000000000577e-01 -3.185967247175968131e-01 9.974436488440729942e-02 3.138905570308018200e-01 3.954046180420860979e-01
7.200000000000000844e-01 -3.147447063907343190e-01 1.078360828009287120e-01 3.106674820552483562e-01 3.916677948509634244e-01
7.500000000000001110e-01 -3.116791468269610732e-01 1.153260498444769189e-01 3.076103472109822379e-01 3.882132933312655299e-01
7.800000000000001377e-01 -3.082544795127303838e-01 1.221137947931962842e-01 3.034992320755402484e-01 3.849670425997788192e-01
8.100000000000001643e-01 -3.042973579789067240e-01 1.281251647884611433e-01 3.002228227292411122e-01 3.818964039533386257e-01
8.400000000000000799e-01 -3.009929637745513142e-01 1.338897527942256582e-01 2.963405689110898411e-01 3.789561095711158623e-01
8.700000000000001066e-01 -2.975087305575794261e-01 1.394066682072375718e-01 2.933655365255111724e-01 3.760728988223140390e-01
9.000000000000001332e-01 -2.941863972080997480e-01 1.444582968263979916e-01 2.900701740613913504e-01 3.737096942475645056e-01
9.300000000000001599e-01 -2.912467323974860522e-01 1.492495267210965926e-01 2.866411569398061299e-01 3.713250925858386786e-01
9.600000000000001865e-01 -2.877551122011686169e-01 1.541106895527336595e-01 2.836905583307139378e-01 3.690286545353895220e-01
9.900000000000001021e-01 -2.849535935950791021e-01 1.590415213655116400e-01 2.807819852267302574e-01 3.667523008690268260e-01
1.020000000000000240e+00 -2.818492686615812759e-01 1.635525493675911157e-01 2.777851998594723648e-01 3.645077741101615532e-01
1.050000000000000044e+00 -2.796145665107375167e-01 1.683681951000397525e-01 2.748319183432659796e-01 3.623863866085240693e-01
1.080000000000000071e+00 -2.764636984026104805e-01 1.730087748831182770e-01 2.719864882602855971e-01 3.600131137935757009e-01
1.110000000000000098e+00 -2.734976077685920548e-01 1.770117149941836665e-01 2.689767417110786596e-01 3.583074222100309791e-01
1.140000000000000124e+00 -2.713189607625171029e-01 1.806595691027327311e-01 2.666940462172281423e-01 3.561812608868628049e-01
1.170000000000000151e+00 -2.681948604214737797e-01 1.845703732782920659e-01 2.638798363761634125e-01 3.539059574619502491e-01
1.200000000000000178e+00 -2.654089636232679905e-01 1.890492366718142803e-01 2.617174109838081297e-01 3.518869727416584769e-01
1.230000000000000204e+00 -2.638227300386655205e-01 1.925327629066804214e-01 2.589003130052798807e-01 3.501722856636285686e-01
1.260000000000000231e+00 -2.602196517666068298e-01 1.955900065797756548e-01 2.560583720685333242e-01 3.481799583300277390e-01
1.290000000000000258e+00 -2.573333829136368878e-01 1.983321370013330087e-01 2.535264344913226164e-01 3.466289395802650830e-01
1.320000000000000284e+00 -2.555079245417272715e-01 2.007633082976180150e-01 2.511772129567377831e-01 3.448732876103486888e-01
1.350000000000000089e+00 -2.525247883701741136e-01 2.032226731006745446e-01 2.479023688761574640e-01 3.433435509418926723e-01
1.380000000000000115e+00 -2.501256462915716905e-01 2.058019672572534153e-01 2.458283595488516271e-01 3.416656223392754987e-01
1.410000000000000142e+00 -2.472375198301469124e-01 2.083162605078573426e-01 2.435873087067139120e-01 3.400680436024481335e-01
1.440000000000000169e+00 -2.448450795739229302e-01 2.108873593703665117e-01 2.404044963131112822e-01 3.387069898587061756e-01
1.470000000000000195e+00 -2.422585521964333855e-01 2.131750291306986345e-01 2.381733470261889196e-01 3.372143586765621870e-01
1.500000000000000222e+00 -2.400333955061220159e-01 2.150800969712267641e-01 2.364904192872204214e-01 3.359860405570554986e-01
1.530000000000000249e+00 -2.377348199843277166e-01 2.164652872389603022e-01 2.345429110880190571e-01 3.346826792869432854e-01
1.560000000000000275e+00 -2.362271495931180798e-01 2.183314085974757957e-01 2.325360759739104055e-01 3.335575794019410290e-01
1.590000000000000302e+00 -2.336886764537676742e-01 2.206678904846304246e-01 2.296267632458437458e-01 3.324246130966922452e-01
1.620000000000000329e+00 -2.317172798062321348e-01 2.230904302162893815e-01 2.277594026265802873e-01 3.311351918716619602e-01
1.650000000000000133e+00 -2.292409336823272858e-01 2.258011799069702397e-01 2.257806362173656600e-01 3.302158880645775230e-01
1.680000000000000160e+00 -2.273767103937990863e-01 2.274634849689903815e-01 2.242331562515523791e-01 3.292567291515524075e-01
1.710000000000000187e+00 -2.249320385991063764e-01 2.300042733135490014e-01 2.223261791319595670e-01 3.280360693402605277e-01
1.740000000000000213e+00 -2.239870032576015690e-01 2.323812017044424305e-01 2.196429707775214846e-01 3.272176116580005067e-01
1.770000000000000240e+00 -2.223361982293537986e-01 2.342853411618478487e-01 2.180546229035052463e-01 3.263817981722161310e-01
1.800000000000000266e+00 -2.199715711665508056e-01 2.361207828974977163e-01 2.162871574256727270e-01 3.252624171693438426e-01
1.830000000000000293e+00 -2.180802056494210994e-01 2.380814557355632743e-01 2.146224271524062033e-01 3.244361380084254121e-01
1.860000000000000320e+00 -2.154771238632582353e-01 2.401609799689718994e-01 2.123881252735125846e-01 3.236981851825624368e-01
1.890000000000000346e+00 -2.136804798933378269e-01 2.418376713263038491e-01 2.104360576981785247e-01 3.228946527694970259e-01
1.920000000000000373e+00 -2.117330847559875107e-01 2.431221088056145785e-01 2.082408993000417485e-01 3.220095393658513605e-01
1.950000000000000178e+00 -2.100588353291014121e-01 2.451179414250717059e-01 2.061948699494802195e-01 3.207464489635172278e-01
1.980000000000000204e+00 -2.078523372209063469e-01 2.459913557954266361e-01 2.036535869652080777e-01 3.201910443032565667e-01
2.010000000000000231e+00 -2.057506686501092696e-01 2.472363044246603803e-01 2.023319869847963748e-01 3.194187331533211993e-01
2.040000000000000480e+00 -2.040554313454323587e-01 2.481092593979712380e-01 1.999249149341865150e-01 3.185737540676372159e-01
2.070000000000000284e+00 -2.017397595403520594e-01 2.490699118275230273e-01 1.985521850217516482e-01 3.176995806219648499e-01
2.100000000000000089e+00 -2.001508836602076125e-01 2.503179540066048370e-01 1.965141238825196535e-01 3.170022256445030884e-01
2.130000000000000338e+00 -1.984254933601407034e-01 2.512806181242017711e-01 1.944357172834704217e-01 3.164984702102132674e-01
2.160000000000000142e+00 -1.961137805939476841e-01 2.514389359948348002e-01 1.921804727776550425e-01 3.157940747653440461e-01
2.190000000000000391e+00 -1.955737480541031026e-01 2.518910996551039227e-01 1.910669141307730357e-01 3.153428480040161297e-01
2.220000000000000195e+00 -1.938567519902734126e-01 2.528793493339657195e-01 1.895539502067279392e-01 3.148288915320967551e-01
2.250000000000000444e+00 -1.915169844682916844e-01 2.533531197744826047e-01 1.880195507435225011e-01 3.140928788246570291e-01
2.280000000000000249e+00 -1.900018425153408019e-01 2.546124772266323832e-01 1.870571184100355833e-01 3.134677694340530230e-01
2.310000000000000497e+00 -1.880362541947196986e-01 2.552287468164148310e-01 1.850668398520632918e-01 3.130810909697533950e-01
2.340000000000000302e+00 -1.865697737039092585e-01 2.559179091069900824e-01 1.834922380518431151e-01 3.126043805598886505e-01
2.370000000000000551e+00 -1.849311434160724188e-01 2.566681991992310063e-01 1.821977399631293792e-01 3.118281769647699986e-01
2.400000000000000355e+00 -1.839305077448191161e-01 2.578306614688580245e-01 1.798356124838398351e-01 3.112317939437526104e-01
2.430000000000000160e+00 -1.823259735698614659e-01 2.584845798351217416e-01 1.783849694265444707e-01 3.107090397807584226e-01
2.460000000000000409e+00 -1.801758335868529626e-01 2.588422314383050926e-01 1.765949336108390000e-01 3.103055346413632343e-01
2.490000000000000213e+00 -1.788304587107821808e-01 2.596765865213949143e-01 1.746850431282547245e-01 3.099835494735851960e-01
2.520000000000000462e+00 -1.768896100515888747e-01 2.606181314178758202e-01 1.736879391998124023e-01 3.094274114886074178e-01
2.550000000000000266e+00 -1.752369090029897158e-01 2.615580840477470526e-01 1.716569566829513338e-01 3.093555954282333764e-01
2.580000000000000515e+00 -1.739173530862030415e-01 2.620946186452434157e-01 1.702243037353821098e-01 3.090424412304428881e-01
2.610000000000000320e+00 -1.725837202559982186e-01 2.629300291643074106e-01 1.690600022327871654e-01 3.084871335996628439e-01
2.640000000000000568e+00 -1.707869158718225977e-01 2.630958217623179385e-01 1.681991659684359819e-01 3.083656792280395909e-01
2.670000000000000373e+00 -1.697680570426308710e-01 2.634084147540795007e-01 1.667231738579575406e-01 3.080613817643161889e-01
2.700000000000000178e+00 -1.686408184482197647e-01 2.636230817963954864e-01 1.647695878518180557e-01 3.077394416091236429e-01
2.730000000000000426e+00 -1.675797740088450505e-01 2.633590805954290071e-01 1.637916201432064733e-01 3.074122329594781156e-01
2.760000000000000231e+00 -1.658282598759991400e-01 2.640582144775104334e-01 1.617531675259922253e-01 3.072609761197745981e-01
2.790000000000000480e+00 -1.647397900815549265e-01 2.644913902546083273e-01 1.605418539313386850e-01 3.070349199470861490e-01
2.820000000000000284e+00 -1.630831540980314243e-01 2.653340427010547620e-01 1.593606283165527326e-01 3.064385833469510656e-01
2.850000000000000533e+00 -1.614470767417934827e-01 2.659946807342711272e-01 1.581369602571662814e-01 3.060107228240083188e-01
2.880000000000000338e+00 -1.598916643935357484e-01 2.666524349327984433e-01 1.570431741038745832e-01 3.054568562350783445e-01
2.910000000000000586e+00 -1.588893189745690382e-01 2.667390415961928829e-01 1.557805625925385851e-01 3.053454032901831150e-01
2.940000000000000391e+00 -1.576458222338236181e-01 2.672632806245319737e-01 1.542992533766405217e-01 3.050295760698151781e-01
2.970000000000000639e+00 -1.561431912478569162e-01 2.678531074630817743e-01 1.534104712341654020e-01 3.048207501878082426e-01
3.000000000000000444e+00 -1.544563354419753454e-01 2.690102433693263295e-01 1.514103821611377798e-01 3.047580294679275714e-01
3.030000000000000249e+00 -1.534291952645741031e-01 2.683973398169104962e-01 1.505558067519420229e-01 3.047918855127759730e-01
3.060000000000000497e+00 -1.516573477412650472e-01 2.686747965030219509e-01 1.498002494816310648e-01 3.049609107481574544e-01
3.090000000000000302e+00 -1.501065021639500507e-01 2.694750459920453034e-01 1.477101475455626645e-01 3.044495761219195296e-01
3.120000000000000551e+00 -1.484578146776465157e-01 2.692622093786202209e-01 1.469611619677413383e-01 3.044738897283202350e-01
3.150000000000000355e+00 -1.469841677182224249e-01 2.702742375865180291e-01 1.462122157444873949e-01 3.045996146341221622e-01
3.180000000000000604e+00 -1.455159957903461310e-01 2.703432613091284464e-01 1.447081911046196323e-01 3.044209113235930020e-01
3.210000000000000409e+00 -1.446014935855157724e-01 2.701390958975754542e-01 1.430578500813378673e-01 3.041221954875231726e-01
3.240000000000000657e+00 -1.433302874967677942e-01 2.698582231620535454e-01 1.421506702095916008e-01 3.038922990675145264e-01
3.270000000000000462e+00 -1.419778546272540964e-01 2.706783910180862174e-01 1.409650539914147904e-01 3.036368271548636200e-01
3.300000000000000266e+00 -1.409799056053686606e-01 2.715886296680284362e-01 1.392078289457558959e-01 3.033356487654974010e-01
3.330000000000000515e+00 -1.395544226956890732e-01 2.723272318261030778e-01 1.381364618631579777e-01 3.029060726828617378e-01
3.360000000000000320e+00 -1.386421903044264825e-01 2.734727302978642305e-01 1.368066232116417202e-01 3.023673280650651662e-01
3.390000000000000568e+00 -1.375820357202565125e-01 2.739312282322633463e-01 1.362718906974246247e-01 3.021330070211130092e-01
3.420000000000000373e+00 -1.357339745304477763e-01 2.744226412551385996e-01 1.355415804772696076e-01 3.017581247240293529e-01
3.450000000000000622e+00 -1.350354299596412400e-01 2.749156523858088397e-01 1.340068008315569159e-01 3.016235925728597556e-01
3.480000000000000426e+00 -1.339875912594439278e-01 2.759829418333917816e-01 1.329557373401800691e-01 3.013634842633353683e-01
3.510000000000000675e+00 -1.331287434048747942e-01 2.763253160545272591e-01 1.323637419654538627e-01 3.011468532369397932e-01
3.540000000000000480e+00 -1.315021747547410191e-01 2.766967750673866577e-01 1.311901006790319180e-01 3.011721510946353542e-01
3.570000000000000728e+00 -1.307075975191889228e-01 2.775253071301228003e-01 1.304907376602038038e-01 3.009663516795907379e-01
3.600000000000000533e+00 -1.294959304003531209e-01 2.775163959969136895e-01 1.288884213971878134e-01 3.005710744683606217e-01
3.630000000000000338e+00 -1.282670794358766742e-01 2.774673195702951345e-01 1.283734069184166993e-01 3.003260556514437130e-01
3.660000000000000586e+00 -1.270857418135258321e-01 2.771850904395064541e-01 1.270106590728294904e-01 3.001431390199583160e-01
3.690000000000000391e+00 -1.262723024113656667e-01 2.771655066968182757e-01 1.263820920434484130e-01 3.002988868782514587e-01
3.720000000000000639e+00 -1.255394289185172152e-01 2.772031592898706043e-01 1.256757537085924081e-01 3.000529096762080128e-01
3.750000000000000444e+00 -1.243778875591036170e-01 2.773020517539498409e-01 1.246783094506781486e-01 3.000659867606045306e-01
3.780000000000000693e+00 -1.230703967553994360e-01 2.784900826293136289e-01 1.230907596071982857e-01 3.000595637445562791e-01
3.810000000000000497e+00 -1.217691639781656177e-01 2.780608947312338541e-01 1.219622814217612428e-01 2.998426061218870120e-01
3.840000000000000746e+00 -1.218573455974056863e-01 2.786953612117178958e-01 1.218111676813451449e-01 2.994176943663754420e-01
3.870000000000000551e+00 -1.204846120434089896e-01 2.790451372299117550e-01 1.210360938634961192e-01 2.992798561355804465e-01
3.900000000000000355e+00 -1.198241967411367570e-01 2.796928980828473632e-01 1.200706994166615971e-01 2.992640825905695245e-01
3.930000000000000604e+00 -1.186030098060258942e-01 2.800229386554421440e-01 1.195719308743736775e-01 2.990073246607236612e-01
3.960000000000000409e+00 -1.179188833575318673e-01 2.809066719658409594e-01 1.185568104822354307e-01 2.987674093424428357e-01
3.990000000000000657e+00 -1.169623399827210974e-01 2.806827746900885101e-01 1.176541642142374666e-01 2.985746539584354653e-01
4.020000000000000462e+00 -1.155317355988791928e-01 2.815241029465364031e-01 1.169048349977027668e-01 2.982179040861549502e-01
4.050000000000000711e+00 -1.142794451498869712e-01 2.813706076100205289e-01 1.160491460438827227e-01 2.980839324597679973e-01
4.080000000000000959e+00 -1.130146274985283084e-01 2.814918079171851995e-01 1.152952266915019397e-01 2.979538087776151256e-01
4.110000000000000320e+00 -1.121749392763111697e-01 2.809873164040109783e-01 1.146497455220678585e-01 2.979588736385309633e-01
4.140000000000000568e+00 -1.115628731187894296e-01 2.813678688480613088e-01 1.134218021140939170e-01 2.980973625950840700e-01
4.170000000000000817e+00 -1.111110271481595690e-01 2.814303247370090189e-01 1.119456237205679328e-01 2.980555393994103186e-01
4.200000000000000178e+00 -1.103887052459762153e-01 2.812857510261416172e-01 1.120929583984026090e-01 2.979822419022702396e-01
4.230000000000000426e+00 -1.089930333072505197e-01 2.818643915841746450e-01 1.107794046285623946e-01 2.978374081285070085e-01
4.260000000000000675e+00 -1.080143350286294490e-01 2.815015266696144769e-01 1.095925266435076040e-01 2.978070439432464189e-01
4.290000000000000924e+00 -1.070377833015293545e-01 2.813876503258389006e-01 1.084256828611621648e-01 2.976456291766724771e-01
4.320000000000000284e+00 -1.060953884273677650e-01 2.818377960735066745e-01 1.080065303810808786e-01 2.975362898741270579e-01
4.350000000000000533e+00 -1.054002311988944118e-01 2.816233433122093954e-01 1.070714609124923111e-01 2.976182518286518697e-01
4.380000000000000782e+00 -1.047949038098435759e-01 2.811355271036196646e-01 1.058680031200313065e-01 2.978924111474199332e-01
4.410000000000001030e+00 -1.037142768114647229e-01 2.807988145426060234e-01 1.054104599342091664e-01 2.978472439056520371e-01
4.440000000000000391e+00 -1.030537977636424296e-01 2.802072960545877178e-01 1.048503408328437247e-01 2.977088796568346241e-01
4.470000000000000639e+00 -1.021513674129321814e-01 2.802361245130552403e-01 1.040162477368113958e-01 2.974536883047748659e-01
4.500000000000000888e+00 -1.016074768712043053e-01 2.793831409776285080e-01 1.036939607011131415e-01 2.975410714078085550e-01
4.530000000000000249e+00 -1.003225433949962442e-01 2.794847155245828718e-01 1.024137203310196975e-01 2.973286131360135531e-01
4.560000000000000497e+00 -9.971725275695819679e-02 2.796302040851795789e-01 1.012030233382741340e-01 2.974170288366694836e-01
4.590000000000000746e+00 -9.877531622458357585e-02 2.797318437293007110e-01 1.004226185966388130e-01 2.975275688478531966e-01
4.620000000000000995e+00 -9.847305913668358279e-02 2.808393629564659433e-01 1.003480021241274223e-01 2.974712983567661673e-01
4.650000000000000355e+00 -9.799974215156215251e-02 2.811308321848243752e-01 1.001364058778455579e-01 2.975059166426844426e-01
4.680000000000000604e+00 -9.713008937516087737e-02 2.817863504939107644e-01 9.885082347632778710e-02 2.974360212429912331e-01
4.710000000000000853e+00 -9.557302029098413421e-02 2.819390402325857581e-01 9.766048774330815530e-02 2.972771798626080986e-01
4.740000000000001101e+00 -9.516530121987276658e-02 2.815577814154363034e-01 9.707090530241246906e-02 2.971054630674875296e-01
4.770000000000000462e+00 -9.511060719904507188e-02 2.817290200516663345e-01 9.653704545960961614e-02 2.965943967144609728e-01
4.800000000000000711e+00 -9.345630302327390115e-02 2.809090534487025392e-01 9.597989140039087097e-02 2.965962814681352144e-01
4.830000000000000959e+00 -9.261664959975457467e-02 2.816417735032560321e-01 9.533368165795674809e-02 2.961896833290457720e-01
4.860000000000000320e+00 -9.168307493045746437e-02 2.814150767573454504e-01 9.495456272738167502e-02 2.962130531564945990e-01
4.890000000000000568e+00 -9.137307222749346813e-02 2.810640430070711071e-01 9.402603559907407593e-02 2.964911509345481422e-01
4.920000000000000817e+00 -9.054764633192180501e-02 2.810968535059957807e-01 9.346236659886830722e-02 2.960045758353938017e-01
4.950000000000001066e+00 -9.022597484557393077e-02 2.817016089461311656e-01 9.289136508478146315e-02 2.959134719473807129e-01
4.980000000000000426e+00 -8.937959819748775292e-02 2.827771294209561193e-01 9.198829175486555876e-02 2.954985756278639131e-01
5.010000000000000675e+00 -8.868785762120823257e-02 2.828064626444791729e-01 9.154083246857713796e-02 2.952963618924250300e-01
5.040000000000000924e+00 -8.781042883503109575e-02 2.832240493680716620e-01 9.064547794404420600e-02 2.951904089708667911e-01
5.070000000000000284e+00 -8.795804928361916630e-02 2.838220313566880426e-01 8.987524848349215389e-02 2.951600016725399733e-01
5.100000000000000533e+00 -8.637616059374120248e-02 2.845845979551572258e-01 8.914815504246320632e-02 2.950725944372111220e-01
5.130000000000000782e+00 -8.572482269028036672e-02 2.846741991027598173e-01 8.939962851751481754e-02 2.949525002748676905e-01
5.160000000000001030e+00 -8.506666612108859660e-02 2.847615056358886454e-01 8.862941829893045131e-02 2.949381458747764029e-01
5.190000000000000391e+00 -8.475862735651540358e-02 2.858507664318742370e-01 8.753212210013594508e-02 2.949169256991387433e-01
5.220000000000000639e+00 -8.402669177539234813e-02 2.852562602982465778e-01 8.709476067509669406e-02 2.946601501297594905e-01
5.250000000000000888e+00 -8.444193737671079614e-02 2.850281841788083748e-01 8.648763219294963722e-02 2.949018343414805399e-01
5.280000000000001137e+00 -8.317821423495408428e-02 2.842730224241177828e-01 8.620631077343243742e-02 2.950082311107926625e-01
5.310000000000000497e+00 -8.195211413387737398e-02 2.837734537458459494e-01 8.563880491537356754e-02 2.949377386757866537e-01
5.340000000000000746e+00 -8.129862510573082623e-02 2.829022663665520243e-01 8.448649178968381523e-02 2.949790551452680654e-01
5.370000000000000995e+00 -8.009403423118344190e-02 2.833481689376279311e-01 8.444675987056582400e-02 2.948522322287565611e-01
5.400000000000000355e+00 -8.065171612196608830e-02 2.824090218279696751e-01 8.361743595053683364e-02 2.946498000289268782e-01
5.430000000000000604e+00 -8.020576569248316634e-02 2.826405267337145366e-01 8.289542811281391810e-02 2.946357876232018613e-01
5.460000000000000853e+00 -7.965760479426375884e-02 2.830606869970523354e-01 8.281255721969082995e-02 2.942311204062508789e-01
5.490000000000001101e+00 -7.879156247535978874e-02 2.835131829658698033e-01 8.197241997839355143e-02 2.943661320494320721e-01
5.520000000000000462e+00 -7.799927677435192219e-02 2.841851933033664457e-01 8.162652367984879476e-02 2.939902978580541393e-01
5.550000000000000711e+00 -7.782179744000183863e-02 2.838151683300632611e-01 8.106112888188177212e-02 2.939506140296416214e-01
5.580000000000000959e+00 -7.671620293238567978e-02 2.836987522821284857e-01 8.063152391001948693e-02 2.936829818518221225e-01
5.610000000000001208e+00 -7.619747440972257646e-02 2.842053106894485426e-01 8.073941200905598858e-02 2.936325315822616577e-01
5.640000000000000568e+00 -7.597491873510564542e-02 2.840477565178655128e-01 7.970516677987649068e-02 2.935771341118673661e-01
5.670000000000000817e+00 -7.513672789166858657e-02 2.843954455310749863e-01 8.008212146708570955e-02 2.936288377945642236e-01
5.700000000000001066e+00 -7.444317693041446748e-02 2.842860746180596587e-01 7.949254119017334919e-02 2.938474497650100381e-01
5.730000000000000426e+00 -7.434940938709122538e-02 2.845240140994594880e-01 7.939334993993774070e-02 2.938467130720375242e-01
5.760000000000000675e+00 -7.420111059168832401e-02 2.845265290268687020e-01 7.902925357138745888e-02 2.937299809523151173e-01
5.790000000000000924e+00 -7.330736666789772205e-02 2.848414224398984063e-01 7.845689798309185559e-02 2.935666107989468587e-01
5.820000000000001172e+00 -7.355256433448054132e-02 2.848632105248624091e-01 7.793174894497134630e-02 2.936356225653678487e-01
5.850000000000000533e+00 -7.239206930493713443e-02 2.859763652452086413e-01 7.735972230757615087e-02 2.933694473770759870e-01
5.880000000000000782e+00 -7.112252611086378185e-02 2.856399403127981573e-01 7.653163100230686577e-02 2.930464594384770693e-01
5.910000000000001030e+00 -7.133412809705785840e-02 2.861721255920296469e-01 7.627984368791473901e-02 2.928890928793010384e-01
5.940000000000001279e+00 -7.108285328415586690e-02 2.858236656796734332e-01 7.558149620406640068e-02 2.928664917388963951e-01
5.970000000000000639e+00 -7.030664136744391168e-02 2.868548530453457479e-01 7.586764030216919252e-02 2.927228472804920267e-01
6.000000000000000888e+00 -6.984416955708905306e-02 2.864407289288349867e-01 7.508074940485942594e-02 2.923987555949588701e-01
6.030000000000001137e+00 -7.009398124419918830e-02 2.865976560850126420e-01 7.492252815003208610e-02 2.923039182698810579e-01
6.060000000000000497e+00 -6.916225753264770848e-02 2.870556088845065412e-01 7.526771412002386530e-02 2.921864961701720054e-01
6.090000000000000746e+00 -6.799724327419609526e-02 2.871316438135139704e-01 7.446865052890550007e-02 2.917089884302950797e-01
6.120000000000000995e+00 -6.845799692590415209e-02 2.879653850661979542e-01 7.441802647787498781e-02 2.911535080270817866e-01
6.150000000000001243e+00 -6.772908547991640660e-02 2.876360153220124394e-01 7.418078936327598960e-02 2.911591282421392424e-01
6.180000000000000604e+00 -6.740867787111282095e-02 2.878573560068288240e-01 7.379503094164541199e-02 2.912153670779164538e-01
6.210000000000000853e+00 -6.707678279054252179e-02 2.875009360417238868e-01 7.274852185171787333e-02 2.914030290382866317e-01
6.240000000000001101e+00 -6.664160528546425599e-02 2.876493482461816020e-01 7.201937397932578477e-02 2.911664751320270361e-01
6.270000000000000462e+00 -6.627082972615427892e-02 2.872718106815638217e-01 7.154458733210311561e-02 2.911241335321552715e-01
6.300000000000000711e+00 -6.528262539183726787e-02 2.876852336425596013e-01 7.107813298318743644e-02 2.913333991328341810e-01
6.330000000000000959e+00 -6.521641531816724235e-02 2.870537831322829136e-01 7.110388103247367031e-02 2.912650029813082520e-01
6.360000000000001208e+00 -6.475376544561006753e-02 2.871264151566838008e-01 7.140176871552295079e-02 2.911288403026983662e-01
6.390000000000000568e+00 -6.486308818207642268e-02 2.868009171565274462e-01 7.087419272227957201e-02 2.911499210744935562e-01
6.420000000000000817e+00 -6.383238785792511027e-02 2.866156558900078144e-01 7.064230049616793128e-02 2.908097773636190708e-01
6.450000000000001066e+00 -6.289573006677162681e-02 2.869184432604795498e-01 6.966662574401583097e-02 2.909759139231687941e-01
6.480000000000001315e+00 -6.264757814268673286e-02 2.876855736152491572e-01 6.940931859086207911e-02 2.907713229041278824e-01
6.510000000000000675e+00 -6.260117849656066102e-02 2.884196041228092033e-01 6.899253524479254107e-02 2.907268697769195276e-01
6.540000000000000924e+00 -6.212545528893909097e-02 2.889138944046075741e-01 6.815580152610978271e-02 2.904750472510558290e-01
6.570000000000001172e+00 -6.165650931805455315e-02 2.886028489464514957e-01 6.828678002205212927e-02 2.904589131779826694e-01
6.600000000000000533e+00 -6.131863703186424264e-02 2.886772077846390117e-01 6.733506952117473965e-02 2.903322290498177027e-01
6.630000000000000782e+00 -6.113271367963302172e-02 2.884408368673135881e-01 6.697410740336995350e-02 2.906336182629499776e-01
6.660000000000001030e+00 -6.071454205681059424e-02 2.887498230087667261e-01 6.603626384441230179e-02 2.905151693403583701e-01
6.690000000000001279e+00 -6.080385693543421954e-02 2.893529293673745562e-01 6.594715875518664117e-02 2.904574983503986907e-01
6.720000000000000639e+00 -5.988441183240933441e-02 2.900286716751957483e-01 6.529421770615018161e-02 2.903411494117781322e-01
6.750000000000000888e+00 -5.904525281461903141e-02 2.891587096619036013e-01 6.516901167441313536e-02 2.902542189989662513e-01
6.780000000000001137e+00 -5.879296381148124695e-02 2.891860111536413980e-01 6.437239699894214962e-02 2.900437952688990628e-01
6.810000000000001386e+00 -5.810070586006099713e-02 2.891549830256195941e-01 6.376984550624742454e-02 2.902932618337605297e-01
6.840000000000000746e+00 -5.813914362358874044e-02 2.896392469984724327e-01 6.383088059935237979e-02 2.900889791215456870e-01
6.870000000000000995e+00 -5.835292014403281602e-02 2.884782204508357095e-01 6.357037044426572248e-02 2.901938433942879425e-01
6.900000000000001243e+00 -5.732966318524868043e-02 2.880571115382811742e-01 6.300748910318743068e-02 2.901466081934748198e-01
6.930000000000000604e+00 -5.734006357221610450e-02 2.879755388660431015e-01 6.279689880964689497e-02 2.906252474759107307e-01
6.960000000000000853e+00 -5.685581378729021029e-02 2.880318092538253216e-01 6.150755280603936725e-02 2.903768772065859483e-01
6.990000000000001101e+00 -5.589926592917549009e-02 2.884446590186461323e-01 6.069571972133014359e-02 2.905668453167322141e-01
7.020000000000001350e+00 -5.597518273280976953e-02 2.879348262479092257e-01 6.090423057785876448e-02 2.903727479353412355e-01
7.050000000000000711e+00 -5.497416266505883442e-02 2.870504347735424178e-01 6.050758025915270455e-02 2.905323948827862046e-01
7.080000000000000959e+00 -5.485224265657917542e-02 2.872776589634785660e-01 6.046272007137587501e-02 2.903772960606713638e-01
7.110000000000001208e+00 -5.443332087202368275e-02 2.864866506964510728e-01 6.003752217000069002e-02 2.904483949676588406e-01
7.140000000000001457e+00 -5.369594231459229317e-02 2.869513600943965903e-01 5.909518804927582636e-02 2.906251598683446402e-01
7.170000000000000817e+00 -5.314575116931496979e-02 2.868361522439083489e-01 5.899805636383814722e-02 2.906023502879433451e-01
7.200000000000001066e+00 -5.319815573608599468e-02 2.872042924506564843e-01 5.877999143032386353e-02 2.905250089350231990e-01
7.230000000000001315e+00 -5.281936769550210631e-02 2.871974593151130906e-01 5.828394825565041959e-02 2.907570858266869118e-01
7.260000000000000675e+00 -5.233556863098587364e-02 2.872445365086023772e-01 5.759162074187074154e-02 2.905961865730592453e-01
7.290000000000000924e+00 -5.195816175215284272e-02 2.871425798889774006e-01 5.673576033059513080e-02 2.904779173192905128e-01
7.320000000000001172e+00 -5.188119538296753763e-02 2.867910966443193432e-01 5.717779377666243334e-02 2.906171219681698559e-01
7.350000000000001421e+00 -5.223426072926551367e-02 2.861830360759601843e-01 5.696499961258916223e-02 2.906120443698629319e-01
7.380000000000000782e+00 -5.149103028390122905e-02 2.857987978040180677e-01 5.611834037243301765e-02 2.909201031645038960e-01
7.410000000000001030e+00 -5.057194906428752468e-02 2.852893053362407505e-01 5.588214359087395611e-02 2.908858910302123402e-01
7.440000000000001279e+00 -5.096370101064962022e-02 2.848933992801362391e-01 5.571349191374497245e-02 2.909750159636139699e-01
7.470000000000000639e+00 -4.972071647529729965e-02 2.840143864963359244e-01 5.538716347867300716e-02 2.910115060873373904e-01
7.500000000000000888e+00 -4.942534083844718484e-02 2.838901308059097461e-01 5.439348025999957148e-02 2.910512178592258303e-01
7.530000000000001137e+00 -4.859018723566477238e-02 2.841747474721255662e-01 5.369650590328889361e-02 2.907364661426471431e-01
7.560000000000001386e+00 -4.842422450310313042e-02 2.846672263291053495e-01 5.353258560523665999e-02 2.905104656743116021e-01
7.590000000000000746e+00 -4.860185050951948416e-02 2.841110738825779469e-01 5.347666569753695143e-02 2.906834112396501357e-01
7.620000000000000995e+00 -4.777966770068775570e-02 2.844093893279883156e-01 5.294630052628901407e-02 2.905131684581694351e-01
7.650000000000001243e+00 -4.753958604621821848e-02 2.841407447018632348e-01 5.325123198294023918e-02 2.907017107026522162e-01
7.680000000000001492e+00 -4.723654468403781781e-02 2.844922915719517720e-01 5.288797355110008702e-02 2.907294981263669476e-01
7.710000000000000853e+00 -4.708406801129161323e-02 2.841738011853808255e-01 5.157543218491111858e-02 2.906481253072150661e-01
7.740000000000001101e+00 -4.631556421223526065e-02 2.840097160553115563e-01 5.163056226070183996e-02 2.909081838921724894e-01
7.770000000000001350e+00 -4.599155853714809172e-02 2.839044960461857281e-01 5.126733566643437712e-02 2.910079221338133793e-01
7.800000000000000711e+00 -4.592313897714783710e-02 2.839259934465440116e-01 5.113030548707930834e-02 2.905955342730795476e-01
7.830000000000000959e+00 -4.566001525520058113e-02 2.848454628197375493e-01 5.021046344792512439e-02 2.908499727996420314e-01
7.860000000000001208e+00 -4.505034969303700620e-02 2.847497547438041510e-01 5.014674634132099129e-02 2.907492012209831334e-01
7.890000000000001457e+00 -4.544775185881289037e-02 2.849892863131927578e-01 4.962301364202859055e-02 2.906372578358124015e-01
7.920000000000000817e+00 -4.569735785462425426e-02 2.851348212373167046e-01 4.903275938666051825e-02 2.906858379505332102e-01
7.950000000000001066e+00 -4.575789932573393060e-02 2.854183838317875255e-01 4.934996937977831344e-02 2.907526802462577220e-01
7.980000000000001315e+00 -4.554815849282345397e-02 2.862066352075730569e-01 4.869205783074115335e-02 2.903806896288404493e-01
8.010000000000001563e+00 -4.466628342502965143e-02 2.871735862448269172e-01 4.881051378260592433e-02 2.903841027445798195e-01
8.040000000000000924e+00 -4.454725769267009472e-02 2.862500749454576221e-01 4.834417349022135379e-02 2.906260655582064700e-01
8.070000000000000284e+00 -4.425364610701620904e-02 2.864414468505268596e-01 4.801823104800617692e-02 2.904672843569098273e-01
8.100000000000001421e+00 -4.374347364111641490e-02 2.866522566985664211e-01 4.696153760064958327e-02 2.900741712749469459e-01
8.130000000000000782e+00 -4.374724163990761916e-02 2.865181412146010631e-01 4.652360295777724364e-02 2.900702714773151780e-01
8.160000000000001918e+00 -4.281987610013582302e-02 2.865431729452619924e-01 4.665095088236359544e-02 2.900297283001360138e-01
8.190000000000001279e+00 -4.255550209831804320e-02 2.875717418140976145e-01 4.640256123771580032e-02 2.900583774565631545e-01
8.220000000000000639e+00 -4.193778753405330573e-02 2.873412048986222489e-01 4.678956318099536382e-02 2.896951089176746930e-01
8.250000000000001776e+00 -4.201407358285114135e-02 2.877126527916270549e-01 4.614864291438591781e-02 2.896979306782448416e-01
8.280000000000001137e+00 -4.244227899023889083e-02 2.880131517656364659e-01 4.550724535722572295e-02 2.897090457159142152e-01
8.310000000000000497e+00 -4.184865514549729326e-02 2.880224889463897098e-01 4.511151061071583257e-02 2.898372608266899797e-01
8.340000000000001634e+00 -4.135619961124004096e-02 2.882981488312253981e-01 4.575389521512607249e-02 2.899999622877436622e-01
8.370000000000000995e+00 -4.179361879581877659e-02 2.879979304289882469e-01 4.545618482745350519e-02 2.899069996497208312e-01
8.400000000000000355e+00 -4.102023478021743497e-02 2.879390803534843668e-01 4.523333987803879186e-02 2.899007589817630404e-01
8.430000000000001492e+00 -4.103323296747019011e-02 2.873045915910413806e-01 4.479445661358716357e-02 2.902130077141884534e-01
8.460000000000000853e+00 -4.037981030888793121e-02 2.871937668774530161e-01 4.409622674649393836e-02 2.900994023513689957e-01
8.490000000000001990e+00 -4.047007395130997054e-02 2.870367022936864965e-01 4.370063567819448824e-02 2.900525088166647780e-01
8.520000000000001350e+00 -3.991527019931895293e-02 2.880410628807820173e-01 4.311892518020044029e-02 2.899622218581003330e-01
8.550000000000000711e+00 -4.046499692071714449e-02 2.882837633218297002e-01 4.325205457414182941e-02 2.896086719463763504e-01
8.580000000000001847e+00 -3.958495605492096114e-02 2.895970373757487115e-01 4.258136771780141050e-02 2.897924386590396972e-01
8.610000000000001208e+00 -3.940038248934885079e-02 2.894928774758148693e-01 4.159357658212348152e-02 2.898716577540169648e-01
8.640000000000000568e+00 -3.900470459112581612e-02 2.896343081342006576e-01 4.140021707497365533e-02 2.899939414636386048e-01
8.670000000000001705e+00 -3.877338112464834285e-02 2.895056418233968865e-01 4.163619693267706090e-02 2.900915318664213371e-01
8.700000000000001066e+00 -3.890307232757694855e-02 2.898383890952825892e-01 4.116101553885087583e-02 2.901021435608074905e-01
8.730000000000000426e+00 -3.862112035891762662e-02 2.897232870587117537e-01 4.087485933326262533e-02 2.900516787863500201e-01
8.760000000000001563e+00 -3.873258200622697878e-02 2.903521401356977671e-01 4.059614640096942395e-02 2.899006106701937924e-01
8.790000000000000924e+00 -3.874982328432097223e-02 2.909441837670999620e-01 4.004298904069858445e-02 2.899019790670611663e-01
8.820000000000002061e+00 -3.830618453007150759e-02 2.913922680017989597e-01 4.004931793429877818e-02 2.899750620843489779e-01
8.850000000000001421e+00 -3.818220967632102170e-02 2.910880219957517889e-01 3.979465747059851566e-02 2.899832316755048267e-01
8.880000000000000782e+00 -3.758195561747634805e-02 2.912205725675348633e-01 3.983511218603341675e-02 2.897942243186917288e-01
8.910000000000001918e+00 -3.752484032561120841e-02 2.910762986966585197e-01 3.878539996323937533e-02 2.898406663351703050e-01
8.940000000000001279e+00 -3.622887378470152075e-02 2.910110239130035970e-01 3.889357803753634713e-02 2.898862836922250774e-01
8.970000000000000639e+00 -3.684986793160105467e-02 2.908876544326862712e-01 3.836689024369377421e-02 2.901279284040332862e-01
9.000000000000001776e+00 -3.687105546318258931e-02 2.908113063482639093e-01 3.864749673101386396e-02 2.900087840552834639e-01
9.030000000000001137e+00 -3.667877960163490325e-02 2.900634969161525190e-01 3.824916731657779234e-02 2.899694221748887468e-01
9.060000000000000497e+00 -3.632019167590105901e-02 2.901010888257152809e-01 3.786381920881809471e-02 2.899777147630955842e-01
9.090000000000001634e+00 -3.640803960755945035e-02 2.909124364850447231e-01 3.789377901490309508e-02 2.898272640326950422e-01
9.120000000000000995e+00 -3.583942940463158422e-02 2.909868122870246099e-01 3.764097936921328991e-02 2.899879214512757208e-01
9.150000000000002132e+00 -3.558424891304101667e-02 2.905390526091934378e-01 3.747800845193027808e-02 2.903279237624482589e-01
9.180000000000001492e+00 -3.539231038538004359e-02 2.901402981585156082e-01 3.704989722296503363e-02 2.900064695882252352e-01
9.210000000000000853e+00 -3.537700573182889219e-02 2.909911671158470492e-01 3.697607342204556335e-02 2.901473611055078727e-01
9.240000000000001990e+00 -3.493241485579434702e-02 2.911151164232116395e-01 3.657484229817020704e-02 2.904217343842736554e-01
9.270000000000001350e+00 -3.430790206636791240e-02 2.910003412100899967e-01 3.731812418547753030e-02 2.903373175099111525e-01
9.300000000000000711e+00 -3.431327344526380330e-02 2.912538387329358658e-01 3.668203663749591836e-02 2.905583909272084209e-01
9.330000000000001847e+00 -3.387642071938390398e-02 2.905119465784341548e-01 3.684128310199175083e-02 2.905789131346379062e-01
9.360000000000001208e+00 -3.419554738390429005e-02 2.907896692188164378e-01 3.695512417766311231e-02 2.906072756152917602e-01
9.390000000000000568e+00 -3.407373520144230117e-02 2.897725403980094816e-01 3.587994653960013824e-02 2.907671572627487655e-01
9.420000000000001705e+00 -3.387518642131048807e-02 2.906470985746015812e-01 3.555249749220112943e-02 2.907878956414792770e-01
9.450000000000001066e+00 -3.367966939931432702e-02 2.913261030170656296e-01 3.637874765936643939e-02 2.905491576988061264e-01
9.480000000000002203e+00 -3.365885930265399839e-02 2.916176293526789864e-01 3.617866524606394574e-02 2.905780731246206949e-01
9.510000000000001563e+00 -3.266507848590050056e-02 2.913724203601589791e-01 3.662339274207548900e-02 2.905918638865694903e-01
9.540000000000000924e+00 -3.339165720015269123e-02 2.915418316754633254e-01 3.551768376109409875e-02 2.905683931249980478e-01
9.570000000000002061e+00 -3.343901383377190228e-02 2.910939010564664864e-01 3.589207496135493614e-02 2.906782274593456283e-01
9.600000000000001421e+00 -3.340232668263043436e-02 2.910137621558709364e-01 3.561851179204877926e-02 2.907193519976896678e-01
9.630000000000000782e+00 -3.304161905150582168e-02 2.908945444969649463e-01 3.551217088016334067e-02 2.907196910091386366e-01
9.660000000000001918e+00 -3.283642868811564863e-02 2.911484241761311820e-01 3.447246734144027158e-02 2.905656762708331287e-01
9.690000000000001279e+00 -3.191851471467654910e-02 2.915410928816494218e-01 3.467485611258780409e-02 2.904028567470288147e-01
9.720000000000000639e+00 -3.208442563781299661e-02 2.909789494838829205e-01 3.436303386224559553e-02 2.905170535667573883e-01
9.750000000000001776e+00 -3.201674698419687548e-02 2.905421635738335562e-01 3.406731622312131336e-02 2.904609779389659141e-01
9.780000000000001137e+00 -3.190374541817475595e-02 2.902205451854938945e-01 3.404071129098085180e-02 2.902430211986207209e-01
9.810000000000002274e+00 -3.160100496346407439e-02 2.902105184170872265e-01 3.392860287073884429e-02 2.902549752687376694e-01
9.840000000000001634e+00 -3.178526899012312779e-02 2.902734913611247913e-01 3.325694000921164406e-02 2.901131088772671007e-01
9.870000000000000995e+00 -3.118018170114500442e-02 2.898082998541083866e-01 3.271031420083492236e-02 2.898138397321879944e-01
9.900000000000002132e+00 -3.163190599621401589e-02 2.897008652385543170e-01 3.235425311858297626e-02 2.902723891131172573e-01
9.930000000000001492e+00 -3.135576479006618733e-02 2.895168845914878331e-01 3.263212320634989450e-02 2.901529017470526606e-01
9.960000000000000853e+00 -3.048969788231969957e-02 2.894579792286048336e-01 3.243521701285301262e-02 2.905419794666421751e-01
9.990000000000001990e+00 -3.036585326685947717e-02 2.897153599166956139e-01 3.223502882012452275e-02 2.903585808621683695e-01
1.002000000000000135e+01 -3.049953799656301978e-02 2.897748844491495612e-01 3.178004350259422406e-02 2.905310936461346638e-01
1.005000000000000071e+01 -3.020764529058916903e-02 2.893911825102110091e-01 3.156538651503637549e-02 2.905176031878806686e-01
1.008000000000000185e+01 -2.978204680347618094e-02 2.891810117052316942e-01 3.181031864086036887e-02 2.905176263361324840e-01
1.011000000000000121e+01 -2.961469179263598317e-02 2.894883878132058497e-01 3.145458806686884934e-02 2.903974552909375784e-01
1.014000000000000057e+01 -2.931196160392035566e-02 2.891020910054039605e-01 3.164872523669770565e-02 2.902298967249386519e-01
1.017000000000000171e+01 -2.935701504522725269e-02 2.893556951844394876e-01 3.115233216389645676e-02 2.900901212455100908e-01
1.020000000000000107e+01 -2.897493206880930039e-02 2.899444293423846242e-01 3.191678109190909662e-02 2.900982456223908934e-01
1.023000000000000220e+01 -2.900136559464006059e-02 2.898913999576092637e-01 3.153405536542519538e-02 2.903146055521195201e-01
1.026000000000000156e+01 -2.950136252519830471e-02 2.893677111796061352e-01 3.116389006150921404e-02 2.901387940000224042e-01
1.029000000000000092e+01 -2.922404965751190797e-02 2.895441751206152547e-01 3.164724832461651705e-02 2.904602306109325682e-01
1.032000000000000206e+01 -2.873955642053749315e-02 2.892360007772093455e-01 3.091241797267940683e-02 2.903786963353087169e-01
1.035000000000000142e+01 -2.837252870443196517e-02 2.891796774108436052e-01 3.125500377159773358e-02 2.901754835791054976e-01
1.038000000000000078e+01 -2.795427712979392521e-02 2.894711001285673602e-01 3.104280770926126642e-02 2.900704826804924030e-01
1.041000000000000192e+01 -2.823297401276125829e-02 2.892364585610039951e-01 3.078539085965303901e-02 2.901431389327280286e-01
1.044000000000000128e+01 -2.828155806553267482e-02 2.891088925687087530e-01 3.085788098371022858e-02 2.903303226980896712e-01
1.047000000000000064e+01 -2.834934067787242551e-02 2.886555263403983718e-01 3.057846237487427121e-02 2.902760777015588878e-01
1.050000000000000178e+01 -2.879155532820243391e-02 2.891790910830679406e-01 3.068947546498879131e-02 2.904595028617484309e-01
1.053000000000000114e+01 -2.836691582037531578e-02 2.891825773665200883e-01 2.967787631668417081e-02 2.905354429792978421e-01
1.056000000000000227e+01 -2.832191788560400880e-02 2.892434064431314011e-01 3.048637132723619469e-02 2.905490540895205864e-01
1.059000000000000163e+01 -2.712842100007961665e-02 2.894255733564318200e-01 2.960605456961795667e-02 2.906127109786948992e-01
1.062000000000000099e+01 -2.743493480991676670e-02 2.890970074819395608e-01 2.980508391706893079e-02 2.902658314242274606e-01
1.065000000000000213e+01 -2.697591444395308624e-02 2.885968130784840602e-01 2.992216690386917399e-02 2.905868584687460454e-01
1.068000000000000149e+01 -2.708022655888342456e-02 2.886459071317762914e-01 2.976565245983775476e-02 2.906916082779498200e-01
1.071000000000000085e+01 -2.709258113827850423e-02 2.886168648000037029e-01 2.900865682457476336e-02 2.906224844577176003e-01
1.074000000000000199e+01 -2.630607777941218473e-02 2.888249697574164498e-01 2.904951066180472274e-02 2.905437132949649226e-01
1.077000000000000135e+01 -2.687747948873053794e-02 2.891642485725406386e-01 2.876033659165055933e-02 2.903683332779414261e-01
1.080000000000000071e+01 -2.679914393568139097e-02 2.888272157281132069e-01 2.834218572509439316e-02 2.903081878861251686e-01
1.083000000000000185e+01 -2.667136749201637347e-02 2.880584022016917656e-01 2.819530574708473125e-02 2.901122038778721768e-01
1.086000000000000121e+01 -2.635219154272361308e-02 2.876904838992907498e-01 2.837249592587842706e-02 2.900166976652169826e-01
1.089000000000000234e+01 -2.642124549101720898e-02 2.873177373128500411e-01 2.840738404290532593e-02 2.898915428920931792e-01
1.092000000000000171e+01 -2.599094592473316645e-02 2.880466886045732755e-01 2.749810810972885822e-02 2.899072039364292697e-01
1.095000000000000107e+01 -2.585078156579534436e-02 2.882049303702277632e-01 2.752999795803712235e-02 2.899757053383614225e-01
1.098000000000000220e+01 -2.616436057324689202e-02 2.879818766001350783e-01 2.746285466186493274e-02 2.902332128317606230e-01
1.101000000000000156e+01 -2.603789649074872425e-02 2.877901862634276720e-01 2.850316387475726465e-02 2.903337291819089727e-01
1.104000000000000092e+01 -2.585416303637022573e-02 2.874186895139357878e-01 2.835164581598503819e-02 2.904451008898868980e-01
1.107000000000000206e+01 -2.525310737272457029e-02 2.870681030851652826e-01 2.814894845196247442e-02 2.905219735281930338e-01
1.110000000000000142e+01 -2.591637512798528054e-02 2.864104244118558240e-01 2.878064083423337305e-02 2.903849023229269632e-01
1.113000000000000078e+01 -2.541014029248644945e-02 2.862007808107674967e-01 2.779361066872076957e-02 2.904195852451977866e-01
1.116000000000000192e+01 -2.535720773443495002e-02 2.863053519431902894e-01 2.780845171926749071e-02 2.904445519320576485e-01
1.119000000000000128e+01 -2.463580406549359392e-02 2.862984818950701227e-01 2.726089106263474005e-02 2.902063051318609088e-01
1.122000000000000242e+01 -2.562676433931310171e-02 2.865322755568476820e-01 2.715149329348887086e-02 2.898785719121498294e-01
1.125000000000000178e+01 -2.525544804684509703e-02 2.863884862609343829e-01 2.751342372881204756e-02 2.900289868468178267e-01
1.128000000000000114e+01 -2.511568213342418865e-02 2.866705951496705262e-01 2.747900663355085094e-02 2.899833633076150941e-01
1.131000000000000227e+01 -2.504123843957861695e-02 2.870380734081091623e-01 2.696396710954085396e-02 2.900223268485914718e-01
1.134000000000000163e+01 -2.483825063072231387e-02 2.869489676445603488e-01 2.704579967348386127e-02 2.901819923050809602e-01
1.137000000000000099e+01 -2.453311207863484444e-02 2.875881491196664586e-01 2.684571036520255749e-02 2.902583072203573367e-01
1.140000000000000213e+01 -2.382676286414464606e-02 2.873581327694366694e-01 2.647161498396755075e-02 2.903087026084373856e-01
1.143000000000000149e+01 -2.417758244074852403e-02 2.875711016881264959e-01 2.642337262048621849e-02 2.902575778704808984e-01
1.146000000000000085e+01 -2.402456058898283509e-02 2.876432970618462148e-01 2.645793768996174133e-02 2.900747196886241941e-01
1.149000000000000199e+01 -2.411234098396364267e-02 2.883249561098631952e-01 2.631957882992075337e-02 2.902369787944844015e-01
1.152000000000000135e+01 -2.363855356850907974e-02 2.884274823731768356e-01 2.574562578538885926e-02 2.903671401863243684e-01
1.155000000000000249e+01 -2.356939072087194109e-02 2.881149410137021638e-01 2.585720976010330574e-02 2.904475167231224675e-01
1.158000000000000185e+01 -2.356117123722134554e-02 2.879033897243835627e-01 2.549071147133485926e-02 2.905957381737528933e-01
1.161000000000000121e+01 -2.386889995596330749e-02 2.880768800537126806e-01 2.596596734443679111e-02 2.904223337039129604e-01
1.164000000000000234e+01 -2.402809188492505132e-02 2.885884129573456081e-01 2.611135686561893987e-02 2.902047073445878644e-01
1.167000000000000171e+01 -2.360992451085430766e-02 2.885602449639558253e-01 2.565204221058159373e-02 2.902030982689844940e-01
1.170000000000000107e+01 -2.381949999958110631e-02 2.892080961513617821e-01 2.563194394080425820e-02 2.901197878223893412e-01
1.173000000000000220e+01 -2.368184197693512516e-02 2.889062093361592920e-01 2.583995599074850880e-02 2.903609945057823993e-01
1.176000000000000156e+01 -2.333808429293615649e-02 2.888989489004777367e-01 2.609738174400222377e-02 2.904862491376714595e-01
1.179000000000000092e+01 -2.281693588046573851e-02 2.883652619151925167e-01 2.638389041967714732e-02 2.903147639313866102e-01
1.182000000000000206e+01 -2.301731626621816851e-02 2.877287936430873438e-01 2.624119436674654526e-02 2.903785731096918399e-01
1.185000000000000142e+01 -2.321186159321386722e-02 2.878832139714228022e-01 2.594709350620572064e-02 2.902542367803718215e-01
1.188000000000000256e+01 -2.289690305313274443e-02 2.875433147744873574e-01 2.483336641108779830e-02 2.904397500498965834e-01
1.191000000000000192e+01 -2.274800521849829060e-02 2.878737224638255876e-01 2.549274410093282928e-02 2.906952892341458927e-01
1.194000000000000128e+01 -2.229013306222249469e-02 2.873060569012270138e-01 2.505960087895220401e-02 2.909756634437402623e-01
1.197000000000000242e+01 -2.271180196271305185e-02 2.870467251263938424e-01 2.497019883921181016e-02 2.909048364221734628e-01
1.200000000000000178e+01 -2.249253729050237904e-02 2.860699417076443263e-01 2.521047372873397308e-02 2.908605003199718486e-01
1.203000000000000114e+01 -2.198363658348800875e-02 2.857925721561739296e-01 2.455858256347887014e-02 2.906630582726016376e-01
1.206000000000000227e+01 -2.205394185801501372e-02 2.852994026835659058e-01 2.511847868322791832e-02 2.911378062995079730e-01
1.209000000000000163e+01 -2.224591434281486535e-02 2.855242504213683086e-01 2.532469972872364306e-02 2.912420105478985555e-01
1.212000000000000099e+01 -2.241610821067141490e-02 2.856869898770563188e-01 2.443600237256837726e-02 2.915310164658195258e-01
1.215000000000000213e+01 -2.184084862110702296e-02 2.861515757061120491e-01 2.528045811585166724e-02 2.916470633323400286e-01
1.218000000000000149e+01 -2.212743490823909642e-02 2.867230962565524566e-01 2.502815317107365267e-02 2.919166011677124528e-01
1.221000000000000085e+01 -2.175365348412927613e-02 2.868850208280587788e-01 2.502743951045871551e-02 2.918746055360106340e-01
1.224000000000000199e+01 -2.183205395128240411e-02 2.862086981706150057e-01 2.565435819692607478e-02 2.919088323884031499e-01
1.227000000000000135e+01 -2.192470644883948161e-02 2.868669812978742462e-01 2.505396003369464442e-02 2.921008684801547073e-01
1.230000000000000249e+01 -2.123342751769874415e-02 2.871663773987486179e-01 2.552462318926962404e-02 2.920971567814830139e-01
1.233000000000000185e+01 -2.157149275295133783e-02 2.870586970752085909e-01 2.505961480974605582e-02 2.920935798363437086e-01
1.236000000000000121e+01 -2.215155971286020264e-02 2.872746792849086850e-01 2.594058683085787020e-02 2.919601742996678628e-01
1.239000000000000234e+01 -2.209553245057893633e-02 2.884057221725305764e-01 2.565031600980249848e-02 2.919783137901338921e-01
1.242000000000000171e+01 -2.187813856930964640e-02 2.885191425684411337e-01 2.588220848587297063e-02 2.920661383349428819e-01
1.245000000000000107e+01 -2.198911667515002222e-02 2.890730603401484577e-01 2.532608834009353327e-02 2.921769108744290966e-01
1.248000000000000220e+01 -2.154168963805125347e-02 2.894335070116283992e-01 2.510183876173388562e-02 2.920087815434771472e-01
1.251000000000000156e+01 -2.164981583515268593e-02 2.902087150259832216e-01 2.462601218749638221e-02 2.917425196843432267e-01
1.254000000000000092e+01 -2.158949971431867176e-02 2.902398725400011648e-01 2.473821525795627529e-02 2.915190194051505701e-01
1.257000000000000206e+01 -2.116241032949817136e-02 2.899111295631814356e-01 2.429241621650102267e-02 2.913824678306036198e-01
1.260000000000000142e+01 -2.077749950293339420e-02 2.902278471791440717e-01 2.467070290797190868e-02 2.914781752044279250e-01
1.263000000000000256e+01 -2.096462919555963644e-02 2.891636264228515385e-01 2.421409944717323182e-02 2.913638370882331019e-01
1.266000000000000192e+01 -2.166449856278362951e-02 2.890740327892572514e-01 2.440101445342046649e-02 2.917542441380902574e-01
1.269000000000000128e+01 -2.104272382069505287e-02 2.882080287080092118e-01 2.361087280026474833e-02 2.917049773129360979e-01
1.272000000000000242e+01 -2.053418345692026303e-02 2.878090760114789814e-01 2.396777860354537548e-02 2.919914395956228481e-01
1.275000000000000178e+01 -2.035818418528845264e-02 2.874040917531363037e-01 2.396025521576516937e-02 2.923505699193448826e-01
1.278000000000000114e+01 -2.074017078463386010e-02 2.874611502518443773e-01 2.364377568017228537e-02 2.922901254384481229e-01
1.281000000000000227e+01 -2.043045567064660784e-02 2.880494254261957154e-01 2.420385984694617409e-02 2.924105183302772026e-01
1.284000000000000163e+01 -2.059229689753905301e-02 2.888531492186586780e-01 2.361566200715914388e-02 2.924002086491097607e-01
1.287000000000000099e+01 -2.012487932696116477e-02 2.889556749668241720e-01 2.317625167130599184e-02 2.923651006447519629e-01
1.290000000000000213e+01 -1.963405407180196516e-02 2.894841302634040270e-01 2.321687195361665790e-02 2.926441133932783933e-01
1.293000000000000149e+01 -2.013686217242516285e-02 2.891970257511401465e-01 2.317205608694350438e-02 2.924061909224606737e-01
1.296000000000000263e+01 -1.940166801106912864e-02 2.899610728953890826e-01 2.299434770194097588e-02 2.921529526963307921e-01
1.299000000000000199e+01 -1.902325917375213837e-02 2.893442690226873948e-01 2.288318963811886153e-02 2.922535683985148514e-01
1.302000000000000135e+01 -1.891297959892335179e-02 2.896062971589675739e-01 2.319270536991735465e-02 2.921417301748039930e-01
1.305000000000000249e+01 -1.924539004182190816e-02 2.891813106289412572e-01 2.340938994383245930e-02 2.920240762118407885e-01
1.308000000000000185e+01 -1.918719419482195487e-02 2.895158010536081905e-01 2.313804481022563309e-02 2.918333119300631773e-01
1.311000000000000121e+01 -1.971235413688376958e-02 2.892620045536703488e-01 2.276113281327396543e-02 2.919580814963619875e-01
1.314000000000000234e+01 -1.917631471024738854e-02 2.887669464162475608e-01 2.278336952205894939e-02 2.916070443893630793e-01
1.317000000000000171e+01 -1.840780103769190656e-02 2.890984052917194846e-01 2.238095078004054272e-02 2.914918663229110196e-01
1.320000000000000107e+01 -1.857142148447099572e-02 2.881612471662761132e-01 2.332275894744173517e-02 2.916295205803426382e-01
1.323000000000000220e+01 -1.813848450266752899e-02 2.879927147836066625e-01 2.252074640162560204e-02 2.917602336959321807e-01
1.326000000000000156e+01 -1.803027441577687018e-02 2.884173258079766322e-01 2.324951324116897311e-02 2.916402133218885528e-01
1.329000000000000270e+01 -1.836803743717274617e-02 2.874963249253407183e-01 2.340907146337867228e-02 2.917797789930174912e-01
1.332000000000000206e+01 -1.814505848933178900e-02 2.879394036483348129e-01 2.273157528922464810e-02 2.914164206850904382e-01
1.335000000000000142e+01 -1.777512394639579885e-02 2.875170251523405662e-01 2.301048243368919444e-02 2.913756799995772528e-01
1.338000000000000256e+01 -1.761175435655382149e-02 2.876892590459702026e-01 2.233770640788346196e-02 2.917864544045327690e-01
1.341000000000000192e+01 -1.796079958287477574e-02 2.880987967583147347e-01 2.225658758105863999e-02 2.915070777711498695e-01
1.344000000000000128e+01 -1.762101910634683577e-02 2.889342966571680771e-01 2.255383760150564409e-02 2.917517866582542974e-01
1.347000000000000242e+01 -1.746112805466049078e-02 2.897372668479601954e-01 2.224258956542501942e-02 2.914461338269285218e-01
1.350000000000000178e+01 -1.698623017450540118e-02 2.897952777456228590e-01 2.239455054218286723e-02 2.914273388658102926e-01
1.353000000000000114e+01 -1.724267948693147812e-02 2.900061382063966464e-01 2.274326994345976516e-02 2.915931805816577294e-01
1.356000000000000227e+01 -1.741569320912317309e-02 2.898793882721507620e-01 2.264235507546863424e-02 2.918283794163265554e-01
1.359000000000000163e+01 -1.683288084737466495e-02 2.893911629123068208e-01 2.254826628628736618e-02 2.920867734901911317e-01
1.362000000000000277e+01 -1.682268844002177133e-02 2.894313574569188363e-01 2.266858163027962725e-02 2.921965406887421790e-01
1.365000000000000213e+01 -1.665701140523034862e-02 2.888506475833138021e-01 2.332034939777150040e-02 2.922614498393500959e-01
1.368000000000000149e+01 -1.633815079279221649e-02 2.894579567813903020e-01 2.318667983774058694e-02 2.919564403426562205e-01
1.371000000000000263e+01 -1.606365887101179890e-02 2.897319936988164146e-01 2.232440713269989718e-02 2.918870179125597208e-01
1.374000000000000199e+01 -1.519937875722610077e-02 2.897725318096778802e-01 2.233597779027529651e-02 2.916965964936038547e-01
1.377000000000000135e+01 -1.555976127174196755e-02 2.895487500515722123e-01 2.249178004133567388e-02 2.914829763446548649e-01
1.380000000000000249e+01 -1.527537675406109852e-02 2.896842992108418224e-01 2.229958660271569304e-02 2.916298837928388843e-01
1.383000000000000185e+01 -1.493742640421658052e-02 2.895339553038297487e-01 2.152848962436670899e-02 2.914221137669416595e-01
1.386000000000000121e+01 -1.513968709418100911e-02 2.898677964565868903e-01 2.115519444747715472e-02 2.913984724449923958e-01
1.389000000000000234e+01 -1.461788577965161817e-02 2.897835613089613238e-01 2.132562506437785110e-02 2.911508015779110115e-01
1.392000000000000171e+01 -1.412879117032428411e-02 2.902628496976863426e-01 2.154200426122954148e-02 2.911927670212677843e-01
1.395000000000000284e+01 -1.373439234943651943e-02 2.898251755949584618e-01 2.092951451423719078e-02 2.910143428505827523e-01
1.398000000000000220e+01 -1.394309419090189461e-02 2.898843887567849054e-01 2.102876748059478995e-02 2.911640516183710559e-01
1.401000000000000156e+01 -1.379552119908622476e-02 2.898786609467672859e-01 2.102050311990433240e-02 2.915696300951400310e-01
1.404000000000000270e+01 -1.304014234478578782e-02 2.888585798224675427e-01 2.088254963419111654e-02 2.913665595163927868e-01
1.407000000000000206e+01 -1.343406777988920275e-02 2.886800915715918014e-01 2.033378759900084098e-02 2.915869359655545723e-01
1.410000000000000142e+01 -1.344361631270563073e-02 2.885173292507589027e-01 2.031181851251162573e-02 2.916274575787911605e-01
1.413000000000000256e+01 -1.363746696915923984e-02 2.888439054251653593e-01 2.037796658778434633e-02 2.914517429431470186e-01
1.416000000000000192e+01 -1.368925361274397901e-02 2.894808947780970199e-01 2.043676852651343800e-02 2.914545916684069260e-01
1.419000000000000128e+01 -1.271449882559105848e-02 2.897929027303972616e-01 2.005021401534001768e-02 2.913536712777999860e-01
1.422000000000000242e+01 -1.252065378125899464e-02 2.896316558852874978e-01 1.967116064965435118e-02 2.912716316906825420e-01
1.425000000000000178e+01 -1.273799381004048215e-02 2.891911164355734920e-01 1.951883236247575759e-02 2.913105079195681402e-01
1.428000000000000291e+01 -1.217854739537294062e-02 2.889716114476666986e-01 1.947648639331023279e-02 2.915922373872482654e-01
1.431000000000000227e+01 -1.243527388421095115e-02 2.888981200435439822e-01 1.981556580292487268e-02 2.913817788200098180e-01
1.434000000000000163e+01 -1.220215772566579648e-02 2.887171004513674477e-01 1.975486893440026037e-02 2.912300374815596227e-01
1.437000000000000277e+01 -1.170868564173110915e-02 2.889368565926525578e-01 1.948014331073888439e-02 2.915057299479389408e-01
1.440000000000000213e+01 -1.206088040938901873e-02 2.877748110916987789e-01 1.929656476117647124e-02 2.919244709817639949e-01
1.443000000000000149e+01 -1.166331716972646149e-02 2.869216397662638363e-01 1.972218584476026493e-02 2.919899080699140392e-01
1.446000000000000263e+01 -1.184857966324714962e-02 2.870996776678352846e-01 1.933184302970569757e-02 2.919383966902628358e-01
1.449000000000000199e+01 -1.170794806648545183e-02 2.872545392872455361e-01 1.913582824006376804e-02 2.919571815530308534e-01
1.452000000000000135e+01 -1.116086885931355521e-02 2.867549659371794180e-01 1.908371322788871005e-02 2.921619939042021108e-01
1.455000000000000249e+01 -1.046912599027305379e-02 2.859210761592286820e-01 1.814486983831409272e-02 2.920740609785529851e-01
1.458000000000000185e+01 -1.070802424689243360e-02 2.856349677792119346e-01 1.840533697519752820e-02 2.924063115733359086e-01
1.461000000000000121e+01 -1.061154203989056466e-02 2.856649292850160782e-01 1.850578968690741455e-02 2.926046547844930457e-01
1.464000000000000234e+01 -1.044213950526273749e-02 2.859639511634298747e-01 1.785362255843392365e-02 2.926804064792967175e-01
1.467000000000000171e+01 -1.066732014015003838e-02 2.873975250707981877e-01 1.777996205173770772e-02 2.927165911286729871e-01
1.470000000000000284e+01 -1.030790043621343521e-02 2.871953018743887975e-01 1.742180659090708517e-02 2.929783472032227443e-01
1.473000000000000220e+01 -1.029912723670312058e-02 2.875307051697041372e-01 1.765699975900447694e-02 2.930464927404486941e-01
1.476000000000000156e+01 -1.029720528992394968e-02 2.886756205313220081e-01 1.812775507460728797e-02 2.930586199849608553e-01
1.479000000000000270e+01 -1.014390860710101538e-02 2.879840569626187508e-01 1.754444256726206408e-02 2.934173508348181247e-01
1.482000000000000206e+01 -1.006800507757232843e-02 2.884154863923783507e-01 1.773592686743596936e-02 2.936690793245560482e-01
1.485000000000000142e+01 -1.013415678203732906e-02 2.890282875302608856e-01 1.846527937633535288e-02 2.935340266270313192e-01
1.488000000000000256e+01 -1.026998083055397082e-02 2.885906017344955776e-01 1.784507120231304533e-02 2.935320119068657863e-01
1.491000000000000192e+01 -1.076935563528202966e-02 2.883108997009579122e-01 1.784988469617476703e-02 2.936505558819821338e-01
1.494000000000000128e+01 -1.041075552946513216e-02 2.884621651908104711e-01 1.782178946791312946e-02 2.935971587712655761e-01
1.497000000000000242e+01 -1.047970772148976160e-02 2.884523886047712926e-01 1.807561908183807908e-02 2.937899140029417988e-01
1.500000000000000178e+01 -1.129646813273443851e-02 2.884200992027655674e-01 1.840173415886736663e-02 2.939369433247164265e-01
1.503000000000000291e+01 -1.086206318154769868e-02 2.892824844624296565e-01 1.841379399223497249e-02 2.935386176833574834e-01
1.506000000000000227e+01 -1.010649592788781526e-02 2.889587013510356295e-01 1.853072626841645310e-02 2.937589543092840594e-01
1.509000000000000163e+01 -1.084276300098097057e-02 2.894704978613636959e-01 1.781721337588271226e-02 2.939182720416585459e-01
1.512000000000000277e+01 -1.026825764199490454e-02 2.896568723417932700e-01 1.729070973914437204e-02 2.937370992616152865e-01
1.515000000000000213e+01 -1.017643049891292506e-02 2.902633256144425689e-01 1.693404250619379159e-02 2.936907582612336420e-01
1.518000000000000149e+01 -1.039800113111610802e-02 2.899388771954983790e-01 1.699502198694446964e-02 2.935217088568497501e-01
1.521000000000000263e+01 -1.029775117786047023e-02 2.897551875145801814e-01 1.607823525037799239e-02 2.934043465679945228e-01
1.524000000000000199e+01 -9.553717474248712982e-03 2.899902922025167085e-01 1.591368104014911911e-02 2.935281532991117492e-01
1.527000000000000135e+01 -9.557444066459086507e-03 2.892573668194374781e-01 1.612639993453879317e-02 2.935529185040809952e-01
1.530000000000000249e+01 -9.806319082872771986e-03 2.898346939658408283e-01 1.619348430386324811e-02 2.935768538523554350e-01
1.533000000000000185e+01 -9.910814071333429176e-03 2.896755417726007975e-01 1.589023766352937184e-02 2.936509433258971402e-01
1.536000000000000298e+01 -9.999556506238960196e-03 2.894879673209486137e-01 1.577146695805953236e-02 2.936190420049216709e-01
1.539000000000000234e+01 -9.791680653570500326e-03 2.893887461375163062e-01 1.602593622165704446e-02 2.936583276643825458e-01
1.542000000000000171e+01 -9.207694204791727621e-03 2.894148522814515845e-01 1.628964383487241374e-02 2.934283473073345805e-01
1.545000000000000284e+01 -8.535921734106222125e-03 2.893603057480690355e-01 1.548213899385220138e-02 2.932035769833881700e-01
1.548000000000000220e+01 -8.424541040391697599e-03 2.897863958195424638e-01 1.566625418448386320e-02 2.932180738546826260e-01
1.551000000000000156e+01 -8.064495784514402743e-03 2.903324517985407249e-01 1.544749485870400285e-02 2.935872193668777608e-01
1.554000000000000270e+01 -8.688742123327819478e-03 2.915442068795336406e-01 1.531106350866373589e-02 2.936548878055773026e-01
1.557000000000000206e+01 -8.219609385394011092e-03 2.924592414264276519e-01 1.495970824171588553e-02 2.934180136421875029e-01
1.560000000000000142e+01 -8.245647958455282200e-03 2.922866963712297261e-01 1.459346014923867951e-02 2.936134299456067409e-01
1.563000000000000256e+01 -8.517802371744154222e-03 2.923133488442689609e-01 1.424486362438115439e-02 2.935054124294445010e-01
1.566000000000000192e+01 -8.797220555514573270e-03 2.924560408075994600e-01 1.312057938515565070e-02 2.936369828256977788e-01
1.569000000000000306e+01 -8.726328146419382037e-03 2.925262772970057545e-01 1.374097980860300439e-02 2.938249027530920321e-01
1.572000000000000242e+01 -8.684382433204795859e-03 2.923364848764024027e-01 1.416329163497898058e-02 2.937591758023459509e-01
1.575000000000000178e+01 -8.368759198241426667e-03 2.927151589172546364e-01 1.419704562571844075e-02 2.938192513719666832e-01
1.578000000000000291e+01 -8.889295621183901375e-03 2.922957681704255739e-01 1.441421692513489283e-02 2.937321268038373123e-01
1.581000000000000227e+01 -8.887772655430059565e-03 2.921708620799475797e-01 1.482541524958658208e-02 2.939053310290978827e-01
1.584000000000000163e+01 -8.922801288969051114e-03 2.913442936800637595e-01 1.485651017691269615e-02 2.941863739828953772e-01
1.587000000000000277e+01 -8.423197631789891560e-03 2.911355892404589030e-01 1.449531154423133739e-02 2.939996976882781610e-01
1.590000000000000213e+01 -8.145519921852417689e-03 2.921158144762258102e-01 1.460924410708774879e-02 2.940376858549416661e-01
1.593000000000000149e+01 -8.126358368265029775e-03 2.915795935063071331e-01 1.392212873435538789e-02 2.941089580675843584e-01
1.596000000000000263e+01 -7.945426496544283346e-03 2.918203275528336027e-01 1.411120350087968767e-02 2.937713717072559794e-01
1.599000000000000199e+01 -7.737702465550277964e-03 2.905870682512868841e-01 1.400803780810033761e-02 2.938272296316931098e-01
1.602000000000000313e+01 -7.753119520939932841e-03 2.906681332917756544e-01 1.380147040205004227e-02 2.937564141724287037e-01
1.605000000000000071e+01 -8.098030804335465405e-03 2.906216395837700750e-01 1.368830081193916914e-02 2.933760750444801002e-01
1.608000000000000185e+01 -7.748836908017864289e-03 2.910523665536347560e-01 1.294569240858245429e-02 2.934448458655438130e-01
1.611000000000000298e+01 -7.228395554373379106e-03 2.916946543577333406e-01 1.371123130488383079e-02 2.933837039607564701e-01
1.614000000000000057e+01 -7.162189091604820312e-03 2.919076736799578464e-01 1.361847442952413001e-02 2.931694949219461610e-01
1.617000000000000171e+01 -6.746858760329321747e-03 2.920611897375416932e-01 1.335610412297238980e-02 2.932034976773037482e-01
1.620000000000000284e+01 -6.954465158179101714e-03 2.924736865005502784e-01 1.294955087381133296e-02 2.931195105557358183e-01
1.623000000000000398e+01 -6.539051605692236535e-03 2.924636810621213945e-01 1.256533468956066990e-02 2.926874049425138291e-01
1.626000000000000156e+01 -7.020704158110069315e-03 2.919080608286902523e-01 1.207534832144552261e-02 2.923893016866790928e-01
1.629000000000000270e+01 -6.171827591396006341e-03 2.930056941651529856e-01 1.211400570645337904e-02 2.922615054679004731e-01
1.632000000000000384e+01 -6.571903175309423695e-03 2.928059809482782549e-01 1.223594280377349186e-02 2.920442261503172765e-01
1.635000000000000142e+01 -6.445252210289686978e-03 2.918214288288293323e-01 1.181703961734348329e-02 2.921385594025922017e-01
1.638000000000000256e+01 -6.365058887310426350e-03 2.920483019853857831e-01 1.178929194470934583e-02 2.922954374238025954e-01
1.641000000000000369e+01 -6.306453628573072123e-03 2.917385346082300712e-01 1.241652292343098374e-02 2.924899039959407698e-01
1.644000000000000128e+01 -6.257736410523184745e-03 2.919586845518159501e-01 1.243737248875631529e-02 2.920630920640975292e-01
1.647000000000000242e+01 -6.572131724978613754e-03 2.925234750122470695e-01 1.164424669018249148e-02 2.922120818131524467e-01
1.650000000000000355e+01 -5.818716859764427873e-03 2.925793824519237196e-01 1.259968031785818621e-02 2.920128095031745974e-01
1.653000000000000114e+01 -5.530249047060342704e-03 2.928620827740825439e-01 1.189442550989183722e-02 2.920780877964423983e-01
1.656000000000000227e+01 -6.399181101237494396e-03 2.916609952075431833e-01 1.237204434937144715e-02 2.924673603431879321e-01
1.659000000000000341e+01 -5.622613502943685226e-03 2.911139020667458110e-01 1.140375971786522502e-02 2.926507280541029710e-01
1.662000000000000099e+01 -5.717687279132244171e-03 2.905417961327502185e-01 1.123893176286161477e-02 2.925084405235183760e-01
1.665000000000000213e+01 -5.813076916801551697e-03 2.895654549383240850e-01 1.234428112671659417e-02 2.924712209674235064e-01
1.668000000000000327e+01 -5.497039395343739088e-03 2.904361060775958459e-01 1.221672108915317079e-02 2.925041223971220350e-01
1.671000000000000085e+01 -5.534528851375397629e-03 2.906652618056079218e-01 1.189939883448731806e-02 2.922280747851587202e-01
1.674000000000000199e+01 -5.352769412063418386e-03 2.915395430710489011e-01 1.277829889614801040e-02 2.922980440337785146e-01
1.677000000000000313e+01 -5.869504464359964757e-03 2.919431078161450754e-01 1.247259927744281960e-02 2.924450602663669074e-01
1.680000000000000071e+01 -6.078849120375484638e-03 2.915804235977944581e-01 1.192426109470745565e-02 2.926166573640859858e-01
1.683000000000000185e+01 -6.321120786655032298e-03 2.919962122385676428e-01 1.227592686975442771e-02 2.924643244384972363e-01
1.686000000000000298e+01 -5.599401380390722771e-03 2.920633103081057280e-01 1.166083361832903620e-02 2.924597242496895788e-01
1.689000000000000412e+01 -5.533331650818151815e-03 2.914263359328633785e-01 1.108837371900139868e-02 2.926252814118578960e-01
1.692000000000000171e+01 -5.712549081658635508e-03 2.919152195717987786e-01 1.087704519225352051e-02 2.925491774379441190e-01
1.695000000000000284e+01 -5.868273228273879205e-03 2.923342165640304691e-01 1.033951084162454404e-02 2.925396947998450958e-01
1.698000000000000398e+01 -5.596728538290740573e-03 2.930448335358234457e-01 1.119259251431581337e-02 2.923197473857222506e-01
1.701000000000000156e+01 -5.304105468056485861e-03 2.929794222930793834e-01 1.046616617774887015e-02 2.922941652574017612e-01
1.704000000000000270e+01 -4.862634294455769890e-03 2.934469031078782431e-01 1.052023729533035912e-02 2.919751813894058134e-01
1.707000000000000384e+01 -5.576598547782030124e-03 2.944747003071329639e-01 1.085753991596372092e-02 2.920558719691100369e-01
1.710000000000000142e+01 -5.699642835118590156e-03 2.951719252668828508e-01 1.040049441350510140e-02 2.920413588585331621e-01
1.713000000000000256e+01 -5.636633363380161299e-03 2.950810767898351950e-01 1.083455605031025115e-02 2.920050044919114129e-01
1.716000000000000369e+01 -5.851478663702613936e-03 2.952844951112699734e-01 1.050700327892550856e-02 2.920407160920104328e-01
1.719000000000000128e+01 -5.676321538834017133e-03 2.947062031756410017e-01 1.005954342026982307e-02 2.920119580357124489e-01
1.722000000000000242e+01 -6.524353079799039001e-03 2.943473792842868919e-01 1.112214531289901220e-02 2.920125812487571748e-01
1.725000000000000355e+01 -5.785836519150100443e-03 2.946285258645663374e-01 1.015709392418440160e-02 2.918075045716742588e-01
1.728000000000000114e+01 -5.218021239591141835e-03 2.943357230792936763e-01 1.044505589847732896e-02 2.915192620047448724e-01
1.731000000000000227e+01 -5.617143254012302300e-03 2.951788836756995549e-01 1.003215392675327333e-02 2.913109043958536093e-01
1.734000000000000341e+01 -5.090367286454400286e-03 2.956680817580760179e-01 9.896270560119990733e-03 2.913264936036716324e-01
1.737000000000000099e+01 -4.959122908862134693e-03 2.948827640104231262e-01 9.806987044062021042e-03 2.912954270154309855e-01
1.740000000000000213e+01 -5.257911142057758447e-03 2.954311608644325515e-01 9.989590497799460955e-03 2.914834893149078066e-01
1.743000000000000327e+01 -4.881813363330156363e-03 2.959846877038306845e-01 1.021170578677532692e-02 2.912478485994761668e-01
1.746000000000000085e+01 -4.649842778412627275e-03 2.960450117063161413e-01 9.825705090055647517e-03 2.912718962243276977e-01
1.749000000000000199e+01 -4.449823896519267130e-03 2.957809323760659526e-01 9.973955938403000765e-03 2.913128480831640998e-01
1.752000000000000313e+01 -4.598739213894753597e-03 2.958961179473366121e-01 9.519871905405707935e-03 2.912467724369199873e-01
1.755000000000000426e+01 -4.268530417135263377e-03 2.963002111383142845e-01 9.616390063598267979e-03 2.916146540510511365e-01
1.758000000000000185e+01 -4.098395576158875286e-03 2.962541981730436591e-01 9.916450209334404242e-03 2.912348469926269168e-01
1.761000000000000298e+01 -4.409365530274822476e-03 2.963581957175592807e-01 9.049098646955355818e-03 2.910617400565255197e-01
1.764000000000000412e+01 -3.850914879186317918e-03 2.958564144350323000e-01 8.660014789703018856e-03 2.912605678922762786e-01
1.767000000000000171e+01 -3.306543457515576101e-03 2.959753032015642882e-01 9.212500577685411862e-03 2.911408933670819321e-01
1.770000000000000284e+01 -3.883236721890837018e-03 2.953171187935000885e-01 8.956721265011902133e-03 2.909260960134241736e-01
1.773000000000000398e+01 -3.109335957318326571e-03 2.949134631936681794e-01 8.839702692431727904e-03 2.909901240081101403e-01
1.776000000000000156e+01 -3.037062773764587220e-03 2.943195714878233948e-01 8.413582401387675880e-03 2.908020282509409804e-01
1.779000000000000270e+01 -2.855226754151840574e-03 2.942943389078681582e-01 8.575300644274030937e-03 2.912049463575760999e-01
1.782000000000000384e+01 -2.606048933368687592e-03 2.943293381008481591e-01 8.365083902180270314e-03 2.912012260673489394e-01
1.785000000000000142e+01 -2.870877503789226459e-03 2.944938844839765091e-01 8.705868370664893163e-03 2.913211115501884718e-01
1.788000000000000256e+01 -2.624312995637367862e-03 2.951530081536252181e-01 7.942128586127528145e-03 2.910219614163656043e-01
1.791000000000000369e+01 -2.517234061359507891e-03 2.947995356193865435e-01 7.921463704875342238e-03 2.911841226637495450e-01
1.794000000000000128e+01 -2.923926460888237600e-03 2.943799831184313875e-01 7.330694489535716230e-03 2.913400593001849725e-01
1.797000000000000242e+01 -2.924202616802262789e-03 2.943321973113554035e-01 7.584404156518287365e-03 2.914052544050432791e-01
1.800000000000000355e+01 -2.192467073543924450e-03 2.942312620464399009e-01 7.364038161274955030e-03 2.912126824932739777e-01
1.803000000000000114e+01 -2.548462906202364486e-03 2.948270394320294807e-01 7.417071408116648890e-03 2.910714784394675125e-01
1.806000000000000227e+01 -2.350232901380255868e-03 2.952963340546287396e-01 7.753885538754667905e-03 2.910829384503963446e-01
1.809000000000000341e+01 -2.801859644406046179e-03 2.950417218912447792e-01 7.580446625550352202e-03 2.911619270679811078e-01
1.812000000000000099e+01 -2.769384178217260128e-03 2.958426890808826260e-01 6.934428917110602164e-03 2.909172910608865403e-01
1.815000000000000213e+01 -2.104336442198651014e-03 2.958478182212330720e-01 7.067240823924847426e-03 2.909103861451328155e-01
1.818000000000000327e+01 -2.767992854145306936e-03 2.966567263220206696e-01 6.703453622543653623e-03 2.901843371045682574e-01
1.821000000000000085e+01 -2.486060625966679538e-03 2.964088382579458392e-01 6.574687143700796987e-03 2.901142510311613965e-01
1.824000000000000199e+01 -2.649370273120066344e-03 2.959203953311860813e-01 6.889333105284056735e-03 2.901830876209475774e-01
1.827000000000000313e+01 -2.332985451863112125e-03 2.959078215804188394e-01 7.086584516911020870e-03 2.904160277497139231e-01
1.830000000000000426e+01 -2.369997272676616085e-03 2.951250003226911778e-01 7.105002473461019541e-03 2.907502475470478687e-01
1.833000000000000185e+01 -2.780588320347665565e-03 2.946733216055231752e-01 7.113496022226328819e-03 2.907869290096915527e-01
1.836000000000000298e+01 -3.500232667595803981e-03 2.944788287246294933e-01 7.658877018942855663e-03 2.907630302108356046e-01
1.839000000000000412e+01 -3.099264716571070721e-03 2.942263954997169639e-01 7.555834951176287895e-03 2.904093652842170137e-01
1.842000000000000171e+01 -2.453447079054038582e-03 2.945294220804376417e-01 7.187871723328909113e-03 2.904532890768394826e-01
1.845000000000000284e+01 -2.307183731825479533e-03 2.943585651606041020e-01 7.377787338698094111e-03 2.905004843794194991e-01
1.848000000000000398e+01 -2.947528555264145034e-03 2.939013607347104040e-01 7.252645148795644481e-03 2.905134503192966511e-01
1.851000000000000156e+01 -2.703224022689187933e-03 2.935749578325189679e-01 7.193679486037329873e-03 2.906720964964744081e-01
1.854000000000000270e+01 -3.370459888444865548e-03 2.931112161802861271e-01 7.008388439932788927e-03 2.905858690445304870e-01
1.857000000000000384e+01 -3.432040981518058587e-03 2.930672880389005863e-01 7.705623084029888936e-03 2.907655284316512101e-01
1.860000000000000142e+01 -3.341321307067435242e-03 2.945197899287442800e-01 6.947015390937227863e-03 2.905272512663037987e-01
1.863000000000000256e+01 -2.918372922951939508e-03 2.953881912561230338e-01 7.263090699348162538e-03 2.905449449725699962e-01
1.866000000000000369e+01 -3.479986127095102688e-03 2.945828351107976362e-01 6.446023526231248191e-03 2.906264954065668205e-01
1.869000000000000128e+01 -3.671759710327293647e-03 2.944666460449903989e-01 6.064207364609219830e-03 2.904252168215716301e-01
1.872000000000000242e+01 -3.583778307492013759e-03 2.949062708855044734e-01 6.462568840481353050e-03 2.900832400745898543e-01
1.875000000000000355e+01 -3.399910655443316720e-03 2.945597896882302669e-01 5.846369118260641429e-03 2.903566121169857128e-01
1.878000000000000114e+01 -3.074285644631746806e-03 2.944791735634481045e-01 6.124283673139885309e-03 2.906337167727552351e-01
1.881000000000000227e+01 -3.061541957848468165e-03 2.954033474456568831e-01 5.764990842832218298e-03 2.907425851094807556e-01
1.884000000000000341e+01 -3.079324450158682502e-03 2.956511330406935700e-01 5.782646343001185407e-03 2.903936754962174738e-01
1.887000000000000099e+01 -2.319144216186841412e-03 2.959961775230205427e-01 5.837135152293004836e-03 2.899988397729866274e-01
1.890000000000000213e+01 -2.942632297926239815e-03 2.956066838872745128e-01 5.651596740525066664e-03 2.898587562808718765e-01
1.893000000000000327e+01 -3.138953309635539313e-03 2.956255827062811425e-01 6.069268586894716044e-03 2.902740285076889637e-01
1.896000000000000441e+01 -3.020180576953301887e-03 2.955750062396264033e-01 5.229255754402140077e-03 2.901976469382666624e-01
1.899000000000000199e+01 -2.378018751831856292e-03 2.959814768593577172e-01 5.752256148786938361e-03 2.904451820693467190e-01
1.902000000000000313e+01 -2.266580092151304626e-03 2.960877378183900399e-01 5.548205605451550504e-03 2.901822716210538111e-01
1.905000000000000426e+01 -3.099840408019693960e-03 2.956237026797837730e-01 5.960194494031734180e-03 2.901388864245106336e-01
1.908000000000000185e+01 -2.768233067545700088e-03 2.949809825491395143e-01 5.889420113516896649e-03 2.898716261116927595e-01
1.911000000000000298e+01 -1.881907204597133010e-03 2.952897794285705979e-01 5.386623782238531000e-03 2.901533121819591110e-01
1.914000000000000412e+01 -2.432625786810693747e-03 2.950501011691052389e-01 5.167418852872862622e-03 2.900700300594374892e-01
1.917000000000000171e+01 -2.734102259005499747e-03 2.953352511976862216e-01 4.483690208109791797e-03 2.899581230043977165e-01
1.920000000000000284e+01 -2.491464615668737004e-03 2.949265677738600600e-01 4.306003305708849815e-03 2.900136135345792177e-01
1.923000000000000398e+01 -2.046733362168873249e-03 2.944990743744740902e-01 4.159351987460313538e-03 2.904975565884124755e-01
1.926000000000000156e+01 -2.550054748698737939e-03 2.944436937728079906e-01 4.919256027881346860e-03 2.903733129888468323e-01
1.929000000000000270e+01 -2.609006241903299994e-03 2.943629964892114925e-01 4.793583125985434457e-03 2.904324721999790859e-01
1.932000000000000384e+01 -2.645646281563718283e-03 2.944005196965194804e-01 4.730808750572523813e-03 2.907701884045859608e-01
1.935000000000000142e+01 -3.051913048168541920e-03 2.942777803755879384e-01 4.465443685630954285e-03 2.904057037735345848e-01
1.938000000000000256e+01 -2.582554375862300411e-03 2.945560490456188285e-01 3.562576165962783037e-03 2.904234525392406785e-01
1.941000000000000369e+01 -1.832763157132433207e-03 2.948564315296510197e-01 3.644612679433945068e-03 2.900052672735732306e-01
1.944000000000000128e+01 -1.759112372859750195e-03 2.944751223946092678e-01 3.698603710985737258e-03 2.897942737813971603e-01
1.947000000000000242e+01 -1.923443698139237767e-03 2.945314825652917134e-01 3.526564563526402019e-03 2.895367696587404227e-01
1.950000000000000355e+01 -1.523602050450323375e-03 2.950264323107959497e-01 3.579976033286080828e-03 2.898044298788474138e-01
1.953000000000000114e+01 -8.665492359698490077e-04 2.949550124857537314e-01 3.474696462452353529e-03 2.900805836631550338e-01
1.956000000000000227e+01 -1.096168761221427701e-03 2.950041317080086545e-01 3.341031196168242623e-03 2.900273288798924098e-01
1.959000000000000341e+01 -7.965249254442419158e-04 2.944847364285071434e-01 3.660855307785038093e-03 2.903859391275124269e-01
1.962000000000000455e+01 -5.164551839120790078e-04 2.938615992403424970e-01 3.647707818158152371e-03 2.904971716688318217e-01
1.965000000000000213e+01 -1.158831344093558258e-04 2.940259368763887826e-01 3.185499860544505069e-03 2.908033682596123382e-01
1.968000000000000327e+01 -5.075296316556787701e-04 2.931856828242177526e-01 3.513476414687022320e-03 2.910096125958621105e-01
1.971000000000000441e+01 -7.527584093187655867e-04 2.932779496145955234e-01 2.925351771304818271e-03 2.910797781246521887e-01
1.974000000000000199e+01 -7.900709714642184522e-04 2.930700627826957616e-01 2.329842305724083573e-03 2.912427869923716606e-01
1.977000000000000313e+01 -6.903984137354157724e-04 2.934874277147804245e-01 2.250453810327956994e-03 2.914689078370514830e-01
1.980000000000000426e+01 -3.548306302214587760e-04 2.930492655773523358e-01 1.593995249764112998e-03 2.912942796880319540e-01
1.983000000000000185e+01 2.253675978924896128e-05 2.924276945407090489e-01 1.435232300812327999e-03 2.914216622924730160e-01
1.986000000000000298e+01 -5.751612065223454806e-04 2.923141004163508638e-01 1.422448342538129573e-03 2.916600686614951865e-01
1.989000000000000412e+01 -4.386452702176413254e-06 2.924989238108418599e-01 2.627618477561211030e-03 2.913259156302546171e-01
1.992000000000000171e+01 -5.221338790215579451e-04 2.919087914067496348e-01 2.281479269011343902e-03 2.912467093294593412e-01
1.995000000000000284e+01 -3.433332265804223127e-04 2.917843914975798425e-01 1.922611472652824283e-03 2.912847510777701876e-01
1.998000000000000398e+01 -8.458975714533689683e-04 2.911567081994298478e-01 2.255886826575403958e-03 2.915799181311569677e-01
2.001000000000000156e+01 -9.593894681000358915e-04 2.906622530520875936e-01 1.439734381408097619e-03 2.916746997341886360e-01
2.004000000000000270e+01 -8.352617521163452352e-04 2.899087269523251686e-01 2.099783266334420695e-03 2.918561437409852855e-01
2.007000000000000384e+01 -8.514880738555996587e-04 2.900202812204050185e-01 2.091234781509077045e-03 2.916504980709753170e-01
2.010000000000000142e+01 -8.338061539484575846e-04 2.902284935483424588e-01 2.059745194310957928e-03 2.916265155345767468e-01
2.013000000000000256e+01 -5.298373449855731110e-04 2.904504140494356124e-01 1.813673203990950888e-03 2.917514306939428259e-01
2.016000000000000369e+01 -9.874275976013979772e-04 2.905528774506710432e-01 1.999218762470555966e-03 2.917056501926144074e-01
2.019000000000000128e+01 -5.283515784608727728e-04 2.906373644276741830e-01 1.471917659483623630e-03 2.914110968437813032e-01
2.022000000000000242e+01 -8.872868868371464046e-04 2.899859320120729000e-01 1.795239966942974164e-03 2.914051225312045967e-01
2.025000000000000355e+01 -8.608052641052577059e-04 2.903660575106329356e-01 1.702873160162710064e-03 2.915402135051353150e-01
2.028000000000000114e+01 -2.586306499861024122e-04 2.907271290390708307e-01 1.488979536997780961e-03 2.914217673694368127e-01
2.031000000000000227e+01 2.669497543943410989e-04 2.923502798929652480e-01 1.514338672203852099e-03 2.912164550196607027e-01
2.034000000000000341e+01 -8.012362810078110797e-04 2.934115515320757650e-01 1.086375826968022373e-03 2.910436656405524514e-01
2.037000000000000455e+01 -1.263635774775950793e-03 2.937394072499658337e-01 1.310948187621230332e-03 2.912857949200315932e-01
2.040000000000000213e+01 -1.562102422734357177e-03 2.945858766023491393e-01 1.442595785337341674e-03 2.908116640763022120e-01
2.043000000000000327e+01 -1.057820459232416965e-03 2.946962682079549145e-01 1.321139493762890638e-03 2.907821320970448431e-01
2.046000000000000441e+01 -5.320047384965720383e-04 2.947611323199342825e-01 1.737456415965010770e-03 2.907808316568147866e-01
2.049000000000000199e+01 -1.005979755302921497e-03 2.949946538432929311e-01 1.567018373451856128e-03 2.909441395628101779e-01
2.052000000000000313e+01 -6.315488963757331931e-04 2.951173805086303448e-01 1.922413672377554228e-03 2.909603979884602953e-01
2.055000000000000426e+01 -1.094450166566063309e-03 2.957201610934320213e-01 1.515404872344472409e-03 2.912019981530726276e-01
2.058000000000000185e+01 -1.172728475159812156e-03 2.961091201183646549e-01 1.712604722726496220e-03 2.911262572942190929e-01
2.061000000000000298e+01 -1.592312410938157008e-03 2.966852548277306711e-01 1.681158276633065718e-03 2.914354690491356981e-01
2.064000000000000412e+01 -1.245345777385997721e-03 2.969504441712792486e-01 1.810939617171603011e-03 2.916608321194532616e-01
2.067000000000000171e+01 -8.110611565775860399e-04 2.968574832234870398e-01 1.435111843432146372e-03 2.914520733939900410e-01
2.070000000000000284e+01 -5.548320912373005953e-04 2.972054414722066218e-01 1.592227684537594889e-03 2.908805928527827267e-01
2.073000000000000398e+01 -1.105797946905240359e-03 2.958729465347943455e-01 1.453883858100413207e-03 2.906414987139352424e-01
2.076000000000000156e+01 -1.133814555435153082e-03 2.964084760013437903e-01 1.587117433933471489e-03 2.906746914013721983e-01
2.079000000000000270e+01 -8.197521698506404775e-04 2.964975747631360958e-01 1.881109382319667844e-03 2.909478289872166057e-01
2.082000000000000384e+01 -9.958021315494836045e-04 2.969551172191141619e-01 1.299170751366429677e-03 2.907162328792441963e-01
2.085000000000000142e+01 -1.083410363306835933e-03 2.975016525764121456e-01 1.254206574082927794e-03 2.909166678740062184e-01
2.088000000000000256e+01 -5.906499854640978597e-04 2.981497801426843397e-01 8.281716596494348437e-04 2.908925611963660840e-01
2.091000000000000369e+01 5.227036705671705974e-04 2.988666795971482992e-01 4.417677575282441538e-04 2.907479536324708569e-01
2.094000000000000128e+01 -4.114940650136178490e-04 2.985497499411361444e-01 4.120016873558896009e-04 2.909294667981707772e-01
2.097000000000000242e+01 -3.422301749929079762e-04 2.990405926313638441e-01 1.002981984001838356e-04 2.907553768511813019e-01
2.100000000000000355e+01 -8.036467797349899911e-04 2.993763466904185711e-01 7.032902714799726951e-04 2.904921535495014751e-01
2.103000000000000469e+01 -1.685917266623815358e-03 2.994092202290065119e-01 2.041334230024061114e-04 2.906032270825297803e-01
2.106000000000000227e+01 -1.411641569813437691e-03 2.994082798664369216e-01 2.227236433560708662e-05 2.905347837544090539e-01
2.109000000000000341e+01 -1.164413947009057537e-03 2.990261225592022454e-01 6.288630213974188976e-04 2.905191977484810062e-01
2.112000000000000455e+01 -1.053470106369691628e-03 2.980335868518712017e-01 5.672343107254729233e-04 2.907208304439765079e-01
2.115000000000000213e+01 -1.420585030279086780e-03 2.985026558160975840e-01 8.778005026036650449e-04 2.906580335258255321e-01
2.118000000000000327e+01 -1.098459486067238089e-03 2.972675022353773455e-01 1.295309251023057939e-03 2.909833689951445979e-01
2.121000000000000441e+01 -1.264656953368636927e-03 2.970438343960154493e-01 1.470037297691462186e-03 2.907440760828514104e-01
2.124000000000000199e+01 -5.634589186659377802e-04 2.974228104904786951e-01 1.861355785475637958e-03 2.906573682778560430e-01
2.127000000000000313e+01 -3.288041456126489237e-04 2.967987995659021605e-01 2.173229842843626969e-03 2.905547842429259675e-01
2.130000000000000426e+01 -9.844756035967128227e-04 2.975852268277808799e-01 2.110964456326636096e-03 2.909048258904267104e-01
2.133000000000000185e+01 -3.860655673728619064e-04 2.971459598299363014e-01 1.906734969702728044e-03 2.915567124420941347e-01
2.136000000000000298e+01 -1.025906309841229103e-03 2.971522835251433348e-01 1.846526123322478341e-03 2.917581015286740409e-01
2.139000000000000412e+01 -1.060860649535921851e-03 2.966506875697197954e-01 2.087482474071200578e-03 2.918808561196744589e-01
2.142000000000000171e+01 -8.806726798596953287e-04 2.962318412807180001e-01 2.351765285418916385e-03 2.919507085213453590e-01
2.145000000000000284e+01 -1.319747581372876510e-03 2.965996601568577917e-01 2.680526656870796387e-03 2.920647637845839029e-01
2.148000000000000398e+01 -1.321322749852527068e-03 2.971572456267931317e-01 1.987176060458617499e-03 2.922173454005329019e-01
2.151000000000000156e+01 -1.508562960569781453e-03 2.975064241048374081e-01 1.635915809652832564e-03 2.921054895818135932e-01
2.154000000000000270e+01 -1.510089456814189823e-03 2.965979222017550709e-01 1.608262060099674429e-03 2.923458945649290985e-01
2.157000000000000384e+01 -1.277139336998911467e-03 2.964603041075485335e-01 1.385428299469526614e-03 2.924439370547546324e-01
2.160000000000000142e+01 -1.197012881672288032e-03 2.959152208970444731e-01 1.602061953559719143e-03 2.923795848877567827e-01
2.163000000000000256e+01 -1.145407352892702235e-03 2.956424030773093792e-01 2.592614994004427409e-03 2.921519131332593888e-01
2.166000000000000369e+01 -1.368519789640809670e-03 2.962442422345240578e-01 2.352788760915935917e-03 2.919465163367968574e-01
2.169000000000000483e+01 -1.074324688057126664e-03 2.960932020122749586e-01 2.760282291615068218e-03 2.920867649582706838e-01
2.172000000000000242e+01 -1.191761252426259965e-03 2.962612046729892201e-01 2.402490973163806665e-03 2.915584335560283957e-01
2.175000000000000355e+01 -1.697226318338684870e-03 2.968453069003104128e-01 3.582970613044356156e-03 2.912580439711456859e-01
2.178000000000000469e+01 -1.543344398600154932e-03 2.970633775668779508e-01 3.624161690305438555e-03 2.914978145276975185e-01
2.181000000000000227e+01 -1.114020215530864277e-03 2.972454975206048067e-01 3.037300263969977543e-03 2.913592121027514525e-01
2.184000000000000341e+01 -1.106667181550169410e-03 2.973054684478867449e-01 2.676322468986969128e-03 2.913236162726594580e-01
2.187000000000000455e+01 -1.555886224506086712e-03 2.968791227723860393e-01 2.160195579191004356e-03 2.917128669127438401e-01
2.190000000000000213e+01 -1.416246952726685215e-03 2.962631839510360132e-01 2.538115170246602048e-03 2.922094562324331068e-01
2.193000000000000327e+01 -1.204148380189007383e-03 2.965569852029711351e-01 3.226031172018140047e-03 2.921727855119181649e-01
2.196000000000000441e+01 -1.096876756293885258e-03 2.973689784050065343e-01 3.109268362618933246e-03 2.924594166164734554e-01
2.199000000000000199e+01 -1.450638476144572309e-03 2.968882031994594106e-01 3.055700052730703220e-03 2.926705547859716483e-01
2.202000000000000313e+01 -1.582391361006019181e-03 2.977018991266838777e-01 2.924783533342800723e-03 2.922093861824602845e-01
2.205000000000000426e+01 -1.615929589076969819e-03 2.980287521313408350e-01 2.799490683199068464e-03 2.918579827866100151e-01
2.208000000000000185e+01 -2.036111978103494202e-03 2.989589249130534254e-01 3.754377570743039350e-03 2.919774748124422392e-01
2.211000000000000298e+01 -2.397041505871611022e-03 2.981044182451341173e-01 3.115498401837890619e-03 2.917872993106950252e-01
2.214000000000000412e+01 -2.490230137399351840e-03 2.971159000340698464e-01 3.571735195256220408e-03 2.921137416898519357e-01
2.217000000000000171e+01 -2.313858739142693466e-03 2.974267801841988801e-01 3.413133706049231719e-03 2.922609556360253880e-01
2.220000000000000284e+01 -2.565214747391353356e-03 2.966150272703863555e-01 3.460077508408820890e-03 2.926451925634978579e-01
2.223000000000000398e+01 -1.830477659379603494e-03 2.956919422252212160e-01 3.936742062504716699e-03 2.927029080822346474e-01
2.226000000000000156e+01 -2.131019072560969008e-03 2.959795477288477139e-01 4.140233610751664628e-03 2.927841000024901108e-01
2.229000000000000270e+01 -1.705071703492655466e-03 2.959104691264938802e-01 3.977644322928575171e-03 2.930190220479872987e-01
2.232000000000000384e+01 -2.404629749637732239e-03 2.960334647596000179e-01 4.616509653713074535e-03 2.934405740847544908e-01
2.235000000000000142e+01 -2.021485704648218196e-03 2.961133482296319785e-01 4.740709937446241362e-03 2.934141725162701664e-01
2.238000000000000256e+01 -2.189541130863115193e-03 2.954562079563994859e-01 4.928434604540510300e-03 2.937570783123754081e-01
2.241000000000000369e+01 -2.078861162742695612e-03 2.949179806855747321e-01 4.930678739936911192e-03 2.941292796393575881e-01
2.244000000000000483e+01 -2.088835270520839060e-03 2.949639255373065483e-01 4.794898704135630574e-03 2.942635917037282334e-01
2.247000000000000242e+01 -2.564112628937964544e-03 2.946554838830340861e-01 4.982099352839775008e-03 2.946263704776780901e-01
2.250000000000000355e+01 -2.947992894189788160e-03 2.945136552796633334e-01 4.985007595348811549e-03 2.946209218101458194e-01
2.253000000000000469e+01 -2.516201152401142949e-03 2.945790075170441336e-01 5.476919666242863194e-03 2.947554387705918488e-01
2.256000000000000227e+01 -2.955723443588853527e-03 2.936565861654499843e-01 5.479076861739984317e-03 2.948092953575721653e-01
2.259000000000000341e+01 -2.841523929573042118e-03 2.935571974206777623e-01 5.616415387659778879e-03 2.950154369018051503e-01
2.262000000000000455e+01 -3.089846543681384894e-03 2.933131615562113437e-01 5.398986278986050991e-03 2.951759290398475732e-01
2.265000000000000213e+01 -2.875578588870664198e-03 2.924697482007617699e-01 4.192045074480676980e-03 2.951920050982393962e-01
2.268000000000000327e+01 -2.623241736974035732e-03 2.926884743653103138e-01 4.949046421696134956e-03 2.955287213896578002e-01
2.271000000000000441e+01 -3.251258314802218941e-03 2.927118373102536308e-01 5.237130567301684358e-03 2.952699482055177183e-01
2.274000000000000199e+01 -4.128538079803734107e-03 2.923265460577150199e-01 5.253624778930543471e-03 2.951436588498839164e-01
2.277000000000000313e+01 -3.899947956402916027e-03 2.923130671986263751e-01 4.995663987219955970e-03 2.953022691858795956e-01
2.280000000000000426e+01 -3.437174669678744188e-03 2.921830869302456390e-01 4.814772289714941422e-03 2.954712088207403498e-01
2.283000000000000185e+01 -3.475397199384389069e-03 2.928504418425791345e-01 4.511544998789807082e-03 2.954927684731715187e-01
2.286000000000000298e+01 -3.764427443180951016e-03 2.929187031821486320e-01 4.812845468793125470e-03 2.953055202244376232e-01
2.289000000000000412e+01 -3.628018377161090768e-03 2.934190607429015829e-01 4.600793000699487934e-03 2.954067994175759715e-01
2.292000000000000171e+01 -3.371213901403824487e-03 2.940105234926778666e-01 4.286990465451445687e-03 2.955305648997069157e-01
2.295000000000000284e+01 -3.806224176585604191e-03 2.932386621170796071e-01 5.049976295844027518e-03 2.953472721107616716e-01
2.298000000000000398e+01 -3.429542709566746339e-03 2.933060914852873013e-01 5.124617320224400530e-03 2.953041701218770965e-01
2.301000000000000156e+01 -3.634659877937429506e-03 2.938509816496778226e-01 4.436721115782638059e-03 2.949004117964311167e-01
2.304000000000000270e+01 -3.940791002875476678e-03 2.942456333707074156e-01 4.827934976307513004e-03 2.950963741789716654e-01
2.307000000000000384e+01 -3.793682510792373286e-03 2.942685714331539915e-01 4.314291005864556716e-03 2.952583321197609356e-01
2.310000000000000497e+01 -4.107720950350279843e-03 2.933088216073892474e-01 4.480084176192500323e-03 2.954352614352781514e-01
2.313000000000000256e+01 -4.697096604734607439e-03 2.934682129175923970e-01 4.731576689087635401e-03 2.954679516438313280e-01
2.316000000000000369e+01 -4.633793872972691297e-03 2.932138675905190395e-01 4.851086763677514568e-03 2.954437306427581400e-01
2.319000000000000483e+01 -3.753625116987069354e-03 2.920362937520862845e-01 4.890754717867928925e-03 2.956768291897455825e-01
2.322000000000000242e+01 -4.295493208825829079e-03 2.917687949100110645e-01 4.656645141167814472e-03 2.954689800153566526e-01
2.325000000000000355e+01 -4.064994414820888302e-03 2.916657503254710404e-01 4.774520737344856158e-03 2.957351223813998176e-01
2.328000000000000469e+01 -3.682794094357344505e-03 2.912169253876485397e-01 4.855371044480194520e-03 2.959873193054685658e-01
2.331000000000000227e+01 -3.401699610760311465e-03 2.916933175990216176e-01 4.252528819316925279e-03 2.961513952292547103e-01
2.334000000000000341e+01 -3.546564235078930594e-03 2.914211191937053913e-01 4.512263305901820232e-03 2.962658749951327386e-01
2.337000000000000455e+01 -3.896620302836661942e-03 2.928058666749729921e-01 4.570604711163661626e-03 2.962826941703462502e-01
2.340000000000000213e+01 -4.133872887780776217e-03 2.931173938756649333e-01 4.687785002047917260e-03 2.962377111564186705e-01
2.343000000000000327e+01 -3.764766824791432320e-03 2.933112405192640493e-01 4.698188397065927724e-03 2.963410336486871910e-01
2.346000000000000441e+01 -3.368646944110431640e-03 2.932618018690266171e-01 4.772899208976277841e-03 2.963597564113436555e-01
2.349000000000000199e+01 -2.988594208994221901e-03 2.922065427199559418e-01 4.492240127350055623e-03 2.960276494690154414e-01
2.352000000000000313e+01 -3.043732448084313091e-03 2.921827384718768128e-01 4.666220098526796534e-03 2.963879936863895725e-01
2.355000000000000426e+01 -3.051253880147930531e-03 2.916302769667354911e-01 4.533774231959331047e-03 2.962812535927648594e-01
2.358000000000000185e+01 -3.138715136030700847e-03 2.920525153235132843e-01 5.112258121859114546e-03 2.964095692640841273e-01
2.361000000000000298e+01 -2.280819836355307828e-03 2.917272931786109025e-01 6.047111650451353349e-03 2.966581105714162780e-01
2.364000000000000412e+01 -3.139799812173826865e-03 2.919218564650943870e-01 5.252178345582669827e-03 2.963586247268484297e-01
2.367000000000000171e+01 -2.469128548389099009e-03 2.915396785374558819e-01 5.114482131540309950e-03 2.962005350926458780e-01
2.370000000000000284e+01 -2.511024242069725965e-03 2.928082570193731859e-01 4.784029944257528477e-03 2.958847171177628743e-01
2.373000000000000398e+01 -2.393585911813156386e-03 2.928622608835275143e-01 4.817425700406441358e-03 2.962118721087724782e-01
2.376000000000000512e+01 -2.098473377723508726e-03 2.923156486343129190e-01 4.813085014372719961e-03 2.958929718414456400e-01
2.379000000000000270e+01 -2.594118540496070935e-03 2.929531280446503461e-01 4.753772672683065359e-03 2.956244745924069828e-01
2.382000000000000384e+01 -2.660287418924323077e-03 2.933336264722544717e-01 4.491450318583223300e-03 2.956514890205247936e-01
2.385000000000000497e+01 -2.112774803825989700e-03 2.924183729260761977e-01 5.142111307551933130e-03 2.960224455727973880e-01
2.388000000000000256e+01 -1.985610992513708872e-03 2.923481855895032622e-01 4.270544435503231817e-03 2.956487500023616821e-01
2.391000000000000369e+01 -2.336915915579163006e-03 2.918268919165215580e-01 4.547703270522673868e-03 2.957961971577565685e-01
2.394000000000000483e+01 -1.928961279491159253e-03 2.921094738299542248e-01 3.413642634897740002e-03 2.957902543818312635e-01
2.397000000000000242e+01 -3.240078255993372736e-03 2.931071535071049228e-01 4.131451997356538897e-03 2.957200778772080541e-01
2.400000000000000355e+01 -3.359647225840922680e-03 2.941968347453288724e-01 4.366914889548878520e-03 2.953943169290633719e-01
2.403000000000000469e+01 -2.840686027525407553e-03 2.943256917531681394e-01 3.661456871077661823e-03 2.954517873638151659e-01
2.406000000000000227e+01 -2.443797538457692653e-03 2.937647586770558705e-01 3.092335755875974534e-03 2.954264720811465295e-01
2.409000000000000341e+01 -2.886241495880126351e-03 2.940077420450096790e-01 3.114302189234141593e-03 2.958258739841739260e-01
2.412000000000000455e+01 -3.319187260833023068e-03 2.942574095104163456e-01 2.861015959275903242e-03 2.955763160415288415e-01
2.415000000000000213e+01 -2.732037665371334079e-03 2.942202048611551879e-01 2.889829513836872366e-03 2.957476505207155548e-01
2.418000000000000327e+01 -2.883409721726959418e-03 2.947120903248362511e-01 2.740049911281405848e-03 2.958932754549429278e-01
2.421000000000000441e+01 -2.451174499320196709e-03 2.944450761467588551e-01 3.248267703886198454e-03 2.962101303412141284e-01
2.424000000000000199e+01 -2.369991088341127927e-03 2.943233713883436353e-01 3.298265689972157411e-03 2.962002213492204161e-01
2.427000000000000313e+01 -2.332118702167873536e-03 2.941837854179761846e-01 2.882625600541754984e-03 2.963389791305828802e-01
2.430000000000000426e+01 -2.522492904842299488e-03 2.946078585308354869e-01 2.870704852110050886e-03 2.967613346192514712e-01
2.433000000000000185e+01 -2.504087074927774381e-03 2.934694547144361954e-01 3.050230257402475331e-03 2.967215117248439005e-01
2.436000000000000298e+01 -2.363326943143007064e-03 2.938577846363291668e-01 3.563373404412373269e-03 2.964538925699722327e-01
2.439000000000000412e+01 -1.946731813895596908e-03 2.936531451215019795e-01 3.171400658894429903e-03 2.965231669563728190e-01
2.442000000000000171e+01 -2.988699811110606674e-03 2.940151827218969727e-01 3.184152340800494585e-03 2.965703463027114517e-01
2.445000000000000284e+01 -2.457850185765608764e-03 2.937540478948094114e-01 3.748814309564751923e-03 2.965016308069714501e-01
2.448000000000000398e+01 -3.227678624688201658e-03 2.940988767987590125e-01 3.952750317259501323e-03 2.964647342481639969e-01
2.451000000000000512e+01 -3.021046350171641137e-03 2.943190320696339457e-01 3.792197399412056136e-03 2.963952981097369710e-01
2.454000000000000270e+01 -4.027234705473392573e-03 2.940558992766052482e-01 4.069217455651252813e-03 2.969384259963367967e-01
2.457000000000000384e+01 -3.822836418013841886e-03 2.945636542861905793e-01 3.986913480973020008e-03 2.966523862444016557e-01
2.460000000000000497e+01 -3.213904232145292639e-03 2.946127964246888498e-01 3.926254491275593672e-03 2.967214376229269646e-01
2.463000000000000256e+01 -3.985004274059011919e-03 2.946388279044330760e-01 3.612320981907890527e-03 2.970456481700620155e-01
2.466000000000000369e+01 -3.672858244334276101e-03 2.941630558189402000e-01 2.857228476485618174e-03 2.971321505537354302e-01
2.469000000000000483e+01 -2.723295845828199724e-03 2.947596141595211217e-01 3.671337014757969364e-03 2.966102468059323982e-01
2.472000000000000242e+01 -3.002859856008566197e-03 2.954115571491341408e-01 3.698119633403162965e-03 2.967664941872245055e-01
2.475000000000000355e+01 -3.051854678194798609e-03 2.960510314893499695e-01 4.560612379583495191e-03 2.966952670114959001e-01
2.478000000000000469e+01 -2.642753031175448797e-03 2.964819443393501563e-01 4.275791271480700040e-03 2.971295863128204373e-01
2.481000000000000227e+01 -2.868662262929033702e-03 2.968056322246280798e-01 3.700100823193275268e-03 2.967087918729835461e-01
2.484000000000000341e+01 -3.056040355143063714e-03 2.971797615901204948e-01 4.285238535755797606e-03 2.970895076622036557e-01
2.487000000000000455e+01 -3.601017429477271214e-03 2.967755657839706851e-01 4.488272619899369431e-03 2.969848364831117471e-01
2.490000000000000213e+01 -3.064351529237452354e-03 2.959191463804148325e-01 4.421918664582524805e-03 2.972773923044217392e-01
2.493000000000000327e+01 -2.897799917345955656e-03 2.955836150112510774e-01 3.697186753441217277e-03 2.973784847558655353e-01
2.496000000000000441e+01 -2.137419607329715809e-03 2.958048744130007401e-01 2.826234999025789563e-03 2.976124789540909865e-01
2.499000000000000199e+01 -2.478263750633091789e-03 2.959992350116954496e-01 2.644246135713346213e-03 2.977064719674249460e-01
2.502000000000000313e+01 -2.273137344645181912e-03 2.966016347181871238e-01 2.448720136762116972e-03 2.978530279667203073e-01
2.505000000000000426e+01 -2.530431759880991116e-03 2.965133390968984761e-01 2.901431431580836495e-03 2.982069097289997139e-01
2.508000000000000185e+01 -1.811123419663163148e-03 2.977043497469459288e-01 2.251523719264181267e-03 2.980519221876329339e-01
2.511000000000000298e+01 -2.450162184982063174e-03 2.971384276911807065e-01 2.766600398048435494e-03 2.980944070115611466e-01
2.514000000000000412e+01 -1.854334371374277701e-03 2.974252089707026814e-01 2.147826488322679417e-03 2.978782434691738534e-01
2.517000000000000526e+01 -2.292667855481989037e-03 2.969781187466790096e-01 1.390907750641878771e-03 2.981287904479491546e-01
2.520000000000000284e+01 -1.972529333850281397e-03 2.972501830046564431e-01 2.544504177052653304e-03 2.977479839941066797e-01
2.523000000000000398e+01 -2.677756057075431073e-03 2.975939684220737513e-01 2.548969648732302140e-03 2.979243770941061853e-01
2.526000000000000512e+01 -2.511299647493858700e-03 2.983392673809078799e-01 2.593245234856156323e-03 2.981837534158475189e-01
2.529000000000000270e+01 -2.726608869910274180e-03 2.985117991182185682e-01 2.290460956946849258e-03 2.977520710920906200e-01
2.532000000000000384e+01 -2.755774153099022072e-03 2.982321163854383395e-01 2.634158815585041502e-03 2.976666662096268956e-01
2.535000000000000497e+01 -2.980636275834558369e-03 2.978820761700172737e-01 2.868991600815995469e-03 2.975919356048923881e-01
2.538000000000000256e+01 -2.240206511429865266e-03 2.987243824436619510e-01 2.433866307187004807e-03 2.973247927131945079e-01
2.541000000000000369e+01 -2.655709254286597876e-03 2.991991774406937976e-01 2.977252843267663707e-03 2.974184713013564574e-01
2.544000000000000483e+01 -2.349819833011301817e-03 2.991827105374290641e-01 2.370455804174054215e-03 2.971348728275692852e-01
2.547000000000000242e+01 -2.458437579086147906e-03 3.000190177349467691e-01 1.835580596963648503e-03 2.968028791656532883e-01
2.550000000000000355e+01 -2.188499913235220085e-03 3.007765139336923133e-01 2.180157290684325844e-03 2.968727606678397968e-01
2.553000000000000469e+01 -2.165110080026066974e-03 3.012156340539163812e-01 1.980650957474017204e-03 2.970660025470432397e-01
2.556000000000000227e+01 -2.384402069029123439e-03 3.002068493661415038e-01 2.101918412709902206e-03 2.971362289645875232e-01
2.559000000000000341e+01 -2.370474912642750454e-03 2.993668900685527712e-01 2.532549992445010112e-03 2.970774791087891775e-01
2.562000000000000455e+01 -2.195999934469061721e-03 2.997211201615069820e-01 2.065975257404040200e-03 2.969437234056004349e-01
2.565000000000000213e+01 -2.404411469931200251e-03 3.008050953591995258e-01 1.693169123732851666e-03 2.972562806720691064e-01
2.568000000000000327e+01 -1.985243106657930134e-03 3.002919195722818513e-01 1.875316498627932482e-03 2.973059841136039272e-01
2.571000000000000441e+01 -2.365183439250517772e-03 3.004250239900972952e-01 2.113007257603993772e-03 2.973532225948951058e-01
2.574000000000000199e+01 -2.034836786214855309e-03 3.001550251366061906e-01 2.312116086584770080e-03 2.972327976997542476e-01
2.577000000000000313e+01 -1.404032551270417706e-03 2.992978790102519548e-01 2.420580650300152570e-03 2.973106251517677046e-01
2.580000000000000426e+01 -2.709535099361115584e-03 2.984671371684745056e-01 2.118605882585500311e-03 2.973690300511926399e-01
2.583000000000000540e+01 -1.616127480160822749e-03 2.974874138660256184e-01 2.231322694350446056e-03 2.974370054691305998e-01
2.586000000000000298e+01 -2.217264888237591158e-03 2.970255694179787520e-01 2.318368425886063733e-03 2.971083425311357162e-01
2.589000000000000412e+01 -2.367812269619684606e-03 2.961507571321774224e-01 2.239761353274083433e-03 2.971951673137279704e-01
2.592000000000000526e+01 -2.667303728178915811e-03 2.967660822082872629e-01 2.588394835207341593e-03 2.975056337031768972e-01
2.595000000000000284e+01 -3.095086133776514536e-03 2.969403942988938505e-01 2.473152939639899905e-03 2.974637547275195693e-01
2.598000000000000398e+01 -2.209874269707534644e-03 2.969861479649283931e-01 1.689641502272243301e-03 2.974886564683403289e-01
2.601000000000000512e+01 -2.360336582716282550e-03 2.973967922279322496e-01 1.858891018511554805e-03 2.973457738483353263e-01
2.604000000000000270e+01 -1.761765053790886881e-03 2.977418932686978215e-01 1.647081055838217623e-03 2.976409797592725059e-01
2.607000000000000384e+01 -2.345686616350373122e-03 2.981756454277509905e-01 1.417103784774775832e-03 2.977715072656378914e-01
2.610000000000000497e+01 -2.048380335637700611e-03 2.983624387456741411e-01 1.247617064220829519e-03 2.977974422941126464e-01
2.613000000000000256e+01 -2.553195064490143551e-03 2.988204024212125498e-01 1.137465699984407941e-03 2.977802544204469770e-01
2.616000000000000369e+01 -2.422949098070059648e-03 2.986840559526843242e-01 3.563145496620068187e-04 2.973735581772690706e-01
2.619000000000000483e+01 -2.579767914678399165e-03 2.988599171259324061e-01 9.230967395210676329e-04 2.976214952265673341e-01
2.622000000000000242e+01 -2.477628923088337487e-03 2.977647350379445390e-01 1.206294744017233356e-04 2.975633392742910166e-01
2.625000000000000355e+01 -1.993709296093659766e-03 2.974773122534951630e-01 2.515703290917326029e-04 2.977737403218800316e-01
2.628000000000000469e+01 -2.252608789179433302e-03 2.979440030787975369e-01 2.320742231505246167e-04 2.976256149118531313e-01
2.631000000000000227e+01 -1.962577172416213322e-03 2.971919159954615752e-01 4.098528028809722557e-04 2.978711186297157698e-01
2.634000000000000341e+01 -2.227795829549350515e-03 2.969948219352903651e-01 9.939215003196277820e-05 2.977003561610200300e-01
2.637000000000000455e+01 -2.336116568198987054e-03 2.972156194270302310e-01 3.564308002496074934e-04 2.979777220500930413e-01
2.640000000000000213e+01 -2.286057053658363536e-03 2.985016043493294857e-01 1.901094569121131173e-04 2.973711400229439583e-01
2.643000000000000327e+01 -3.072474284585013926e-03 2.989839488126241340e-01 1.116883506913080026e-05 2.974839641696154224e-01
2.646000000000000441e+01 -3.287633553164193145e-03 2.985835877731412014e-01 6.258112575496799224e-05 2.975909745879763979e-01
2.649000000000000199e+01 -3.141115472384714558e-03 2.986198113359525008e-01 -1.125290522736577259e-04 2.976984702910978053e-01
2.652000000000000313e+01 -3.062819985297227099e-03 2.982965763686163951e-01 -1.780042274088788901e-04 2.973479245656512338e-01
2.655000000000000426e+01 -2.832244586489562899e-03 2.986607906826391767e-01 -8.397146288635637390e-04 2.972375393053883763e-01
2.658000000000000540e+01 -2.907207726691951599e-03 2.978537571584992660e-01 -9.080259031168935735e-04 2.978681692925015390e-01
2.661000000000000298e+01 -3.667580762390043603e-03 2.965248241086834158e-01 -1.663775083950991274e-04 2.979152012231235380e-01
2.664000000000000412e+01 -3.410763723341148079e-03 2.961588387908368203e-01 -5.277492210534751038e-04 2.981425593544912989e-01
2.667000000000000526e+01 -3.788636288786229045e-03 2.954291934523715080e-01 1.994836047864989581e-04 2.984601925677068945e-01
2.670000000000000284e+01 -3.708902410768821767e-03 2.956211758749730523e-01 -2.167677167863590881e-05 2.980996900633151592e-01
2.673000000000000398e+01 -3.616358380367334924e-03 2.966771781689708787e-01 -5.032923228986962982e-05 2.974480680811934508e-01
2.676000000000000512e+01 -3.697995109313012563e-03 2.966916784878946833e-01 -1.622595795865988677e-04 2.973192339838450216e-01
2.679000000000000270e+01 -4.317497138691894776e-03 2.969477946157560444e-01 -5.782922815334989863e-04 2.973017250708712145e-01
2.682000000000000384e+01 -4.936601152318531582e-03 2.979400786852265393e-01 1.066943342370452186e-04 2.974792238433354163e-01
2.685000000000000497e+01 -4.202660260966828432e-03 2.974764557275476617e-01 5.048297293389625295e-04 2.975666915410410396e-01
2.688000000000000256e+01 -4.162967075258539040e-03 2.969566839423464222e-01 4.619894535051738416e-04 2.972844455453247936e-01
2.691000000000000369e+01 -4.519282603924756891e-03 2.971113041395757604e-01 4.331690341728977600e-04 2.970402633337043130e-01
2.694000000000000483e+01 -4.089744050720600654e-03 2.969059363613578695e-01 4.162661176202453461e-04 2.969042284362211626e-01
2.697000000000000242e+01 -3.845501992553179704e-03 2.961285626799691206e-01 3.751788623865826011e-04 2.971945153165469478e-01
2.700000000000000355e+01 -4.388056752302138541e-03 2.964650913964005374e-01 1.704481068924845744e-04 2.970517102245259777e-01
2.703000000000000469e+01 -5.033455739466674572e-03 2.960987941230944775e-01 -5.674578967300725196e-04 2.968266947940134126e-01
2.706000000000000227e+01 -4.265160255468081196e-03 2.962765458602268920e-01 -2.227290098499867810e-05 2.965743030748250741e-01
2.709000000000000341e+01 -4.109193331685689898e-03 2.958401537856972796e-01 3.439510993684669060e-04 2.964194611042662575e-01
2.712000000000000455e+01 -4.982178821202887242e-03 2.952648224164448054e-01 3.567507322103091738e-04 2.967032397043843917e-01
2.715000000000000213e+01 -4.198470777880047855e-03 2.954043493057091352e-01 -1.122709392231691083e-04 2.966248915607295200e-01
2.718000000000000327e+01 -4.403579766712351073e-03 2.957669483310673142e-01 -6.517592473261890618e-04 2.966616753900956915e-01
2.721000000000000441e+01 -4.803223004793411022e-03 2.962855923564017280e-01 -2.080256639036548449e-04 2.963516081525394696e-01
2.724000000000000554e+01 -4.264721000305837784e-03 2.971001007539005867e-01 -5.477283885890749104e-04 2.960323215409861319e-01
2.727000000000000313e+01 -4.402470204552866306e-03 2.970156019046320539e-01 3.294332128100929680e-05 2.962276309551411524e-01
2.730000000000000426e+01 -4.581428140728482923e-03 2.969356929158631919e-01 -8.200856461769712169e-04 2.963954282416530472e-01
2.733000000000000540e+01 -4.924584011996691046e-03 2.968023047881466203e-01 -9.855830003919763271e-04 2.965930610933401601e-01
2.736000000000000298e+01 -4.745410821118456468e-03 2.974477447991291656e-01 -5.072109078843034524e-04 2.965394562102592335e-01
2.739000000000000412e+01 -4.732978733373638391e-03 2.978350273795066228e-01 -3.647270079707443102e-04 2.964904977575124057e-01
2.742000000000000526e+01 -5.629267432794682335e-03 2.981506327742741158e-01 -1.049650136254909327e-03 2.968402197163080292e-01
2.745000000000000284e+01 -6.307086026952846147e-03 2.988149691209524006e-01 -5.948220916469626474e-04 2.964070880244260575e-01
2.748000000000000398e+01 -5.359113993528841213e-03 2.972220193399349730e-01 -9.034398391203346534e-04 2.966197435631841572e-01
2.751000000000000512e+01 -5.908985831810986689e-03 2.971879204676989294e-01 -1.396299309612825112e-04 2.962505763664515790e-01
2.754000000000000270e+01 -6.147208374090329386e-03 2.971485328656456870e-01 -1.031706013176703074e-03 2.962714918523501884e-01
2.757000000000000384e+01 -5.969537122389345640e-03 2.980339528509367009e-01 -6.979450182205138020e-04 2.960504924183667841e-01
2.760000000000000497e+01 -6.581491512270942756e-03 2.974829143794458508e-01 -5.212529866429616021e-04 2.963485965993805094e-01
2.763000000000000256e+01 -6.063855244846760861e-03 2.976164034952749615e-01 -1.373174349507677583e-03 2.967633916240702829e-01
2.766000000000000369e+01 -6.505730353556171686e-03 2.985341618894684634e-01 -1.360080951575137753e-03 2.970246852559352835e-01
2.769000000000000483e+01 -5.954927992683045623e-03 2.974369310565904145e-01 -1.261843439740006900e-03 2.974114702744402039e-01
2.772000000000000242e+01 -5.781053770461230812e-03 2.964166484875659924e-01 -1.477673280479763207e-03 2.974986113239887486e-01
2.775000000000000355e+01 -5.675716080726478374e-03 2.959483326771595868e-01 -2.027038955525362063e-03 2.971089302523435838e-01
2.778000000000000469e+01 -5.163367174966904116e-03 2.957388991142494428e-01 -2.544402104855181257e-03 2.976839029964963856e-01
2.781000000000000227e+01 -5.180603561085517228e-03 2.955976619223538160e-01 -2.843271642427036561e-03 2.979587791227203408e-01
2.784000000000000341e+01 -5.305734585353993893e-03 2.956549728480001304e-01 -2.712503619538231270e-03 2.981253994469982294e-01
2.787000000000000455e+01 -4.750585713866328774e-03 2.959724681720469208e-01 -2.756827883705015303e-03 2.985180712137059378e-01
2.790000000000000568e+01 -5.208157261996304577e-03 2.953072802440944722e-01 -3.356428150592116744e-03 2.981774157454202268e-01
2.793000000000000327e+01 -5.389025416814963165e-03 2.961961045766038358e-01 -2.068789310793794911e-03 2.982599642311816734e-01
2.796000000000000441e+01 -5.532837962543224464e-03 2.969119445112878841e-01 -2.754606836331885411e-03 2.985247188859168066e-01
2.799000000000000554e+01 -6.105580568025903432e-03 2.974806654105902615e-01 -2.279584185756577952e-03 2.978199536928310409e-01
2.802000000000000313e+01 -5.879713954983212254e-03 2.978349845231839099e-01 -2.488081875319680947e-03 2.980091839146417065e-01
2.805000000000000426e+01 -5.393517044418816297e-03 2.972582794601686951e-01 -2.780694525471805179e-03 2.974142607933299987e-01
2.808000000000000540e+01 -4.525923093955497301e-03 2.978960205880606393e-01 -2.827852768050198584e-03 2.978876841998321368e-01
2.811000000000000298e+01 -4.916414863198714791e-03 2.984772205167570691e-01 -2.417609732262571143e-03 2.979485746197101381e-01
2.814000000000000412e+01 -5.172973847502926326e-03 2.981068614567800035e-01 -2.703064753494466288e-03 2.977894564186326365e-01
2.817000000000000526e+01 -4.996960571529096562e-03 2.984941024622488337e-01 -2.240200421497973160e-03 2.976500727567117921e-01
2.820000000000000284e+01 -6.325005850086440340e-03 2.982677796010567706e-01 -2.644728020343545261e-03 2.971799656136545065e-01
2.823000000000000398e+01 -5.422469442411204099e-03 2.986995814912812852e-01 -2.567670310749003981e-03 2.969137452490777651e-01
2.826000000000000512e+01 -5.477373427231091441e-03 2.995113613137528885e-01 -2.194284160406012596e-03 2.970174889008868613e-01
2.829000000000000270e+01 -4.761650899864133812e-03 2.993390248718191815e-01 -2.223729764592619063e-03 2.970853776659728163e-01
2.832000000000000384e+01 -4.890456978605128846e-03 2.990330499947505549e-01 -1.898254447080693907e-03 2.970740073408258963e-01
2.835000000000000497e+01 -5.470634007553432099e-03 2.986766264335384280e-01 -3.046162872778257480e-03 2.972357867420099553e-01
2.838000000000000256e+01 -4.525004793201281572e-03 2.983400014260059185e-01 -2.839447445343812326e-03 2.972092147666332562e-01
2.841000000000000369e+01 -4.745860787471634090e-03 2.983197288549436221e-01 -2.303564845993810728e-03 2.970323341360572300e-01
2.844000000000000483e+01 -4.568320925615543260e-03 2.973727672775657860e-01 -2.819241224061630469e-03 2.970427848296273154e-01
2.847000000000000242e+01 -5.118563498472061823e-03 2.976454178418571628e-01 -3.223374367094411497e-03 2.968743270092048525e-01
2.850000000000000355e+01 -4.866001695917776537e-03 2.983092906006962197e-01 -2.972358535500374543e-03 2.972032237833041601e-01
2.853000000000000469e+01 -4.382096545319846825e-03 2.984814656940245614e-01 -2.969800555903567840e-03 2.970906812076990478e-01
2.856000000000000583e+01 -4.357633550603146055e-03 2.988746415487782970e-01 -2.770395460195973492e-03 2.971667601065536291e-01
2.859000000000000341e+01 -4.738099618947666514e-03 2.985005762691866904e-01 -2.691796110597777236e-03 2.974189435191938458e-01
2.862000000000000455e+01 -4.401860875382079819e-03 2.986241867002502604e-01 -2.962855089007954135e-03 2.974776762928341145e-01
2.865000000000000568e+01 -4.402169091189067629e-03 2.982247665513616530e-01 -3.516980917763312675e-03 2.975821729470831123e-01
2.868000000000000327e+01 -4.440125627998892099e-03 2.981719288703347237e-01 -2.930140978049777800e-03 2.978351239902148895e-01
2.871000000000000441e+01 -3.893463616568837438e-03 2.988025672702921964e-01 -2.797457738180630926e-03 2.979260602046610029e-01
2.874000000000000554e+01 -3.704891930898068786e-03 2.993693751912612777e-01 -2.536444765276035795e-03 2.976217438447997798e-01
2.877000000000000313e+01 -2.685611735769644071e-03 3.001738192241639736e-01 -3.028304470648834901e-03 2.974675409230443379e-01
2.880000000000000426e+01 -2.793654741686579790e-03 2.999307094092090731e-01 -3.664041770202852710e-03 2.974719911220005120e-01
2.883000000000000540e+01 -2.923720700680809692e-03 2.995557139056556073e-01 -3.222842792437563553e-03 2.972321182282776642e-01
2.886000000000000298e+01 -3.087816970263279615e-03 2.993557519621566909e-01 -2.925606296304228415e-03 2.973338000482632082e-01
2.889000000000000412e+01 -3.165259468579262325e-03 2.988776471719859495e-01 -2.547076008611370845e-03 2.979780221298381493e-01
2.892000000000000526e+01 -3.863154298308524304e-03 2.988748808309310556e-01 -3.130253087151757541e-03 2.975866266362032775e-01
2.895000000000000284e+01 -3.946570345875755059e-03 3.002804406110161084e-01 -3.219877630102674360e-03 2.977515196226801497e-01
2.898000000000000398e+01 -3.690661927740146453e-03 3.001614175219889935e-01 -2.768879973969573527e-03 2.980457987331886494e-01
2.901000000000000512e+01 -3.908473052649297230e-03 3.002350260344576194e-01 -3.505904534119586025e-03 2.981302874014279958e-01
2.904000000000000270e+01 -3.120766288655985043e-03 2.992352030358095272e-01 -2.887576611067754762e-03 2.983940145756371343e-01
2.907000000000000384e+01 -3.247286504177049338e-03 2.983095816376043485e-01 -2.592158411527156758e-03 2.984587556464626812e-01
2.910000000000000497e+01 -3.071584953198924772e-03 2.979629905718373939e-01 -2.909918315019854873e-03 2.984010467683196333e-01
2.913000000000000256e+01 -2.885988309178855182e-03 2.972719810532199469e-01 -2.944644729604539712e-03 2.983804185784192375e-01
2.916000000000000369e+01 -3.032713142867238254e-03 2.968793558245469422e-01 -2.141008039126202078e-03 2.983572820191989217e-01
2.919000000000000483e+01 -3.269493877316898001e-03 2.962849935385100109e-01 -2.205530558294310772e-03 2.983852294755515167e-01
2.922000000000000242e+01 -2.809832736641704187e-03 2.961288464507653151e-01 -2.684807259055954631e-03 2.982200118545921819e-01
2.925000000000000355e+01 -2.892172584784691303e-03 2.959523108265010860e-01 -1.765476953477507216e-03 2.983870252413931001e-01
2.928000000000000469e+01 -2.305912048923497437e-03 2.963018092201877840e-01 -2.378408047066016273e-03 2.978544197424667916e-01
2.931000000000000583e+01 -2.053139835764494769e-03 2.958932730788855769e-01 -2.577980691470194152e-03 2.979692297324541550e-01
2.934000000000000341e+01 -1.968196131506005919e-03 2.951243080575080002e-01 -2.559805896312994378e-03 2.980801817086084493e-01
2.937000000000000455e+01 -1.679451037023937943e-03 2.942397339559440494e-01 -2.733769665079321953e-03 2.977539796585684795e-01
2.940000000000000568e+01 -2.289315293865556988e-03 2.941460184745593454e-01 -2.839922436595143651e-03 2.977697715798309219e-01
2.943000000000000327e+01 -1.831321754570680582e-03 2.937589760781195158e-01 -2.506707353539638916e-03 2.978523787827314639e-01
2.946000000000000441e+01 -2.496723861173166803e-03 2.942511557493096008e-01 -2.191328872089171043e-03 2.979936781981265548e-01
2.949000000000000554e+01 -2.233626809292288407e-03 2.935677990204591525e-01 -2.286347325150761556e-03 2.978326081564516836e-01
2.952000000000000313e+01 -1.997125154733270236e-03 2.933751254421984589e-01 -2.441982906148165711e-03 2.979490929306805036e-01
2.955000000000000426e+01 -2.779429609337191742e-03 2.931374853256957236e-01 -2.840424251583262283e-03 2.979202391221587587e-01
2.958000000000000540e+01 -2.208840758733732201e-03 2.921471038435902168e-01 -2.985374141938335057e-03 2.981287822680662170e-01
2.961000000000000298e+01 -2.760761711641634975e-03 2.918065272065467619e-01 -2.843360894946189710e-03 2.980792639780625031e-01
2.964000000000000412e+01 -2.925817830469079617e-03 2.917714594485470991e-01 -2.816754010233513128e-03 2.981750195206325227e-01
2.967000000000000526e+01 -2.989125413388915575e-03 2.916409215294456514e-01 -2.835449702585424170e-03 2.983746973984663931e-01
2.970000000000000284e+01 -2.140806917033555301e-03 2.911341009320972395e-01 -2.855370588110583974e-03 2.984244248422244783e-01
2.973000000000000398e+01 -2.185715160475165675e-03 2.907509239082591845e-01 -2.457966789946586239e-03 2.987992638655341815e-01
2.976000000000000512e+01 -2.428646945058177131e-03 2.913948697501987928e-01 -2.561938313111800092e-03 2.987431589017918721e-01
2.979000000000000270e+01 -1.808016251563682175e-03 2.913681801544568684e-01 -2.642249084510273072e-03 2.985502881015109078e-01
2.982000000000000384e+01 -2.164538300133078685e-03 2.906078166790532213e-01 -1.847840928630439805e-03 2.989195860131663718e-01
2.985000000000000497e+01 -2.303537142971601170e-03 2.904120414653467153e-01 -2.046799254855180550e-03 2.990619611506273867e-01
2.988000000000000256e+01 -2.364387520273236731e-03 2.901766553766408352e-01 -2.229937436637463577e-03 2.992748514663614023e-01
2.991000000000000369e+01 -1.863107480348014100e-03 2.909905531384361366e-01 -2.845727094784922251e-03 2.985407683721142402e-01
2.994000000000000483e+01 -1.984689337370837414e-03 2.917450966835856141e-01 -2.621729529285188320e-03 2.987343428159177638e-01
2.997000000000000597e+01 -2.492139661038783593e-03 2.930596341403600702e-01 -3.355723545520938877e-03 2.985057032549621736e-01
