# Supplementary material for: Chronology of motor-mediated microtubule streaming
Source: eLife. 2019 Jan 2;8:e39694. doi: 10.7554/eLife.39694 (PMC6338466; doi:10.7554/eLife.39694)
Supplement: Figure 5—source data 1. [file elife-39694-fig5-data1.zip › fig05/5b.txt]

FIG 5B

x_axis lag times	 pa=0.0			  pa=0.2		   pa=0.4		    pa=0.6		     pa=0.8		      pa=1.0
3.000000000000000583e-02 6.895377183447617409e-01 7.457769785463901346e-01 7.815090673143312294e-01 8.004069439405767650e-01 8.065211208198242998e-01 8.028237030438424293e-01
6.000000000000001166e-02 6.352521843329702600e-01 6.872545767678315265e-01 7.151719719898841365e-01 7.216644970185385199e-01 7.106666670898269533e-01 6.877666610738295550e-01
9.000000000000001055e-02 6.070119183348464675e-01 6.535603948182528988e-01 6.695674138774565520e-01 6.591225660372804773e-01 6.304187159321275047e-01 5.956927946873341595e-01
1.200000000000000233e-01 5.886642860658027887e-01 6.297063605823434163e-01 6.328772946411174161e-01 6.057149148246234738e-01 5.655135556219190729e-01 5.269674583335625107e-01
1.500000000000000222e-01 5.740152981223403117e-01 6.097019794438716112e-01 6.007336737427659834e-01 5.602017562727275024e-01 5.155218643741190654e-01 4.771158763742345821e-01
1.800000000000000211e-01 5.617267552808886677e-01 5.919210831021508579e-01 5.710138810416423016e-01 5.222058217194234242e-01 4.754827418091248648e-01 4.389628552420152818e-01
2.100000000000000200e-01 5.511509688827175291e-01 5.761775573946492646e-01 5.447422235901451248e-01 4.899469329569826614e-01 4.437550819849320760e-01 4.071180077980066647e-01
2.400000000000000466e-01 5.415103540178172192e-01 5.620693040932051021e-01 5.204846066376246361e-01 4.616305595497043335e-01 4.177161334174882557e-01 3.811297942502387404e-01
2.700000000000000178e-01 5.319252025025463793e-01 5.480749909779332185e-01 4.987098415395186946e-01 4.373234422286710332e-01 3.953032016102465684e-01 3.572421891014964102e-01
3.000000000000000444e-01 5.229281002479789775e-01 5.354212989077558049e-01 4.778720010487380598e-01 4.163604282695838599e-01 3.742900255948047317e-01 3.364149592489028562e-01
3.300000000000000711e-01 5.154627498413626441e-01 5.221954874021834669e-01 4.582330240782117592e-01 3.973224035376320407e-01 3.556562030913212880e-01 3.178621215033921033e-01
3.600000000000000422e-01 5.085542852577843442e-01 5.102294971303695803e-01 4.414492094757483942e-01 3.795816264387081862e-01 3.387429195446959307e-01 3.014335875799108999e-01
3.900000000000000688e-01 5.007835423040638556e-01 4.986305440267255751e-01 4.257290842191604474e-01 3.639295569765549354e-01 3.230987131088658426e-01 2.857315274795212412e-01
4.200000000000000400e-01 4.945157577458015874e-01 4.878312259812160878e-01 4.104429510421518934e-01 3.487318949789323108e-01 3.083636403315943575e-01 2.721300823281102010e-01
4.500000000000000666e-01 4.877363161839098904e-01 4.770247175351487456e-01 3.956238177122672894e-01 3.347063583573014478e-01 2.948565689663180667e-01 2.593641120122001098e-01
4.800000000000000933e-01 4.811991405042665981e-01 4.667356120151686660e-01 3.835041558467041645e-01 3.226311610587427881e-01 2.821564916187463412e-01 2.467832148337827380e-01
5.100000000000001199e-01 4.749993138780480573e-01 4.559918497178681029e-01 3.709011537731324859e-01 3.112060105507563623e-01 2.707279582299461085e-01 2.357713108613070929e-01
5.400000000000000355e-01 4.689055410438923710e-01 4.465312983942938407e-01 3.595122643123186412e-01 2.998166350148016024e-01 2.601402960827927657e-01 2.259248784482192907e-01
5.700000000000000622e-01 4.634839528592029634e-01 4.375654382983852342e-01 3.479713030268676288e-01 2.889266632546551028e-01 2.502481383015301430e-01 2.160178195564719239e-01
6.000000000000000888e-01 4.581955859288819877e-01 4.281020508921096202e-01 3.371447889457618308e-01 2.784969073451077914e-01 2.410530803604442607e-01 2.060533267651634137e-01
6.300000000000001155e-01 4.521845054528870200e-01 4.194691716564721284e-01 3.277723117517941098e-01 2.691999717105857393e-01 2.311965755808879086e-01 1.971161284582922946e-01
6.600000000000001421e-01 4.476444027666586223e-01 4.107035288083806801e-01 3.184196909218287574e-01 2.604106275591547837e-01 2.226668486860119422e-01 1.888588962704691454e-01
6.900000000000000577e-01 4.419888447528945719e-01 4.021548076787671011e-01 3.084451465598629927e-01 2.518536696793477470e-01 2.145127921769253154e-01 1.817192623558986364e-01
7.200000000000000844e-01 4.366000547035926438e-01 3.947538006820640044e-01 2.996381014049903646e-01 2.434584897731736364e-01 2.066383203788999534e-01 1.738388101526090468e-01
7.500000000000001110e-01 4.323114829806593562e-01 3.858767077515415922e-01 2.913602806320263472e-01 2.356810215464463232e-01 1.993472095759282192e-01 1.665443977793871211e-01
7.800000000000001377e-01 4.275205366301710885e-01 3.777409992701824537e-01 2.837112253712129606e-01 2.280944670965966425e-01 1.920930792240251872e-01 1.599338732667507923e-01
8.100000000000001643e-01 4.219847122036253229e-01 3.710252905587729799e-01 2.755856389749681279e-01 2.211268355375380912e-01 1.855553774539923095e-01 1.540794534250444769e-01
8.400000000000000799e-01 4.173620222015492764e-01 3.635141001560747709e-01 2.684886224803312293e-01 2.146409275171609066e-01 1.790166280379454911e-01 1.484653723708432294e-01
8.700000000000001066e-01 4.124877459920800460e-01 3.566870897281998465e-01 2.604845807470321795e-01 2.086945023447215330e-01 1.729156507655116304e-01 1.430924974547436168e-01
9.000000000000001332e-01 4.078399599809676701e-01 3.500322296925647558e-01 2.543838183554886223e-01 2.027343955563954969e-01 1.673373469141554715e-01 1.381727612142128470e-01
9.300000000000001599e-01 4.037275090174696768e-01 3.436773174866838421e-01 2.475908668017726688e-01 1.967876186326721344e-01 1.619425629463859817e-01 1.335066249784138126e-01
9.600000000000001865e-01 3.988428987759647937e-01 3.378108255317519015e-01 2.408280943499779836e-01 1.911546827552059735e-01 1.566563371142779548e-01 1.287723816765178331e-01
9.900000000000001021e-01 3.949237077684479846e-01 3.304462231272304873e-01 2.354000710427669452e-01 1.860865291870631433e-01 1.516285917609399014e-01 1.239702883727313854e-01
1.020000000000000240e+00 3.905809051408555277e-01 3.246267430024343259e-01 2.289588024445790015e-01 1.816051465049427494e-01 1.464899590392185758e-01 1.195770382712287860e-01
1.050000000000000044e+00 3.874546633393455286e-01 3.192117358536995519e-01 2.237276468185224187e-01 1.760600928507011220e-01 1.423702045068080402e-01 1.148871236679215313e-01
1.080000000000000071e+00 3.830467490287281507e-01 3.135023691765157494e-01 2.180282176907797353e-01 1.708508740501101242e-01 1.374542782209516867e-01 1.103677042376625117e-01
1.110000000000000098e+00 3.788973295977606792e-01 3.074348498425533149e-01 2.132431378969764646e-01 1.651291223427848731e-01 1.333948517344943907e-01 1.064692764200696473e-01
1.140000000000000124e+00 3.758495062721534108e-01 3.007710768409087576e-01 2.075676712584404449e-01 1.607692788100586467e-01 1.290259966074847053e-01 1.029166637062354228e-01
1.170000000000000151e+00 3.714790387919150172e-01 2.963041350877871905e-01 2.030865317441888918e-01 1.570453443733628163e-01 1.253408324615910008e-01 9.910796625782392066e-02
1.200000000000000178e+00 3.675817019490809079e-01 2.911683033879409743e-01 1.991956900190304802e-01 1.529975651496997546e-01 1.211762432601046768e-01 9.474604098288941234e-02
1.230000000000000204e+00 3.653626367652617057e-01 2.868761262958314795e-01 1.941638224737526341e-01 1.484959026104999413e-01 1.176987313678161673e-01 9.135346572557390132e-02
1.260000000000000231e+00 3.603221019879673248e-01 2.814085485575327228e-01 1.900720088822442921e-01 1.441954967660004083e-01 1.141607316668278305e-01 8.837604326866332904e-02
1.290000000000000258e+00 3.562843494243228548e-01 2.763825525305156905e-01 1.857060322397053875e-01 1.404975351266153361e-01 1.106252477026635761e-01 8.570550680839594815e-02
1.320000000000000284e+00 3.537306201646872594e-01 2.714860899859117271e-01 1.808905655471602092e-01 1.362821670786384942e-01 1.069331292930802979e-01 8.333781067810130949e-02
1.350000000000000089e+00 3.495573548391113228e-01 2.665987603917389093e-01 1.771770147247633265e-01 1.324592136804874087e-01 1.040492222133495570e-01 8.094265714199400108e-02
1.380000000000000115e+00 3.462010694159928237e-01 2.626095038430876771e-01 1.736850270486628434e-01 1.286125488380418513e-01 1.009791891849457501e-01 7.843070547377739565e-02
1.410000000000000142e+00 3.421607181466550518e-01 2.588680339684169551e-01 1.693768634769244885e-01 1.251463615224545078e-01 9.834534243022452493e-02 7.598205761051191054e-02
1.440000000000000169e+00 3.388138082536301665e-01 2.540548379745666274e-01 1.658984435529440304e-01 1.216626954542090466e-01 9.512400755653149798e-02 7.347808726639415422e-02
1.470000000000000195e+00 3.351953797282873904e-01 2.495469414254527507e-01 1.623436155220014943e-01 1.181554876558226219e-01 9.294163907517916101e-02 7.125014600729517866e-02
1.500000000000000222e+00 3.320824915711185765e-01 2.453507567246824284e-01 1.593947701299387454e-01 1.148614918363285442e-01 8.995178456895369656e-02 6.939481735938801688e-02
1.530000000000000249e+00 3.288668939678998093e-01 2.418122448190336282e-01 1.556662140363792579e-01 1.116044884230951162e-01 8.798230833168441123e-02 6.804579286175349573e-02
1.560000000000000275e+00 3.267577349472584602e-01 2.375468857721519944e-01 1.515708964410388271e-01 1.092378133226709069e-01 8.559461896780506951e-02 6.622839384673184782e-02
1.590000000000000302e+00 3.232065320107725404e-01 2.337198884181022063e-01 1.486817960947466322e-01 1.061424555801810943e-01 8.287855998303450544e-02 6.395291489089971471e-02
1.620000000000000329e+00 3.204486420590600959e-01 2.293923024386845810e-01 1.457375425768565602e-01 1.043936442971226120e-01 8.064362334968955270e-02 6.159362496472353676e-02
1.650000000000000133e+00 3.169843518561640261e-01 2.263933813859704269e-01 1.416864047965609164e-01 1.021194854449972711e-01 7.846574347862622645e-02 5.895364991951390632e-02
1.680000000000000160e+00 3.143763923257429926e-01 2.227142278926909080e-01 1.393180464568304355e-01 9.909918198870015793e-02 7.616512701436606303e-02 5.733474578522745890e-02
1.710000000000000187e+00 3.109564129997932636e-01 2.188942474547946881e-01 1.360077239846186892e-01 9.736180853514908584e-02 7.462825233781611445e-02 5.486029458530516933e-02
1.740000000000000213e+00 3.096343535980957684e-01 2.153245834423855865e-01 1.329940369302752279e-01 9.486735382596933608e-02 7.296127814100727971e-02 5.254542513875259946e-02
1.770000000000000240e+00 3.073249560421383864e-01 2.125658481856944615e-01 1.304858983903772751e-01 9.206542690636698723e-02 7.086026365765518698e-02 5.069100063492215646e-02
1.800000000000000266e+00 3.040169554811126273e-01 2.087421735846167747e-01 1.276635136496081513e-01 8.971153861152114661e-02 6.871489837581246096e-02 4.890348023209400985e-02
1.830000000000000293e+00 3.013710252664962841e-01 2.055255099942379093e-01 1.250328574525870762e-01 8.742522748487491224e-02 6.682816763855559117e-02 4.699399837100293187e-02
1.860000000000000320e+00 2.977294379124146850e-01 2.017885182672525257e-01 1.229406107126944647e-01 8.513086388324042630e-02 6.550521616483806486e-02 4.496876819169837169e-02
1.890000000000000346e+00 2.952160186278467435e-01 1.981156953156413270e-01 1.205082754696392700e-01 8.273385853712289517e-02 6.419663813800247087e-02 4.333585337219569844e-02
1.920000000000000373e+00 2.924917056449539698e-01 1.947470762540619571e-01 1.181224513669714149e-01 7.978782824475771918e-02 6.222285872854471656e-02 4.208495112025789631e-02
1.950000000000000178e+00 2.901495104926785640e-01 1.912151746456515200e-01 1.154808944953762406e-01 7.828219837997574260e-02 6.094262083428025889e-02 4.014122746038029099e-02
1.980000000000000204e+00 2.870627248026089706e-01 1.889409906553114471e-01 1.138202226407540874e-01 7.633691417051813310e-02 5.971661532295025054e-02 3.929061696329472220e-02
2.010000000000000231e+00 2.841225906391076084e-01 1.858147067505807604e-01 1.112002705996036900e-01 7.376363981031042183e-02 5.759116308490330738e-02 3.807817255168266524e-02
2.040000000000000480e+00 2.817510344461003902e-01 1.831953588671511035e-01 1.091506917118136855e-01 7.132750427151635098e-02 5.626377474070365370e-02 3.722800945729776156e-02
2.070000000000000284e+00 2.785115199573856559e-01 1.800208493539828813e-01 1.069562756840070072e-01 6.905635954706146329e-02 5.498715672346243810e-02 3.629243858926245458e-02
2.100000000000000089e+00 2.762887583280368986e-01 1.768817419885024833e-01 1.046946850056692524e-01 6.739069731437730137e-02 5.375737700658234086e-02 3.507698139693216088e-02
2.130000000000000338e+00 2.738750195315925451e-01 1.743836451829197109e-01 1.021419661935032419e-01 6.605237254030205118e-02 5.247006102712203912e-02 3.413945136377871670e-02
2.160000000000000142e+00 2.706410435495905098e-01 1.713001393446526022e-01 1.001598964790310076e-01 6.455319506029144616e-02 5.151530709468832292e-02 3.398526699584580868e-02
2.190000000000000391e+00 2.698855637646893069e-01 1.686884831736791268e-01 9.885949900677626356e-02 6.345772128657323208e-02 4.996500374861723159e-02 3.354490882350524839e-02
2.220000000000000195e+00 2.674835681046654479e-01 1.653225166011377256e-01 9.690750319516239220e-02 6.122335900642017492e-02 4.827219548975814067e-02 3.258246123950259143e-02
2.250000000000000444e+00 2.642103448564249168e-01 1.631980803593949814e-01 9.468600217219358406e-02 5.934283032762599497e-02 4.707437265948766214e-02 3.212106041580342630e-02
2.280000000000000249e+00 2.620907334770077313e-01 1.609578365948938217e-01 9.283741248527455081e-02 5.756197771950055664e-02 4.602087538018295731e-02 3.089458337954142930e-02
2.310000000000000497e+00 2.593409690978193405e-01 1.583608070845833327e-01 9.075874910901393644e-02 5.615743228828806721e-02 4.432086759770281770e-02 3.029440390013748985e-02
2.340000000000000302e+00 2.572894327846961815e-01 1.563383449492872224e-01 8.900362463803956903e-02 5.531147639117295345e-02 4.248135426170751572e-02 2.962323486690920937e-02
2.370000000000000551e+00 2.549970671103167774e-01 1.543932195426149789e-01 8.726244159701423975e-02 5.289420809060141337e-02 4.077030454179142449e-02 2.889253401061342430e-02
2.400000000000000355e+00 2.535972254972530537e-01 1.514490301915114578e-01 8.603833736706612001e-02 5.132581275735748072e-02 3.963067538617048857e-02 2.776042233192788089e-02
2.430000000000000160e+00 2.513525586597462613e-01 1.499003485942039804e-01 8.440897297514260433e-02 5.017301219601089102e-02 3.888687573242222140e-02 2.712357704352830190e-02
2.460000000000000409e+00 2.483446153007436985e-01 1.473608472588993079e-01 8.381682500734399799e-02 4.870542726849369508e-02 3.829227907153220922e-02 2.677526332406943155e-02
2.490000000000000213e+00 2.464624999706600539e-01 1.455462836243993641e-01 8.221894835835785731e-02 4.736673838719185348e-02 3.781011038787140954e-02 2.596269231990278037e-02
2.520000000000000462e+00 2.437473451986991169e-01 1.431948868681586218e-01 8.036791737633897093e-02 4.609695490968968024e-02 3.701949503641366324e-02 2.504573010860033921e-02
2.550000000000000266e+00 2.414352952006358910e-01 1.407725133094299697e-01 7.885040388749675611e-02 4.491122070835762425e-02 3.591602060637755223e-02 2.413031859160552628e-02
2.580000000000000515e+00 2.395892993640403867e-01 1.391664970835658766e-01 7.808934799775624214e-02 4.352497488304274409e-02 3.533921196885203564e-02 2.360779231293386182e-02
2.610000000000000320e+00 2.377236105964888324e-01 1.366796793517865982e-01 7.641318422228926543e-02 4.276870916990371807e-02 3.420661796475432670e-02 2.279419342904698276e-02
2.640000000000000568e+00 2.352099669000233817e-01 1.355526649716599641e-01 7.491025287994512727e-02 4.200650709267073069e-02 3.377972243118809725e-02 2.263272949051620131e-02
2.670000000000000373e+00 2.337846319575326293e-01 1.338650511744268190e-01 7.319081232820567884e-02 4.090916536433075734e-02 3.304486144540796921e-02 2.232829795248270077e-02
2.700000000000000178e+00 2.322076788889579912e-01 1.319720078383610495e-01 7.226846075289106164e-02 3.931204561596535196e-02 3.218200021686057344e-02 2.211923562677575728e-02
2.730000000000000426e+00 2.307233282884179060e-01 1.305461204366609174e-01 7.030253668626396113e-02 3.822500169517906166e-02 3.072459564891738548e-02 2.237634405137611804e-02
2.760000000000000231e+00 2.282730434949965526e-01 1.289022598789325569e-01 6.900566687954756695e-02 3.721115329792257231e-02 3.125118249136782378e-02 2.169546377375375368e-02
2.790000000000000480e+00 2.267503261298265960e-01 1.267847907849916078e-01 6.719600474555875724e-02 3.657953102714184279e-02 2.943797014876270435e-02 2.127359773217152306e-02
2.820000000000000284e+00 2.244327713453460049e-01 1.255901509784415060e-01 6.600257825895117225e-02 3.588113195883191331e-02 2.839461241635221622e-02 2.045294599953417780e-02
2.850000000000000533e+00 2.221439771005989661e-01 1.240899558518301360e-01 6.475944663519794808e-02 3.540447893419151892e-02 2.811568552854115666e-02 1.980955648717763751e-02
2.880000000000000338e+00 2.199680293574636236e-01 1.223357082859187761e-01 6.380467181723425973e-02 3.512414296062860153e-02 2.772667915420179430e-02 1.916897551580887260e-02
2.910000000000000586e+00 2.185657958888366226e-01 1.210047217695969790e-01 6.298762084257936156e-02 3.433653850760232107e-02 2.744731658247501205e-02 1.908463005562266446e-02
2.940000000000000391e+00 2.168262032144875340e-01 1.193719971443751859e-01 6.277027790664413409e-02 3.331284007707913108e-02 2.728854066183528104e-02 1.857407832253643587e-02
2.970000000000000639e+00 2.147240940815994259e-01 1.184194110921894527e-01 6.181270202137867376e-02 3.318038936029099606e-02 2.622897145800773266e-02 1.799965120367719162e-02
3.000000000000000444e+00 2.123642632059384860e-01 1.170283880088192063e-01 6.051783550902689601e-02 3.259129931615045717e-02 2.566413244921184056e-02 1.687272682297769055e-02
3.030000000000000249e+00 2.109273430519977843e-01 1.157850941063101047e-01 5.875220493267852007e-02 3.235910564648791787e-02 2.507752676281860271e-02 1.746962814848951329e-02
3.060000000000000497e+00 2.084486128144225070e-01 1.141609022578192745e-01 5.812839845751260892e-02 3.206838661317834571e-02 2.438773559265217106e-02 1.719941554642634429e-02
3.090000000000000302e+00 2.062790537661803869e-01 1.125947454585621843e-01 5.694261024917368630e-02 3.119967289095137986e-02 2.428565942551397239e-02 1.642005967737425465e-02
3.120000000000000551e+00 2.039726185504795453e-01 1.113263715941803511e-01 5.608694430281080390e-02 3.030749837763291321e-02 2.344821444073397210e-02 1.662733936464333429e-02
3.150000000000000355e+00 2.019110566893248526e-01 1.101711136974388161e-01 5.478089817429543373e-02 3.034823411812193061e-02 2.317910857945093550e-02 1.564173408242808261e-02
3.180000000000000604e+00 1.998571541363616255e-01 1.091924103288091086e-01 5.424121456634600769e-02 2.903847507486190249e-02 2.347618241789528604e-02 1.557451249208885447e-02
3.210000000000000409e+00 1.985778091376402266e-01 1.077719956275099422e-01 5.296795653010755167e-02 2.925462370157871916e-02 2.218744976462760921e-02 1.577334737287772182e-02
3.240000000000000657e+00 1.967994524060832084e-01 1.060085907635798241e-01 5.202539827351870816e-02 2.853863049600124935e-02 2.147810095715774192e-02 1.604688683511823477e-02
3.270000000000000462e+00 1.949074632795619877e-01 1.044143519083372551e-01 5.051405635893546631e-02 2.790154217942431014e-02 2.079738984548129554e-02 1.524813264536295510e-02
3.300000000000000266e+00 1.935113801609162909e-01 1.031715506144740280e-01 5.026796476066164310e-02 2.724877899658950664e-02 2.056595776536285225e-02 1.436165930948318792e-02
3.330000000000000515e+00 1.915171975098206580e-01 1.017644060214455415e-01 4.960251490769884697e-02 2.693254785318000000e-02 1.988596705614098514e-02 1.364234122845253694e-02
3.360000000000000320e+00 1.902410278720997328e-01 1.005239955180668998e-01 4.829181936107895812e-02 2.629002063211205442e-02 1.872116550779523436e-02 1.252675044182560704e-02
3.390000000000000568e+00 1.887579221365799365e-01 9.955193804222239873e-02 4.786269834032763626e-02 2.623383979577043057e-02 1.877787666495256413e-02 1.208022337617475905e-02
3.420000000000000373e+00 1.861725726119701774e-01 9.899897776408750349e-02 4.680725248648875958e-02 2.503556338757895183e-02 1.778576615584970266e-02 1.160164059822899052e-02
3.450000000000000622e+00 1.851953420505511039e-01 9.847855915646097635e-02 4.670728954696756752e-02 2.496187852837783439e-02 1.728379601980167823e-02 1.112150143729695451e-02
3.480000000000000426e+00 1.837294656497252543e-01 9.705190534761298782e-02 4.587228567541301594e-02 2.503007253963418499e-02 1.768322918213571793e-02 1.008207772461666707e-02
3.510000000000000675e+00 1.825279784344927547e-01 9.617731105214832876e-02 4.458630792892737116e-02 2.372797334600662555e-02 1.632766233586135929e-02 9.748642511831051571e-03
3.540000000000000480e+00 1.802524864163935758e-01 9.467287606364260810e-02 4.440976125924867013e-02 2.326763737447590241e-02 1.630939086847005282e-02 9.386881878734487650e-03
3.570000000000000728e+00 1.791409107339818618e-01 9.342605937758563517e-02 4.426319590912086710e-02 2.239684634252692153e-02 1.624472169821811196e-02 8.579981862366636847e-03
3.600000000000000533e+00 1.774458461836615486e-01 9.307704990509702014e-02 4.328454165924033870e-02 2.208966713019910877e-02 1.651818116866454744e-02 8.588660335844822136e-03
3.630000000000000338e+00 1.757267422522844624e-01 9.169945360135556278e-02 4.215110751530370958e-02 2.132789419354408356e-02 1.635535285194888999e-02 8.636455431801692839e-03
3.660000000000000586e+00 1.740741072220209906e-01 9.073570819105469809e-02 4.147551460980369864e-02 2.062736426229816455e-02 1.625031588498115909e-02 8.911315875344216764e-03
3.690000000000000391e+00 1.729361442675089178e-01 9.014437367844674309e-02 4.023130228249793827e-02 1.996224535791835120e-02 1.639944860110509328e-02 8.930388308393322205e-03
3.720000000000000639e+00 1.719108891802946237e-01 8.939834734904228419e-02 4.006549887863386505e-02 1.905550442599812655e-02 1.588728328978517013e-02 8.893718782473136741e-03
3.750000000000000444e+00 1.702859481783760565e-01 8.811947370298645055e-02 3.915345898280020442e-02 1.903583503683148326e-02 1.517921310368752774e-02 8.797408290129982156e-03
3.780000000000000693e+00 1.684568308599510011e-01 8.679576930816190750e-02 3.918000640662544498e-02 1.908060550620005458e-02 1.459607727061218441e-02 7.640395573433544918e-03
3.810000000000000497e+00 1.666364682222959415e-01 8.551545797128989879e-02 3.801317208306687068e-02 1.892901397811053155e-02 1.424598625419470910e-02 8.058377855062692774e-03
3.840000000000000746e+00 1.667598301048129894e-01 8.458443163623374783e-02 3.692709550133699281e-02 1.878569379028549591e-02 1.253643982866103901e-02 7.440476585440447543e-03
3.870000000000000551e+00 1.648394412882454585e-01 8.328623314777650055e-02 3.699032564228743603e-02 1.834901752403783615e-02 1.181797789748451066e-02 7.099832828246999128e-03
3.900000000000000355e+00 1.639155517562373987e-01 8.238391131830258285e-02 3.632340733771510788e-02 1.825650342703244444e-02 1.108176530062976450e-02 6.468984287382961718e-03
3.930000000000000604e+00 1.622071694366696848e-01 8.137386048582850862e-02 3.587680212577482042e-02 1.828493639581252328e-02 1.142866034832523692e-02 6.147560705356047706e-03
3.960000000000000409e+00 1.612501091411877585e-01 8.062917350994924792e-02 3.557377629051472478e-02 1.855284121399825015e-02 1.116293228307940755e-02 5.286900684220885438e-03
3.990000000000000657e+00 1.599119505493763471e-01 7.947123521976229288e-02 3.501267538673269453e-02 1.865216164675576049e-02 1.086191696520777406e-02 5.504952252283090708e-03
4.020000000000000462e+00 1.579106032000209270e-01 7.832886711777620192e-02 3.351666346272219599e-02 1.829022439181282600e-02 1.033051623339709124e-02 4.685590136523032356e-03
4.050000000000000711e+00 1.561587085469490210e-01 7.725036861997658377e-02 3.328991139274073419e-02 1.853874935490706921e-02 1.068601591190210254e-02 4.835077881315874571e-03
4.080000000000000959e+00 1.543892889348220665e-01 7.594276101715680127e-02 3.317659980666975983e-02 1.871567736095114398e-02 1.037361653858082100e-02 4.717041978743896635e-03
4.110000000000000320e+00 1.532146051320881774e-01 7.481763695955334637e-02 3.245908850574108495e-02 1.921952749364896906e-02 9.561642610457332658e-03 5.208361782220616298e-03
4.140000000000000568e+00 1.523583537492309015e-01 7.339602198104555608e-02 3.187668876998950296e-02 1.912041080968629458e-02 9.064987925433309890e-03 4.837745137260651695e-03
4.170000000000000817e+00 1.517262427716253859e-01 7.301173333500021734e-02 3.158852000014433781e-02 1.959489554216187202e-02 8.706023807329210662e-03 4.776919901786080835e-03
4.200000000000000178e+00 1.507157488568550141e-01 7.236875096001660346e-02 3.134916888063254969e-02 1.837875115253051472e-02 7.767308686075891089e-03 4.917718954607241955e-03
4.230000000000000426e+00 1.487632703333116035e-01 7.166017057370599463e-02 3.075240319324712424e-02 1.761708383106475040e-02 8.104935002284818779e-03 4.354186054979947151e-03
4.260000000000000675e+00 1.473941180869883238e-01 7.058582742275942845e-02 3.010415518716313965e-02 1.719014748114233715e-02 7.029424704622089237e-03 4.707576972080906863e-03
4.290000000000000924e+00 1.460279687639367552e-01 6.944220950657753466e-02 3.042087758665057429e-02 1.704853527391969603e-02 6.773600955436664961e-03 4.818480131764335539e-03
4.320000000000000284e+00 1.447096032502057650e-01 6.873612192153777389e-02 2.915325525248779748e-02 1.657595060973382495e-02 6.778747057367917606e-03 4.380087186581782532e-03
4.350000000000000533e+00 1.437371114192677046e-01 6.789773310832125652e-02 2.911402827892106693e-02 1.626646960527089458e-02 5.445461834829079528e-03 4.588940825907994459e-03
4.380000000000000782e+00 1.428902872523266643e-01 6.668184312982350370e-02 2.909845694926738169e-02 1.581587403169781858e-02 5.593652618825384337e-03 5.064020698370197415e-03
4.410000000000001030e+00 1.413785415850586924e-01 6.645336363761678022e-02 2.894692495818729228e-02 1.569967840703589967e-02 5.689535695139635862e-03 5.391942070653521490e-03
4.440000000000000391e+00 1.404545628760643927e-01 6.553906221835548163e-02 2.802542446956746147e-02 1.531846220685084692e-02 5.350941156234356733e-03 5.968016671903830783e-03
4.470000000000000639e+00 1.391921058259038002e-01 6.446430602232178231e-02 2.740871916454723500e-02 1.415747325022365111e-02 5.782542710805804731e-03 5.939940892274453432e-03
4.500000000000000888e+00 1.384312288802429514e-01 6.349271542937262591e-02 2.678945586455472316e-02 1.366502153965476474e-02 5.360783832988103015e-03 6.770653980702645569e-03
4.530000000000000249e+00 1.366336681878864701e-01 6.233958123536587070e-02 2.643161926808901274e-02 1.347439110682047136e-02 5.683082773188186110e-03 6.671731431671323875e-03
4.560000000000000497e+00 1.357868954338606882e-01 6.199373074250302817e-02 2.643961256787619174e-02 1.305253610172041334e-02 5.661039735561090858e-03 6.530041414824938606e-03
4.590000000000000746e+00 1.344691711184448080e-01 6.115512763296560017e-02 2.553230477670964671e-02 1.293410645088466371e-02 6.164571839914700924e-03 6.431055468241186901e-03
4.620000000000000995e+00 1.340463278582640916e-01 6.079064532884626004e-02 2.605405390048787240e-02 1.197321262690809185e-02 5.658537737142754764e-03 5.352452330571244588e-03
4.650000000000000355e+00 1.333841799547089702e-01 5.986484460490737458e-02 2.548719901922302800e-02 1.234186894095035125e-02 5.554481134384392504e-03 5.068593038081825597e-03
4.680000000000000604e+00 1.321675771688036738e-01 5.918779066166612868e-02 2.558694193736266165e-02 1.288708771607505188e-02 5.495060011718622128e-03 4.430189579578969195e-03
4.710000000000000853e+00 1.299893117310788604e-01 5.877837295327603684e-02 2.502412142770937820e-02 1.308549890470755983e-02 5.215166587067665560e-03 4.281486399367429030e-03
4.740000000000001101e+00 1.294189321827797778e-01 5.817175459236367807e-02 2.443172260803938567e-02 1.252318372057636964e-02 5.600758790998194847e-03 4.652790974814302594e-03
4.770000000000000462e+00 1.293424178543984837e-01 5.758709249643489958e-02 2.403859151782372638e-02 1.292039216406182245e-02 6.192573426406444703e-03 4.486023188036591947e-03
4.800000000000000711e+00 1.270281251578277981e-01 5.642459067984839649e-02 2.405533298293238698e-02 1.235227365347890682e-02 5.545383308224738350e-03 5.284581379215835817e-03
4.830000000000000959e+00 1.258534900368135645e-01 5.598002848211258708e-02 2.287303257562189884e-02 1.234113983204021547e-02 5.159796206807065744e-03 4.570991826555959037e-03
4.860000000000000320e+00 1.245474635693106791e-01 5.526410408890702897e-02 2.255568221024750741e-02 1.260732918608531428e-02 4.816601923776864247e-03 4.791769773738518978e-03
4.890000000000000568e+00 1.241137845628170755e-01 5.464991729651369479e-02 2.200425031103214746e-02 1.249215633789002577e-02 4.896359639080527515e-03 5.133638425033226760e-03
4.920000000000000817e+00 1.229590530753073008e-01 5.422487051984425932e-02 2.144436796201110162e-02 1.209733229202014648e-02 4.117584565008769459e-03 5.101684571573450455e-03
4.950000000000001066e+00 1.225090499970022950e-01 5.454159420213500198e-02 2.097781257360797902e-02 1.210211675017036637e-02 3.993975289268036910e-03 4.512718620235056655e-03
4.980000000000000426e+00 1.213250094052527039e-01 5.396958214909375329e-02 2.040548470365943778e-02 1.154012262530412780e-02 3.987470362556866377e-03 3.465278783236769300e-03
5.010000000000000675e+00 1.203572973078936847e-01 5.352681460754116216e-02 2.053210429239848978e-02 1.163698341828400817e-02 4.387938779117250832e-03 3.436711417403315316e-03
5.040000000000000924e+00 1.191298162549222495e-01 5.259135169353335026e-02 2.031191543667876243e-02 1.245845062063277719e-02 4.802039984515005244e-03 3.030027416558556119e-03
5.070000000000000284e+00 1.193363302267996806e-01 5.210327847672213686e-02 1.985094877896331766e-02 1.243973258228325829e-02 4.494689699236276148e-03 2.447658069488434229e-03
5.100000000000000533e+00 1.171233433436191795e-01 5.165934607661215594e-02 2.006650125817655006e-02 1.212896366484195187e-02 4.383678940402369051e-03 1.705001232824465696e-03
5.130000000000000782e+00 1.162121526599129151e-01 5.167238860226774921e-02 2.018450962731821452e-02 1.291214682385499746e-02 3.974379869096655860e-03 1.617739471066692580e-03
5.160000000000001030e+00 1.152914229878316821e-01 5.122959568363083527e-02 2.028956444508112078e-02 1.230111478468443043e-02 4.346777536717638668e-03 1.532712413962800113e-03
5.190000000000000391e+00 1.148604914375439545e-01 5.058528287296037984e-02 1.944212114559784599e-02 1.182390982682979264e-02 4.671767209319166447e-03 4.718910002361464961e-04
5.220000000000000639e+00 1.138365484441318243e-01 5.033243808993681512e-02 1.934697558828879504e-02 1.132989218886604199e-02 5.094836743257280531e-03 1.050875243007398652e-03
5.250000000000000888e+00 1.144174572494707220e-01 4.964880843313324021e-02 1.993810638526782864e-02 1.135381853299255450e-02 5.014550045359555952e-03 1.272996549816052259e-03
5.280000000000001137e+00 1.126495688041118104e-01 4.835423470141353430e-02 1.953528478917798683e-02 1.146181609394447687e-02 4.776208151629490750e-03 2.008441874898458934e-03
5.310000000000000497e+00 1.109343131995228493e-01 4.832923845341896563e-02 1.858808523088217868e-02 1.112204137077388300e-02 5.479230996863981851e-03 2.494967373191436799e-03
5.340000000000000746e+00 1.100201131949054556e-01 4.679163533564123512e-02 1.806842864834323770e-02 1.168947418599997068e-02 5.228914579056942458e-03 3.343409023464083418e-03
5.370000000000000995e+00 1.083349479730857379e-01 4.637287560886704796e-02 1.776639844622318609e-02 1.172562433743618016e-02 5.385736349804437495e-03 2.909148470273903442e-03
5.400000000000000355e+00 1.091151183587685258e-01 4.597049151853593862e-02 1.775897563727635298e-02 1.149551129578851860e-02 5.180216315889163425e-03 3.823775498288384256e-03
5.430000000000000604e+00 1.084912549622418787e-01 4.557486657512699324e-02 1.813901327060518653e-02 1.150356693388177032e-02 4.935393570737023339e-03 3.598314926952284054e-03
5.460000000000000853e+00 1.077244039913777263e-01 4.576131664712324021e-02 1.691154317702026066e-02 1.131026746222962842e-02 5.404267764217207670e-03 3.189124578609314753e-03
5.490000000000001101e+00 1.065128520634341935e-01 4.445009151024936767e-02 1.752257661984935044e-02 1.165410390276622188e-02 5.883281483235469622e-03 2.748442773925163785e-03
5.520000000000000462e+00 1.054044821286335143e-01 4.435697228475710130e-02 1.710427520044333072e-02 1.112165894331329508e-02 4.886738804577683837e-03 2.093977875445962589e-03
5.550000000000000711e+00 1.051561969986711809e-01 4.329339916727148463e-02 1.652213184684270253e-02 1.097573061743206679e-02 4.373432477192240597e-03 2.454341910156698781e-03
5.580000000000000959e+00 1.036095229759498304e-01 4.245974728463008940e-02 1.702568542754645531e-02 1.052858697804193167e-02 4.969016890324029490e-03 2.567718465161572539e-03
5.610000000000001208e+00 1.028838464957205767e-01 4.238060147400413147e-02 1.590491390207471323e-02 1.020942845678396438e-02 4.788222474854220145e-03 2.074385731835604041e-03
5.640000000000000568e+00 1.025725017140959316e-01 4.234175293406083895e-02 1.530162277981006458e-02 9.684886155550409548e-03 4.762589030279928970e-03 2.227826340047367459e-03
5.670000000000000817e+00 1.013999126729091538e-01 4.116602564476479209e-02 1.594395464947395702e-02 9.480410912218517616e-03 4.322260165524505204e-03 1.889215098470065080e-03
5.700000000000001066e+00 1.004296679332549180e-01 4.091031455083260493e-02 1.585286244272776646e-02 9.090579472033843977e-03 4.389855651001806081e-03 1.995730459156019876e-03
5.730000000000000426e+00 1.002984916091745893e-01 4.031189583599814608e-02 1.540516278137626927e-02 8.549346021000769902e-03 4.634187681428647565e-03 1.764003311745421243e-03
5.760000000000000675e+00 1.000910286624338008e-01 3.901468614125402912e-02 1.518178924648583283e-02 7.951559292008747448e-03 4.291842570135928625e-03 1.761554046280755514e-03
5.790000000000000924e+00 9.884072350953232444e-02 3.920012498812042168e-02 1.474006658704518635e-02 8.092670611214325405e-03 3.486292999675399962e-03 1.454882148407943276e-03
5.820000000000001172e+00 9.918374335878366033e-02 3.783049637033975010e-02 1.504178469539740881e-02 8.406658756074270045e-03 3.916635135363444320e-03 1.433662925996559423e-03
5.850000000000000533e+00 9.756026612248469565e-02 3.755148086888027148e-02 1.457605906247250172e-02 7.991405570089926691e-03 3.907067647572648461e-03 3.495714315756570656e-04
5.880000000000000782e+00 9.578423570132266196e-02 3.685303285603114265e-02 1.500060934153790715e-02 8.246564139048340181e-03 4.511805658567680233e-03 6.772126849172721563e-04
5.910000000000001030e+00 9.608025679490450610e-02 3.584882022525459622e-02 1.492909781588036555e-02 8.289355848045687480e-03 4.348804726628463513e-03 1.589221686703057301e-04
5.940000000000001279e+00 9.572873530759384852e-02 3.613175289885894870e-02 1.440189073005770926e-02 8.163281915189446458e-03 4.583171443203415407e-03 4.982841820789785103e-04
5.970000000000000639e+00 9.464285183093501530e-02 3.582682073193999006e-02 1.438141161570449800e-02 7.752883320507053533e-03 3.860757536049863603e-03 -5.059800337094966238e-04
6.000000000000000888e+00 9.399587580998947089e-02 3.623370805630721225e-02 1.415264124980242233e-02 7.035628990557651896e-03 3.797387203122060129e-03 -1.026682351443763963e-04
6.030000000000001137e+00 9.434535045405090248e-02 3.529520768513694229e-02 1.404133300607690593e-02 6.999200427061369467e-03 3.289189190182395528e-03 -2.554981986224724722e-04
6.060000000000000497e+00 9.304191338821621304e-02 3.488706836795618660e-02 1.414720079942455300e-02 7.738798604151497784e-03 3.088257201376842787e-03 -7.014943622314362415e-04
6.090000000000000746e+00 9.141211396606430117e-02 3.412405242421356899e-02 1.457160637786514279e-02 6.922408940052249271e-03 2.969119846376933047e-03 -7.755441042027744203e-04
6.120000000000000995e+00 9.205668636495167867e-02 3.421660292527017866e-02 1.382105496715346771e-02 7.321356816971547055e-03 2.519176292028690867e-03 -1.587517304389551853e-03
6.150000000000001243e+00 9.103697399246146738e-02 3.349337484233771978e-02 1.379942656068289253e-02 7.034192706287800689e-03 3.110408694207644764e-03 -1.266747036191784304e-03
6.180000000000000604e+00 9.058873901860353683e-02 3.294377259297265326e-02 1.292370757952920890e-02 7.038120702722472366e-03 3.120282889865655385e-03 -1.482308763050443901e-03
6.210000000000000853e+00 9.012443361924526997e-02 3.272670471977812134e-02 1.341081575986635688e-02 6.418757369094696408e-03 3.781788064051605502e-03 -1.135194524976013142e-03
6.240000000000001101e+00 8.951564103051523613e-02 3.201280131545891638e-02 1.236790793547082323e-02 6.378097163006746229e-03 3.661863448029767376e-03 -1.279731852608989584e-03
6.270000000000000462e+00 8.899694369447186393e-02 3.184442347167482090e-02 1.297622460689029644e-02 5.675435105130355318e-03 4.520303381667978293e-03 -9.120513719482747916e-04
6.300000000000000711e+00 8.761449292929546218e-02 3.101427164597780894e-02 1.248370115105346123e-02 6.017119940984194670e-03 4.799688940135160564e-03 -1.314680321385264250e-03
6.330000000000000959e+00 8.752186819185114874e-02 3.069934128437457055e-02 1.180844250734458534e-02 6.127899623319721378e-03 4.658231080185926132e-03 -6.997162783581867274e-04
6.360000000000001208e+00 8.687464307037107147e-02 2.999307203769407959e-02 1.186736632737295238e-02 6.401463221222036815e-03 5.025431184072393087e-03 -7.704519617599547843e-04
6.390000000000000568e+00 8.702758036828683874e-02 2.942565406412323004e-02 1.159855291736688887e-02 5.738733831851194900e-03 4.191619567289861514e-03 -4.534523506809495785e-04
6.420000000000000817e+00 8.558567973872188706e-02 2.897435935346226454e-02 1.200699603438792895e-02 5.613818590955665933e-03 4.588252525061786713e-03 -2.730280488218994606e-04
6.450000000000001066e+00 8.427534013068571639e-02 2.857871721252647212e-02 1.244654004638001688e-02 5.360962448632045074e-03 4.436125303368010364e-03 -5.679099793809427865e-04
6.480000000000001315e+00 8.392818741599117338e-02 2.805825215537671724e-02 1.212229956986776713e-02 4.915569695158272800e-03 3.687535238111161462e-03 -1.315011417767797397e-03
6.510000000000000675e+00 8.386327652250147313e-02 2.776091074852993223e-02 1.234701842386487503e-02 4.771780912563694521e-03 3.164530569537804539e-03 -2.029877208970631841e-03
6.540000000000000924e+00 8.319776242835086322e-02 2.814566290893449896e-02 1.239164603384779184e-02 4.953277006935707938e-03 2.741264544895538613e-03 -2.511262123823909675e-03
6.570000000000001172e+00 8.254172936538750616e-02 2.766183541526356926e-02 1.183306549070506364e-02 5.626583556564646038e-03 1.909114456748794986e-03 -2.208337715022601344e-03
6.600000000000000533e+00 8.206906214024467516e-02 2.733234781154214588e-02 1.163689062479555947e-02 5.977829240476517647e-03 1.067830066874941863e-03 -2.280755127032518814e-03
6.630000000000000782e+00 8.180896423171468701e-02 2.690842310384677916e-02 1.155285594486787915e-02 5.748574077452772713e-03 8.719756608680517829e-04 -2.050555590241032178e-03
6.660000000000001030e+00 8.122396206174797850e-02 2.619419722738702827e-02 1.151144147700422504e-02 6.446555013747357066e-03 4.043183627431279348e-04 -2.351474448797574723e-03
6.690000000000001279e+00 8.134890932013072451e-02 2.642733660883145319e-02 1.130845041097350290e-02 6.572037895335780533e-03 2.656557821987259871e-04 -2.938834374284438056e-03
6.720000000000000639e+00 8.006264944241736625e-02 2.558669334455720978e-02 1.115033118797847944e-02 6.553043992173823717e-03 2.009349346554500926e-04 -3.596933805513069515e-03
6.750000000000000888e+00 7.888870597145425378e-02 2.523933041555881385e-02 1.105664670633610402e-02 7.060782135872245568e-03 1.226061700695946222e-03 -2.749685528305123583e-03
6.780000000000001137e+00 7.853576568034081884e-02 2.458005930009576900e-02 1.101049236164486356e-02 7.193396292347720156e-03 7.129106945985563826e-04 -2.776274208599938120e-03
6.810000000000001386e+00 7.756732979981839637e-02 2.413900151606251931e-02 1.092300301503668081e-02 6.867234699111213203e-03 1.449706769966252473e-03 -2.746056190330303792e-03
6.840000000000000746e+00 7.762110239902209052e-02 2.351896104677231314e-02 1.135688576838544961e-02 6.745304102668048252e-03 1.506975483839823049e-03 -3.217676571961591847e-03
6.870000000000000995e+00 7.792016556237990610e-02 2.350954159683782407e-02 1.121653587692139631e-02 6.139649479113051811e-03 1.565536983306747842e-03 -2.086963130169205982e-03
6.900000000000001243e+00 7.648867784620738686e-02 2.249982201650357894e-02 1.094575414305987149e-02 6.355900752947230004e-03 1.652792474761466401e-03 -1.676848900780569807e-03
6.930000000000000604e+00 7.650322749188487315e-02 2.266857955139622849e-02 1.100182371013580518e-02 5.706798410835212110e-03 2.102681985926890817e-03 -1.597405999866463588e-03
6.960000000000000853e+00 7.582578512246840319e-02 2.219956671987566299e-02 1.158352110532978596e-02 6.596203061248084865e-03 1.417772697126173931e-03 -1.652207230699476170e-03
6.990000000000001101e+00 7.448762025872857073e-02 2.249150431065349842e-02 1.102168704630079876e-02 7.054678496527966303e-03 1.592389753795497853e-03 -2.054277949473215514e-03
7.020000000000001350e+00 7.459382424876315199e-02 2.184665820469178232e-02 1.038672560492115426e-02 7.340575442653429761e-03 1.470282895893570974e-03 -1.557756342700500340e-03
7.050000000000000711e+00 7.319344488331980259e-02 2.174672957979717491e-02 1.030577370946494931e-02 7.632769918419879396e-03 1.047685359753192103e-03 -6.964553415231833355e-04
7.080000000000000959e+00 7.302288460225248024e-02 2.185305679511240218e-02 1.028529700716285245e-02 7.480232488056293150e-03 1.066850136078434375e-03 -9.177469617569489202e-04
7.110000000000001208e+00 7.243683299177450241e-02 2.206501054434895082e-02 1.067953458362247421e-02 6.797121927583971157e-03 6.838727874887151614e-04 -1.473910367204567251e-04
7.140000000000001457e+00 7.140527553392328475e-02 2.163086825279314507e-02 1.064892939082195955e-02 6.396357655110818108e-03 1.182955941699592728e-03 -5.999673915451086970e-04
7.170000000000000817e+00 7.063558434418815146e-02 2.112195834078189893e-02 1.110420627768238244e-02 6.090185199314812614e-03 4.119410201945949979e-04 -4.877674893015715440e-04
7.200000000000001066e+00 7.070889583546124957e-02 2.064151338807296288e-02 1.139262620363623579e-02 5.901790009969154482e-03 7.637695107989284082e-04 -8.462959666060143604e-04
7.230000000000001315e+00 7.017898941999622942e-02 2.080960663026576452e-02 1.114652527751203159e-02 5.193067357845082554e-03 3.778860499555891650e-04 -8.396412365965222335e-04
7.260000000000000675e+00 6.950217758695131920e-02 2.113810018983619532e-02 1.189386122618107944e-02 5.316358020331146683e-03 3.679584039782968219e-04 -8.854892971670302870e-04
7.290000000000000924e+00 6.897420335094861521e-02 2.071774163423367732e-02 1.201473373632666597e-02 5.057760371383057674e-03 -3.354591047977084628e-04 -7.861946509557515839e-04
7.320000000000001172e+00 6.886653106873119601e-02 2.051001186526468789e-02 1.178641828976600969e-02 5.210971045072509966e-03 -1.379017435063634167e-04 -4.438882410733313577e-04
7.350000000000001421e+00 6.936045266085233418e-02 1.952833339115034317e-02 1.264186593272198511e-02 4.589979600173377250e-03 2.246259894329583062e-04 1.482965452840323550e-04
7.380000000000000782e+00 6.832070869068818109e-02 1.925053730900283533e-02 1.257722359748703056e-02 4.413462981516125261e-03 -1.355217194543012482e-04 5.225027852879815526e-04
7.410000000000001030e+00 6.703495786852409211e-02 1.904246428316669348e-02 1.257262459941566046e-02 4.630968832761372944e-03 1.466025163263662279e-04 1.018692974031232268e-03
7.440000000000001279e+00 6.758300017030360873e-02 1.920177841799219909e-02 1.268166867184761237e-02 4.399634371643257325e-03 1.462446246298654273e-04 1.404262365390485101e-03
7.470000000000000639e+00 6.584412404688744225e-02 1.873012756030423276e-02 1.273315448329748190e-02 4.433121318633825858e-03 -2.936635158756750741e-05 2.260325107601990346e-03
7.500000000000000888e+00 6.543090760875058809e-02 1.850468670082949796e-02 1.357351603702583454e-02 4.113871085112741355e-03 7.387031755734518867e-06 2.381336620792651182e-03
7.530000000000001137e+00 6.426256752248260540e-02 1.810317347792633758e-02 1.345114464572816360e-02 4.048064930844530451e-03 1.118340071762924381e-04 2.104150977705110392e-03
7.560000000000001386e+00 6.403039356953266203e-02 1.796360628474791277e-02 1.330781940450387335e-02 3.841520523487740313e-03 6.806931034497587518e-05 1.624530193392370592e-03
7.590000000000000746e+00 6.427888388672520215e-02 1.742985652652906392e-02 1.304563721498475104e-02 3.281373099600082277e-03 -8.404916082507263297e-04 2.166162120977643823e-03
7.620000000000000995e+00 6.312868932299686708e-02 1.703474924781711586e-02 1.307598495470041478e-02 2.879414139123404048e-03 -8.889915393524017162e-04 1.875635358513538797e-03
7.650000000000001243e+00 6.279282653085915822e-02 1.657057567045150392e-02 1.336129564697496885e-02 1.982460881345571302e-03 -2.071485047403509583e-04 2.137265973630175786e-03
7.680000000000001492e+00 6.236888610833923874e-02 1.716687959552343212e-02 1.341058127924132926e-02 1.677504506226390468e-03 1.581694828776125661e-04 1.794897599506239949e-03
7.710000000000000853e+00 6.215557851031572323e-02 1.756836992654098317e-02 1.337162437375694068e-02 5.057207333962754348e-04 7.137037618296648844e-04 2.105072557960330215e-03
7.740000000000001101e+00 6.108047832288265866e-02 1.701832685826787372e-02 1.336214721667694505e-02 1.646452250603225309e-04 7.818459310812153618e-04 2.264873608629813795e-03
7.770000000000001350e+00 6.062720982578051476e-02 1.679384446102405448e-02 1.336747719239550491e-02 -3.235116306572471956e-04 1.687921629982547245e-03 2.367346440888762338e-03
7.800000000000000711e+00 6.053149412226588311e-02 1.611835041588660644e-02 1.335222581814976550e-02 -3.821518325453077125e-04 1.356761284731944350e-03 2.346410313632918410e-03
7.830000000000000959e+00 6.016339657592850720e-02 1.578416868089460579e-02 1.303413564349431564e-02 1.448943046082895592e-04 1.515957103145337825e-03 1.450947258371693138e-03
7.860000000000001208e+00 5.931050351156319511e-02 1.534946882936671919e-02 1.335807437611935544e-02 -1.486037985030108644e-04 1.958361360987592725e-03 1.544156503385241130e-03
7.890000000000001457e+00 5.986645020100900272e-02 1.523805336985839531e-02 1.264352847042626848e-02 -3.994507179516659789e-04 1.460266992836412037e-03 1.310878835624307293e-03
7.920000000000000817e+00 6.021563709274690979e-02 1.457981775759809029e-02 1.252959652405305491e-02 -1.787261781656113158e-04 8.388866861570587474e-04 1.169143665750604910e-03
7.950000000000001066e+00 6.030033172537907493e-02 1.500792687558050176e-02 1.308269411081952605e-02 -3.252829882405272599e-05 1.736781787352481565e-03 8.929845737727371002e-04
7.980000000000001315e+00 6.000691429653703945e-02 1.484033848231269825e-02 1.295636715929526783e-02 -7.281605010400760136e-05 1.251057787967191359e-03 1.253135606282818060e-04
8.010000000000001563e+00 5.877321310749694661e-02 1.516565744985531872e-02 1.200706506561888265e-02 -4.202412439311409287e-04 1.293549558474937911e-03 -8.163914654999437914e-04
8.040000000000000924e+00 5.860670178077831416e-02 1.528702400260650851e-02 1.227682696130560913e-02 1.073168607054197921e-04 1.440336558895638497e-03 8.300798576088563863e-05
8.070000000000000284e+00 5.819595316618908498e-02 1.450967988852081003e-02 1.266976066895875164e-02 -1.740948756241422757e-04 5.787125696767869698e-04 -1.033674127031147805e-04
8.100000000000001421e+00 5.748224620158381981e-02 1.461515457269979557e-02 1.239750554352936351e-02 3.323036837333814830e-04 1.202575153680385256e-06 -3.086732511663470291e-04
8.130000000000000782e+00 5.748751745230717969e-02 1.479002632117221161e-02 1.277850099083743807e-02 6.905027963918231038e-04 2.170363514875095490e-04 -1.780593726286028300e-04
8.160000000000001918e+00 5.619017726107866650e-02 1.427824174234537669e-02 1.229473261178515298e-02 1.478469572760987560e-03 6.141869807563260508e-05 -2.024375527720501111e-04
8.190000000000001279e+00 5.582033063279168150e-02 1.435708237705490831e-02 1.160028938435686552e-02 1.596629245332770175e-03 -4.183452230728246235e-04 -1.204151637750339177e-03
8.220000000000000639e+00 5.495617739810809699e-02 1.451614306537785115e-02 1.190291477887550631e-02 1.770001812715138456e-03 -4.241640344695429832e-04 -9.796337835394908211e-04
8.250000000000001776e+00 5.506289794452801090e-02 1.396140403353895998e-02 1.196039672154680655e-02 1.825060066485528765e-03 1.226912043017502896e-05 -1.341383587108335718e-03
8.280000000000001137e+00 5.566193690088416801e-02 1.353559035632401208e-02 1.158651430646640001e-02 1.610118833224816193e-03 -1.748947121438249042e-05 -1.634036868679578092e-03
8.310000000000000497e+00 5.483148543463234326e-02 1.369062012297184161e-02 1.148869507053018602e-02 1.289271099694566658e-03 4.773994213483900850e-04 -1.643130266076653356e-03
8.340000000000001634e+00 5.414256361299318865e-02 1.361779929295958702e-02 1.092204646126015977e-02 1.423318243369053882e-03 7.214546172843450123e-04 -1.911592979337628506e-03
8.370000000000000995e+00 5.475449220450423482e-02 1.402072409255583629e-02 1.066762392000542015e-02 1.853967396571287729e-03 4.718014152369498504e-04 -1.619212944123260556e-03
8.400000000000000355e+00 5.367256482671933782e-02 1.327887127209959051e-02 1.064852158476758959e-02 2.454992991852922302e-03 6.312242424952874131e-04 -1.561899378332398669e-03
8.430000000000001492e+00 5.369074867118295291e-02 1.325829308190618061e-02 1.142770648396096433e-02 2.243708952141876267e-03 4.755178871050924627e-04 -9.439764085084068057e-04
8.460000000000000853e+00 5.277664151442273965e-02 1.324687289296522241e-02 1.100559163277348151e-02 2.815731650064434710e-03 3.624661579372245868e-04 -8.360452043578714409e-04
8.490000000000001990e+00 5.290291604814079118e-02 1.241113875558641499e-02 1.114771632846200955e-02 2.033529389686816735e-03 6.352492514249963307e-05 -6.830814013716324240e-04
8.520000000000001350e+00 5.212677204145332865e-02 1.196699524144784199e-02 1.136308126940943630e-02 2.512861166333313356e-03 -5.582362379907834793e-05 -1.661219255796098082e-03
8.550000000000000711e+00 5.289581352431638184e-02 1.136823988604318547e-02 1.064291808004191875e-02 2.360456691803958229e-03 -5.188807220608548931e-04 -1.897583059518037629e-03
8.580000000000001847e+00 5.166467829645149390e-02 1.114462394720783234e-02 1.037820726994254095e-02 2.157721912630194971e-03 -9.595948414833355145e-04 -3.176568995322703870e-03
8.610000000000001208e+00 5.140646867512566054e-02 1.094339004565003659e-02 9.878221327241365479e-03 1.998951120531500258e-03 -1.846178617456839532e-03 -3.075128593989395753e-03
8.640000000000000568e+00 5.085293415380642834e-02 1.141399062986647728e-02 9.458826867759007051e-03 2.125925458409727575e-03 -2.659055775063645655e-03 -3.212866655917245851e-03
8.670000000000001705e+00 5.052932364924811459e-02 1.064198578429587094e-02 9.238009131469548940e-03 1.805550276998135750e-03 -2.898683682504454850e-03 -3.087559678718765355e-03
8.700000000000001066e+00 5.071075546096870390e-02 1.000634276710188342e-02 9.720087771919905251e-03 1.669711498497261637e-03 -2.895396662374372099e-03 -3.411619291142420352e-03
8.730000000000000426e+00 5.031631809484904405e-02 9.569550745175070539e-03 9.465285875413620431e-03 2.740640650038761450e-03 -2.770912804826553000e-03 -3.299522440133095813e-03
8.760000000000001563e+00 5.047224762709212609e-02 9.115983280976180936e-03 9.813443607928462598e-03 2.761995252351767682e-03 -2.925335325101086070e-03 -3.911956865950250162e-03
8.790000000000000924e+00 5.049636735341378468e-02 1.003098104734889695e-02 9.533865611360825554e-03 2.343860001894237932e-03 -2.025837024747678683e-03 -4.488542899677705478e-03
8.820000000000002061e+00 4.987573788036259170e-02 9.576815168431229708e-03 9.505248861245818581e-03 1.724373577012716652e-03 -1.538251027907833191e-03 -4.924928155691565834e-03
8.850000000000001421e+00 4.970230296869682096e-02 8.948695191721811604e-03 8.925687901584322681e-03 1.240604804587208676e-03 -1.373407378120194977e-03 -4.628625672902009214e-03
8.880000000000000782e+00 4.886257614891564849e-02 9.354040238692018505e-03 9.432175904279360701e-03 1.138104499668113334e-03 -1.222013259823073739e-03 -4.757715497365921919e-03
8.910000000000001918e+00 4.878267457775242733e-02 9.753321915629165062e-03 9.360463910191851866e-03 1.569494669964699440e-03 -1.321636306669038419e-03 -4.617208456048738086e-03
8.940000000000001279e+00 4.696967915372218805e-02 9.680387997897943464e-03 9.079125248317998498e-03 1.047480553173607554e-03 -1.693505841288356351e-03 -4.553637924057829522e-03
8.970000000000000639e+00 4.783842036820451504e-02 9.849678578682130592e-03 9.463866889261707271e-03 1.221506787158821439e-03 -2.210295605792111928e-03 -4.433489483020469635e-03
9.000000000000001776e+00 4.786806071507410110e-02 1.023579303293820075e-02 9.105183387032034226e-03 1.202434721990885969e-03 -2.820032228300739519e-03 -4.359134761771965572e-03
9.030000000000001137e+00 4.759907594877543779e-02 1.019654900788613539e-02 9.657078874833247006e-03 9.567839782015363781e-04 -2.764017839258503528e-03 -3.630849798341717616e-03
9.060000000000000497e+00 4.709742853123355388e-02 9.642667818177463879e-03 9.239969574159845322e-03 9.246362575825450847e-04 -2.612971153651555412e-03 -3.667460225150520614e-03
9.090000000000001634e+00 4.722032360072769830e-02 9.290658888151948069e-03 8.805362225574153712e-03 4.973603687881134050e-04 -2.572003497894881363e-03 -4.457624503682922068e-03
9.120000000000000995e+00 4.642486502720510888e-02 9.118819255307553107e-03 8.733019571074196463e-03 1.800309914180564519e-04 -2.286656491795380219e-03 -4.530058436579498249e-03
9.150000000000002132e+00 4.606787968155667823e-02 8.705152105208391333e-03 8.942561084248179526e-03 -6.240531652723646516e-05 -1.808573069493668584e-03 -4.093989263616260033e-03
9.180000000000001492e+00 4.579936682928797964e-02 8.547417346292607299e-03 9.361424663754003284e-03 -8.982399776327198992e-04 -1.246113900690515308e-03 -3.705645846083349682e-03
9.210000000000000853e+00 4.577795634840076122e-02 8.172871363571143632e-03 9.110748507310417743e-03 -4.925962276844941812e-04 -8.143677865808385263e-04 -4.534299565687405220e-03
9.240000000000001990e+00 4.515599490235100433e-02 7.900854980232407954e-03 9.133943652569587179e-03 -1.965076401970744513e-04 -9.835320601394581530e-04 -4.655012695135907208e-03
9.270000000000001350e+00 4.428233127467451347e-02 7.932134278686331363e-03 9.552584320164037024e-03 -5.605611279233535527e-04 -8.806371557379399917e-04 -4.543234134580798056e-03
9.300000000000000711e+00 4.428984557774606756e-02 7.784554807789167974e-03 9.188538825108394370e-03 -1.173832092813409389e-04 -1.543509536856557673e-04 -4.790113120359595911e-03
9.330000000000001847e+00 4.367870943495688607e-02 7.650328937195305379e-03 9.944319541122403905e-03 -5.541256741135036634e-04 -6.938045331941200544e-04 -4.067590941032372953e-03
9.360000000000001208e+00 4.412515242881331901e-02 7.281873356850487866e-03 9.208932566610372739e-03 -3.211987267071059193e-05 5.730844694373793402e-05 -4.338062553597366033e-03
9.390000000000000568e+00 4.395474299120571970e-02 7.649087708034740807e-03 9.145816931071304445e-03 7.563982058278462262e-05 1.550554936858850041e-04 -3.347489829776728598e-03
9.420000000000001705e+00 4.367698271077979921e-02 7.944697686336654741e-03 8.494648651799829864e-03 6.669205563636371181e-05 5.713015690368417054e-04 -4.199214269596573956e-03
9.450000000000001066e+00 4.340346371548975402e-02 7.536411375317242367e-03 8.694671490482530629e-03 6.121599899604479589e-04 7.802626103452503514e-04 -4.860490664777783465e-03
9.480000000000002203e+00 4.337435138208622920e-02 7.462786436864599082e-03 8.627002499520197709e-03 -7.969861745493744820e-05 9.175848898440586154e-04 -5.144405573515475893e-03
9.510000000000001563e+00 4.198409938376035377e-02 7.489814682024253933e-03 8.147507127568620611e-03 -2.543254897391378222e-04 1.192055078348963626e-03 -4.905598713797143517e-03
9.540000000000000924e+00 4.300054837573230593e-02 7.306377498181970687e-03 7.909789887544094178e-03 -6.695619344556646979e-04 1.017849083980060243e-03 -5.070586888956674088e-03
9.570000000000002061e+00 4.306679804911417442e-02 7.224242531966962311e-03 8.390841984493246919e-03 -2.430789852025938558e-04 1.618984268427769990e-03 -4.634351237910783183e-03
9.600000000000001421e+00 4.301547447320341888e-02 7.298065384847784998e-03 8.555471382842849692e-03 -1.723353432836471910e-04 1.669043365876698992e-03 -4.556304674463662607e-03
9.630000000000000782e+00 4.251086168884654626e-02 7.796868975710635752e-03 7.792012822490868018e-03 -3.904853158345211739e-04 2.668835407819480920e-03 -4.440199655419529989e-03
9.660000000000001918e+00 4.222381014998488613e-02 7.604772098543155501e-03 6.901573655435977450e-03 -7.066889805955600679e-04 2.528618163110341044e-03 -4.687450819844229954e-03
9.690000000000001279e+00 4.093969224958726727e-02 7.278677673033029372e-03 6.707624295344105647e-03 -4.702026719951568623e-04 2.700988396724168794e-03 -5.069867384223769591e-03
9.720000000000000639e+00 4.117179372362056444e-02 8.376806570523309681e-03 6.491522105875335846e-03 -5.468034242854802329e-04 2.046645777747713169e-03 -4.522400922442049165e-03
9.750000000000001776e+00 4.107711451282514137e-02 8.161381683646884433e-03 6.229830674510772326e-03 -5.163531847816038578e-04 2.525245883426618931e-03 -4.097019004445812129e-03
9.780000000000001137e+00 4.091903070769653539e-02 8.360969134409090842e-03 6.450100035855221847e-03 -5.015824991396744537e-04 2.631604337226423063e-03 -3.783797712854086726e-03
9.810000000000002274e+00 4.049551124038530681e-02 8.973450510546321368e-03 6.416318679171806316e-03 -1.882795018395277964e-04 1.958461508529851791e-03 -3.774032732166698878e-03
9.840000000000001634e+00 4.075328783152454282e-02 8.329522692397506312e-03 6.469894467154846396e-03 -2.807953105357086088e-04 2.156337146864917287e-03 -3.835361523000457851e-03
9.870000000000000995e+00 3.990679955314191396e-02 8.447013583222640065e-03 6.336878606052365193e-03 3.688361928214645147e-04 2.195240434411660502e-03 -3.382315646434097545e-03
9.900000000000002132e+00 4.053874031243687170e-02 8.675371414692878425e-03 5.766105031430157624e-03 1.906412835608328749e-04 2.123538665553259541e-03 -3.277686028646087379e-03
9.930000000000001492e+00 4.015243192612560907e-02 8.563955260907585298e-03 5.687199862725478283e-03 2.491068918338834592e-04 2.296248918990273502e-03 -3.098508910697184149e-03
9.960000000000000853e+00 3.894084559956334513e-02 8.667724022952127960e-03 5.477474098738666086e-03 2.322831791643498178e-04 3.072957868945347393e-03 -3.041141501019195559e-03
9.990000000000001990e+00 3.876759288505837731e-02 8.281326547618816925e-03 4.650623658462804677e-03 -1.557675474428421580e-05 3.186677452010955314e-03 -3.291802266937260413e-03
1.002000000000000135e+01 3.895461145040279849e-02 8.638588739630748137e-03 4.376224999147693140e-03 2.297836323551516458e-04 2.830957574383230479e-03 -3.349772680360851851e-03
1.005000000000000071e+01 3.854626746656286684e-02 8.348334211709551589e-03 3.927897101388189149e-03 5.944879038708439367e-04 3.057882471493855725e-03 -2.976088770304974318e-03
1.008000000000000185e+01 3.795087546742337281e-02 8.325510313524464578e-03 4.050062165693701921e-03 8.542047295504451299e-04 2.901608525894938673e-03 -2.771405290201700566e-03
1.011000000000000121e+01 3.771675378351879715e-02 8.121777566665211445e-03 3.886911225137401615e-03 3.665838288295919511e-04 1.872896775119592405e-03 -3.070756151454245853e-03
1.014000000000000057e+01 3.729324867784533648e-02 8.262291061283955074e-03 3.408233749020883607e-03 8.149451338620439245e-04 1.337758811393641167e-03 -2.694545121661784393e-03
1.017000000000000171e+01 3.735627629495408275e-02 8.387720771622531046e-03 3.600498140942320902e-03 1.330948486795269226e-03 1.101933461949866633e-03 -2.941527978956193223e-03
1.020000000000000107e+01 3.682176042129625682e-02 8.116564050778096728e-03 2.978524431499485203e-03 8.773949429567995395e-04 9.488827799635224380e-04 -3.514890945880422279e-03
1.023000000000000220e+01 3.685873966409258795e-02 8.532042509674764297e-03 3.503690482867583000e-03 9.276546073642144563e-04 9.887665244425747346e-04 -3.463246099087324836e-03
1.026000000000000156e+01 3.755821153972827009e-02 9.629480849516314223e-03 2.827500865396070928e-03 1.322758738237728160e-03 6.708627772312736326e-04 -2.953230249915561600e-03
1.029000000000000092e+01 3.717026405476686612e-02 9.006305450203200280e-03 2.307452297810264064e-03 4.374073762136720944e-05 2.790905070962912404e-04 -3.125086914603336652e-03
1.032000000000000206e+01 3.649248110753755547e-02 8.960316122605727074e-03 2.030269474131096707e-03 6.871614137611281592e-04 3.282240016999615762e-04 -2.824958658954157542e-03
1.035000000000000142e+01 3.597902682551235021e-02 8.979188146839067741e-03 1.961957429406746556e-03 3.153570480037837243e-04 -4.466038606534272759e-04 -2.770105832749170105e-03
1.038000000000000078e+01 3.539391280676618123e-02 8.808243684486738445e-03 1.627073869358452995e-03 2.790867534421259677e-04 -8.719907715735164544e-04 -3.053919828944762216e-03
1.041000000000000192e+01 3.578379646314244766e-02 8.581984366241468543e-03 1.194594522189840191e-03 5.183768568418622991e-04 -1.734026405471045251e-03 -2.825404490525373902e-03
1.044000000000000128e+01 3.585176323741867677e-02 8.033853602719798204e-03 1.297240099183083473e-03 -5.895435673926030518e-04 -1.521022271333771769e-03 -2.701169103748624067e-03
1.047000000000000064e+01 3.594658788151361417e-02 8.606600570202127543e-03 1.551948180128048804e-03 -2.607526729370146512e-04 -2.080524074891565434e-03 -2.259639761074572206e-03
1.050000000000000178e+01 3.656522510105530976e-02 8.653578555765206737e-03 9.937007055996760485e-04 -1.106559109195437429e-03 -1.710915172506322079e-03 -2.769534813336749224e-03
1.053000000000000114e+01 3.597117466823118725e-02 7.939568448295464265e-03 4.465955489206807627e-04 -1.117476915681647753e-03 -1.713341057776096577e-03 -2.772930073823287600e-03
1.056000000000000227e+01 3.590822470212018391e-02 7.532577734909007283e-03 -1.839637218261636065e-04 -1.483925167562683001e-03 -2.182594012761329694e-03 -2.832170971214020838e-03
1.059000000000000163e+01 3.423857944219610427e-02 7.690781787025091631e-03 4.078674666234682888e-04 -2.008027477774065872e-03 -2.360087322644144336e-03 -3.009581709958686346e-03
1.062000000000000099e+01 3.466737765348848477e-02 7.904816127116132130e-03 1.265447735847580191e-04 -1.986951753312649060e-03 -2.590856673270858224e-03 -2.689594323314725699e-03
1.065000000000000213e+01 3.402523003874791119e-02 7.295404772784452874e-03 -2.270561982076202412e-05 -2.165119148943794869e-03 -2.898039112125827543e-03 -2.202459436823511751e-03
1.068000000000000149e+01 3.417115771594458895e-02 6.705951450555969195e-03 1.737059780116956276e-04 -1.983295210277402632e-03 -2.982600383867106686e-03 -2.250271699241190859e-03
1.071000000000000085e+01 3.418844118369013252e-02 7.318206704815310992e-03 5.330455769867459281e-04 -2.312739352724246800e-03 -3.029165413336087909e-03 -2.221987630299793182e-03
1.074000000000000199e+01 3.308816046995488591e-02 6.658271715990982109e-03 6.695839617819610012e-04 -2.131186029569853702e-03 -2.749791758703379330e-03 -2.424659199807832621e-03
1.077000000000000135e+01 3.388752422787266738e-02 6.576846235496924820e-03 -3.814179723589106175e-04 -1.933278099252477844e-03 -2.281546560455316452e-03 -2.755079824174444525e-03
1.080000000000000071e+01 3.377793652268601399e-02 6.842255398541441380e-03 -4.475824845053821832e-04 -1.515190824594281338e-03 -2.509580712298342675e-03 -2.426846530719339867e-03
1.083000000000000185e+01 3.359918336791634097e-02 6.365047382145605503e-03 2.170376820491703995e-04 -1.983633971414988650e-03 -2.707602206554859947e-03 -1.678105866411705449e-03
1.086000000000000121e+01 3.315267142701228131e-02 6.500912496433475241e-03 6.548365860151728057e-04 -2.265390447266257823e-03 -2.737486963637181248e-03 -1.319793499779731150e-03
1.089000000000000234e+01 3.324927460951399016e-02 6.322157827881924597e-03 5.149166306457342301e-04 -1.981843289374340955e-03 -2.882489219518946655e-03 -9.567789102093993137e-04
1.092000000000000171e+01 3.264730602467103004e-02 5.640995219010291883e-03 6.245475406474465530e-04 -1.486789108036346008e-03 -3.192292940745078411e-03 -1.666698098225394276e-03
1.095000000000000107e+01 3.245122276685175056e-02 5.521258723904742816e-03 8.309430917586846377e-04 -1.664187203104239288e-03 -3.066194636477614921e-03 -1.820808348195646076e-03
1.098000000000000220e+01 3.288990485287424104e-02 4.881959529427493116e-03 5.668367061458789991e-04 -1.099526536789463549e-03 -2.653170504096635796e-03 -1.603578262802995980e-03
1.101000000000000156e+01 3.271298762882890454e-02 5.290722153706739483e-03 4.036046502123857849e-04 -1.044547232210257803e-03 -2.365396464544700095e-03 -1.416892746594955454e-03
1.104000000000000092e+01 3.245595328302264271e-02 5.087310685069179605e-03 4.524460628819726438e-04 -1.739129520721416355e-03 -3.332582632075142826e-03 -1.055095362127334013e-03
1.107000000000000206e+01 3.161510505632991741e-02 4.902522963574407200e-03 1.888183046551139554e-04 -8.024059188593835046e-04 -3.013525731605737334e-03 -7.136623532717489837e-04
1.110000000000000142e+01 3.254298503411878762e-02 4.957568467925055344e-03 6.749071203328016466e-04 -4.832009513906498910e-04 -2.867746193113474007e-03 -7.315493524173710682e-05
1.113000000000000078e+01 3.183478662677430293e-02 4.176184336073363035e-03 1.589107586654758819e-04 1.940089349117268824e-05 -3.062515317523439862e-03 1.310151056748143361e-04
1.116000000000000192e+01 3.176073650086419509e-02 3.372325973314271863e-03 4.606198462274724292e-04 1.641810447431391040e-04 -2.656670400535521281e-03 2.917420867332154444e-05
1.119000000000000128e+01 3.075152715063578235e-02 3.072720820698315869e-03 7.360999988830219110e-04 5.649893752928125679e-04 -2.739586059145038277e-03 3.586488751350369597e-05
1.122000000000000242e+01 3.213783334382602774e-02 2.730111590573791602e-03 1.899853445166410637e-04 8.492802899953133533e-04 -2.797827675215858179e-03 -1.918246829926140151e-04
1.125000000000000178e+01 3.161837954786628213e-02 2.642721737993958264e-03 6.906690807012560995e-04 1.265429148894603451e-03 -2.843948450490740854e-03 -5.178956492746245033e-05
1.128000000000000114e+01 3.142285369633490699e-02 2.852995865393559427e-03 9.514143526924145888e-04 9.623701002919871073e-04 -3.154597081067356257e-03 -3.265329058030896903e-04
1.131000000000000227e+01 3.131871051668522199e-02 2.524382628342536350e-03 1.096592079859903812e-03 1.064263770834239509e-03 -2.715296544671730317e-03 -6.844167175288351501e-04
1.134000000000000163e+01 3.103474024664099051e-02 2.081314927779520652e-03 1.494570333711031651e-03 1.513002305878030640e-03 -2.335038954724977245e-03 -5.976374059009081918e-04
1.137000000000000099e+01 3.060786595539466415e-02 1.458092944142563852e-03 1.629440783045943419e-03 1.362881408544347472e-03 -2.385921861972617464e-03 -1.220130566903954161e-03
1.140000000000000213e+01 2.961971706943722360e-02 1.081148729015435350e-03 2.361238374922192129e-03 1.686928637391615915e-03 -2.667090155488383019e-03 -9.961196865617694129e-04
1.143000000000000149e+01 3.011049693679135331e-02 9.480446260609065590e-04 2.004055342991528654e-03 1.318368377866585561e-03 -4.082758423055388164e-03 -1.203528224753114273e-03
1.146000000000000085e+01 2.989642665930325460e-02 6.300510015184723756e-04 2.430579189895198944e-03 1.530835571084909752e-03 -3.376310308726759857e-03 -1.273838657934955876e-03
1.149000000000000199e+01 3.001922724820427213e-02 6.441061967021877166e-04 2.765445207855821153e-03 1.767756577013224195e-03 -3.878010876338100488e-03 -1.937700349884163842e-03
1.152000000000000135e+01 2.935642123503423573e-02 -4.464810017585918445e-04 2.584503110061864284e-03 1.328206274582743873e-03 -3.699288877486051064e-03 -2.037549767024193770e-03
1.155000000000000249e+01 2.925966570754112706e-02 5.011269126209416669e-05 2.192819831605574699e-03 1.370134949016832415e-03 -3.857268784580369925e-03 -1.733168513216032380e-03
1.158000000000000185e+01 2.924816704166055548e-02 6.053558223628741075e-05 1.748151398024644365e-03 1.970542194711599748e-03 -3.767858172907034842e-03 -1.527140591677245141e-03
1.161000000000000121e+01 2.967866485260728382e-02 3.338349437065346592e-05 1.494985568363693673e-03 1.419562253581641009e-03 -3.981628290070204912e-03 -1.696101282363304819e-03
1.164000000000000234e+01 2.990136677402233101e-02 -7.757885132977371256e-04 1.522845873636380354e-03 1.154639614525110325e-03 -4.046080154659126293e-03 -2.194278633461665962e-03
1.167000000000000171e+01 2.931637054785674046e-02 -7.222218809950220475e-04 1.957419883780286973e-03 4.724000985789622575e-04 -3.660159293574105632e-03 -2.166846074904915653e-03
1.170000000000000107e+01 2.960955666806619480e-02 -1.197125534399656743e-03 3.193369355255604169e-03 9.923608799472516395e-04 -3.310739032149401240e-03 -2.797782591707154154e-03
1.173000000000000220e+01 2.941697965526535175e-02 -1.091029200089188578e-03 1.775862314297937949e-03 -8.488833456743449801e-05 -3.063176990344196327e-03 -2.503777703925624820e-03
1.176000000000000156e+01 2.893607903909056756e-02 -6.433551537290416178e-04 1.695625298429592753e-03 -1.911108442862463619e-04 -2.448078974403689045e-03 -2.496706830107164876e-03
1.179000000000000092e+01 2.820701724835461555e-02 -1.288237888388721331e-03 1.490622779370842643e-03 -8.192272007878642626e-06 -2.196148504292061432e-03 -1.976953815673532233e-03
1.182000000000000206e+01 2.848733985774820621e-02 -1.268891589299991907e-03 1.970711006417769084e-03 2.202064659545532876e-04 -2.187162542263143550e-03 -1.357103018972516395e-03
1.185000000000000142e+01 2.875949949804423866e-02 -1.539023826623964197e-03 2.115601356032614788e-03 -5.063891010848031726e-05 -2.750869876584127738e-03 -1.507491605082345032e-03
1.188000000000000256e+01 2.831888751162248141e-02 -1.667975596210791167e-03 1.798390336737343276e-03 -1.718573305302673049e-04 -2.655765511123675537e-03 -1.176466796380282176e-03
1.191000000000000192e+01 2.811058653754738845e-02 -1.212443342790248124e-03 1.958749411390625639e-03 -9.975206696490879210e-04 -3.354793225017971281e-03 -1.498247910142636030e-03
1.194000000000000128e+01 2.747004521343554551e-02 -1.013558507518830254e-03 2.013325676687327537e-03 -3.938950411670472107e-04 -2.867198840184270736e-03 -9.454034610822947826e-04
1.197000000000000242e+01 2.805993990817723382e-02 -1.589087405732714231e-03 2.186768325719290473e-03 -7.565892678977892416e-04 -3.306526271758869484e-03 -6.928425491163903160e-04
1.200000000000000178e+01 2.775319908206730357e-02 -2.132034423258932776e-04 2.117636383012544421e-03 -4.312025218586867936e-04 -2.667809430498380152e-03 2.584381460131179864e-04
1.203000000000000114e+01 2.704127124752986333e-02 -8.337666271249766226e-04 1.926590021055218926e-03 -6.816325634577680148e-04 -2.780630017778618068e-03 5.285658884234267774e-04
1.206000000000000227e+01 2.713962497579291977e-02 -3.714572788124925751e-04 2.130863196337040577e-03 -1.346856279336172690e-03 -3.387863856644468541e-03 1.008859257162098011e-03
1.209000000000000163e+01 2.740818533248046140e-02 -5.956055928908465802e-04 1.589872794027891167e-03 -1.565674017073748203e-03 -3.819532838691852561e-03 7.898820425520369781e-04
1.212000000000000099e+01 2.764627844204892160e-02 -1.637147448925180271e-04 1.324509345948077232e-03 -1.446804702519788322e-03 -3.819529359846862704e-03 6.313915322093688332e-04
1.215000000000000213e+01 2.684151769353637640e-02 -4.075369730698330528e-04 2.458083482104189699e-04 -1.141138822709830691e-03 -3.840060921513011039e-03 1.789355200287889858e-04
1.218000000000000149e+01 2.724243825032446331e-02 -3.279099991804201863e-04 -3.000187928423603267e-04 -7.551350497114750482e-04 -3.505883906318008059e-03 -3.776632674483693108e-04
1.221000000000000085e+01 2.671953585268782572e-02 -6.324496164951121102e-04 -3.683403379473038086e-04 -4.075486287593577117e-04 -3.774540909693202551e-03 -5.353601693249832039e-04
1.224000000000000199e+01 2.682921436961205330e-02 -7.311595316175090176e-04 -2.062663802411268676e-04 -6.705835593316944454e-04 -3.582789866270807977e-03 1.233044592461318700e-04
1.227000000000000135e+01 2.695883079780936331e-02 -1.165509621292803999e-03 -2.647335730130428999e-04 -6.292136036605278093e-04 -3.753957325109302801e-03 -5.177916311163155427e-04
1.230000000000000249e+01 2.599176451999718473e-02 -7.301311248057995584e-04 -1.609153724440481881e-03 -7.245682243064432981e-04 -3.783658092642250281e-03 -8.093708343377414849e-04
1.233000000000000185e+01 2.646470167168202270e-02 -8.367433925620115787e-04 -1.767660544558902203e-03 -4.226351369203129593e-04 -4.078051187349052142e-03 -7.045019237248428823e-04
1.236000000000000121e+01 2.727618770218376287e-02 -1.211985921248714959e-03 -1.436335296244095616e-03 8.181218435598935912e-06 -3.992804894103807456e-03 -9.148450792650919539e-04
1.239000000000000234e+01 2.719780823255213420e-02 -9.553210600614647774e-04 -1.034465325459033025e-03 3.984827263732171332e-04 -4.724166381566918815e-03 -2.016357700902249306e-03
1.242000000000000171e+01 2.689368455380591882e-02 -1.737562639201994941e-03 -1.961160513918924764e-03 4.599642916243151802e-04 -5.349477785453027323e-03 -2.126816817009880012e-03
1.245000000000000107e+01 2.704893763457982825e-02 -2.601258953227603143e-03 -1.132814239301671577e-03 7.955464644738841073e-04 -5.157529276624162051e-03 -2.666272414637571586e-03
1.248000000000000220e+01 2.642300853437484776e-02 -1.903655348351129817e-03 -1.224769216129795169e-03 1.302563379238064201e-03 -5.139882671154172300e-03 -3.017308226282988670e-03
1.251000000000000156e+01 2.657427193074690663e-02 -2.135869517286614894e-03 -7.121818070594532202e-04 1.118286659837819386e-03 -5.333474285412531657e-03 -3.772276425589415894e-03
1.254000000000000092e+01 2.648989255241007701e-02 -2.105269640402251952e-03 -1.867045440645309640e-03 1.557370288607917708e-03 -4.820997226483880738e-03 -3.802620451731186790e-03
1.257000000000000206e+01 2.589241485843507551e-02 -2.339013796331279593e-03 -1.097418812190165127e-03 1.295188688364534713e-03 -4.492495886271319350e-03 -3.482460586703650662e-03
1.260000000000000142e+01 2.535394295719928248e-02 -2.315555064719587719e-03 -1.011571916013753736e-03 1.564318797094621516e-03 -4.475706642064869456e-03 -3.790909059609104403e-03
1.263000000000000256e+01 2.561572847844695300e-02 -2.433862090074345730e-03 -1.110747952123736226e-03 7.448362837801925096e-04 -3.830847688337968293e-03 -2.754473918118449660e-03
1.266000000000000192e+01 2.659481236691318973e-02 -2.287014134459752768e-03 -8.648521652432350493e-04 1.018935733678172362e-03 -3.602912268358737791e-03 -2.667219474186799388e-03
1.269000000000000128e+01 2.572497913696514260e-02 -3.245084787811380878e-03 -9.747118761176398749e-04 6.432874260609011685e-04 -3.615543446277902362e-03 -1.823825791839706056e-03
1.272000000000000242e+01 2.501355540544558664e-02 -2.232540992559650661e-03 -1.235756096323648023e-03 6.507216984374952773e-05 -3.920626052617670609e-03 -1.435289304431819346e-03
1.275000000000000178e+01 2.476734081268527898e-02 -2.544067086402090894e-03 -1.530807053081950642e-03 -6.014776889333717236e-04 -4.924380077367729314e-03 -1.040878732550876151e-03
1.278000000000000114e+01 2.530172185941192975e-02 -2.790000677390658268e-03 -1.217094287758291316e-03 -1.059306174049368110e-03 -5.031664873735852694e-03 -1.096447497614061461e-03
1.281000000000000227e+01 2.486844517619013484e-02 -2.059187694881003949e-03 -1.268311044622771888e-03 -1.355526922352412456e-03 -5.787686316236051454e-03 -1.669363464493311966e-03
1.284000000000000163e+01 2.509485333914274197e-02 -1.451064260079792945e-03 -1.284256505856840036e-03 -2.192069973619092949e-03 -5.869441291879828881e-03 -2.452102926804311522e-03
1.287000000000000099e+01 2.444095843536364665e-02 -1.933417923646318926e-03 -1.245680966974749282e-03 -2.470006642079303205e-03 -6.449620261262278831e-03 -2.551951842246102942e-03
1.290000000000000213e+01 2.375431729648247448e-02 -1.723627215127532253e-03 -1.049289067045711121e-03 -2.756807129911775789e-03 -5.933688140182802329e-03 -3.066609761520622257e-03
1.293000000000000149e+01 2.445772186505668078e-02 -1.080100151858998103e-03 -1.131884076017941609e-03 -2.602571003338161049e-03 -6.004934825649232977e-03 -2.787001227265495373e-03
1.296000000000000263e+01 2.342922027320493150e-02 -7.855918054533450601e-04 -1.515654535041432993e-03 -2.569432130826276861e-03 -6.730569512078066197e-03 -3.531099954313221545e-03
1.299000000000000199e+01 2.289984434503722355e-02 -1.384557262882557538e-03 -1.771438737135921926e-03 -1.900638498218309991e-03 -6.852537410059644785e-03 -2.930400141520017598e-03
1.302000000000000135e+01 2.274556847585607056e-02 -6.346315698511073577e-04 -2.415628542828063274e-03 -2.037132199174118696e-03 -6.968281270699039354e-03 -3.185587015948510015e-03
1.305000000000000249e+01 2.321059484254905936e-02 -9.817436055765682568e-04 -2.928343438431069146e-03 -2.899295544823043969e-03 -6.861316486284074756e-03 -2.771696409347379486e-03
1.308000000000000185e+01 2.312918162625232643e-02 -1.311641471610336396e-03 -3.525539682053713264e-03 -3.020648013201343574e-03 -6.349840150961405527e-03 -3.097453662781024519e-03
1.311000000000000121e+01 2.386385535569424121e-02 -1.160627298210314962e-03 -3.103906372881271025e-03 -3.085271561717339850e-03 -6.516808570035781401e-03 -2.850283505867912126e-03
1.314000000000000234e+01 2.311396174585655938e-02 -1.378441977361033466e-03 -2.384581240579830563e-03 -2.757601824173283589e-03 -6.129322116838809009e-03 -2.368150783242484181e-03
1.317000000000000171e+01 2.203884774586883921e-02 -1.700747315668049708e-03 -2.183645776963505369e-03 -3.429454523705466329e-03 -6.015942261023976556e-03 -2.690955637843162052e-03
1.320000000000000107e+01 2.226774495264394194e-02 -7.899674085978247717e-04 -2.400332146774930564e-03 -3.568152422892767461e-03 -5.644403116626728334e-03 -1.778265663888278780e-03
1.323000000000000220e+01 2.166208674919045674e-02 -6.402223155965724999e-04 -3.190504119372494785e-03 -3.589592412595044024e-03 -4.839865214228078472e-03 -1.614133473414547382e-03
1.326000000000000156e+01 2.151070599500148894e-02 -9.969832828107261236e-04 -3.189364818316109407e-03 -3.574999639048392908e-03 -4.666129553520637074e-03 -2.027658378392471761e-03
1.329000000000000270e+01 2.198322036390443213e-02 -2.532247252808872418e-04 -3.356892526967358847e-03 -3.792171662862164894e-03 -4.060348160333404621e-03 -1.130703799689047884e-03
1.332000000000000206e+01 2.167128344321278544e-02 -1.496820800204190505e-04 -3.213866571976753406e-03 -3.729446678419012784e-03 -4.210989542064114133e-03 -1.562214232315506379e-03
1.335000000000000142e+01 2.115376264899315739e-02 5.871944961249875305e-04 -4.584692901471898452e-03 -3.470861668971148006e-03 -4.510974232373232695e-03 -1.150863566892201817e-03
1.338000000000000256e+01 2.092521637911703980e-02 7.835028254975506812e-04 -3.969379821563423505e-03 -2.788883554422527666e-03 -4.945535862287187001e-03 -1.318600626010857368e-03
1.341000000000000192e+01 2.141351401499214102e-02 3.974154841869248500e-04 -3.139493286488548307e-03 -2.158907989323610721e-03 -5.162358005823541873e-03 -1.717445766297620580e-03
1.344000000000000128e+01 2.093817732251279651e-02 -2.160380404072625993e-04 -2.902758019164286551e-03 -2.961127855008127696e-03 -5.384292743268348502e-03 -2.531131696367205919e-03
1.347000000000000242e+01 2.071449736172670253e-02 -1.397072567133061938e-04 -2.599137624216485420e-03 -3.229134037733061291e-03 -6.430662642545881269e-03 -3.313137232705098967e-03
1.350000000000000178e+01 2.005013786136611298e-02 -5.653063529498236761e-04 -1.709692236469440019e-03 -2.399985257685033346e-03 -6.050214822894028899e-03 -3.369633530650339992e-03
1.353000000000000114e+01 2.040889822689051503e-02 3.134665574173745028e-04 -2.374497901348027185e-03 -2.040203104819893198e-03 -6.623207535430664095e-03 -3.574988660405731267e-03
1.356000000000000227e+01 2.065093617827762351e-02 6.261944496319671316e-04 -1.489734850018908929e-03 -1.867732154652079757e-03 -5.933174063873503101e-03 -3.451548025314554735e-03
1.359000000000000163e+01 1.983560946145002113e-02 4.045032846178298058e-04 -1.716097749473677325e-03 -2.028438519784403482e-03 -6.061636329517838817e-03 -2.976069684080151490e-03
1.362000000000000277e+01 1.982135076934088413e-02 5.322439393949940367e-04 -1.215101706913523927e-03 -2.025331751230430299e-03 -6.293997409363871753e-03 -3.015214794045206759e-03
1.365000000000000213e+01 1.958957649395487444e-02 -8.421117795531785077e-05 -1.682533140684894235e-03 -2.191373440048050014e-03 -5.507550882252854052e-03 -2.449666606363143373e-03
1.368000000000000149e+01 1.914350569428135973e-02 7.271875541424721590e-04 -1.315922320967333192e-03 -3.043825077093442744e-03 -5.590737833745196284e-03 -3.041119639876299630e-03
1.371000000000000263e+01 1.875950457819397510e-02 2.608100171452853999e-04 -6.704617418444858146e-04 -3.167726483448651820e-03 -5.363418803367769883e-03 -3.308001759593226510e-03
1.374000000000000199e+01 1.755041789122291362e-02 3.292195966553279618e-05 -9.760413073578444454e-04 -3.489297329444474016e-03 -4.963187549889003236e-03 -3.347481465676871437e-03
1.377000000000000135e+01 1.805457585293945844e-02 7.236380400441611016e-04 -5.762153797925773091e-04 -3.172957393070774401e-03 -4.590789063220190869e-03 -3.129542399224805038e-03
1.380000000000000249e+01 1.765673546667567706e-02 1.085591616667658244e-03 -7.074734148377892495e-04 -2.879696758245398058e-03 -4.487014675661704644e-03 -3.261552521406585470e-03
1.383000000000000185e+01 1.718395903420122384e-02 1.840227913957992456e-03 7.607439772960855606e-05 -2.867612492450488659e-03 -4.014113680037789678e-03 -3.115133925814417282e-03
1.386000000000000121e+01 1.746691209957063062e-02 1.337766908331539106e-03 -3.870875505200821465e-04 -3.144024536438916329e-03 -2.981796188979313200e-03 -3.440258859102485189e-03
1.389000000000000234e+01 1.673693692997202387e-02 8.953504067522599641e-04 -2.246024608629770825e-04 -3.299791430083631738e-03 -2.216305316977029705e-03 -3.358222997058346593e-03
1.392000000000000171e+01 1.605271688212583925e-02 8.535371634104116367e-04 2.102963056554996157e-04 -3.172713877753974288e-03 -1.491195523300348214e-03 -3.824997701503463077e-03
1.395000000000000284e+01 1.550097172903686094e-02 1.320634823678279446e-03 -5.800219957328156539e-04 -3.166702444360680602e-03 -1.279595528691501727e-03 -3.398750780547299399e-03
1.398000000000000220e+01 1.579293565836614732e-02 1.426716202440059256e-03 -5.489333003028118441e-04 -3.098255960535256648e-03 -1.733447773708762796e-03 -3.456417952882206990e-03
1.401000000000000156e+01 1.558648807625151456e-02 1.502318101486155300e-03 -7.274679812030449000e-04 -3.336798780999128411e-03 -1.199363919568874337e-03 -3.450839689584039860e-03
1.404000000000000270e+01 1.452974906098769559e-02 2.091511517231858797e-03 -8.789011614136477135e-04 -3.712785918228433957e-03 -1.804511641288142343e-03 -2.457391743615922053e-03
1.407000000000000206e+01 1.508083196992626718e-02 1.843183850504193089e-03 -1.468172069518436373e-03 -4.040463410295513924e-03 -2.194454597663986206e-03 -2.283563621530371179e-03
1.410000000000000142e+01 1.509418991224642514e-02 1.391762791771777863e-03 -1.589283623944837132e-03 -3.616426244491988129e-03 -2.903758400428335662e-03 -2.125050843026166092e-03
1.413000000000000256e+01 1.536537774156254699e-02 9.785703097681119900e-04 -1.651597597408738238e-03 -3.424581399488646483e-03 -3.451150938424740744e-03 -2.443100478430215716e-03
1.416000000000000192e+01 1.543782478774879952e-02 2.080400816857119750e-03 -9.467369570463901596e-04 -3.467871968267033367e-03 -3.796569530363225198e-03 -3.063458751119574330e-03
1.419000000000000128e+01 1.407418929803982977e-02 2.373109158905428728e-03 -1.214425895029513924e-03 -3.470031413840946044e-03 -4.293184047701181782e-03 -3.367320524418460082e-03
1.422000000000000242e+01 1.380300931981426338e-02 2.271133859540586108e-03 -1.879281343594163545e-03 -2.620331476260062686e-03 -4.571689772445930444e-03 -3.210283654259571406e-03
1.425000000000000178e+01 1.410705766149655815e-02 2.240345060430581903e-03 -2.956673898871109429e-03 -2.647036309471495485e-03 -4.364192430270419365e-03 -2.781246197325337732e-03
1.428000000000000291e+01 1.332441879099732773e-02 2.322386301849999057e-03 -2.862860971569514135e-03 -2.940833878151805081e-03 -4.369246190657705142e-03 -2.567472239380919063e-03
1.431000000000000227e+01 1.368356691311167772e-02 2.150725606387515754e-03 -2.791900716319295483e-03 -3.158517056722320859e-03 -5.108542985125197333e-03 -2.495899613701668684e-03
1.434000000000000163e+01 1.335744851779163689e-02 2.613143698340647525e-03 -3.248738552006136260e-03 -3.795890961132863950e-03 -5.735446054879522748e-03 -2.319606240808180786e-03
1.437000000000000277e+01 1.266710459160336200e-02 2.631120577917256398e-03 -2.869882033384785203e-03 -3.839057160655912071e-03 -5.794854896646439713e-03 -2.533624794796685009e-03
1.440000000000000213e+01 1.315980828569951466e-02 3.043072561554338584e-03 -3.548361650314912907e-03 -3.142434395459359209e-03 -5.031302722833475016e-03 -1.401919003420015741e-03
1.443000000000000149e+01 1.260363626156302264e-02 2.427803877077638894e-03 -3.558838535855368690e-03 -3.114452659556565806e-03 -4.644155503249258743e-03 -5.710230279709627155e-04
1.446000000000000263e+01 1.286280966025410422e-02 1.959574322087820342e-03 -2.970035535441839514e-03 -3.054125049314349027e-03 -4.713197547287828471e-03 -7.444125588693673023e-04
1.449000000000000199e+01 1.266607275898801177e-02 1.548551385388896584e-03 -3.063532687938907983e-03 -3.643509165875746802e-03 -4.110941716425564607e-03 -8.952309144367731619e-04
1.452000000000000135e+01 1.190073502234512137e-02 1.868264317971712885e-03 -3.502203039414064634e-03 -3.946191468141568848e-03 -3.972894274913540968e-03 -4.087008663249402929e-04
1.455000000000000249e+01 1.093301971752280721e-02 1.764440414928736267e-03 -3.435382734333192190e-03 -2.812617448532339637e-03 -4.174533902690846787e-03 4.034169812998644744e-04
1.458000000000000185e+01 1.126722699246973658e-02 1.490682268138421307e-03 -3.827108435277448706e-03 -3.112900222313808030e-03 -4.781272494858157529e-03 6.820553912078031189e-04
1.461000000000000121e+01 1.113225298328579527e-02 1.475819055735461127e-03 -3.687242178357141853e-03 -2.973812852999691003e-03 -4.699385226129004778e-03 6.528761468416188762e-04
1.464000000000000234e+01 1.089526691118880564e-02 1.824344573485014998e-03 -4.471515672902270921e-03 -4.040901212487568728e-03 -3.912292883548884603e-03 3.616613955504943689e-04
1.467000000000000171e+01 1.121028388712419499e-02 2.240458779467435768e-03 -4.220162056933540740e-03 -4.322413843810046785e-03 -4.290463361805940679e-03 -1.034483498951077607e-03
1.470000000000000284e+01 1.070747285151985029e-02 2.344420858872986457e-03 -4.214721223928963312e-03 -4.881788816841536871e-03 -4.561754450910893155e-03 -8.375401242388669232e-04
1.473000000000000220e+01 1.069519956354203494e-02 2.508299008129211138e-03 -4.211819432605956592e-03 -4.902105204542817063e-03 -4.990675973925995379e-03 -1.164186414288170823e-03
1.476000000000000156e+01 1.069251085159927950e-02 2.227326112643979172e-03 -5.175156993923568649e-03 -4.841792906173258970e-03 -5.731265199325097370e-03 -2.279209315126040636e-03
1.479000000000000270e+01 1.047805609856078402e-02 2.374768652814052139e-03 -5.151234933087112111e-03 -5.540297189707610315e-03 -5.768978625096066182e-03 -1.605701698458528170e-03
1.482000000000000206e+01 1.037187067836720100e-02 2.061292587957730404e-03 -5.356660718112360442e-03 -6.433929877877941905e-03 -6.040476255481985746e-03 -2.025866987880098335e-03
1.485000000000000142e+01 1.046441376007567481e-02 2.404686261199273645e-03 -4.960651740042232305e-03 -5.453949696180071527e-03 -6.244191435721191397e-03 -2.622668572787700825e-03
1.488000000000000256e+01 1.065442513047809570e-02 2.117537239320954612e-03 -4.827305362838707481e-03 -5.573349427108631460e-03 -5.766989473056316484e-03 -2.196410264086123831e-03
1.491000000000000192e+01 1.135302668172843976e-02 8.756108393505046550e-04 -4.875594437194985531e-03 -5.685948079776848019e-03 -5.193731448043026333e-03 -1.924010938109121938e-03
1.494000000000000128e+01 1.085136222483096269e-02 1.195723400752801702e-03 -4.685456690743272645e-03 -5.914430532413472719e-03 -5.693755334033490101e-03 -2.071327055043425958e-03
1.497000000000000242e+01 1.094782305516206478e-02 2.194499703393248957e-03 -4.270776112201613017e-03 -5.606025614991905215e-03 -5.529113841080235403e-03 -2.061805724741461177e-03
1.500000000000000178e+01 1.209043194310155389e-02 2.112001473099645033e-03 -4.497641418816700210e-03 -5.874189902422610743e-03 -4.848664209872621811e-03 -2.030359362942490975e-03
1.503000000000000291e+01 1.148272012044537771e-02 2.288034163695717993e-03 -3.965390967132220723e-03 -5.815027861687083188e-03 -5.392498886580776585e-03 -2.870228707093414044e-03
1.506000000000000227e+01 1.042571754345689161e-02 2.995426351740104742e-03 -4.297814762976859271e-03 -6.328064796874421916e-03 -5.585156724887907487e-03 -2.554899210947425559e-03
1.509000000000000163e+01 1.145572008769313310e-02 2.709587564400872672e-03 -4.396056008675763849e-03 -6.509317402779046802e-03 -6.238212679828158969e-03 -3.053333286264781066e-03
1.512000000000000277e+01 1.065201447181240990e-02 3.125778898060982414e-03 -4.132697656230810423e-03 -6.218374723248931701e-03 -5.558310402302701902e-03 -3.234841737262517114e-03
1.515000000000000213e+01 1.052355267518878534e-02 3.079553593845374415e-03 -4.395699970719757488e-03 -6.081500383516402763e-03 -6.195614350543277027e-03 -3.825461192604961980e-03
1.518000000000000149e+01 1.083351942942445412e-02 3.054919118696153291e-03 -3.579406787427963366e-03 -5.257636819920863402e-03 -5.943776406445611116e-03 -3.509483759345455312e-03
1.521000000000000263e+01 1.069327452280510737e-02 3.469803761060319403e-03 -4.147225427514555918e-03 -5.206106373452534797e-03 -6.766167234603104319e-03 -3.330590010743872398e-03
1.524000000000000199e+01 9.652406832636573064e-03 2.985598569932190749e-03 -4.251728788255082492e-03 -5.271447369962434237e-03 -5.856799504645016086e-03 -3.559556377981110131e-03
1.527000000000000135e+01 9.657620157526802807e-03 3.432757403811104169e-03 -3.800840441996244934e-03 -4.484153449167971317e-03 -6.749850648923416685e-03 -2.845766857693776686e-03
1.530000000000000249e+01 1.000578444392630217e-02 3.304445846016523802e-03 -4.551104874136235878e-03 -4.127935495739754046e-03 -5.764327284690562436e-03 -3.408020637401421027e-03
1.533000000000000185e+01 1.015196795247608197e-02 2.761007731448383851e-03 -4.657011444262337818e-03 -4.407824269311078069e-03 -5.805066563725702622e-03 -3.253023730092730048e-03
1.536000000000000298e+01 1.027611438938025312e-02 3.610899340549367231e-03 -4.469137781166976353e-03 -3.860435079269697312e-03 -5.762390244434145714e-03 -3.070346637780163590e-03
1.539000000000000234e+01 9.985305979010594690e-03 3.487260175351614144e-03 -4.134693579771031580e-03 -3.578759052044633293e-03 -5.751316343258094932e-03 -2.973716008578985992e-03
1.542000000000000171e+01 9.168336770385421275e-03 3.832455882497920463e-03 -3.805103684302535427e-03 -3.798969871593671499e-03 -5.751031634649406143e-03 -2.999140550266732319e-03
1.545000000000000284e+01 8.228559101058130487e-03 4.466058438348241566e-03 -3.961398706158192340e-03 -3.549568692348126220e-03 -5.687194802949768757e-03 -2.946018165921326926e-03
1.548000000000000220e+01 8.072742819035916284e-03 4.221026786252468632e-03 -4.102928959852647495e-03 -3.491187872618040089e-03 -5.935041804255858366e-03 -3.360983501735415047e-03
1.551000000000000156e+01 7.569056666080764550e-03 4.623399849954967777e-03 -3.933808344028788540e-03 -3.003130212672733279e-03 -5.846415047981778912e-03 -3.892782569276942439e-03
1.554000000000000270e+01 8.442347542048866949e-03 4.823304555458984844e-03 -4.820057835815738656e-03 -2.696722085547609282e-03 -6.438770147728201110e-03 -5.072900079102771187e-03
1.557000000000000206e+01 7.786053200884990311e-03 4.978024578799145061e-03 -4.286406056293934341e-03 -2.510055523597065630e-03 -6.549655410553745227e-03 -5.964044096423704033e-03
1.560000000000000142e+01 7.822479923580538674e-03 4.529090555329462475e-03 -4.645902800377355035e-03 -2.682702634761113814e-03 -6.819463904673250809e-03 -5.796003999817722629e-03
1.563000000000000256e+01 8.203210976695518575e-03 4.781264019833031398e-03 -4.994785255613365393e-03 -2.204151520305730472e-03 -7.076814070350101460e-03 -5.821960606567033736e-03
1.566000000000000192e+01 8.594103698517652212e-03 5.363294787106398509e-03 -4.560797870344135418e-03 -2.196074180214502292e-03 -6.113159762348940873e-03 -5.960927042176766832e-03
1.569000000000000306e+01 8.494928596976980550e-03 5.570628561949342306e-03 -4.629215353695537161e-03 -1.635552851426913534e-03 -6.773126206540247551e-03 -6.029329735325994477e-03
1.572000000000000242e+01 8.436248543352786733e-03 5.600158817023026536e-03 -4.241522817804987966e-03 -1.885000630023059287e-03 -6.886945071267636109e-03 -5.844492582753213483e-03
1.575000000000000178e+01 7.994706680470642368e-03 4.923938418601281342e-03 -4.606579620133333108e-03 -2.072127870271112116e-03 -7.089133968863459145e-03 -6.213279867523846534e-03
1.578000000000000291e+01 8.722912327024823220e-03 5.332201633156952170e-03 -5.252196970618294714e-03 -2.773635928914996995e-03 -7.032559215812028697e-03 -5.804838944473145190e-03
1.581000000000000227e+01 8.720781770520824594e-03 4.932585679947254498e-03 -5.081786431562429485e-03 -2.841406745671903877e-03 -7.569512817472201505e-03 -5.683194012449321875e-03
1.584000000000000163e+01 8.769785159351894954e-03 4.630454358029334472e-03 -4.643423185412220988e-03 -3.571147428564680482e-03 -6.837114840280600347e-03 -4.878206389890893391e-03
1.587000000000000277e+01 8.070863454429755279e-03 4.411001757395838219e-03 -3.853908590394139466e-03 -4.344302647026010433e-03 -7.271614324267483553e-03 -4.674950990000814599e-03
1.590000000000000213e+01 7.682405572547734707e-03 5.055371770646521767e-03 -3.894514624743772302e-03 -5.113456799987314838e-03 -6.893817488495823653e-03 -5.629583640151425428e-03
1.593000000000000149e+01 7.655599472332408340e-03 4.321503843478180507e-03 -4.091259761143772877e-03 -4.902466097997271177e-03 -6.576690739854118561e-03 -5.107362800591763730e-03
1.596000000000000263e+01 7.402484407138976152e-03 4.652843063033706983e-03 -5.503579569651639858e-03 -5.445536921453886237e-03 -6.632072873656191803e-03 -5.341811550156227995e-03
1.599000000000000199e+01 7.111888388055875865e-03 4.414035505431512796e-03 -5.201549405492000844e-03 -5.596944570812389941e-03 -5.956285385165349666e-03 -4.140751270946818607e-03
1.602000000000000313e+01 7.133456113758041006e-03 3.817028356159157809e-03 -5.652760732128170318e-03 -4.884875315449788147e-03 -5.564197528611369847e-03 -4.219699793809317256e-03
1.605000000000000071e+01 7.615970560507223652e-03 3.953701703966472358e-03 -6.173234322903731197e-03 -5.399919361853022792e-03 -5.870604411099211717e-03 -4.174419984568356057e-03
1.608000000000000185e+01 7.127464942392469638e-03 3.304890506902302683e-03 -5.753612344064240602e-03 -5.244885699127621592e-03 -4.604099446940290719e-03 -4.593901154537949338e-03
1.611000000000000298e+01 6.399392293255035113e-03 4.485095654211290750e-03 -6.103365164823015832e-03 -5.234625478822918510e-03 -4.956201076747657197e-03 -5.219419541754533043e-03
1.614000000000000057e+01 6.306772607289734545e-03 4.980951070471806297e-03 -6.355934308595712068e-03 -5.911587264775919337e-03 -5.715594413299163179e-03 -5.426877167500565591e-03
1.617000000000000171e+01 5.725745268779225405e-03 4.031576946174841858e-03 -6.624079948755356995e-03 -4.910489222992309166e-03 -6.061342892085930245e-03 -5.576385092357361017e-03
1.620000000000000284e+01 6.016176724700006417e-03 3.629911561963572453e-03 -6.777607656038187045e-03 -4.744341089414572110e-03 -5.528964637812716632e-03 -5.978112025801785023e-03
1.623000000000000398e+01 5.435032963681196705e-03 4.387286839319770593e-03 -6.755974181792634425e-03 -4.361583461050866362e-03 -5.492444650127881189e-03 -5.968367818190323248e-03
1.626000000000000156e+01 6.108841928604835658e-03 4.461401521842156548e-03 -6.349444529708980767e-03 -4.598982665977802142e-03 -6.317024295921402910e-03 -5.427254208212106690e-03
1.629000000000000270e+01 4.921304069842813433e-03 4.714037570585305481e-03 -6.399729219452865436e-03 -3.839254088100929607e-03 -6.132200679349608663e-03 -6.496229564739275375e-03
1.632000000000000384e+01 5.480990743846003710e-03 3.583134918829555815e-03 -5.598949932124952511e-03 -3.229221054068087682e-03 -6.294595139841652198e-03 -6.301730636800506602e-03
1.635000000000000142e+01 5.303812080060033018e-03 4.210218021186040716e-03 -5.948532495791525321e-03 -3.475007911934779870e-03 -6.999822398080279839e-03 -5.342884073066267447e-03
1.638000000000000256e+01 5.191625443283776065e-03 4.918516193224586885e-03 -5.797189997085672175e-03 -3.006266623312825459e-03 -6.968036683515643759e-03 -5.563833825009689704e-03
1.641000000000000369e+01 5.109639479479177737e-03 5.647751192676131460e-03 -5.194595404857560439e-03 -3.000319123223516016e-03 -6.466690986067114011e-03 -5.262154127942064719e-03
1.644000000000000128e+01 5.041486413325246829e-03 5.795853445761611766e-03 -5.401856356062495479e-03 -2.479103161862283855e-03 -6.495645343949307815e-03 -5.476556202493210179e-03
1.647000000000000242e+01 5.481310473940403938e-03 4.950605261903606724e-03 -5.837793051211237483e-03 -2.605152384488107487e-03 -6.829460649544705220e-03 -6.026600615091082247e-03
1.650000000000000355e+01 4.427318985802952689e-03 5.350983635943662442e-03 -5.751874298666193042e-03 -1.634092527731612066e-03 -7.408470476802264670e-03 -6.081048373987929523e-03
1.653000000000000114e+01 4.023766264414474492e-03 4.258328377120368380e-03 -5.760214138892605362e-03 -1.050066136485172663e-03 -6.498872150934698055e-03 -6.356367706620513758e-03
1.656000000000000227e+01 5.239360794278336009e-03 4.121903674746296709e-03 -5.375489156149493297e-03 -1.119336922722924399e-03 -7.266319945028909544e-03 -5.186639194365572081e-03
1.659000000000000341e+01 4.152979736038564518e-03 3.945747716403102956e-03 -5.092688896042085744e-03 -7.128672148974946055e-04 -7.647486138101289299e-03 -4.653830044160534030e-03
1.662000000000000099e+01 4.285983417641414661e-03 4.225708292925345333e-03 -5.687435905289417448e-03 -1.449746143673102949e-03 -7.181103245779141275e-03 -4.096661156838710127e-03
1.665000000000000213e+01 4.419428974401728993e-03 3.863486502035495818e-03 -5.705143735291073881e-03 -1.153399367308960421e-03 -6.558911510318843341e-03 -3.145811140049525889e-03
1.668000000000000327e+01 3.977307544459018906e-03 3.957889411572490523e-03 -5.418966529856072967e-03 -8.526202357890255712e-04 -6.812347126545770237e-03 -3.993730550927887535e-03
1.671000000000000085e+01 4.029753506672673069e-03 4.721768750703958517e-03 -5.575439477282673195e-03 -1.486666686937310189e-03 -6.529153823124689282e-03 -4.216903278936756649e-03
1.674000000000000199e+01 3.775480713861578685e-03 5.238379869717979531e-03 -5.050115403670618619e-03 -6.481888933598245472e-04 -6.665086784160667577e-03 -5.068358037446429876e-03
1.677000000000000313e+01 4.498368424058152293e-03 5.135850660990426420e-03 -4.915363181377419011e-03 -3.183704781146712293e-04 -6.528014941139970162e-03 -5.461386157985526069e-03
1.680000000000000071e+01 4.791231620306257710e-03 6.005403468155035007e-03 -4.579942607778608732e-03 -5.343556078951650079e-05 -7.045657895907053714e-03 -5.108171219317947376e-03
1.683000000000000185e+01 5.130158134588502783e-03 6.020550903912957885e-03 -3.624665649770264508e-03 3.926764909528701608e-04 -6.834976113130108999e-03 -5.513104083276765266e-03
1.686000000000000298e+01 4.120507082893465345e-03 5.855060800316502778e-03 -3.923105467626974985e-03 6.266377276463730439e-04 -7.123445049751264690e-03 -5.578450297193615626e-03
1.689000000000000412e+01 4.028078680152535895e-03 4.671001364741855788e-03 -4.769504977860217210e-03 6.734516784229205300e-04 -6.717750075555750655e-03 -4.958106611142820697e-03
1.692000000000000171e+01 4.278795324266115863e-03 4.308200937043205059e-03 -4.877867030709248652e-03 7.956294178157463648e-04 -6.458175542589428275e-03 -5.434226044537027178e-03
1.695000000000000284e+01 4.496645983455338502e-03 3.731716845804644578e-03 -4.689315630008739078e-03 1.374040556951783287e-03 -5.375230634889982539e-03 -5.842283493482813839e-03
1.698000000000000398e+01 4.116767904185247851e-03 4.516871462152960426e-03 -4.564342110970898148e-03 1.623627841698116470e-03 -5.091840054433305340e-03 -6.534347050175304261e-03
1.701000000000000156e+01 3.707402175554652679e-03 4.187794321926729957e-03 -3.670060179270739908e-03 3.471112006045551368e-03 -5.146221333726774816e-03 -6.470643621889760055e-03
1.704000000000000270e+01 3.089805044522608846e-03 4.237666582462495946e-03 -4.553115152284403777e-03 3.240102586247961547e-03 -5.009420294509903115e-03 -6.925919034970640098e-03
1.707000000000000384e+01 4.088607006873412608e-03 4.627483596879367056e-03 -4.193102815095439695e-03 3.168390453146208152e-03 -4.406933079903918582e-03 -7.926881597798418611e-03
1.710000000000000142e+01 4.260740100477611314e-03 3.978437272663115643e-03 -4.666959832319017565e-03 3.503237143460902203e-03 -4.610058472280575970e-03 -8.605902792918396216e-03
1.713000000000000256e+01 4.172592852592527102e-03 4.163948407152728848e-03 -4.507045479700488855e-03 3.063952464644525975e-03 -4.357408758318692676e-03 -8.517426268093597486e-03
1.716000000000000369e+01 4.473151188061241790e-03 4.086904170472416276e-03 -4.437834763698633722e-03 2.547881406111396352e-03 -4.520101218230099249e-03 -8.715533564452426774e-03
1.719000000000000128e+01 4.228114718485276313e-03 4.510165087030837405e-03 -4.943874969571160349e-03 2.585228444047293905e-03 -4.412872603423600992e-03 -8.152340185087592062e-03
1.722000000000000242e+01 5.414470426498896316e-03 4.070512531648695642e-03 -4.276200606286639783e-03 2.457956766968916185e-03 -3.703843601400302887e-03 -7.802884784592123424e-03
1.725000000000000355e+01 4.381320956384326948e-03 3.629578307646874613e-03 -4.005305917796242454e-03 2.639883659419584028e-03 -3.296687457180924596e-03 -8.076690941809738788e-03
1.728000000000000114e+01 3.586974442768231519e-03 3.526331736229737501e-03 -3.288763347758294486e-03 2.116418563230637595e-03 -4.045664680203175934e-03 -7.791532910086829133e-03
1.731000000000000227e+01 4.145327118499575469e-03 4.195112787424570833e-03 -3.279553139305280141e-03 1.827933137541704056e-03 -3.701345390043631056e-03 -8.612679525455968488e-03
1.734000000000000341e+01 3.408392646409574844e-03 3.947030347186353261e-03 -4.220112697192357487e-03 1.903857105521877813e-03 -3.145324243169600464e-03 -9.089105192524593591e-03
1.737000000000000099e+01 3.224788017359925263e-03 3.880159703591457010e-03 -3.303445035587548873e-03 2.790978240794994569e-03 -2.746512219786723108e-03 -8.324291213760215413e-03
1.740000000000000213e+01 3.642778515137390372e-03 4.119738310615961296e-03 -3.171474011184338693e-03 2.954540330263544234e-03 -2.976712844821483017e-03 -8.858370038682172876e-03
1.743000000000000327e+01 3.116635647789522956e-03 4.115114828599830687e-03 -3.095877858930728976e-03 2.733788551000482236e-03 -2.582514341099129140e-03 -9.397444910806518337e-03
1.746000000000000085e+01 2.792119855375752024e-03 4.221689909185144529e-03 -3.283954454150750379e-03 3.578857292887538399e-03 -2.002800711756735907e-03 -9.456193920992284063e-03
1.749000000000000199e+01 2.512302972651481170e-03 4.600946236669067879e-03 -3.273462733760279519e-03 3.555340075296675728e-03 -2.433962810177048297e-03 -9.199009406976488279e-03
1.752000000000000313e+01 2.720628404248026655e-03 4.444722653107358035e-03 -3.566791653733636380e-03 3.669779484662738511e-03 -2.843712762514938319e-03 -9.311187611687810062e-03
1.755000000000000426e+01 2.258682035571557556e-03 4.130400253622767970e-03 -3.223627422364261363e-03 3.151931381584871517e-03 -3.370595936021514305e-03 -9.704730380976966941e-03
1.758000000000000185e+01 2.020671501795079372e-03 3.876607044094981802e-03 -2.344918812960949950e-03 3.594408054562903132e-03 -3.495809582073183819e-03 -9.659918762815467019e-03
1.761000000000000298e+01 2.455703646550455588e-03 3.555258811937522800e-03 -2.144321394544235204e-03 3.704217301596313128e-03 -3.822026187207283598e-03 -9.761201047649104012e-03
1.764000000000000412e+01 1.674457801839501769e-03 4.033112501107161130e-03 -2.513191157944127951e-03 5.007691287824633797e-03 -3.544131448607101831e-03 -9.272520713725640462e-03
1.767000000000000171e+01 9.129081280576656354e-04 3.994961079625047873e-03 -2.869527472564747939e-03 4.675076216221207837e-03 -3.304344422140781390e-03 -9.388305427408205617e-03
1.770000000000000284e+01 1.719674519300662396e-03 3.783631629023620491e-03 -2.980207341435336943e-03 4.866647550263780708e-03 -2.956210935473491119e-03 -8.747305478792766209e-03
1.773000000000000398e+01 6.370242343337606528e-04 3.379964153069958677e-03 -2.947288135410008891e-03 5.790941138283045575e-03 -2.538644422658276056e-03 -8.354188875633550282e-03
1.776000000000000156e+01 5.359174951342637883e-04 3.045011492913807238e-03 -2.704158603031192598e-03 5.914501064044896950e-03 -2.628590331884117504e-03 -7.775803018622351459e-03
1.779000000000000270e+01 2.815375701322730961e-04 2.752207648798910000e-03 -2.871935070014375313e-03 5.904226046563043617e-03 -1.888510750655658654e-03 -7.751229233135203955e-03
1.782000000000000384e+01 -6.705032514831010815e-05 2.837291987123680137e-03 -2.507797948973822244e-03 6.193472762786700336e-03 -1.957205413081863909e-03 -7.785314636294060620e-03
1.785000000000000142e+01 3.034322229489294642e-04 3.117987178529624259e-03 -2.215683777939680965e-03 5.607192363516699807e-03 -2.116120433572676873e-03 -7.945564897220647183e-03
1.788000000000000256e+01 -4.149977251288738955e-05 3.006321053499294571e-03 -2.166355860138580169e-03 5.750321948931214067e-03 -2.254592034583113858e-03 -8.587479584350132811e-03
1.791000000000000369e+01 -1.912980981080281140e-04 2.107127366817729275e-03 -2.741905379280984434e-03 4.799760979386946680e-03 -2.196067583790872746e-03 -8.243235823015337971e-03
1.794000000000000128e+01 3.776451855788121037e-04 2.070725967944220258e-03 -2.781624960070283592e-03 4.371272084681576686e-03 -1.910762809761212822e-03 -7.834637369058317091e-03
1.797000000000000242e+01 3.780315145407442401e-04 2.040536128591785570e-03 -3.161345546185412303e-03 5.048609482756982736e-03 -1.844928890667230093e-03 -7.788099196009756753e-03
1.800000000000000355e+01 -6.456316354326308016e-04 2.315703036955052418e-03 -3.258346353795849026e-03 4.875209166563587715e-03 -1.433135152804299040e-03 -7.689799238077776877e-03
1.803000000000000114e+01 -1.476104325621729885e-04 1.019313028758017659e-03 -2.657697917664680887e-03 4.912312989673095487e-03 -2.448484054995425652e-04 -8.270021541842531576e-03
1.806000000000000227e+01 -4.249247615231155351e-04 9.952374247134132546e-04 -3.800534721391413129e-03 4.795805639824290978e-03 -1.236596179952087482e-04 -8.727063406228863229e-03
1.809000000000000341e+01 2.068795271129575397e-04 2.440389952618415847e-03 -3.156002114695022343e-03 4.793305940235081941e-03 -2.821010619122876761e-04 -8.479098881930768883e-03
1.812000000000000099e+01 1.614478977189914843e-04 2.593579005611856836e-03 -3.914383567104717798e-03 4.886237499230561276e-03 -5.132492872075289370e-04 -9.259153713236267791e-03
1.815000000000000213e+01 -7.689221883151464709e-04 1.778332525492531957e-03 -4.315427439611774219e-03 4.778532959340275887e-03 -1.407566073715615929e-03 -9.264148937463412281e-03
1.818000000000000327e+01 1.595015016538914310e-04 1.816495341926405160e-03 -3.766027307267272306e-03 5.120441692626265251e-03 -2.159756596724626831e-03 -1.005193735160170299e-02
1.821000000000000085e+01 -2.349082484742748278e-04 2.083399670992802655e-03 -4.552878413722760698e-03 4.849655208488456992e-03 -3.154268627179712681e-03 -9.810521367893398903e-03
1.824000000000000199e+01 -6.445835562418622544e-06 1.198812205850274815e-03 -4.312867820072785463e-03 5.111445912054701779e-03 -3.692979386528572050e-03 -9.334831140172195063e-03
1.827000000000000313e+01 -4.490531213716675296e-04 1.411379368491227915e-03 -3.804907456426143142e-03 4.444422656592839083e-03 -3.280227883739383898e-03 -9.322585675987760112e-03
1.830000000000000426e+01 -3.972753480636637136e-04 1.147411684335630788e-03 -3.880696484708900940e-03 4.776558156942223299e-03 -4.097011055915089628e-03 -8.560203006586331043e-03
1.833000000000000185e+01 1.771219585618988290e-04 1.920454748126299016e-03 -4.183575160735975018e-03 4.661760950609772358e-03 -3.565748765802512210e-03 -8.120317116024233783e-03
1.836000000000000298e+01 1.183870101592154889e-03 1.690729951275171672e-03 -4.917346935664035357e-03 4.938774919399202545e-03 -3.969874862551403538e-03 -7.930902226927161180e-03
1.839000000000000412e+01 6.229350485309481655e-04 1.078269607836523925e-03 -4.600694172888886158e-03 4.811270922231436487e-03 -3.316546931815267385e-03 -7.685059751451950305e-03
1.842000000000000171e+01 -2.805330462196664598e-04 1.524715370514240220e-03 -4.670195940206012253e-03 5.011456543572045952e-03 -2.862295971779227344e-03 -7.980174646747384415e-03
1.845000000000000284e+01 -4.851484979755404936e-04 1.432312545529557113e-03 -4.890385155936982642e-03 4.656527796945364450e-03 -3.377596007847927240e-03 -7.813778610177735118e-03
1.848000000000000398e+01 4.106633907178247611e-04 2.094458174688229590e-03 -4.097612780794568366e-03 3.888645779563604243e-03 -3.316918109433242279e-03 -7.368511280970491129e-03
1.851000000000000156e+01 6.889299337609067209e-05 2.245874850690388058e-03 -5.318461545595898343e-03 3.342032890808588341e-03 -3.213483956671758790e-03 -7.050630393837353793e-03
1.854000000000000270e+01 1.002324168624446621e-03 1.365228040097754558e-03 -5.374695515053096173e-03 2.333405622040651828e-03 -3.200051784054025461e-03 -6.598996517966249087e-03
1.857000000000000384e+01 1.088473182834448494e-03 1.153859177763449928e-03 -4.537562992248611593e-03 2.470225799768965835e-03 -3.965439106222934385e-03 -6.556215291267486478e-03
1.860000000000000142e+01 9.615606820433386659e-04 1.083177949654845484e-03 -5.456019517869004076e-03 1.931682830179193289e-03 -4.323432361970080962e-03 -7.970793979771961801e-03
1.863000000000000256e+01 3.698760506914977597e-04 6.598734405953710080e-04 -5.568521766543099716e-03 2.548986959606036606e-03 -4.159763266827765094e-03 -8.816522318831898630e-03
1.866000000000000369e+01 1.155546156396458635e-03 1.721781788495024834e-03 -5.538446218118719955e-03 2.652414691492244181e-03 -4.322655427204891154e-03 -8.032193122567754529e-03
1.869000000000000128e+01 1.423828259270565333e-03 1.955951957198664992e-03 -6.374294207389663569e-03 2.682759174569171456e-03 -4.394912934911898716e-03 -7.919037623440816631e-03
1.872000000000000242e+01 1.300746469961366891e-03 1.944187014459419771e-03 -6.728433682661849602e-03 2.558060829531472180e-03 -4.566975106174986365e-03 -8.347184350599334834e-03
1.875000000000000355e+01 1.043524388010474979e-03 1.486080941824008406e-03 -6.502361244993704048e-03 2.042720254700647331e-03 -4.631420234508132339e-03 -8.009749390232911992e-03
1.878000000000000114e+01 5.879905174085431341e-04 1.663559516008383810e-03 -6.971420809132267138e-03 1.422317312217535878e-03 -4.075172693982942462e-03 -7.931238062389489585e-03
1.881000000000000227e+01 5.701627069720771601e-04 1.373485605496327366e-03 -7.143081401575157585e-03 1.339888850886983285e-03 -3.987031110611161111e-03 -8.831282797192363532e-03
1.884000000000000341e+01 5.950395661875607090e-04 2.247976786701744167e-03 -7.901682279902066952e-03 8.285490873610745766e-04 -4.225777722605572606e-03 -9.072598987214686161e-03
1.887000000000000099e+01 -4.684163503994032141e-04 2.194134076453302384e-03 -6.968014128285959785e-03 4.511198928988102708e-04 -4.464531717817132872e-03 -9.408634743655719390e-03
1.890000000000000213e+01 4.038137600612667910e-04 1.885964342483670286e-03 -6.234266982250380451e-03 -2.751595893357716704e-07 -4.821212912592409694e-03 -9.029310351524655331e-03
1.893000000000000327e+01 6.784574986411495701e-04 1.848955900588200585e-03 -6.612475117800054036e-03 1.198351729617685990e-04 -5.017648614388026118e-03 -9.047715743484285866e-03
1.896000000000000441e+01 5.123001064130106030e-04 1.476644841189367341e-03 -6.458282687558325463e-03 -1.425483846286823564e-04 -4.569530597951176887e-03 -8.998459771860423118e-03
1.899000000000000199e+01 -3.860536810349479708e-04 2.973579596501352285e-04 -6.434056722859349264e-03 2.586420643282405507e-04 -4.937762412958734970e-03 -9.394317897895021474e-03
1.902000000000000313e+01 -5.419510546809114260e-04 5.071373552318902966e-04 -6.693378001302541236e-03 2.291925109120240833e-04 -5.263415414617833576e-03 -9.497804502021311990e-03
1.905000000000000426e+01 6.237404134297186431e-04 -5.366660572092563086e-05 -7.009355210818135618e-03 8.089994539843825549e-04 -4.762701187219109400e-03 -9.045884802378001410e-03
1.908000000000000185e+01 1.598375487522618599e-04 -1.090809270873904779e-04 -6.365695304977103675e-03 1.118656412799623467e-04 -4.350959251229635782e-03 -8.419945376178628038e-03
1.911000000000000298e+01 -1.080090090581187212e-03 4.599828957509988214e-04 -6.371166083978474504e-03 -3.953331520423208900e-04 -3.087418040030875943e-03 -8.720679914133055988e-03
1.914000000000000412e+01 -3.096610417103740076e-04 -2.628530104846760196e-04 -5.732390419090904743e-03 -7.030349169643290708e-04 -3.585507297561463247e-03 -8.487259386209311529e-03
1.917000000000000171e+01 1.120901743035807030e-04 7.180417715082487717e-04 -5.595458027720212613e-03 -3.180312049275713093e-04 -3.010314515192069607e-03 -8.764964466166480506e-03
1.920000000000000284e+01 -2.273483244390472890e-04 2.891260419206620469e-04 -5.861708039096802381e-03 5.388299686770459118e-05 -2.909568553009389547e-03 -8.366951309879411269e-03
1.923000000000000398e+01 -8.495061518722923921e-04 3.955486662799989617e-04 -5.508306078829461327e-03 5.012647316138263420e-05 -3.939206889495894259e-03 -7.950619285476578924e-03
1.926000000000000156e+01 -1.453835207783082950e-04 4.887764760597157476e-06 -5.138932219330927254e-03 1.279171087906760818e-04 -4.014111762171479469e-03 -7.896684609438375801e-03
1.929000000000000270e+01 -6.291319145579343797e-05 1.774240005928406916e-04 -5.041762918512215919e-03 2.680787808602147493e-04 -4.335936090450243086e-03 -7.818094241746731399e-03
1.932000000000000384e+01 -1.165552226156663096e-05 -6.474447949189610085e-05 -4.941076948741907060e-03 -6.057234680192369325e-04 -4.766117191615348858e-03 -7.854637760039695493e-03
1.935000000000000142e+01 5.566923212506624807e-04 -2.892582169935487002e-04 -5.719521677219452371e-03 -9.065428194847680032e-04 -4.817128766114731064e-03 -7.735103025630518658e-03
1.938000000000000256e+01 -9.991809133214069050e-05 -5.254302541057853659e-04 -6.135120174772357160e-03 -9.309998589508428068e-04 -4.415825832233100101e-03 -8.006106411620361740e-03
1.941000000000000369e+01 -1.148840270743578529e-03 -1.295963223695295596e-03 -6.530171558511099761e-03 -5.411289659937867924e-04 -4.430516507610393617e-03 -8.298646244637497560e-03
1.944000000000000128e+01 -1.251874207691461294e-03 -1.029218837378387263e-03 -6.575835750984637684e-03 -1.089978534345670269e-03 -4.622279008208440843e-03 -7.927292665042440234e-03
1.947000000000000242e+01 -1.021982515775121669e-03 -2.990220238872076663e-04 -6.888685624070189917e-03 -6.523626168681850857e-04 -4.518210300431535487e-03 -7.982181334644344872e-03
1.950000000000000355e+01 -1.581341924149937128e-03 3.494059733187837580e-04 -7.660679768912714849e-03 -7.065853993635240471e-04 -4.071210199988906098e-03 -8.464208495343239491e-03
1.953000000000000114e+01 -2.500527495995941152e-03 -2.708210692925483443e-04 -8.170720415884735743e-03 -1.466544285027682193e-03 -4.839699415799314508e-03 -8.394653362129300689e-03
1.956000000000000227e+01 -2.179300724001631551e-03 -5.204610557190125775e-04 -7.847040781110647956e-03 -5.101282034059018144e-04 -5.262670360360210964e-03 -8.442490136376212817e-03
1.959000000000000341e+01 -2.598488169011980986e-03 -7.001429087793997752e-04 -8.124364064450828593e-03 -9.233993854778077548e-04 -5.741828973143903170e-03 -7.936655687257765379e-03
1.962000000000000455e+01 -2.990292389088988756e-03 -1.528474044887540018e-03 -8.785429132359690030e-03 -8.831929922288317414e-04 -6.125083653785390325e-03 -7.329787914791552339e-03
1.965000000000000213e+01 -3.550673594789888199e-03 -1.884178368597444475e-03 -9.003016304894195798e-03 -5.493194791013067402e-04 -6.032236645040711664e-03 -7.489834878789292105e-03
1.968000000000000327e+01 -3.002778811297401873e-03 -2.630124324137561587e-03 -9.450044007235147703e-03 -1.321700775814393936e-03 -5.887145688960426781e-03 -6.671518921032681959e-03
1.971000000000000441e+01 -2.659715439127685599e-03 -1.898402671823173904e-03 -9.125729691263018140e-03 -6.427250847791388111e-04 -6.000849458306367623e-03 -6.761376728611212528e-03
1.974000000000000199e+01 -2.607516943029963841e-03 -2.123373651345517032e-03 -8.785442876087401487e-03 -5.376740550229186510e-04 -5.865485926923597049e-03 -6.558917589602586418e-03
1.977000000000000313e+01 -2.746954100826259904e-03 -2.504746046733563603e-03 -8.043901138148346064e-03 -7.864498781242623693e-04 -5.974196848302470997e-03 -6.965385589668082744e-03
1.980000000000000426e+01 -3.216397436559104150e-03 -2.737416044788831826e-03 -7.629591673423252729e-03 -6.800917132838701917e-04 -5.782420958602374483e-03 -6.538663376052245013e-03
1.983000000000000185e+01 -3.744316429581395766e-03 -2.692517272848027332e-03 -7.722326440188442831e-03 -3.649965362748641695e-04 -5.062351679077981004e-03 -5.933320864641267178e-03
1.986000000000000298e+01 -2.908165461428691145e-03 -2.806607106773606475e-03 -6.982090887393432865e-03 -8.491987993770599985e-04 -4.385397928587053684e-03 -5.822692555941699766e-03
1.989000000000000412e+01 -3.706652138485644343e-03 -1.788332442182127835e-03 -7.061718297759478347e-03 -4.514194720524056237e-04 -3.927086596806628194e-03 -6.002690418121403582e-03
1.992000000000000171e+01 -2.982348165281534236e-03 -1.937261093336140050e-03 -6.368092720204332480e-03 -7.051536031115190895e-04 -4.878115016371031842e-03 -5.427965711694682227e-03
1.995000000000000284e+01 -3.232481756278327012e-03 -2.032308432858620506e-03 -6.191397957574507060e-03 1.049386035090194014e-05 -4.816994459965862063e-03 -5.306813745150629202e-03
1.998000000000000398e+01 -2.529418190381216291e-03 -1.846722060015348887e-03 -6.020590272883818983e-03 4.516831230689799526e-04 -5.489841111250504113e-03 -4.695518556551148137e-03
2.001000000000000156e+01 -2.370648436078370835e-03 -2.342038327700857181e-03 -7.025544391269900046e-03 2.254019320095945744e-04 -5.858722511136837952e-03 -4.213973080609001443e-03
2.004000000000000270e+01 -2.544297194722933142e-03 -2.003701880768593568e-03 -7.259900721978462812e-03 1.737034018393091017e-04 -7.104175654576438959e-03 -3.480120705332101494e-03
2.007000000000000384e+01 -2.521597343967840743e-03 -1.627183996847136882e-03 -6.488113014938345913e-03 2.121978915102795682e-04 -7.095218507146894282e-03 -3.588762416121493715e-03
2.010000000000000142e+01 -2.546333507184916911e-03 -7.565449141633262542e-04 -7.206023451103771293e-03 4.036737635733089746e-04 -7.544881952127324709e-03 -3.791538552829987196e-03
2.013000000000000256e+01 -2.971571383550752898e-03 -8.331239534740131347e-04 -7.738434877567756942e-03 5.134923439729099925e-04 -8.049992975170061626e-03 -4.007664957610401757e-03
2.016000000000000369e+01 -2.331424429223405426e-03 1.581234581861101773e-04 -7.459579064489352263e-03 6.054697062658487283e-04 -7.841971679923398497e-03 -4.107453153930684664e-03
2.019000000000000128e+01 -2.973649900106067889e-03 -4.415465294187459477e-04 -7.813307924478873900e-03 7.157564086961443195e-04 -8.375496700207207823e-03 -4.189734270368727920e-03
2.022000000000000242e+01 -2.471516510804017130e-03 5.877236164786303618e-05 -7.682506652262555136e-03 3.453951703225044412e-05 -8.321741149817318828e-03 -3.555310027237634785e-03
2.025000000000000355e+01 -2.508563038872591022e-03 -4.563626724101155219e-04 -7.635021964145005668e-03 -2.752286766187772571e-04 -8.625936605529904710e-03 -3.925510873777016130e-03
2.028000000000000114e+01 -3.350976623947676813e-03 1.204487038956036926e-04 -7.588809593730427849e-03 3.845782140332598686e-04 -8.314796833951199062e-03 -4.277155228063600489e-03
2.031000000000000227e+01 -4.086238560133903519e-03 -5.398895597832353843e-04 -6.298247810234691713e-03 1.468005537295091756e-04 -9.411954888905560423e-03 -5.857927426847986396e-03
2.034000000000000341e+01 -2.591897207125049007e-03 -7.905848411149385413e-05 -6.939757103594956789e-03 -8.545230991916508145e-04 -9.288447782142883469e-03 -6.891490449310921917e-03
2.037000000000000455e+01 -1.945022353637693158e-03 1.342218716248178012e-04 -6.657111458395092995e-03 1.126384220853093865e-04 -9.961369321256130505e-03 -7.210786220748222064e-03
2.040000000000000213e+01 -1.527481738280211943e-03 4.726201995588485971e-04 -6.214441587771624143e-03 6.432305866375109815e-04 -1.019893461584264749e-02 -8.035155204173305421e-03
2.043000000000000327e+01 -2.232948170776349883e-03 1.978931622766966214e-04 -6.230283358342081357e-03 2.268517627115329560e-04 -1.019956974993396770e-02 -8.142664608306704466e-03
2.046000000000000441e+01 -2.968539303328299184e-03 9.065377841105393131e-04 -6.695017741905839870e-03 3.118033662175001552e-05 -1.023477097451541695e-02 -8.205835190800536694e-03
2.049000000000000199e+01 -2.305470844808255038e-03 1.369933773467058025e-03 -6.641111242130959269e-03 -2.989228234915319860e-04 -1.103476113711376883e-02 -8.433259728117814547e-03
2.052000000000000313e+01 -2.829281770801994611e-03 6.105401571813162676e-04 -6.598885665622722385e-03 -2.518287584662992629e-05 -1.107522191355370111e-02 -8.552782137356329528e-03
2.055000000000000426e+01 -2.181704956014884900e-03 9.910790970193428251e-04 -6.805462169939602290e-03 -1.738328596936344894e-04 -1.111015193548126057e-02 -9.139824794627049442e-03
2.058000000000000185e+01 -2.072197333093050986e-03 6.863822281218956434e-04 -6.360886924953623733e-03 -8.747769711661135261e-04 -1.181701959988323836e-02 -9.518628534035844524e-03
2.061000000000000298e+01 -1.485219404612880822e-03 1.552524480988415334e-03 -6.975245763453763459e-03 1.276366370129844441e-04 -1.229952031964187675e-02 -1.007972100990506270e-02
2.064000000000000412e+01 -1.970609188271854606e-03 1.171788944473894922e-03 -7.475721718129380022e-03 -6.953814534891300525e-04 -1.242042718201208373e-02 -1.033798655601225747e-02
2.067000000000000171e+01 -2.578152674463707328e-03 1.069131919351873350e-03 -7.368963101721082154e-03 -5.611817087285420058e-04 -1.279851720561042683e-02 -1.024745271469362784e-02
2.070000000000000284e+01 -2.936604924812291628e-03 8.564503372956444593e-04 -7.751373738392963730e-03 -1.358065941673647359e-03 -1.212834541396379251e-02 -1.058632616234267410e-02
2.073000000000000398e+01 -2.165829952163855765e-03 3.750967958372486422e-04 -8.202506968524980735e-03 -8.309850811947239180e-04 -1.202231392793695619e-02 -9.288621178835665404e-03
2.076000000000000156e+01 -2.126636052122377052e-03 8.839417325605669618e-04 -7.689952591284132666e-03 -1.324327509785172552e-03 -1.173997426576756098e-02 -9.810168569406307881e-03
2.079000000000000270e+01 -2.565994361114709577e-03 1.125503122376136922e-03 -7.676310012595388699e-03 -8.181031766860691334e-04 -1.204397926526845630e-02 -9.896941062085939933e-03
2.082000000000000384e+01 -2.319708855366364730e-03 4.850038125566724645e-04 -8.119145666630744884e-03 -6.117593982963853705e-04 -1.174952936332585018e-02 -1.034253759578973586e-02
2.085000000000000142e+01 -2.197149114609553422e-03 1.440965269696392603e-03 -7.684718656212563559e-03 -3.394922523924925883e-05 -1.187529064138570511e-02 -1.087480352559944130e-02
2.088000000000000256e+01 -2.886497397895704253e-03 -7.041843789987733970e-04 -7.576762300191219879e-03 -4.132773935960898370e-04 -1.150412036371362134e-02 -1.150600920532451887e-02
2.091000000000000369e+01 -4.444026099443165734e-03 -9.428953972017151131e-04 -7.688428446116724047e-03 -4.186181618903717094e-04 -1.125234781012363072e-02 -1.220419121608551372e-02
2.094000000000000128e+01 -3.137127991905241942e-03 -1.343569373096764608e-03 -7.577601902911013099e-03 -7.696330008188922989e-04 -1.098356096134001092e-02 -1.189553623925920789e-02
2.097000000000000242e+01 -3.234024872877050427e-03 -6.741356429569300701e-04 -7.221405567175098739e-03 5.208127261222550430e-04 -1.071969371372993862e-02 -1.237356357530572382e-02
2.100000000000000355e+01 -2.588525034291855320e-03 1.060536461537919806e-04 -7.098541224580090514e-03 9.684210057411268835e-04 -1.045364804041182261e-02 -1.270055147104520721e-02
2.103000000000000469e+01 -1.354270672783819407e-03 -3.951194244491418317e-04 -6.198486912754264111e-03 1.549551825708261887e-03 -1.062775206611910050e-02 -1.273256671827294184e-02
2.106000000000000227e+01 -1.737969300443564791e-03 9.222999152080912921e-05 -6.957022748913521681e-03 2.124066980495498136e-03 -1.050990774043158993e-02 -1.273165090751948725e-02
2.109000000000000341e+01 -2.083828961699563109e-03 3.247911273720482939e-04 -7.316433895641960561e-03 2.169721433101456931e-03 -1.132217488647491166e-02 -1.235947130055947696e-02
2.112000000000000455e+01 -2.239034107090365211e-03 1.029748482783143793e-03 -7.134843136564983368e-03 2.038587263363922375e-03 -1.202012934676122136e-02 -1.139284959150188570e-02
2.115000000000000213e+01 -1.725457825503928788e-03 1.248205158426274330e-03 -6.306724578354572230e-03 1.725779000462446255e-03 -1.198465682348981431e-02 -1.184967168920314506e-02
2.118000000000000327e+01 -2.176096109119951549e-03 1.821360489816958861e-03 -5.809976672355388061e-03 2.060010161003544837e-03 -1.235653537836123306e-02 -1.064676658833274558e-02
2.121000000000000441e+01 -1.943593773456653295e-03 1.083395744287951601e-03 -6.118242527942241438e-03 1.280097846265704220e-03 -1.289648122652509166e-02 -1.042893846633341504e-02
2.124000000000000199e+01 -2.924536404400379652e-03 4.862614961015365722e-04 -6.084972940586519385e-03 1.345215328698246005e-03 -1.206717968844350786e-02 -1.079801991843276632e-02
2.127000000000000313e+01 -3.252807248085742842e-03 1.331652869349997381e-03 -5.858633735985829816e-03 1.300758077714458949e-03 -1.156685314869987380e-02 -1.019030122183606224e-02
2.130000000000000426e+01 -2.335554128141792418e-03 1.048350380438822782e-03 -5.948060550191369700e-03 1.337005275498071022e-03 -1.171861573740473617e-02 -1.095619574664952189e-02
2.133000000000000185e+01 -3.172701248163933840e-03 6.557881476042526359e-04 -6.089819630062054401e-03 6.246292589953128527e-04 -1.179114062849184741e-02 -1.052839751928802414e-02
2.136000000000000298e+01 -2.277594544723093861e-03 1.014928716749352589e-03 -5.928579613439621809e-03 -9.293173120594744319e-05 -1.197057322946304403e-02 -1.053455610987930058e-02
2.139000000000000412e+01 -2.228695089439458599e-03 8.764436892392257761e-04 -5.231734130418219664e-03 2.676970810602252726e-04 -1.178335846203859560e-02 -1.004605626437582444e-02
2.142000000000000171e+01 -2.480769471127519665e-03 1.654934807638785976e-03 -4.385113901931525504e-03 -5.900096464077630998e-04 -1.185951184124256486e-02 -9.638145583967139274e-03
2.145000000000000284e+01 -1.866524610537823037e-03 1.998033369622675970e-03 -4.119187924062295281e-03 -2.701508585469802881e-04 -1.176350824753624735e-02 -9.996361120246266552e-03
2.148000000000000398e+01 -1.864321024908521807e-03 1.199547077907592296e-03 -4.193770089144122082e-03 -8.949039362284860744e-04 -1.117744635497874839e-02 -1.053938865659964641e-02
2.151000000000000156e+01 -1.602380894119015409e-03 1.693562690923133829e-03 -4.015192211223705954e-03 -1.584287362578207237e-03 -1.152541292427344821e-02 -1.087945047474914162e-02
2.154000000000000270e+01 -1.600245398626798377e-03 1.317037662703302026e-03 -3.816024062123002381e-03 -1.866005599588937969e-03 -1.134503660270391734e-02 -9.994668541209339452e-03
2.157000000000000384e+01 -1.926131513677376006e-03 2.063945692805324583e-03 -4.206068427570430757e-03 -2.284092953531713377e-03 -1.153966712519505222e-02 -9.860643501670152133e-03
2.160000000000000142e+01 -2.038224605794392019e-03 1.989546814341047742e-03 -3.643322852988850613e-03 -1.825817310839195073e-03 -1.190826850158610561e-02 -9.329791804724152371e-03
2.163000000000000256e+01 -2.110418281000336904e-03 1.792341016445653246e-03 -3.870618404596681827e-03 -1.540322058305232389e-03 -1.206605768288815383e-02 -9.064096953419698011e-03
2.166000000000000369e+01 -1.798294615689810527e-03 2.139393078782081403e-03 -3.855290998281413195e-03 -8.936260001353169002e-04 -1.229370899712645127e-02 -9.650222762725979564e-03
2.169000000000000483e+01 -2.209859541254077797e-03 2.141255917235684869e-03 -4.400454533698194837e-03 -1.176008250185267556e-03 -1.199603536760185385e-02 -9.503126031909614468e-03
2.172000000000000242e+01 -2.045571384813316129e-03 1.926425340512349926e-03 -4.466746849593583590e-03 -3.409491705359535274e-04 -1.168172637492870258e-02 -9.666742330876276768e-03
2.175000000000000355e+01 -1.338449848432343714e-03 1.059907454810771199e-03 -4.689159968543910040e-03 2.075770954160782722e-04 -1.186715001434102135e-02 -1.023559430170961626e-02
2.178000000000000469e+01 -1.553723320022903920e-03 1.349939014929968373e-03 -5.213161368026408837e-03 -5.026633258109480806e-04 -1.199000786318116241e-02 -1.044797138684194771e-02
2.181000000000000227e+01 -2.154327390235799555e-03 1.963039066424698831e-03 -5.442291716444280780e-03 -8.348515859635252667e-04 -1.177213614932925978e-02 -1.062533639207519087e-02
2.184000000000000341e+01 -2.164613934323877942e-03 1.932606094626643234e-03 -5.257613572642760857e-03 -1.560491349069659250e-03 -1.139060080063791780e-02 -1.068374154545659316e-02
2.187000000000000455e+01 -1.536177903332935912e-03 2.426149610871952689e-03 -5.773494337114604136e-03 -1.648554491884501871e-03 -1.203276264094599313e-02 -1.026852727915072983e-02
2.190000000000000213e+01 -1.731526589243692626e-03 2.340601713660905858e-03 -4.996616029806943970e-03 -1.665736077105073321e-03 -1.265542430208244085e-02 -9.668669932184847937e-03
2.193000000000000327e+01 -2.028242383452560915e-03 1.971210900503783670e-03 -6.188835386137903072e-03 -1.738235405657428956e-03 -1.263716153870997339e-02 -9.954800361721360957e-03
2.196000000000000441e+01 -2.178310272638706024e-03 2.338165402034575457e-03 -6.479208117088131047e-03 -1.976836811198534605e-03 -1.138881507818201300e-02 -1.074559332856095395e-02
2.199000000000000199e+01 -1.683414487106960067e-03 3.080206408166197285e-03 -5.835437787819808264e-03 -2.124813062000407982e-03 -1.181747852138759214e-02 -1.027737062641942423e-02
2.202000000000000313e+01 -1.499098480623572982e-03 3.052239750367502502e-03 -6.371107291332167577e-03 -1.728304875277419939e-03 -1.176855223533035399e-02 -1.106982186219607200e-02
2.205000000000000426e+01 -1.452180098008515330e-03 3.490681918332683153e-03 -6.509015458118883046e-03 -1.112774402269867124e-03 -1.171083721191812366e-02 -1.138814110012242864e-02
2.208000000000000185e+01 -8.643649619568538611e-04 3.172779516752988194e-03 -6.479355244607631903e-03 -6.593270133410378264e-04 -1.116579882981860727e-02 -1.229402810986601757e-02
2.211000000000000298e+01 -3.594417547716499683e-04 3.011460825189660184e-03 -5.509388806552273365e-03 -7.254039434454462310e-04 -1.061875777014731348e-02 -1.146183165623271272e-02
2.214000000000000412e+01 -2.290753007017087839e-04 2.705537793945445024e-03 -5.382376248679321407e-03 -6.349496286528477640e-04 -1.030683764311368655e-02 -1.049912255110330150e-02
2.217000000000000171e+01 -4.758104808744167968e-04 1.860240003054625113e-03 -4.743455320838307898e-03 -2.870916157651226541e-04 -1.048296165752238274e-02 -1.080188596788556055e-02
2.220000000000000284e+01 -1.241754051437560236e-04 2.001562776351883954e-03 -5.087952062408529486e-03 -5.543995078325369974e-04 -1.053537097006862489e-02 -1.001132701561169291e-02
2.223000000000000398e+01 -1.152037573171282858e-03 1.687813662022086270e-03 -5.481787706341778588e-03 2.878610986571938923e-04 -1.020905965142260285e-02 -9.112342689533869944e-03
2.226000000000000156e+01 -7.315944601515855794e-04 3.033741453081217898e-03 -6.104821279867334027e-03 -4.640308957748473517e-05 -1.004638444078231885e-02 -9.392439134827013092e-03
2.229000000000000270e+01 -1.327474528518557406e-03 3.019631290879232211e-03 -6.390985170801277704e-03 2.454802937462696732e-04 -9.919260916077643486e-03 -9.325164097593097168e-03
2.232000000000000384e+01 -3.488261634039258041e-04 2.647649627707693298e-03 -6.825420757808453587e-03 7.048702681121676861e-04 -1.009709259587254770e-02 -9.444948452152379659e-03
2.235000000000000142e+01 -8.848264214220691315e-04 3.783757454731917491e-03 -6.813758540584746726e-03 4.582631504917999976e-04 -9.893538503467080858e-03 -9.522746254042591119e-03
2.238000000000000256e+01 -6.497248897905372189e-04 3.421787181982827164e-03 -6.145865650940107727e-03 5.687919406270891542e-04 -9.546363454148831806e-03 -8.882763179065111814e-03
2.241000000000000369e+01 -8.045608901037226701e-04 3.292975834782163602e-03 -5.845048478044567730e-03 4.595176365043140976e-04 -9.354016332539627498e-03 -8.358588420874113467e-03
2.244000000000000483e+01 -7.906075886952024234e-04 2.117834155948350450e-03 -5.653780988722489909e-03 8.620560404868360393e-04 -8.718721032505483137e-03 -8.403333703865367710e-03
2.247000000000000242e+01 -1.257172163322550773e-04 3.620371278387879421e-03 -6.079185293014655045e-03 1.207856962688436120e-03 -8.253017343718749288e-03 -8.102945116537751957e-03
2.250000000000000355e+01 4.113129787439717688e-04 3.441546365402059493e-03 -5.850504237411957575e-03 1.270614156623772750e-03 -7.637716866311095032e-03 -7.964819499523878576e-03
2.253000000000000469e+01 -1.927430885115821724e-04 2.967449406399369494e-03 -6.325645020278880537e-03 1.098805935947577694e-03 -8.155471839635275444e-03 -8.028465463010281411e-03
2.256000000000000227e+01 4.221276489096981166e-04 2.753462949622309530e-03 -6.605523739220409141e-03 1.227025472066323175e-03 -8.077500354158662077e-03 -7.130127502205985124e-03
2.259000000000000341e+01 2.623679716330373779e-04 2.891624820599347778e-03 -5.995707937913152819e-03 1.384837364649782465e-03 -8.897526242507503014e-03 -7.033333686504050775e-03
2.262000000000000455e+01 6.097594735352540596e-04 4.130252083927921092e-03 -6.376749815352855677e-03 2.218162350547503436e-03 -9.050912823881374081e-03 -6.795669325776909631e-03
2.265000000000000213e+01 3.100088169206705047e-04 3.683350138379504202e-03 -5.914797377774894116e-03 1.114547491141704150e-03 -9.768783492719368411e-03 -5.974276550620105652e-03
2.268000000000000327e+01 -4.299841232580092765e-05 3.473248032741960145e-03 -6.101068351686667057e-03 6.105626379474538012e-04 -9.574085758039974081e-03 -6.187292019413703770e-03
2.271000000000000441e+01 8.355668483316369688e-04 3.473710389598760884e-03 -6.071988549704698812e-03 1.206955408956100761e-03 -9.292636327580261479e-03 -6.210044983969931209e-03
2.274000000000000199e+01 2.062839427780738255e-03 3.190592947636905485e-03 -5.801586489943888481e-03 1.359530487546334321e-03 -9.897139256049181100e-03 -5.834813255516380082e-03
2.277000000000000313e+01 1.743052739913597549e-03 2.975995580839940757e-03 -5.663234696332120066e-03 1.985107183346324078e-03 -9.616127895242909673e-03 -5.821686314377405580e-03
2.280000000000000426e+01 1.095654967895987042e-03 3.838273098558997454e-03 -5.615668072435520131e-03 2.374921574830102244e-03 -9.456835581492128995e-03 -5.695099685566029635e-03
2.283000000000000185e+01 1.149126465240679629e-03 2.932837356219852865e-03 -6.480141807274186760e-03 2.613287223901750167e-03 -9.606580565148403750e-03 -6.345030706831122913e-03
2.286000000000000298e+01 1.553466000921766010e-03 3.919961535133076325e-03 -6.224809988389257143e-03 1.565957899840486611e-03 -9.874347686123829959e-03 -6.411509819098881735e-03
2.289000000000000412e+01 1.362636218914636821e-03 2.932795956687050953e-03 -6.088131298239707334e-03 1.730452365516610413e-03 -9.940285804049375784e-03 -6.898803603032854781e-03
2.292000000000000171e+01 1.003378996817239077e-03 3.329315241199615194e-03 -5.625945477602645184e-03 1.380958919884101022e-03 -9.998672113543216611e-03 -7.474823921304274421e-03
2.295000000000000284e+01 1.611937638892335656e-03 3.757561522505170615e-03 -6.169933710267638816e-03 1.166426594769731651e-03 -9.565919276182555109e-03 -6.723114983756106611e-03
2.298000000000000398e+01 1.084978219443977210e-03 3.372655447955952290e-03 -6.665940062711150915e-03 1.636446017184045587e-03 -8.948170109959852070e-03 -6.788783846504609087e-03
2.301000000000000156e+01 1.371927361962010927e-03 3.798806141138699743e-03 -6.015931057773427071e-03 1.266740332462767959e-03 -8.231823598483511972e-03 -7.319447537555312522e-03
2.304000000000000270e+01 1.800190215319630305e-03 3.297621438118847337e-03 -6.431949591255925469e-03 1.544361403030269919e-03 -8.497345529907107675e-03 -7.703795343126929041e-03
2.307000000000000384e+01 1.594392446192416379e-03 3.307018706945830111e-03 -6.748458876446594701e-03 1.756902634117540885e-03 -8.736750111397739715e-03 -7.726134518393656947e-03
2.310000000000000497e+01 2.033717255834788240e-03 3.634287005170655505e-03 -6.026394090606679299e-03 8.287760982056413539e-04 -9.296013416264736762e-03 -6.791442688169002651e-03
2.313000000000000256e+01 2.858225706248607167e-03 3.589729149622744586e-03 -6.389678363798889649e-03 8.821400803702417193e-04 -7.550615563723939161e-03 -6.946672469364312263e-03
2.316000000000000369e+01 2.769668201567654364e-03 3.366040714739670925e-03 -6.542472864649262476e-03 3.264016511863587766e-04 -7.660229420829445246e-03 -6.698967814579015467e-03
2.319000000000000483e+01 1.538354061423108377e-03 4.029825271092191130e-03 -5.427829852383769804e-03 2.671972667340760665e-04 -7.777091323528884104e-03 -5.552139113263798720e-03
2.322000000000000242e+01 2.296401696080474508e-03 4.458940578005332611e-03 -5.909604923337807847e-03 7.251829970411627357e-04 -7.261222077824314169e-03 -5.291624367055769440e-03
2.325000000000000355e+01 1.973944869006816205e-03 5.021578873908971730e-03 -6.306203318459546736e-03 -1.889569440556293500e-04 -7.374559530621827008e-03 -5.191270161477579137e-03
2.328000000000000469e+01 1.439264836621934052e-03 3.731137529729644520e-03 -6.270770293513194815e-03 -1.811565840523776671e-04 -7.310902427718479757e-03 -4.754163541271116955e-03
2.331000000000000227e+01 1.046027051236020355e-03 3.528069418320844974e-03 -5.868998740388375879e-03 7.109913844438597863e-05 -7.550985684969147016e-03 -5.218117684319123484e-03
2.334000000000000341e+01 1.248685756304990235e-03 3.038886930361361927e-03 -6.074867185384302815e-03 -4.447207327007429711e-04 -7.302756314681468908e-03 -4.953026075215083424e-03
2.337000000000000455e+01 1.738397511172773413e-03 2.665311811717807622e-03 -6.176003258627993375e-03 -4.965950090403126183e-04 -7.262552174271963423e-03 -6.301619347043541097e-03
2.340000000000000213e+01 2.070302569879833854e-03 2.995224616867520062e-03 -6.502063234831156890e-03 -6.942350173781974831e-04 -7.185794162110070715e-03 -6.605012920621433636e-03
2.343000000000000327e+01 1.553940779619567003e-03 3.023351579399924383e-03 -6.618689325555981995e-03 -7.628136920077022154e-04 -7.276634926216996035e-03 -6.793798444957754867e-03
2.346000000000000441e+01 9.997879459068270691e-04 2.827961668385392535e-03 -6.211201786861852980e-03 -3.660468386124104967e-04 -7.113956408641541884e-03 -6.745650582635986936e-03
2.349000000000000199e+01 4.681122830674233626e-04 2.360692353630455820e-03 -6.194862951308888199e-03 -1.471299931610214884e-04 -6.264284046026524777e-03 -5.717943070816078333e-03
2.352000000000000313e+01 5.452480516261459798e-04 2.124642791809461251e-03 -5.633086244590135294e-03 3.145761299409022271e-04 -6.367647677110621629e-03 -5.694760325055892025e-03
2.355000000000000426e+01 5.557701766062406179e-04 3.175988582099220636e-03 -6.390888740622324704e-03 2.989779205878617674e-04 -6.580477828644459848e-03 -5.156722972501359692e-03
2.358000000000000185e+01 6.781243051194874027e-04 3.496966979933957553e-03 -7.003474108332907733e-03 -3.054267008917310733e-04 -7.218322306868252269e-03 -5.567937157586744235e-03
2.361000000000000298e+01 -5.220303312161167497e-04 3.453854539831491266e-03 -6.874337574135358508e-03 -8.456352959074209252e-05 -7.186786230390040942e-03 -5.251206199489155679e-03
2.364000000000000412e+01 6.796417153472900097e-04 4.150954248044347317e-03 -6.665062063721638452e-03 -2.101211920253476251e-04 -6.786560179622203037e-03 -5.440689655964670024e-03
2.367000000000000171e+01 -2.585954180100991096e-04 4.268257879217585149e-03 -6.583676649585035179e-03 -1.141376404186766891e-03 -5.762432963888786119e-03 -5.068489966976841288e-03
2.370000000000000284e+01 -1.999853393299666493e-04 4.777133585522896908e-03 -6.548873832335821987e-03 -1.353374260421480457e-03 -5.919586098008133845e-03 -6.303947282222388537e-03
2.373000000000000398e+01 -3.642759661632855028e-04 4.885882067899638415e-03 -6.675443502766054138e-03 -1.639691366083440016e-03 -5.615165147975442750e-03 -6.356541165826845585e-03
2.376000000000000512e+01 -7.771243360779056530e-04 5.438653884491051471e-03 -7.145164112026147762e-03 -1.305202055638998715e-03 -5.002700034222096193e-03 -5.824200351662645048e-03
2.379000000000000270e+01 -8.374037616598606348e-05 5.836600381327272657e-03 -6.851663844227084965e-03 -1.344691016574861564e-03 -5.583231930078813576e-03 -6.445035886906369527e-03
2.382000000000000384e+01 8.826731098587892177e-06 6.484991051784128047e-03 -6.432224819839627017e-03 -1.417628424213335236e-03 -5.996670737281606378e-03 -6.815599925729332043e-03
2.385000000000000497e+01 -7.571173225768834669e-04 6.665317964927197636e-03 -6.297857447010946075e-03 -8.875432723867149321e-04 -6.880813361416882046e-03 -5.924242626950571022e-03
2.388000000000000256e+01 -9.350134338834692471e-04 5.986272489178490197e-03 -6.472018119197953112e-03 -1.918450303672880608e-04 -7.258539333857338960e-03 -5.855887803309256512e-03
2.391000000000000369e+01 -4.435545899614812271e-04 6.489720051485958763e-03 -6.157693738798375449e-03 2.843372788762232872e-04 -7.636656678066788828e-03 -5.348204525643218687e-03
2.394000000000000483e+01 -1.014263682435734282e-03 7.068370686729719132e-03 -5.931706825573312969e-03 3.448768976328508984e-04 -7.596318579406791116e-03 -5.623408541068908306e-03
2.397000000000000242e+01 8.199264789077176374e-04 5.823448212233350851e-03 -5.526676319936196791e-03 8.182841727554235334e-04 -8.010439033028227129e-03 -6.595039916642120303e-03
2.400000000000000355e+01 9.871977689808186796e-04 5.823042046577575626e-03 -6.248446451498468335e-03 6.987877209688742042e-04 -8.141991080955257587e-03 -7.656270795330044621e-03
2.403000000000000469e+01 2.611957866034408937e-04 6.041744013278727010e-03 -6.003750376427641200e-03 7.880567817375450090e-04 -8.063492362808899472e-03 -7.781763490677606754e-03
2.406000000000000227e+01 -2.940322936100248086e-04 6.062634408633971184e-03 -6.132252583979092009e-03 9.805259504965802009e-04 -8.715452418721847394e-03 -7.235475750404063433e-03
2.409000000000000341e+01 3.249257156251461609e-04 5.409074966456706157e-03 -6.184386525565521708e-03 2.262500207250717210e-05 -8.732966139280762263e-03 -7.472115094126818846e-03
2.412000000000000455e+01 9.305962062859940431e-04 6.098704714923575132e-03 -6.421907404358995208e-03 -7.354656872637921339e-04 -8.683745758518268687e-03 -7.715264020986545290e-03
2.415000000000000213e+01 1.092019062093330106e-04 4.838725894138695693e-03 -6.706730129859783673e-03 -6.925341860872791244e-04 -8.934254748489633968e-03 -7.679030743545700588e-03
2.418000000000000327e+01 3.209641985492117655e-04 4.586253398952355731e-03 -6.611425562907058406e-03 -1.797261647998427136e-03 -8.514467608581099967e-03 -8.158073627395623362e-03
2.421000000000000441e+01 -2.837122769545619150e-04 5.165785292592595113e-03 -6.962076546528361831e-03 -1.666695235901904937e-03 -9.761167948572957442e-03 -7.898030891150042976e-03
2.424000000000000199e+01 -3.972839996542187890e-04 4.661673095892493457e-03 -6.764921964708126012e-03 -2.138131725938574590e-03 -9.845149687890852874e-03 -7.779503707985968575e-03
2.427000000000000313e+01 -4.502656628853074494e-04 5.290956154023529479e-03 -7.951807241270314464e-03 -2.498121614252113432e-03 -1.052873253933750419e-02 -7.643562171333551092e-03
2.430000000000000426e+01 -1.839412267159445946e-04 5.234284715989412362e-03 -8.118069393733939876e-03 -3.116053717107991616e-03 -1.087087547665488430e-02 -8.056563209069222964e-03
2.433000000000000185e+01 -2.096901055312905271e-04 4.835604882541422178e-03 -8.271615511931784681e-03 -3.076411505190890239e-03 -1.050640845375605537e-02 -6.947881844280079378e-03
2.436000000000000298e+01 -4.066068211683315781e-04 5.188290817014440393e-03 -7.508424154092141478e-03 -2.667211511511169419e-03 -1.033862958484754735e-02 -7.326072905826652715e-03
2.439000000000000412e+01 -9.894035517605814789e-04 5.467377484488333828e-03 -7.064046641084731348e-03 -2.694977277131638260e-03 -9.973682539768047306e-03 -7.126776300070414294e-03
2.442000000000000171e+01 4.682600153951277377e-04 5.706373615932958110e-03 -6.718239929318192694e-03 -3.328161718780586753e-03 -9.602477601187375811e-03 -7.479361503254677856e-03
2.445000000000000284e+01 -2.743733097854139658e-04 6.114456680666457977e-03 -6.412905996826090416e-03 -2.578459636148444645e-03 -9.727767624851946238e-03 -7.225044614714182245e-03
2.448000000000000398e+01 8.025799856871129734e-04 6.249820078013335056e-03 -5.662517805052669218e-03 -3.606921500729720620e-03 -9.985974500921868113e-03 -7.560870421288390375e-03
2.451000000000000512e+01 5.135112818821507830e-04 6.047910997158179036e-03 -6.463913613030447536e-03 -3.159425765441037370e-03 -9.388717959832204585e-03 -7.775277684039183512e-03
2.454000000000000270e+01 1.921120835284728656e-03 6.098773730165651941e-03 -5.700898396383102806e-03 -2.297491122122519158e-03 -9.218010690484668146e-03 -7.519014994215700298e-03
2.457000000000000384e+01 1.635177372898977133e-03 6.180224629515285173e-03 -4.602404126127668249e-03 -2.761697941104923615e-03 -8.400627248378533807e-03 -8.013513087858692430e-03
2.460000000000000497e+01 7.833102670171676607e-04 5.931329883699931749e-03 -4.209562018254731086e-03 -2.279174024911956309e-03 -8.719491422976455297e-03 -8.061372180031556312e-03
2.463000000000000256e+01 1.862042474468861286e-03 6.599815272367082208e-03 -4.588106747801079521e-03 -2.646817348630703393e-03 -8.419473103968844185e-03 -8.086724006926893082e-03
2.466000000000000369e+01 1.425365055989447072e-03 6.771231101602936953e-03 -4.452477561223577851e-03 -2.442194198986058495e-03 -9.948138809094730917e-03 -7.623373798965271675e-03
2.469000000000000483e+01 9.697251731000111619e-05 6.176296379543866344e-03 -4.650683495565965941e-03 -3.249633153372677441e-03 -1.091854628679556072e-02 -8.204356667859347141e-03
2.472000000000000242e+01 4.880692433294475663e-04 6.290088591207054769e-03 -4.666017824101365008e-03 -2.129563049800164976e-03 -1.144286475663491842e-02 -8.839278154485263883e-03
2.475000000000000355e+01 5.566106644393498115e-04 6.348863987284514288e-03 -4.274511300594641128e-03 -2.431278329990460563e-03 -1.073716749430420059e-02 -9.462056534217389014e-03
2.478000000000000469e+01 -1.570304166054192763e-05 5.895831817095298355e-03 -4.544860105625714297e-03 -3.113354215334540598e-03 -9.033380584162475913e-03 -9.881718731199917727e-03
2.481000000000000227e+01 3.003332065655284211e-04 6.612292741360770165e-03 -4.749082460723919041e-03 -3.145721181458061011e-03 -8.653533012630276744e-03 -1.019695548747745484e-02
2.484000000000000341e+01 5.624662269975155837e-04 6.612721770599572224e-03 -5.200702271087376261e-03 -2.657152265894247023e-03 -7.842815742054032313e-03 -1.056131675328342290e-02
2.487000000000000455e+01 1.324863179989699269e-03 6.924703261342424199e-03 -5.343683880375982298e-03 -2.549189590749900702e-03 -7.170209924728165873e-03 -1.016767404798968322e-02
2.490000000000000213e+01 5.740931634390378235e-04 6.856861093626931414e-03 -5.191412181228205469e-03 -2.702265126846237209e-03 -6.856537799350137519e-03 -9.333614798110012600e-03
2.493000000000000327e+01 3.410953963730589678e-04 6.674031782622713571e-03 -5.916695840408214835e-03 -1.919573332209045802e-03 -6.010717581725000258e-03 -9.006843778077255891e-03
2.496000000000000441e+01 -7.226404170641576030e-04 6.689497374429698162e-03 -5.812959943317430600e-03 -2.201948125806652001e-03 -6.169616122088328325e-03 -9.222326344079379012e-03
2.499000000000000199e+01 -2.458157054612275516e-04 6.257934627955874518e-03 -5.551075535095817415e-03 -1.810439547042630437e-03 -5.996996768848461556e-03 -9.411612404717883962e-03
2.502000000000000313e+01 -5.327777709653869209e-04 7.450176655073414977e-03 -5.191548557518466112e-03 -2.006307229937220882e-03 -6.006342765123351413e-03 -9.998284127985757053e-03
2.505000000000000426e+01 -1.728351468883726483e-04 6.784312164398231815e-03 -5.372672804910383348e-03 -2.607119980602812248e-03 -5.426018301259771803e-03 -9.912293806708660782e-03
2.508000000000000185e+01 -1.179113232097517283e-03 6.834151270303956416e-03 -4.579862232011011614e-03 -2.542848730988866990e-03 -5.943049888299301031e-03 -1.107220849950141250e-02
2.511000000000000298e+01 -2.851284564659994913e-04 6.158293847219331596e-03 -4.763555361779747699e-03 -2.329462978734930800e-03 -6.408034081256008818e-03 -1.052106203625924330e-02
2.514000000000000412e+01 -1.118663170118772143e-03 5.947659133287430677e-03 -4.693268666388972221e-03 -2.847341137900638586e-03 -6.684869347886257529e-03 -1.080035577701798921e-02
2.517000000000000526e+01 -5.054555171430941130e-04 6.005653828127566207e-03 -4.180987628781274168e-03 -2.712946689802819833e-03 -6.353368197746789292e-03 -1.036493857917153427e-02
2.520000000000000284e+01 -9.533140508724002871e-04 6.254382095871369174e-03 -4.247247819006316760e-03 -2.830668425279903033e-03 -6.943461315639831710e-03 -1.062989954337378862e-02
2.523000000000000398e+01 3.326452330409956915e-05 5.862597435128624745e-03 -3.625514843001553800e-03 -2.834444657694445979e-03 -6.874107380013372293e-03 -1.096470910768321261e-02
2.526000000000000512e+01 -1.996000602677572289e-04 6.189681074522779269e-03 -3.862111825215341909e-03 -3.307003172410505343e-03 -7.117017406921943845e-03 -1.169054914348843788e-02
2.529000000000000270e+01 1.016072800996692393e-04 6.104656339190550618e-03 -4.402312421814214005e-03 -2.960539673869000410e-03 -7.782771799158538784e-03 -1.185857626992237179e-02
2.532000000000000384e+01 1.424081212422212417e-04 6.632545297232117498e-03 -4.955427920013244503e-03 -2.753517896039614499e-03 -7.809596511955785303e-03 -1.158619574078167958e-02
2.535000000000000497e+01 4.569795138579246796e-04 6.006517634568053765e-03 -4.313986713882833612e-03 -3.196939994844605337e-03 -7.913743388483496233e-03 -1.124529468425539136e-02
2.538000000000000256e+01 -5.788464371263568609e-04 6.493570261036585300e-03 -4.371363768356228974e-03 -2.547746767206815477e-03 -7.309448091764814137e-03 -1.206560928227595753e-02
2.541000000000000369e+01 2.422096969101339425e-06 6.652054960317510535e-03 -4.041572956309691378e-03 -3.038346850473105931e-03 -8.119491462204697640e-03 -1.252800791246433398e-02
2.544000000000000483e+01 -4.255026244841531025e-04 7.134622460203354777e-03 -4.169136505098425260e-03 -2.426241626270586593e-03 -7.700383867049298559e-03 -1.251197094164391288e-02
2.547000000000000242e+01 -2.735515745255767683e-04 6.344580129230115162e-03 -4.039739900516536864e-03 -2.170181420334982292e-03 -7.269006908293018654e-03 -1.332644309271202587e-02
2.550000000000000355e+01 -6.511815036267520895e-04 6.983758567032483100e-03 -4.655143281824036805e-03 -2.284745421913925156e-03 -7.416431203212336953e-03 -1.406416191212378486e-02
2.553000000000000469e+01 -6.839027655101137526e-04 6.670608360811902671e-03 -5.181387531589587425e-03 -1.735008767618895220e-03 -6.643517618146521642e-03 -1.449181709667524132e-02
2.556000000000000227e+01 -3.771237245095981905e-04 6.128542608027198746e-03 -5.293551683092534432e-03 -1.787802681838757124e-03 -6.215261512465763971e-03 -1.350937064989676806e-02
2.559000000000000341e+01 -3.966071525156600330e-04 6.638280253114192675e-03 -6.256949735523376077e-03 -1.426420257319316320e-03 -6.760095978730396027e-03 -1.269134175100972151e-02
2.562000000000000455e+01 -6.406893313770645193e-04 6.633826033827561197e-03 -6.830541784810906236e-03 -1.180850155193313711e-03 -6.758616317321219924e-03 -1.303632329204829077e-02
2.565000000000000213e+01 -3.491315263099981081e-04 6.832237904339732992e-03 -6.344186934862161564e-03 -1.398427554216929991e-03 -6.855702394619855866e-03 -1.409199710854736054e-02
2.568000000000000327e+01 -9.355280886620409575e-04 6.809391057686631221e-03 -5.926097354828296915e-03 -5.814699211634799525e-04 -6.340504885986364414e-03 -1.359221976801094911e-02
2.571000000000000441e+01 -4.040096715960395102e-04 6.536094117592261554e-03 -5.733622764955814688e-03 -2.561548062469665155e-04 -6.663754292892232201e-03 -1.372184897820605265e-02
2.574000000000000199e+01 -8.661488946324347182e-04 6.828781973274966610e-03 -5.667631304044684626e-03 3.858495291517716197e-04 -6.460305540650468359e-03 -1.345889949308687328e-02
2.577000000000000313e+01 -1.748613954733801990e-03 6.942241481746713738e-03 -4.826186990700254142e-03 7.353825221001475398e-04 -5.291057340931937247e-03 -1.262413249432903228e-02
2.580000000000000426e+01 7.772188884958008970e-05 8.139424128146943715e-03 -3.997422275595852170e-03 3.511278952975649403e-04 -5.062365785697409137e-03 -1.181508039378154074e-02
2.583000000000000540e+01 -1.451903257813746961e-03 7.549892967177451730e-03 -3.791248551958226187e-03 4.880720525403114962e-04 -6.158290151926593126e-03 -1.086093657203091034e-02
2.586000000000000298e+01 -6.109406745580248099e-04 7.294143975327127549e-03 -2.873239258364135296e-03 1.501200376188283059e-04 -5.862143624731253055e-03 -1.041115036646433900e-02
2.589000000000000412e+01 -4.003320632015583413e-04 7.144147164864778077e-03 -2.992031551613871798e-03 1.816223992296972511e-04 -6.085155915404927285e-03 -9.559178451942651478e-03
2.592000000000000526e+01 1.864221334346716219e-05 7.064780761527056363e-03 -4.020313477228310006e-03 -1.046933909017333519e-03 -6.202532632170187910e-03 -1.015843807787053521e-02
2.595000000000000284e+01 6.170894103556534560e-04 7.771252925551697111e-03 -3.804177540547515335e-03 -1.146355142725319354e-03 -6.531623435193090188e-03 -1.032819907456516972e-02
2.598000000000000398e+01 -6.212797976392625543e-04 6.605470895023501932e-03 -4.210143887013018116e-03 -7.351123776879742167e-04 -5.865226654558242103e-03 -1.037275816350402557e-02
2.601000000000000512e+01 -4.107901928827040194e-04 6.630112300490043076e-03 -4.010370479653468934e-03 -1.237639229786813289e-03 -5.556255314102864773e-03 -1.077268096364880634e-02
2.604000000000000270e+01 -1.248163233497523450e-03 6.713360167823756441e-03 -3.457408299419872932e-03 -1.068680041690361904e-03 -5.439407668872853208e-03 -1.110877180185099178e-02
2.607000000000000384e+01 -4.312847976006839446e-04 6.278514509110433295e-03 -4.504010995975749054e-03 -1.157427832696233949e-03 -4.604869047770021595e-03 -1.153119917669975791e-02
2.610000000000000497e+01 -8.472021144854124941e-04 6.781702384387244820e-03 -4.495380931003989389e-03 -1.306653395303003506e-03 -4.481369127538270547e-03 -1.171311552981202375e-02
2.613000000000000256e+01 -1.409903686557800739e-04 6.870175498609687459e-03 -4.242720678396372236e-03 -1.347565175832787787e-03 -5.054068497715391572e-03 -1.215912228550397600e-02
2.616000000000000369e+01 -3.231982680604872371e-04 5.816615333421371048e-03 -3.987105287630354766e-03 -8.024761865008667172e-04 -5.000897371409518399e-03 -1.202633567091759836e-02
2.619000000000000483e+01 -1.038162177235957273e-04 6.372517561863522140e-03 -5.154731494373843148e-03 -4.057922125595414542e-04 -5.072053176165880473e-03 -1.219760530543689825e-02
2.622000000000000242e+01 -2.467037989399845088e-04 6.909345015791323874e-03 -4.245315772005486821e-03 4.434760147259408924e-04 -5.621919213134818349e-03 -1.113101719802567224e-02
2.625000000000000355e+01 -9.236842931461541895e-04 7.398711377646582932e-03 -4.250485283658456126e-03 6.181114751161453924e-04 -5.537453859260965672e-03 -1.085109870131617527e-02
2.628000000000000469e+01 -5.614962416562452319e-04 6.754031358268242080e-03 -3.963839893501575062e-03 6.883835812834249168e-04 -5.936850286152539624e-03 -1.130560475064368298e-02
2.631000000000000227e+01 -9.672366503914453517e-04 6.305256251539659296e-03 -4.209900418531198341e-03 8.069097808990344234e-04 -6.186765827448148514e-03 -1.057315382068235721e-02
2.634000000000000341e+01 -5.962083895751923990e-04 6.496267086171680916e-03 -3.719976299376481776e-03 1.127661605424545854e-04 -7.104830241662085655e-03 -1.038120566619205043e-02
2.637000000000000455e+01 -4.446728388489695760e-04 6.898538977272328232e-03 -4.380697602882177577e-03 1.139318534878697164e-03 -8.458873525680088434e-03 -1.059623838213852309e-02
2.640000000000000213e+01 -5.147037138186760785e-04 7.087602831237438394e-03 -4.461165612113182632e-03 1.627789746216579125e-03 -8.895283089403127619e-03 -1.184864767505744432e-02
2.643000000000000327e+01 5.854565110339216005e-04 6.706196447075041256e-03 -4.647714426168514379e-03 1.278474760486592032e-03 -8.579371182097617066e-03 -1.231839866338035883e-02
2.646000000000000441e+01 8.864540731298164999e-04 6.838644327819998203e-03 -4.859510994077886892e-03 2.246656242062661235e-03 -8.511313188769742410e-03 -1.192849060328060595e-02
2.649000000000000199e+01 6.814822612769555477e-04 7.780590010341481566e-03 -5.102050357672194281e-03 1.705906913041288497e-03 -8.394403070955513968e-03 -1.196376840934254560e-02
2.652000000000000313e+01 5.719506064610913043e-04 8.015082748767388132e-03 -4.022116568444644713e-03 6.584372363531709738e-04 -7.541313645417879741e-03 -1.164897274582554765e-02
2.655000000000000426e+01 2.493866129194000081e-04 7.588366455711925695e-03 -3.833336089101413435e-03 2.740829953400414354e-04 -7.816975030477957276e-03 -1.200367783107703090e-02
2.658000000000000540e+01 3.542564732651465320e-04 7.658719768488975177e-03 -3.952029875781359891e-03 4.922840894007185497e-04 -8.056684343946463045e-03 -1.121771505048485551e-02
2.661000000000000298e+01 1.417982110278104280e-03 8.076078336110570355e-03 -4.620246712798481425e-03 1.620705133515976115e-04 -8.789337804002705923e-03 -9.923478957668985245e-03
2.664000000000000412e+01 1.058707312734497030e-03 8.127284496903808275e-03 -4.625906394077894390e-03 1.665712374801731066e-03 -9.254865755113472758e-03 -9.567049107524816520e-03
2.667000000000000526e+01 1.587333022112447090e-03 7.607876967474558327e-03 -5.013340409288247201e-03 1.748886505468227881e-03 -9.179228037746067770e-03 -8.856453993551616222e-03
2.670000000000000284e+01 1.475789126940352247e-03 8.360410121202033196e-03 -4.740162648819268298e-03 2.007569457462832219e-03 -7.826652545535273120e-03 -9.043423969617547797e-03
2.673000000000000398e+01 1.346324439124080286e-03 8.837413903217350430e-03 -4.092437751743505103e-03 1.962263780751705156e-03 -8.094710424890960709e-03 -1.007185522368070352e-02
2.676000000000000512e+01 1.460530332053511238e-03 8.385479498989378833e-03 -4.459052183479084164e-03 1.338662484812846998e-03 -8.515516381739640650e-03 -1.008597695547974737e-02
2.679000000000000270e+01 2.327184145239913349e-03 9.288562904559594102e-03 -5.468397032828420379e-03 2.137538503104496890e-03 -8.169186981119347379e-03 -1.033540617742323420e-02
2.682000000000000384e+01 3.193281153358595859e-03 9.566132029153573413e-03 -5.368052475355655773e-03 1.927244048772092100e-03 -7.807562940925993900e-03 -1.130178281860372280e-02
2.685000000000000497e+01 2.166532826511136101e-03 9.255833234048216340e-03 -4.288434865439505472e-03 2.119643001247784042e-03 -7.401248418580586019e-03 -1.085026453830417736e-02
2.688000000000000256e+01 2.111003951511203347e-03 1.052353721114507312e-02 -4.421501942570627008e-03 2.074459716387422326e-03 -6.636302840264507452e-03 -1.034406341362914539e-02
2.691000000000000369e+01 2.609472393859557648e-03 9.903993127745369662e-03 -4.237197085106503280e-03 9.198251138480273426e-04 -7.508418541170902571e-03 -1.049464665027910470e-02
2.694000000000000483e+01 2.008568430044932462e-03 9.978666085140086572e-03 -3.834837418600134384e-03 7.508989826517931121e-04 -7.223234349722496006e-03 -1.029464079527553366e-02
2.697000000000000242e+01 1.666885431421794017e-03 9.661578407875626162e-03 -3.879244252032787443e-03 1.023877445221699212e-03 -7.720704321247273683e-03 -9.537563472081789229e-03
2.700000000000000355e+01 2.425893681758495291e-03 1.029556656350749666e-02 -4.327280785246800932e-03 -3.972989950857819252e-04 -7.361104042155730554e-03 -9.865305799759527261e-03
2.703000000000000469e+01 3.328776104619235454e-03 9.546422473682869558e-03 -4.037341777505476514e-03 -3.012686883698822982e-04 -8.117049027198897093e-03 -9.508572138964055398e-03
2.706000000000000227e+01 2.253967340023477206e-03 1.006474074002594588e-02 -3.893524044332741241e-03 -8.030651962696033763e-04 -8.415763023830180600e-03 -9.681682976857342027e-03
2.709000000000000341e+01 2.035777047148301655e-03 1.053103017185241796e-02 -4.085995044517121144e-03 1.143754109079742065e-04 -9.041750312025254033e-03 -9.256684611775423122e-03
2.712000000000000455e+01 3.257042139863219887e-03 1.155322180074302985e-02 -4.049481117504916128e-03 -8.420996922642309812e-05 -9.788746642699575062e-03 -8.696374501707238025e-03
2.715000000000000213e+01 2.160671939346547887e-03 1.190446716191173593e-02 -4.446465189773540772e-03 1.060688270962950597e-04 -1.079978598440733961e-02 -8.832258499798184559e-03
2.718000000000000327e+01 2.447609639080194910e-03 1.174048968906959978e-02 -5.453779469103192667e-03 -4.227091260258220018e-04 -1.106132609575216641e-02 -9.185390469767185095e-03
2.721000000000000441e+01 3.006691481869938620e-03 1.159887545450943858e-02 -5.648593883311292529e-03 -7.579330282199148172e-04 -1.121320605174913609e-02 -9.690493279125300674e-03
2.724000000000000554e+01 2.253352842986777738e-03 1.138523036242455877e-02 -4.794825419185411164e-03 -1.185791703741667646e-04 -1.148477618535137523e-02 -1.048373577248540300e-02
2.727000000000000313e+01 2.446057414501656702e-03 1.084652795428242555e-02 -5.232640273579614032e-03 -2.227402623335983378e-04 -1.213355932396376069e-02 -1.040144309375357068e-02
2.730000000000000426e+01 2.696411037946710998e-03 1.143414048041069275e-02 -5.368206125521801653e-03 -2.386601870312254903e-04 -1.140165278119886771e-02 -1.032362043939216711e-02
2.733000000000000540e+01 3.176469746793975091e-03 1.178338287282310048e-02 -5.149341276832863912e-03 -5.754910086739339903e-04 -1.163214024430558879e-02 -1.019371492664444823e-02
2.736000000000000298e+01 2.925814992279174298e-03 1.127629019727416360e-02 -6.360231535308180639e-03 -6.432548907266966154e-04 -1.094183349504751490e-02 -1.082230322014554602e-02
2.739000000000000412e+01 2.908423094046486135e-03 1.133494504243282019e-02 -7.471893355353920185e-03 -1.019761152624809597e-03 -1.133350104366304123e-02 -1.119947428509338039e-02
2.742000000000000526e+01 4.162288266769009759e-03 1.185784720284954741e-02 -7.654719460013170718e-03 -8.453026640977689965e-04 -1.198602868941334165e-02 -1.150683957565634685e-02
2.745000000000000284e+01 5.110524174671948749e-03 1.165148795582460206e-02 -7.557260336698012892e-03 -1.774893693142765017e-03 -1.282662700116343757e-02 -1.215383084264254343e-02
2.748000000000000398e+01 3.784356480944328638e-03 1.153254381785351335e-02 -8.370584707887651632e-03 -1.747914244618620216e-03 -1.282327761881441042e-02 -1.060247120046842184e-02
2.751000000000000512e+01 4.553600975411686846e-03 1.218010885117537523e-02 -8.889108877078166771e-03 -1.831077059349928149e-03 -1.264439919823812097e-02 -1.056926261168489312e-02
2.754000000000000270e+01 4.886862958201843021e-03 1.247807789063881678e-02 -9.993586005421883911e-03 -1.339666612427237169e-03 -1.180605383813593257e-02 -1.053090337591022774e-02
2.757000000000000384e+01 4.638309345012525675e-03 1.210122385308964876e-02 -9.888540294596070979e-03 -2.155454827689196051e-03 -1.125884274404520546e-02 -1.139320603474081040e-02
2.760000000000000497e+01 5.494404370268157756e-03 1.182812008778943991e-02 -1.057501798039695018e-02 -1.825643289034450945e-03 -1.080029628770273753e-02 -1.085655456201806146e-02
2.763000000000000256e+01 4.770255903060460767e-03 1.247631107180424692e-02 -1.088948786937904423e-02 -1.324693773707696920e-03 -1.032502604585139316e-02 -1.098655842619167267e-02
2.766000000000000369e+01 5.388418120057747451e-03 1.346422220794019076e-02 -1.060451906197124039e-02 -2.168822449319929291e-03 -8.795121451524057221e-03 -1.188035517420282794e-02
2.769000000000000483e+01 4.617871868835110583e-03 1.368541354099717111e-02 -1.126479404600733147e-02 -1.642143913490157203e-03 -8.568357656346670126e-03 -1.081177181234127538e-02
2.772000000000000242e+01 4.374630118917921529e-03 1.470073474405264591e-02 -1.081138785002422331e-02 -1.880994427968296634e-03 -7.023054428515251857e-03 -9.818127681145094598e-03
2.775000000000000355e+01 4.227267711449433918e-03 1.328866262998051884e-02 -1.134319303231667853e-02 -2.031976184147410436e-03 -6.673210374881666240e-03 -9.362039073259165178e-03
2.778000000000000469e+01 3.510516011211106679e-03 1.341909760862181056e-02 -1.139127298495545837e-02 -2.686648814510750327e-03 -6.736285372501038538e-03 -9.158073586658543874e-03
2.781000000000000227e+01 3.534628893892444168e-03 1.270632141346039745e-02 -1.204077541585313327e-02 -2.387131154471422434e-03 -6.673223373208081455e-03 -9.020523940026947685e-03
2.784000000000000341e+01 3.709681233008965684e-03 1.338162554811750393e-02 -1.245622129818069190e-02 -2.628586614329853077e-03 -5.795151388110042490e-03 -9.076338541442963148e-03
2.787000000000000455e+01 2.933054420594327638e-03 1.325503628729929329e-02 -1.178696802333645266e-02 -3.316424413954965900e-03 -6.132552515641043200e-03 -9.385544417343627543e-03
2.790000000000000568e+01 3.573175208237300282e-03 1.258872445826630937e-02 -1.134893442426432308e-02 -3.422011076376740846e-03 -5.627430961266721710e-03 -8.737723802918706539e-03
2.793000000000000327e+01 3.826201136521545365e-03 1.353681751413415846e-02 -1.194177087649728186e-02 -3.543561852717758143e-03 -5.299856808330005720e-03 -9.603341925265684864e-03
2.796000000000000441e+01 4.027388033785439525e-03 1.334162142478256818e-02 -1.232635586815900020e-02 -3.079163092757353226e-03 -4.815634323978468245e-03 -1.030049207912431264e-02
2.799000000000000554e+01 4.828627641529026349e-03 1.333341080186134509e-02 -1.200482482233677928e-02 -3.388084822883330460e-03 -4.507972613198685252e-03 -1.085436431122643874e-02
2.802000000000000313e+01 4.512651014848434450e-03 1.332346964362607356e-02 -1.127952534485721081e-02 -3.041221938241411848e-03 -4.503479642033125785e-03 -1.119943254770117136e-02
2.805000000000000426e+01 3.832484709465178163e-03 1.365016402364382930e-02 -1.084988711819168117e-02 -3.128713724952270070e-03 -2.819824571175022498e-03 -1.063778460947939486e-02
2.808000000000000540e+01 2.618762122922002611e-03 1.281102017008872718e-02 -1.088246055919861455e-02 -2.587002451655440183e-03 -2.683308273568663083e-03 -1.125887502912492621e-02
2.811000000000000298e+01 3.165041496973164392e-03 1.279229928829717089e-02 -1.033205192561470476e-02 -3.489819196720977956e-03 -1.794162080449357433e-03 -1.182490047710738068e-02
2.814000000000000412e+01 3.523955288228020066e-03 1.302808365074337171e-02 -9.363782511321527835e-03 -3.945716315222114190e-03 -1.393540580670649121e-03 -1.146421107835249309e-02
2.817000000000000526e+01 3.277721104060660196e-03 1.270380768056922349e-02 -9.361102963521661380e-03 -3.634742248387778929e-03 -8.310931108190811045e-04 -1.184134165386607762e-02
2.820000000000000284e+01 5.135593153164141889e-03 1.276259907943255723e-02 -8.803962910994389546e-03 -3.493468457306247998e-03 -3.220882308794248416e-04 -1.162092782968993099e-02
2.823000000000000398e+01 3.872987734364286005e-03 1.267127846736126884e-02 -8.426106476805639289e-03 -3.935107972928619802e-03 -7.088026343284870023e-04 -1.204145585504967642e-02
2.826000000000000512e+01 3.949795792363652858e-03 1.191184225387664775e-02 -8.841940083311294885e-03 -4.135750629838952364e-03 -6.790441000315006193e-05 -1.283204101342771963e-02
2.829000000000000270e+01 2.948534088430432298e-03 1.319531727074374494e-02 -9.143987740753978244e-03 -5.082454854039353265e-03 2.378196761940731818e-04 -1.266420408342661119e-02
2.832000000000000384e+01 3.128727653598284419e-03 1.367656429959085429e-02 -9.380867436260986736e-03 -4.677197134627775199e-03 -3.439367297202178264e-04 -1.236621786850622406e-02
2.835000000000000497e+01 3.940367665440258627e-03 1.334576733526837700e-02 -8.495463662076208067e-03 -4.594676108595985298e-03 -6.661828968157479380e-05 -1.201910012821483242e-02
2.838000000000000256e+01 2.617477463933703952e-03 1.317790387163164656e-02 -8.254438507193873065e-03 -4.786398121485513357e-03 2.889955738483163117e-05 -1.169126402348918958e-02
2.841000000000000369e+01 2.926444473761558029e-03 1.360849383039930416e-02 -8.674007028410146702e-03 -4.879232288361956549e-03 7.230300713497728182e-04 -1.167152074660493533e-02
2.844000000000000483e+01 2.678074668703067651e-03 1.291436012934654709e-02 -7.696003218490288234e-03 -6.096289164201573740e-03 2.943285872357703781e-04 -1.074928327789126392e-02
2.847000000000000242e+01 3.447837803170483717e-03 1.296031742433023659e-02 -6.829202279963419997e-03 -5.808175916879543266e-03 8.839202262058698523e-04 -1.101481524060488049e-02
2.850000000000000355e+01 3.094515878675152543e-03 1.284301322416081526e-02 -7.303276095141919555e-03 -6.015643355101518708e-03 5.817898066814430891e-04 -1.166135502351250963e-02
2.853000000000000469e+01 2.417555636258006402e-03 1.204915052874833137e-02 -6.235092149441623377e-03 -5.952812237001392504e-03 3.114455622632572585e-04 -1.182903481754005171e-02
2.856000000000000583e+01 2.383333072573323719e-03 1.274081921777914239e-02 -6.594235113782653812e-03 -5.698230401132153844e-03 -9.405791729149015623e-04 -1.221194529005509288e-02
2.859000000000000341e+01 2.915586968899375186e-03 1.230075193931767785e-02 -6.781585195693828894e-03 -5.540926939311408006e-03 -4.152598194786527586e-04 -1.184764643693858588e-02
2.862000000000000455e+01 2.445204992032823377e-03 1.182519714326868421e-02 -5.616127112397562016e-03 -5.344401277821653196e-03 -1.193358779471687114e-03 -1.196802953776754386e-02
2.865000000000000568e+01 2.445636171257037361e-03 1.116623124979299053e-02 -6.298642649191332765e-03 -4.830062371699028745e-03 -9.131518600182797485e-04 -1.157903780266011928e-02
2.868000000000000327e+01 2.498735557217912628e-03 1.214423396060937410e-02 -5.929266624824069964e-03 -4.706605383725692704e-03 -8.342832610135353377e-04 -1.152757965444473065e-02
2.871000000000000441e+01 1.733981457534006232e-03 1.224015625801833096e-02 -6.323877425629564897e-03 -4.332466069041362999e-03 -1.621832660248401226e-03 -1.214175279044549249e-02
2.874000000000000554e+01 1.470178656743481582e-03 1.255831588201394844e-02 -6.248721967551773560e-03 -4.371669573247638496e-03 -1.811562169892200203e-03 -1.269376198994098814e-02
2.877000000000000313e+01 4.425424338994066176e-05 1.217831635510968624e-02 -5.871676295497785247e-03 -4.541195628133820605e-03 -3.086950759380480136e-03 -1.347720288801879107e-02
2.880000000000000426e+01 1.954012592599863041e-04 1.206287806585548683e-02 -6.539250637531690558e-03 -5.123152075608983225e-03 -3.566571175381394454e-03 -1.324044039868499389e-02
2.883000000000000540e+01 3.773573368552884943e-04 1.169908666695196331e-02 -6.588056854852197830e-03 -5.145099329561420021e-03 -3.095020842929452343e-03 -1.287523560871473016e-02
2.886000000000000298e+01 6.069201970542170699e-04 1.194811692549235804e-02 -6.781667460950435711e-03 -5.731683067573767332e-03 -3.000484105037282134e-03 -1.268049444812602289e-02
2.889000000000000412e+01 7.152585612328898890e-04 1.092499094439547402e-02 -7.536179177019874942e-03 -6.024500937586108051e-03 -2.519653506660946007e-03 -1.221487243979924031e-02
2.892000000000000526e+01 1.691580165851913620e-03 1.167026037131446703e-02 -7.263442172624534621e-03 -6.774377444511925361e-03 -2.634082392001690920e-03 -1.221217832481813481e-02
2.895000000000000284e+01 1.808275240729351196e-03 1.128550224325441942e-02 -8.107879628118652704e-03 -7.260894441696530421e-03 -2.491032004532378608e-03 -1.358104050959729747e-02
2.898000000000000398e+01 1.450271560537785831e-03 1.046736942272419313e-02 -7.495588633455563254e-03 -7.621413191985837443e-03 -2.430679937444280014e-03 -1.346512498043006545e-02
2.901000000000000512e+01 1.754978943250051771e-03 1.085769367563094168e-02 -7.963713963018870245e-03 -7.683334961823495846e-03 -1.918258183968513109e-03 -1.353681165688724874e-02
2.904000000000000270e+01 6.530147230973115668e-04 1.175177746781663757e-02 -8.225604201858027764e-03 -8.033232263964240616e-03 -2.172669441517172118e-03 -1.256309291954615937e-02
2.907000000000000384e+01 8.300104745663228201e-04 1.029387672823234290e-02 -7.934463787962586778e-03 -8.216284668301598870e-03 -1.617813127722689259e-03 -1.166163846177203922e-02
2.910000000000000497e+01 5.842123788108999349e-04 1.090778871043207587e-02 -7.573022895440928437e-03 -8.538474167787635238e-03 -1.481386157193398390e-03 -1.132409650145649316e-02
2.913000000000000256e+01 3.245715194970522077e-04 1.130278450929833589e-02 -8.585366502299907054e-03 -8.200128456641753161e-03 -2.457968818780909004e-04 -1.065112846924609613e-02
2.916000000000000369e+01 5.298325688154470470e-04 1.128128769095215755e-02 -8.515109809341003810e-03 -8.306717707228017389e-03 1.538636785036739951e-04 -1.026875424658002522e-02
2.919000000000000483e+01 8.610775311694851553e-04 1.089458924115105365e-02 -7.972241478440000861e-03 -8.095814665929790266e-03 1.176543876114877207e-03 -9.689910095699749704e-03
2.922000000000000242e+01 2.180335031473079610e-04 1.029186115181057737e-02 -7.723127185288003460e-03 -7.663491385656584498e-03 1.494603459769261455e-03 -9.537839833939631973e-03
2.925000000000000355e+01 3.332230263225488542e-04 9.616383114082971417e-03 -7.278562795768328542e-03 -7.539189073663354890e-03 1.094258334935704902e-03 -9.365913357566535424e-03
2.928000000000000469e+01 -4.869275217460611316e-04 9.719355687970665514e-03 -6.492505907225609718e-03 -7.783933354622796230e-03 1.016625821224081960e-03 -9.706286738718539198e-03
2.931000000000000583e+01 -8.405438006491294800e-04 1.034398958996396445e-02 -7.398472409476442024e-03 -8.055549365985736898e-03 1.354053863967252802e-03 -9.308417019573189677e-03
2.934000000000000341e+01 -9.593759944284130370e-04 9.076901690449945548e-03 -5.655258919529781991e-03 -8.644978459845020780e-03 1.012308382695170650e-03 -8.559528815673456137e-03
2.937000000000000455e+01 -1.363316619808818686e-03 9.890193319015527784e-03 -5.436994833199593202e-03 -8.812921465874978821e-03 5.322186353936553260e-04 -7.698049955491059748e-03
2.940000000000000568e+01 -5.101455910587748832e-04 9.358631102690528891e-03 -5.036247108717750720e-03 -9.201950692437455004e-03 4.465793720332955630e-04 -7.606781280609098417e-03
2.943000000000000327e+01 -1.150856724229099015e-03 8.936007382947419586e-03 -5.611747002079114921e-03 -8.928679798894112452e-03 3.510811267942726133e-04 -7.229844128664675296e-03
2.946000000000000441e+01 -2.199908906377334716e-04 7.438299132283665571e-03 -4.897281361130767507e-03 -8.666303066302560865e-03 8.808191437115198141e-05 -7.709173538594349395e-03
2.949000000000000554e+01 -5.880511268234744904e-04 7.392901617537028791e-03 -6.403607054781934593e-03 -9.417782083902537238e-03 -1.372730306334890571e-04 -7.043658490361259794e-03
2.952000000000000313e+01 -9.189056697116448902e-04 7.429055438646914311e-03 -5.860336396107612700e-03 -9.036622684803097272e-03 2.405544926428193619e-04 -6.856015403938320318e-03
2.955000000000000426e+01 1.755009770832982596e-04 7.210087041650159456e-03 -5.433860482924712798e-03 -9.751316619617922399e-03 1.118542388431897905e-04 -6.624579805341923588e-03
2.958000000000000540e+01 -6.227256302338002314e-04 7.458668731281092867e-03 -6.606067550571692593e-03 -1.012069964381501208e-02 -2.626344338978459092e-04 -5.660056077096298210e-03
2.961000000000000298e+01 1.493854779327508098e-04 6.684267323012971218e-03 -6.493278981766215097e-03 -9.287015487518424095e-03 -8.068055408476659807e-04 -5.328371515490593069e-03
2.964000000000000412e+01 3.802911214783044613e-04 7.467562937376936993e-03 -7.022511030486899841e-03 -8.950696145181291641e-03 -1.279147937405467061e-03 -5.294219337468097919e-03
2.967000000000000526e+01 4.688554126980326586e-04 7.460884562175529311e-03 -7.356969620288200673e-03 -8.115719437778334822e-03 -1.105329832813639612e-03 -5.167089617573061844e-03
2.970000000000000284e+01 -7.179017322302971849e-04 7.141815806126605715e-03 -7.486402769560696058e-03 -8.806494533073916386e-03 -9.002906364512508475e-04 -4.673501539707469732e-03
2.973000000000000398e+01 -6.550772400146787078e-04 6.482393046112422397e-03 -6.694207973335641881e-03 -7.950345764100141821e-03 2.198251539213824657e-04 -4.300328839805356296e-03
2.976000000000000512e+01 -3.152272516875331831e-04 6.800364291346561174e-03 -6.396250543639014907e-03 -8.618810062582804576e-03 8.112147770655830925e-05 -4.927461975347657841e-03
2.979000000000000270e+01 -1.183460012178727538e-03 6.992527162780981520e-03 -6.450697541785066491e-03 -8.059395810799063753e-03 -9.505459182168607413e-05 -4.901469215128129164e-03
2.982000000000000384e+01 -6.847026583287618706e-04 7.890648124110333228e-03 -6.616126060580151957e-03 -7.975551589136209429e-03 -4.318336270165978874e-04 -4.160957980448021232e-03
2.985000000000000497e+01 -4.902499019832085025e-04 7.674109404297024817e-03 -7.099070684774000384e-03 -8.925022513857072681e-03 -7.827228445109746247e-04 -3.970294238815119670e-03
2.988000000000000256e+01 -4.051231243111796942e-04 8.590479290961683390e-03 -7.454462820616791774e-03 -9.598808980829875992e-03 -1.723281418316791047e-03 -3.741053817868378317e-03
2.991000000000000369e+01 -1.106390008797308866e-03 9.354083220027620271e-03 -6.394519339245841039e-03 -9.612507997306396490e-03 -1.861942178747133525e-03 -4.533701618540719736e-03
2.994000000000000483e+01 -9.363027855016081702e-04 8.385572539101326939e-03 -6.912405839352153691e-03 -9.303999728053291562e-03 -2.507535585829057112e-03 -5.268544874842406855e-03
2.997000000000000597e+01 -2.264039681394436343e-04 8.632961988023879485e-03 -6.465098625486609407e-03 -8.641080449584448431e-03 -1.979537764152938806e-03 -6.548761227465504930e-03
