# Supplementary material for: Chronology of motor-mediated microtubule streaming
Source: eLife. 2019 Jan 2;8:e39694. doi: 10.7554/eLife.39694 (PMC6338466; doi:10.7554/eLife.39694)
Supplement: Figure 5—source data 1. [file elife-39694-fig5-data1.zip › fig05/5c.txt]

FIG 5C

x_axis, pa	phi=0.2			 phi=0.3		  phi=0.4		   phi=0.5
0.0		5.100000000000001199e-01 1.380000000000000115e+00 2.430000000000000160e+00 4.380000000000000782e+00
0.2		3.600000000000000422e-01 8.100000000000001643e-01 1.470000000000000195e+00 1.560000000000000275e+00
0.4		2.400000000000000466e-01 4.500000000000000666e-01 7.500000000000001110e-01 7.800000000000001377e-01
0.6		2.100000000000000200e-01 3.300000000000000711e-01 5.400000000000000355e-01 5.100000000000001199e-01
0.8		1.500000000000000222e-01 2.700000000000000178e-01 3.600000000000000422e-01 3.900000000000000688e-01
1.0		1.500000000000000222e-01 2.100000000000000200e-01 3.000000000000000444e-01 3.300000000000000711e-01
