# Supplementary material for: Chronology of motor-mediated microtubule streaming
Source: eLife. 2019 Jan 2;8:e39694. doi: 10.7554/eLife.39694 (PMC6338466; doi:10.7554/eLife.39694)
Supplement: Figure 6—source data 1. [file elife-39694-fig6-data1.zip › fig06/6b.txt]

FIG 6B
pa	phi=0.2   phi=0.3   phi=0.4   phi=0.5
0.2 	3.072e+00 3.072e+00 5.568e+00 5.568e+00
0.4 	1.260e+00 1.260e+00 2.280e+00 3.072e+00
0.6 	2.820e-01 6.960e-01 1.692e+00 1.260e+00
0.8 	2.100e-01 3.840e-01 6.960e-01 6.960e-01
1.0 	1.140e-01 2.820e-01 5.160e-01 5.160e-01
