# Supplementary material for: Chronology of motor-mediated microtubule streaming
Source: eLife. 2019 Jan 2;8:e39694. doi: 10.7554/eLife.39694 (PMC6338466; doi:10.7554/eLife.39694)
Supplement: Figure 6—source data 1. [file elife-39694-fig6-data1.zip › fig06/6a.txt]

FIG 6A

x_axis (log spaced tau)	 pa=0.0			  pa=0.2		   pa=0.4		    pa=0.6		     pa=0.8		      pa=1.0
1.200000000000000025e-02 1.126708113588392735e-03 5.389794707298278809e-03 4.442749172449111938e-02 1.519911736249923706e-01 3.242630958557128906e-01 5.460407733917236328e-01
1.800000000000000211e-02 9.099746821448206902e-04 7.559831254184246063e-03 6.111063063144683838e-02 2.013619691133499146e-01 4.163248240947723389e-01 6.777691841125488281e-01
2.400000000000000050e-02 5.820732330903410912e-04 1.017625909298658371e-02 7.876669615507125854e-02 2.528637349605560303e-01 5.068043470382690430e-01 7.994764447212219238e-01
3.000000000000000236e-02 2.701422199606895447e-04 1.305865217000246048e-02 9.689096361398696899e-02 3.046321868896484375e-01 5.923343300819396973e-01 9.078682065010070801e-01
4.800000000000000100e-02 -7.622848497703671455e-04 2.271693199872970581e-02 1.517901271581649780e-01 4.507385194301605225e-01 8.080434203147888184e-01 1.152171850204467773e+00
6.000000000000000472e-02 -1.432725111953914165e-03 2.946332283318042755e-02 1.876135170459747314e-01 5.359781980514526367e-01 9.176266789436340332e-01 1.260083198547363281e+00
8.400000000000000522e-02 -2.790101803839206696e-03 4.161435738205909729e-02 2.558608353137969971e-01 6.749231815338134766e-01 1.071254372596740723e+00 1.391944527626037598e+00
1.140000000000000041e-01 -3.427762072533369064e-03 5.692009627819061279e-02 3.328365981578826904e-01 7.975955009460449219e-01 1.182325601577758789e+00 1.471184015274047852e+00
1.559999999999999998e-01 -3.884172299876809120e-03 7.799132913351058960e-02 4.212858676910400391e-01 9.045274257659912109e-01 1.260910153388977051e+00 1.519775509834289551e+00
2.100000000000000200e-01 -4.763128701597452164e-03 1.026141792535781860e-01 5.046919584274291992e-01 9.812185168266296387e-01 1.307332277297973633e+00 1.544016957283020020e+00
2.820000000000000284e-01 -5.006443709135055542e-03 1.327169388532638550e-01 5.787456631660461426e-01 1.036143064498901367e+00 1.332526922225952148e+00 1.548855543136596680e+00
3.840000000000000080e-01 -6.740010343492031097e-03 1.669650822877883911e-01 6.418586969375610352e-01 1.076121926307678223e+00 1.339666962623596191e+00 1.532749056816101074e+00
5.160000000000000142e-01 -9.686725214123725891e-03 2.023392617702484131e-01 6.892538070678710938e-01 1.099324703216552734e+00 1.331183075904846191e+00 1.498652458190917969e+00
6.960000000000000631e-01 -1.100551430135965347e-02 2.353190034627914429e-01 7.240997552871704102e-01 1.105759859085083008e+00 1.307744979858398438e+00 1.450981020927429199e+00
9.360000000000000542e-01 -9.951568208634853363e-03 2.664480209350585938e-01 7.477556467056274414e-01 1.098241567611694336e+00 1.269512414932250977e+00 1.386954545974731445e+00
1.260000000000000009e+00 -1.039644330739974976e-02 2.946598231792449951e-01 7.607985138893127441e-01 1.077222943305969238e+00 1.207138657569885254e+00 1.282798767089843750e+00
1.692000000000000171e+00 -1.462703850120306015e-02 3.191957175731658936e-01 7.589010596275329590e-01 1.027377486228942871e+00 1.104926705360412598e+00 1.118157982826232910e+00
2.280000000000000249e+00 -1.370768900960683823e-02 3.375772833824157715e-01 7.370513081550598145e-01 9.354698657989501953e-01 9.440770149230957031e-01 8.881505131721496582e-01
3.072000000000000064e+00 -1.175862178206443787e-02 3.424062728881835938e-01 6.743696928024291992e-01 7.923809289932250977e-01 7.275362014770507812e-01 6.276118159294128418e-01
4.134000000000000341e+00 -1.382593996822834015e-02 3.362751007080078125e-01 5.577192306518554688e-01 5.781612396240234375e-01 4.770189225673675537e-01 3.714807033538818359e-01
5.568000000000000504e+00 -1.219597086310386658e-02 3.053322732448577881e-01 4.052877128124237061e-01 3.361061513423919678e-01 2.352153807878494263e-01 1.601459234952926636e-01
7.494000000000000661e+00 -1.315180212259292603e-02 2.357976883649826050e-01 2.108229845762252808e-01 1.270654946565628052e-01 6.521166861057281494e-02 9.288853034377098083e-03
1.008600000000000030e+01 -2.513590268790721893e-02 1.471551507711410522e-01 4.322305694222450256e-02 -2.158282324671745300e-02 -3.638749197125434875e-02 -6.131956353783607483e-02
1.357800000000000118e+01 -2.889575436711311340e-02 6.671898812055587769e-02 -7.907468080520629883e-02 -1.017585247755050659e-01 -7.643706351518630981e-02 -7.417046278715133667e-02
1.827599999999999980e+01 -5.005032569169998169e-02 3.314681584015488625e-03 -1.253727823495864868e-01 -1.092899069190025330e-01 -6.648426502943038940e-02 -5.373146757483482361e-02
4.800000000000000000e+01 -7.526840548962354660e-03 -4.948087409138679504e-02 -3.412264212965965271e-02 -1.931743882596492767e-02 -1.459460519254207611e-02 -1.265763584524393082e-02
6.600000000000000000e+01 -3.925112076103687286e-03 -2.840152569115161896e-02 -1.089316979050636292e-02 -9.973308071494102478e-03 -5.139789544045925140e-03 -1.189275085926055908e-02
9.000000000000000000e+01 8.778705261647701263e-03 -1.006152480840682983e-02 4.442646633833646774e-03 -5.583009682595729828e-03 4.601187538355588913e-03 -3.597546834498643875e-03
1.260000000000000000e+02 9.891511872410774231e-03 -7.206554524600505829e-03 1.315044052898883820e-02 -2.930168993771076202e-03 2.101156394928693771e-03 -1.054664235562086105e-02
1.740000000000000000e+02 6.588103249669075012e-03 -8.279628120362758636e-03 8.501376956701278687e-03 2.601446583867073059e-03 4.563945811241865158e-03 -7.849415764212608337e-03
2.340000000000000000e+02 1.941825612448155880e-03 -1.049665175378322601e-02 1.032730657607316971e-02 5.540103651583194733e-03 -1.722064334899187088e-03 -4.475291818380355835e-03
3.240000000000000000e+02 -2.120292745530605316e-03 -1.325944252312183380e-02 8.688061498105525970e-03 -4.651438910514116287e-03 7.367013953626155853e-03 1.451794523745775223e-03
4.380000000000000000e+02 1.382029295200482011e-04 -1.255101710557937622e-02 8.033830672502517700e-03 8.929198607802391052e-03 1.509183086454868317e-02 -5.221282131969928741e-03
6.000000000000000000e+02 -1.752770855091512203e-03 -6.219703354872763157e-04 9.345480240881443024e-03 -2.655597927514463663e-04 -2.627998823300004005e-03 2.019753592321649194e-04
