# Supplementary material for: Chronology of motor-mediated microtubule streaming
Source: eLife. 2019 Jan 2;8:e39694. doi: 10.7554/eLife.39694 (PMC6338466; doi:10.7554/eLife.39694)
Supplement: Figure 8—source data 1. [file elife-39694-fig8-data1.zip]

Archive with 5 entries (4 files):
- fig08/
- fig08/8a_one_filament.txt
- fig08/8a.txt
- fig08/8c.txt
- fig08/8b.txt
