# Supplementary material for: Chronology of motor-mediated microtubule streaming
Source: eLife. 2019 Jan 2;8:e39694. doi: 10.7554/eLife.39694 (PMC6338466; doi:10.7554/eLife.39694)
Supplement: Figure 8—source data 1. [file elife-39694-fig8-data1.zip › fig08/8a_one_filament.txt]

FIG 8A

x_axis			 y_axis
6.000000000000000125e-03 9.897451400760000073e-01
1.200000000000000025e-02 9.857518672939999949e-01
1.800000000000000211e-02 9.809918403630000228e-01
2.400000000000000050e-02 9.760367274279999616e-01
3.000000000000000236e-02 9.710196256640000190e-01
3.600000000000000422e-02 9.660234451289999580e-01
4.200000000000000261e-02 9.610430598260000234e-01
4.800000000000000100e-02 9.561002850530000430e-01
5.400000000000000633e-02 9.511881470680000339e-01
6.000000000000000472e-02 9.463181495669999999e-01
6.600000000000000311e-02 9.414870142939999464e-01
7.200000000000000844e-02 9.366977810859999920e-01
7.799999999999999989e-02 9.319514036179999961e-01
8.400000000000000522e-02 9.272474646570000312e-01
9.000000000000001055e-02 9.225737452509999992e-01
9.600000000000000200e-02 9.179209470750000488e-01
1.020000000000000073e-01 9.132930636410000469e-01
1.080000000000000127e-01 9.086826443669999698e-01
1.140000000000000041e-01 9.040942788119999962e-01
1.200000000000000094e-01 8.995273113249999675e-01
1.260000000000000009e-01 8.949858546259999992e-01
1.320000000000000062e-01 8.904621601100000117e-01
1.380000000000000115e-01 8.859508633610000405e-01
1.440000000000000169e-01 8.814681172370000262e-01
1.500000000000000222e-01 8.770223259930000070e-01
1.559999999999999998e-01 8.726010322570000310e-01
1.620000000000000051e-01 8.681952953339999723e-01
1.680000000000000104e-01 8.638120293619999668e-01
1.740000000000000158e-01 8.594425916669999888e-01
1.800000000000000211e-01 8.550863265989999684e-01
1.859999999999999987e-01 8.507547378540000205e-01
1.920000000000000040e-01 8.464545011520000495e-01
1.980000000000000093e-01 8.421866297719999839e-01
2.040000000000000147e-01 8.379493355749999539e-01
2.100000000000000200e-01 8.337344527240000414e-01
2.160000000000000253e-01 8.295432925219999865e-01
2.220000000000000029e-01 8.253784179690000222e-01
2.280000000000000082e-01 8.212381601329999947e-01
2.340000000000000135e-01 8.171145319939999707e-01
2.400000000000000189e-01 8.130173683169999999e-01
2.460000000000000242e-01 8.089493513109999867e-01
2.520000000000000018e-01 8.049100637439999817e-01
2.580000000000000071e-01 8.009017109870000262e-01
2.640000000000000124e-01 7.969297766690000007e-01
2.700000000000000178e-01 7.929989099499999972e-01
2.760000000000000231e-01 7.891035079960000420e-01
2.820000000000000284e-01 7.852405309679999501e-01
2.880000000000000338e-01 7.814093232150000068e-01
2.940000000000000391e-01 7.775933146479999669e-01
3.000000000000000444e-01 7.737888097759999528e-01
3.059999999999999942e-01 7.700030207629999790e-01
3.119999999999999996e-01 7.662395834920000537e-01
3.180000000000000049e-01 7.625105977060000484e-01
3.240000000000000102e-01 7.588203549390000191e-01
3.300000000000000155e-01 7.551662921909999548e-01
3.360000000000000209e-01 7.515388727189999951e-01
3.420000000000000262e-01 7.479248046880000445e-01
3.480000000000000315e-01 7.443256974220000544e-01
3.540000000000000369e-01 7.407327294350000146e-01
3.600000000000000422e-01 7.371466755869999776e-01
3.660000000000000475e-01 7.335669994350000334e-01
3.719999999999999973e-01 7.300027012830000439e-01
3.780000000000000027e-01 7.264574170109999729e-01
3.840000000000000080e-01 7.229282855990000201e-01
3.900000000000000133e-01 7.194166183469999920e-01
3.960000000000000187e-01 7.159172296519999978e-01
4.020000000000000240e-01 7.124286293980000018e-01
4.080000000000000293e-01 7.089492678640000323e-01
4.140000000000000346e-01 7.054862976069999903e-01
4.200000000000000400e-01 7.020370364189999490e-01
4.260000000000000453e-01 6.986042261120000152e-01
4.320000000000000506e-01 6.951913237569999904e-01
4.380000000000000004e-01 6.917964816089999802e-01
4.440000000000000058e-01 6.884217262270000415e-01
4.500000000000000111e-01 6.850528717039999771e-01
4.560000000000000164e-01 6.816883683200000155e-01
4.620000000000000218e-01 6.783251762390000161e-01
4.680000000000000271e-01 6.749708652500000516e-01
4.740000000000000324e-01 6.716248989109999679e-01
4.800000000000000377e-01 6.682930588719999676e-01
4.860000000000000431e-01 6.649826169010000232e-01
4.920000000000000484e-01 6.616898775099999686e-01
4.980000000000000537e-01 6.584150195119999882e-01
5.040000000000000036e-01 6.551557779309999940e-01
5.100000000000000089e-01 6.519097685810000264e-01
5.160000000000000142e-01 6.486607789989999873e-01
5.220000000000000195e-01 6.454058885569999848e-01
5.280000000000000249e-01 6.421549916269999603e-01
5.340000000000000302e-01 6.389190554620000073e-01
5.400000000000000355e-01 6.357018351550000057e-01
5.460000000000000409e-01 6.325039267540000232e-01
5.520000000000000462e-01 6.293222308160000278e-01
5.580000000000000515e-01 6.261481046679999718e-01
5.640000000000000568e-01 6.229810714719999920e-01
5.700000000000000622e-01 6.198167204860000057e-01
5.760000000000000675e-01 6.166577339169999616e-01
5.820000000000000728e-01 6.135143637659999927e-01
5.880000000000000782e-01 6.103879213330000164e-01
5.940000000000000835e-01 6.072754263880000281e-01
6.000000000000000888e-01 6.041830778119999801e-01
6.059999999999999831e-01 6.011140942570000201e-01
6.119999999999999885e-01 5.980597734450000535e-01
6.179999999999999938e-01 5.950334072109999539e-01
6.239999999999999991e-01 5.920367836950000129e-01
6.300000000000000044e-01 5.890555977820000066e-01
6.360000000000000098e-01 5.860884189609999462e-01
6.420000000000000151e-01 5.831408500670000050e-01
6.480000000000000204e-01 5.802077651020000060e-01
6.540000000000000258e-01 5.772878527639999646e-01
6.600000000000000311e-01 5.743831992150000287e-01
6.660000000000000364e-01 5.714905858040000286e-01
6.720000000000000417e-01 5.686185359950000073e-01
6.780000000000000471e-01 5.657618045810000051e-01
6.840000000000000524e-01 5.629221796990000470e-01
6.900000000000000577e-01 5.600997209550000466e-01
6.960000000000000631e-01 5.572823882099999793e-01
7.020000000000000684e-01 5.544704198840000320e-01
7.080000000000000737e-01 5.516646504400000151e-01
7.140000000000000790e-01 5.488694906229999448e-01
7.200000000000000844e-01 5.460827946659999599e-01
7.260000000000000897e-01 5.433055162430000529e-01
7.320000000000000950e-01 5.405442714689999706e-01
7.379999999999999893e-01 5.378051996229999965e-01
7.439999999999999947e-01 5.350797176360000407e-01
7.500000000000000000e-01 5.323716402050000518e-01
7.560000000000000053e-01 5.296849012369999610e-01
7.620000000000000107e-01 5.270147323610000489e-01
7.680000000000000160e-01 5.243592858309999993e-01
7.740000000000000213e-01 5.217139720919999890e-01
7.800000000000000266e-01 5.190812945370000264e-01
7.860000000000000320e-01 5.164684653279999482e-01
7.920000000000000373e-01 5.138755440710000011e-01
7.980000000000000426e-01 5.112957358359999649e-01
8.040000000000000480e-01 5.087276697160000305e-01
8.100000000000000533e-01 5.061792731290000180e-01
8.160000000000000586e-01 5.036455392840000211e-01
8.220000000000000639e-01 5.011229515080000141e-01
8.280000000000000693e-01 4.986099004749999786e-01
8.340000000000000746e-01 4.960970282550000166e-01
8.400000000000000799e-01 4.935799241070000232e-01
8.460000000000000853e-01 4.910691678519999992e-01
8.520000000000000906e-01 4.885729849339999764e-01
8.580000000000000959e-01 4.860924780370000087e-01
8.640000000000001013e-01 4.836342632769999872e-01
8.699999999999999956e-01 4.811966121199999780e-01
8.760000000000000009e-01 4.787760078909999995e-01
8.820000000000000062e-01 4.763701856140000190e-01
8.880000000000000115e-01 4.739742577080000019e-01
8.940000000000000169e-01 4.715805649759999829e-01
9.000000000000000222e-01 4.691920578479999993e-01
9.060000000000000275e-01 4.668105840680000229e-01
9.120000000000000329e-01 4.644321799280000107e-01
9.180000000000000382e-01 4.620485901829999853e-01
9.240000000000000435e-01 4.596648216249999974e-01
9.300000000000000488e-01 4.572854042050000234e-01
9.360000000000000542e-01 4.549113512040000029e-01
9.420000000000000595e-01 4.525415301319999917e-01
9.480000000000000648e-01 4.501817524430000161e-01
9.540000000000000702e-01 4.478402137759999735e-01
9.600000000000000755e-01 4.455128610130000277e-01
9.660000000000000808e-01 4.431971311569999905e-01
9.720000000000000862e-01 4.408842027189999735e-01
9.780000000000000915e-01 4.385778903959999808e-01
9.840000000000000968e-01 4.362733066080000111e-01
9.900000000000001021e-01 4.339741766449999871e-01
9.960000000000001075e-01 4.316879808899999893e-01
1.002000000000000002e+00 4.294116497039999758e-01
1.008000000000000007e+00 4.271536171440000196e-01
1.014000000000000012e+00 4.249137341979999927e-01
1.020000000000000018e+00 4.226880669590000195e-01
1.026000000000000023e+00 4.204825758929999768e-01
1.032000000000000028e+00 4.182875454430000084e-01
1.038000000000000034e+00 4.161091446879999767e-01
1.044000000000000039e+00 4.139492511749999770e-01
1.050000000000000044e+00 4.118071496490000039e-01
1.056000000000000050e+00 4.096833169460000201e-01
1.062000000000000055e+00 4.075677096840000235e-01
1.068000000000000060e+00 4.054450392719999852e-01
1.074000000000000066e+00 4.033166766169999917e-01
1.080000000000000071e+00 4.011854529380000089e-01
1.086000000000000076e+00 3.990579843520000169e-01
1.092000000000000082e+00 3.969393372539999909e-01
1.098000000000000087e+00 3.948300778869999750e-01
1.104000000000000092e+00 3.927310705179999917e-01
1.110000000000000098e+00 3.906396329399999812e-01
1.116000000000000103e+00 3.885519802569999959e-01
1.122000000000000108e+00 3.864677846430000230e-01
1.128000000000000114e+00 3.843888640400000001e-01
1.134000000000000119e+00 3.823156952860000124e-01
1.140000000000000124e+00 3.802476525310000133e-01
1.146000000000000130e+00 3.781856000420000252e-01
1.152000000000000135e+00 3.761410415170000077e-01
1.158000000000000140e+00 3.741097748280000079e-01
1.164000000000000146e+00 3.720870316029999958e-01
1.170000000000000151e+00 3.700659573080000153e-01
1.176000000000000156e+00 3.680461943150000192e-01
1.182000000000000162e+00 3.660254776479999750e-01
1.188000000000000167e+00 3.639997541900000244e-01
1.194000000000000172e+00 3.619739711280000050e-01
1.200000000000000178e+00 3.599525690079999896e-01
1.205999999999999961e+00 3.579474687579999870e-01
1.211999999999999966e+00 3.559641838070000119e-01
1.217999999999999972e+00 3.540037572379999831e-01
1.223999999999999977e+00 3.520597517490000050e-01
1.229999999999999982e+00 3.501282334329999801e-01
1.235999999999999988e+00 3.482131958010000194e-01
1.241999999999999993e+00 3.463154435160000211e-01
1.247999999999999998e+00 3.444238305089999952e-01
1.254000000000000004e+00 3.425379097460000133e-01
1.260000000000000009e+00 3.406546413900000125e-01
1.266000000000000014e+00 3.387783467769999723e-01
1.272000000000000020e+00 3.369098007679999784e-01
1.278000000000000025e+00 3.350489437579999841e-01
1.284000000000000030e+00 3.332020044330000208e-01
1.290000000000000036e+00 3.313715457920000107e-01
1.296000000000000041e+00 3.295526206489999832e-01
1.302000000000000046e+00 3.277415335180000056e-01
1.308000000000000052e+00 3.259456455709999756e-01
1.314000000000000057e+00 3.241649270060000254e-01
1.320000000000000062e+00 3.223882317539999987e-01
1.326000000000000068e+00 3.206262290479999777e-01
1.332000000000000073e+00 3.188781142229999976e-01
1.338000000000000078e+00 3.171390295029999917e-01
1.344000000000000083e+00 3.154073953629999982e-01
1.350000000000000089e+00 3.136763274670000268e-01
1.356000000000000094e+00 3.119439184669999809e-01
1.362000000000000099e+00 3.102208077909999751e-01
1.368000000000000105e+00 3.084996342660000224e-01
1.374000000000000110e+00 3.067852556710000123e-01
1.380000000000000115e+00 3.050802350039999999e-01
1.386000000000000121e+00 3.033783733839999774e-01
1.392000000000000126e+00 3.016845881940000140e-01
1.398000000000000131e+00 3.000008463859999974e-01
1.404000000000000137e+00 2.983245849610000056e-01
1.410000000000000142e+00 2.966601550579999746e-01
1.416000000000000147e+00 2.950133383269999965e-01
1.422000000000000153e+00 2.933815419670000035e-01
1.428000000000000158e+00 2.917639315130000077e-01
1.434000000000000163e+00 2.901593446729999748e-01
1.440000000000000169e+00 2.885658442969999959e-01
1.446000000000000174e+00 2.869856357569999794e-01
1.452000000000000179e+00 2.854131758210000092e-01
1.458000000000000185e+00 2.838485538959999999e-01
1.464000000000000190e+00 2.822944521899999892e-01
1.469999999999999973e+00 2.807485461240000202e-01
1.475999999999999979e+00 2.792105078700000131e-01
1.481999999999999984e+00 2.776847481729999845e-01
1.487999999999999989e+00 2.761717438699999860e-01
1.493999999999999995e+00 2.746692299840000073e-01
1.500000000000000000e+00 2.731716334820000203e-01
1.506000000000000005e+00 2.716702818869999869e-01
1.512000000000000011e+00 2.701754868030000201e-01
1.518000000000000016e+00 2.686874866489999958e-01
1.524000000000000021e+00 2.672015130520000170e-01
1.530000000000000027e+00 2.657180726530000148e-01
1.536000000000000032e+00 2.642401754859999841e-01
1.542000000000000037e+00 2.627660334110000218e-01
1.548000000000000043e+00 2.613022625449999969e-01
1.554000000000000048e+00 2.598560750480000126e-01
1.560000000000000053e+00 2.584322988989999903e-01
1.566000000000000059e+00 2.570306360719999961e-01
1.572000000000000064e+00 2.556425035000000068e-01
1.578000000000000069e+00 2.542669475079999963e-01
1.584000000000000075e+00 2.529095411300000262e-01
1.590000000000000080e+00 2.515655755999999799e-01
1.596000000000000085e+00 2.502370178700000225e-01
1.602000000000000091e+00 2.489142268900000066e-01
1.608000000000000096e+00 2.475905716419999902e-01
1.614000000000000101e+00 2.462580651040000013e-01
1.620000000000000107e+00 2.449208199980000000e-01
1.626000000000000112e+00 2.435838431119999870e-01
1.632000000000000117e+00 2.422442585229999945e-01
1.638000000000000123e+00 2.408977001910000137e-01
1.644000000000000128e+00 2.395520210269999895e-01
1.650000000000000133e+00 2.382092177869999938e-01
1.656000000000000139e+00 2.368702739480000041e-01
1.662000000000000144e+00 2.355380356310000090e-01
1.668000000000000149e+00 2.342132180929999974e-01
1.674000000000000155e+00 2.328916490079999957e-01
1.680000000000000160e+00 2.315672338009999998e-01
1.686000000000000165e+00 2.302395552400000045e-01
1.692000000000000171e+00 2.289172559980000021e-01
1.698000000000000176e+00 2.275917083020000120e-01
1.704000000000000181e+00 2.262612283229999965e-01
1.710000000000000187e+00 2.249310016630000075e-01
1.716000000000000192e+00 2.235996127129999955e-01
1.722000000000000197e+00 2.222772836689999865e-01
1.728000000000000203e+00 2.209583967919999947e-01
1.734000000000000208e+00 2.196418493989999998e-01
1.739999999999999991e+00 2.183327376839999945e-01
1.745999999999999996e+00 2.170241624120000101e-01
1.752000000000000002e+00 2.157204747199999995e-01
1.758000000000000007e+00 2.144240140910000092e-01
1.764000000000000012e+00 2.131472229960000020e-01
1.770000000000000018e+00 2.118814885620000088e-01
1.776000000000000023e+00 2.106251716610000047e-01
1.782000000000000028e+00 2.093744277950000121e-01
1.788000000000000034e+00 2.081276774409999974e-01
1.794000000000000039e+00 2.068849354979999944e-01
1.800000000000000044e+00 2.056435644630000004e-01
1.806000000000000050e+00 2.044099867339999876e-01
1.812000000000000055e+00 2.031852453949999915e-01
1.818000000000000060e+00 2.019641250370000085e-01
1.824000000000000066e+00 2.007473707200000124e-01
1.830000000000000071e+00 1.995439678429999919e-01
1.836000000000000076e+00 1.983570903540000097e-01
1.842000000000000082e+00 1.971911936999999893e-01
1.848000000000000087e+00 1.960406154390000044e-01
1.854000000000000092e+00 1.948990672829999937e-01
1.860000000000000098e+00 1.937714070079999962e-01
1.866000000000000103e+00 1.926581114529999916e-01
1.872000000000000108e+00 1.915601640940000072e-01
1.878000000000000114e+00 1.904758960010000113e-01
1.884000000000000119e+00 1.894001811740000096e-01
1.890000000000000124e+00 1.883410811419999886e-01
1.896000000000000130e+00 1.873013079170000039e-01
1.902000000000000135e+00 1.862786412240000078e-01
1.908000000000000140e+00 1.852596104149999978e-01
1.914000000000000146e+00 1.842391937969999893e-01
1.920000000000000151e+00 1.832202672959999945e-01
1.926000000000000156e+00 1.822052448990000018e-01
1.932000000000000162e+00 1.811953634019999870e-01
1.938000000000000167e+00 1.801970154049999939e-01
1.944000000000000172e+00 1.792148053650000072e-01
1.950000000000000178e+00 1.782425045970000010e-01
1.956000000000000183e+00 1.772700995210000074e-01
1.962000000000000188e+00 1.762938201429999907e-01
1.968000000000000194e+00 1.753164082770000132e-01
1.974000000000000199e+00 1.743408143519999953e-01
1.980000000000000204e+00 1.733636558059999944e-01
1.986000000000000210e+00 1.723795980220000079e-01
1.992000000000000215e+00 1.713928878310000126e-01
1.998000000000000220e+00 1.704180836679999866e-01
2.004000000000000004e+00 1.694671213629999895e-01
2.010000000000000231e+00 1.685315072540000125e-01
2.016000000000000014e+00 1.676000207660000019e-01
2.022000000000000242e+00 1.666681468489999984e-01
2.028000000000000025e+00 1.657468676570000021e-01
2.034000000000000252e+00 1.648323684930000088e-01
2.040000000000000036e+00 1.639246642590000136e-01
2.046000000000000263e+00 1.630197465419999936e-01
2.052000000000000046e+00 1.621229499580000011e-01
2.058000000000000274e+00 1.612350195649999984e-01
2.064000000000000057e+00 1.603630781170000130e-01
2.070000000000000284e+00 1.595070511099999921e-01
2.076000000000000068e+00 1.586705297229999978e-01
2.082000000000000295e+00 1.578490585089999954e-01
2.088000000000000078e+00 1.570346504450000069e-01
2.094000000000000306e+00 1.562208682300000040e-01
2.100000000000000089e+00 1.554072946310000036e-01
2.106000000000000316e+00 1.545911133289999961e-01
2.112000000000000099e+00 1.537793278690000043e-01
2.118000000000000327e+00 1.529771536589999981e-01
2.124000000000000110e+00 1.521882414819999974e-01
2.130000000000000338e+00 1.514168530699999959e-01
2.136000000000000121e+00 1.506651788950000015e-01
2.141999999999999904e+00 1.499202847480000100e-01
2.148000000000000131e+00 1.491655409340000016e-01
2.153999999999999915e+00 1.483985185620000091e-01
2.160000000000000142e+00 1.476287096739999916e-01
2.165999999999999925e+00 1.468537300830000114e-01
2.172000000000000153e+00 1.460774540900000029e-01
2.177999999999999936e+00 1.453113257879999898e-01
2.184000000000000163e+00 1.445528119800000011e-01
2.189999999999999947e+00 1.438107043500000126e-01
2.196000000000000174e+00 1.430795341730000114e-01
2.201999999999999957e+00 1.423592418430000006e-01
2.208000000000000185e+00 1.416335850949999864e-01
2.213999999999999968e+00 1.409002691510000127e-01
2.220000000000000195e+00 1.401693373919999930e-01
2.225999999999999979e+00 1.394433081149999976e-01
2.232000000000000206e+00 1.387245357040000071e-01
2.237999999999999989e+00 1.380148082969999968e-01
2.244000000000000217e+00 1.373108178380000044e-01
2.250000000000000000e+00 1.365985870360000021e-01
2.256000000000000227e+00 1.358775496480000011e-01
2.262000000000000011e+00 1.351437270639999910e-01
2.268000000000000238e+00 1.343940943480000094e-01
2.274000000000000021e+00 1.336386948820000031e-01
2.280000000000000249e+00 1.328831613060000028e-01
2.286000000000000032e+00 1.321208029990000032e-01
2.292000000000000259e+00 1.313532888889999972e-01
2.298000000000000043e+00 1.305760294199999894e-01
2.304000000000000270e+00 1.297848373649999887e-01
2.310000000000000053e+00 1.289861798289999861e-01
2.316000000000000281e+00 1.281814426179999911e-01
2.322000000000000064e+00 1.273691058160000000e-01
2.328000000000000291e+00 1.265619248150000042e-01
2.334000000000000075e+00 1.257722824810000029e-01
2.340000000000000302e+00 1.249995976689999982e-01
2.346000000000000085e+00 1.242347657679999939e-01
2.352000000000000313e+00 1.234663203359999961e-01
2.358000000000000096e+00 1.227065697309999981e-01
2.364000000000000323e+00 1.219553947450000009e-01
2.370000000000000107e+00 1.212074384090000012e-01
2.376000000000000334e+00 1.204534396529999968e-01
2.382000000000000117e+00 1.196991950269999938e-01
2.388000000000000345e+00 1.189450770619999986e-01
2.394000000000000128e+00 1.181995794179999948e-01
2.400000000000000355e+00 1.174673810600000007e-01
2.406000000000000139e+00 1.167444288730000029e-01
2.411999999999999922e+00 1.160284206270000007e-01
2.418000000000000149e+00 1.153209358449999999e-01
2.423999999999999932e+00 1.146221235390000037e-01
2.430000000000000160e+00 1.139290034769999960e-01
2.435999999999999943e+00 1.132472455500000003e-01
2.442000000000000171e+00 1.125735640529999942e-01
2.447999999999999954e+00 1.119112372400000027e-01
2.454000000000000181e+00 1.112570688130000013e-01
2.459999999999999964e+00 1.106106042860000027e-01
2.466000000000000192e+00 1.099693849680000030e-01
2.471999999999999975e+00 1.093362942340000005e-01
2.478000000000000203e+00 1.087119802829999982e-01
2.483999999999999986e+00 1.080961450930000012e-01
2.490000000000000213e+00 1.074897721410000007e-01
2.495999999999999996e+00 1.068940833210000052e-01
2.502000000000000224e+00 1.062987148759999972e-01
2.508000000000000007e+00 1.056985929609999958e-01
2.514000000000000234e+00 1.050968021149999987e-01
2.520000000000000018e+00 1.045047491790000033e-01
2.526000000000000245e+00 1.039254590870000022e-01
2.532000000000000028e+00 1.033651828770000003e-01
2.538000000000000256e+00 1.028234884140000055e-01
2.544000000000000039e+00 1.022952124479999947e-01
2.550000000000000266e+00 1.017760261890000018e-01
2.556000000000000050e+00 1.012628674509999938e-01
2.562000000000000277e+00 1.007542908190000031e-01
2.568000000000000060e+00 1.002433225510000053e-01
2.574000000000000288e+00 9.972454607490000011e-02
2.580000000000000071e+00 9.920200705529999552e-02
2.586000000000000298e+00 9.868782013650000129e-02
2.592000000000000082e+00 9.818045794959999462e-02
2.598000000000000309e+00 9.767641872170000628e-02
2.604000000000000092e+00 9.717518836260000126e-02
2.610000000000000320e+00 9.668175131079999318e-02
2.616000000000000103e+00 9.619275480510000587e-02
2.622000000000000330e+00 9.570743888619999418e-02
2.628000000000000114e+00 9.521963447329999386e-02
2.634000000000000341e+00 9.473024308680000338e-02
2.640000000000000124e+00 9.423984587189999929e-02
2.646000000000000352e+00 9.374571591619999811e-02
2.652000000000000135e+00 9.324394166470000023e-02
2.658000000000000362e+00 9.273836016650000014e-02
2.664000000000000146e+00 9.223154187200000020e-02
2.670000000000000373e+00 9.171842038630000082e-02
2.676000000000000156e+00 9.120097756389999866e-02
2.681999999999999940e+00 9.067998826499999721e-02
2.688000000000000167e+00 9.016500413420000526e-02
2.693999999999999950e+00 8.966144919400000080e-02
2.700000000000000178e+00 8.917240798469999730e-02
2.705999999999999961e+00 8.868346363309999314e-02
2.712000000000000188e+00 8.819641917940000686e-02
2.717999999999999972e+00 8.770774304869999316e-02
2.724000000000000199e+00 8.721263706680000560e-02
2.729999999999999982e+00 8.672045171259999685e-02
2.736000000000000210e+00 8.622739464039999580e-02
2.741999999999999993e+00 8.573506772519999541e-02
2.748000000000000220e+00 8.523604273800000630e-02
2.754000000000000004e+00 8.473665267230000298e-02
2.760000000000000231e+00 8.423653244970000231e-02
2.766000000000000014e+00 8.373617380860000348e-02
2.772000000000000242e+00 8.323806524280000230e-02
2.778000000000000025e+00 8.273951709269999899e-02
2.784000000000000252e+00 8.223711699249999785e-02
2.790000000000000036e+00 8.174054324629999313e-02
2.796000000000000263e+00 8.125089108940000693e-02
2.802000000000000046e+00 8.077743649480000065e-02
2.808000000000000274e+00 8.031892031430000467e-02
2.814000000000000057e+00 7.986950129269999865e-02
2.820000000000000284e+00 7.942916452880000033e-02
2.826000000000000068e+00 7.900015264750000210e-02
2.832000000000000295e+00 7.858169823879999905e-02
2.838000000000000078e+00 7.817817479369999767e-02
2.844000000000000306e+00 7.778725028039999712e-02
2.850000000000000089e+00 7.740391045809999482e-02
2.856000000000000316e+00 7.702149450780000628e-02
2.862000000000000099e+00 7.663472741839999491e-02
2.868000000000000327e+00 7.624740898609999595e-02
2.874000000000000110e+00 7.585386186839999934e-02
2.880000000000000338e+00 7.545650750400000051e-02
2.886000000000000121e+00 7.505774497990000405e-02
2.892000000000000348e+00 7.464519143099999920e-02
2.898000000000000131e+00 7.422220706939999801e-02
2.904000000000000359e+00 7.380531728269999758e-02
2.910000000000000142e+00 7.340178638699999814e-02
2.916000000000000369e+00 7.300093024970000233e-02
2.922000000000000153e+00 7.260049879549999863e-02
2.928000000000000380e+00 7.219931483270000672e-02
2.934000000000000163e+00 7.179193198680000609e-02
2.939999999999999947e+00 7.137791812419999604e-02
2.946000000000000174e+00 7.095874100919999372e-02
2.951999999999999957e+00 7.054080814120000653e-02
2.958000000000000185e+00 7.011651247740000037e-02
2.963999999999999968e+00 6.968821585180000333e-02
2.970000000000000195e+00 6.927346438169999787e-02
2.975999999999999979e+00 6.887117028240000161e-02
2.982000000000000206e+00 6.847363710400000691e-02
2.987999999999999989e+00 6.807114183899999615e-02
2.994000000000000217e+00 6.766943633560000559e-02
3.000000000000000000e+00 6.726703792810000138e-02
3.006000000000000227e+00 6.685974448919999868e-02
3.012000000000000011e+00 6.644450873139999547e-02
3.018000000000000238e+00 6.602825969459999444e-02
3.024000000000000021e+00 6.561321020129999571e-02
3.030000000000000249e+00 6.520028412339999579e-02
3.036000000000000032e+00 6.478182971479999608e-02
3.042000000000000259e+00 6.435847282409999648e-02
3.048000000000000043e+00 6.392955034970000672e-02
3.054000000000000270e+00 6.349857896570000604e-02
3.060000000000000053e+00 6.307316571469999411e-02
3.066000000000000281e+00 6.265348941090000123e-02
3.072000000000000064e+00 6.222867220640000002e-02
3.078000000000000291e+00 6.179168820380000204e-02
3.084000000000000075e+00 6.135369092230000265e-02
3.090000000000000302e+00 6.092088669540000195e-02
3.096000000000000085e+00 6.049558147789999701e-02
3.102000000000000313e+00 6.007559597489999653e-02
3.108000000000000096e+00 5.966140702369999993e-02
3.114000000000000323e+00 5.925239995119999797e-02
3.120000000000000107e+00 5.884961038829999991e-02
3.126000000000000334e+00 5.845092236999999830e-02
3.132000000000000117e+00 5.805727094410000066e-02
3.138000000000000345e+00 5.765763670210000136e-02
3.144000000000000128e+00 5.725801736120000179e-02
3.150000000000000355e+00 5.686065927149999699e-02
3.156000000000000139e+00 5.647585541010000099e-02
3.162000000000000366e+00 5.608758330349999932e-02
3.168000000000000149e+00 5.569334328170000292e-02
3.174000000000000377e+00 5.528706684709999708e-02
3.180000000000000160e+00 5.487041920420000080e-02
3.186000000000000387e+00 5.445815995339999688e-02
3.192000000000000171e+00 5.405630171300000036e-02
3.198000000000000398e+00 5.367562919860000004e-02
3.204000000000000181e+00 5.331183224919999741e-02
3.209999999999999964e+00 5.295991897579999802e-02
3.216000000000000192e+00 5.262255296110000119e-02
3.221999999999999975e+00 5.228914693000000224e-02
3.228000000000000203e+00 5.195410549639999792e-02
3.233999999999999986e+00 5.160810425879999719e-02
3.240000000000000213e+00 5.125414580109999979e-02
3.245999999999999996e+00 5.089921131729999854e-02
3.252000000000000224e+00 5.054291337729999861e-02
3.258000000000000007e+00 5.018663406369999747e-02
3.264000000000000234e+00 4.982421919700000257e-02
3.270000000000000018e+00 4.946146905419999962e-02
3.276000000000000245e+00 4.909672215580000026e-02
3.282000000000000028e+00 4.873027652499999779e-02
3.288000000000000256e+00 4.836678504940000040e-02
3.294000000000000039e+00 4.800152406100000047e-02
3.300000000000000266e+00 4.763242229820000007e-02
3.306000000000000050e+00 4.725892841820000106e-02
3.312000000000000277e+00 4.688569530839999805e-02
3.318000000000000060e+00 4.651403799650000170e-02
3.324000000000000288e+00 4.613855481149999743e-02
3.330000000000000071e+00 4.575478285549999802e-02
3.336000000000000298e+00 4.536781460050000325e-02
3.342000000000000082e+00 4.498822242020000112e-02
3.348000000000000309e+00 4.461639374490000004e-02
3.354000000000000092e+00 4.424905031919999787e-02
3.360000000000000320e+00 4.389087483290000230e-02
3.366000000000000103e+00 4.354115203020000185e-02
3.372000000000000330e+00 4.320104047659999863e-02
3.378000000000000114e+00 4.286936298010000229e-02
3.384000000000000341e+00 4.254940897230000130e-02
3.390000000000000124e+00 4.223428666589999769e-02
3.396000000000000352e+00 4.191665351389999711e-02
3.402000000000000135e+00 4.159646853800000321e-02
3.408000000000000362e+00 4.127445071940000210e-02
3.414000000000000146e+00 4.094991460439999925e-02
3.420000000000000373e+00 4.062470421199999848e-02
3.426000000000000156e+00 4.031314700839999654e-02
3.432000000000000384e+00 4.003060981630000154e-02
3.438000000000000167e+00 3.977206349370000088e-02
3.444000000000000394e+00 3.953310847279999790e-02
3.450000000000000178e+00 3.930258378390000251e-02
3.456000000000000405e+00 3.906917944550000049e-02
3.462000000000000188e+00 3.882483765479999988e-02
3.468000000000000416e+00 3.857663646340000335e-02
3.474000000000000199e+00 3.832537680860000073e-02
3.479999999999999982e+00 3.806852549309999723e-02
3.486000000000000210e+00 3.781040012839999992e-02
3.491999999999999993e+00 3.755961731080000032e-02
3.498000000000000220e+00 3.731699660420000064e-02
3.504000000000000004e+00 3.709822520609999674e-02
3.510000000000000231e+00 3.689376264810000083e-02
3.516000000000000014e+00 3.669039160010000022e-02
3.522000000000000242e+00 3.648721054199999952e-02
3.528000000000000025e+00 3.627473488449999700e-02
3.534000000000000252e+00 3.605655208229999881e-02
3.540000000000000036e+00 3.583719953890000115e-02
3.546000000000000263e+00 3.563535213470000323e-02
3.552000000000000046e+00 3.545023873449999752e-02
3.558000000000000274e+00 3.527050092819999927e-02
3.564000000000000057e+00 3.508512303229999879e-02
3.570000000000000284e+00 3.490310162310000103e-02
3.576000000000000068e+00 3.472349792720000328e-02
3.582000000000000295e+00 3.454251959920000281e-02
3.588000000000000078e+00 3.436352312560000261e-02
3.594000000000000306e+00 3.418501466510000253e-02
3.600000000000000089e+00 3.401077166199999863e-02
3.606000000000000316e+00 3.384029492739999700e-02
3.612000000000000099e+00 3.368051350120000037e-02
3.618000000000000327e+00 3.352788835759999697e-02
3.624000000000000110e+00 3.337099030610000266e-02
3.630000000000000338e+00 3.321015462279999775e-02
3.636000000000000121e+00 3.304553776980000135e-02
3.642000000000000348e+00 3.288010135290000274e-02
3.648000000000000131e+00 3.271559625860000209e-02
3.654000000000000359e+00 3.254210576419999668e-02
3.660000000000000142e+00 3.235859423879999808e-02
3.666000000000000369e+00 3.216933831569999958e-02
3.672000000000000153e+00 3.198616579170000113e-02
3.678000000000000380e+00 3.181520476940000175e-02
3.684000000000000163e+00 3.165078535679999999e-02
3.690000000000000391e+00 3.148737549780000061e-02
3.696000000000000174e+00 3.132516890760000255e-02
3.702000000000000401e+00 3.115964308379999895e-02
3.708000000000000185e+00 3.099410049620000135e-02
3.714000000000000412e+00 3.082527220250000019e-02
3.720000000000000195e+00 3.065630979839999853e-02
3.726000000000000423e+00 3.048643097279999867e-02
3.732000000000000206e+00 3.031455725430000012e-02
3.738000000000000433e+00 3.013450279829999953e-02
3.744000000000000217e+00 2.994904108350000121e-02
3.750000000000000000e+00 2.976339310409999855e-02
3.756000000000000227e+00 2.957626804710000029e-02
3.762000000000000011e+00 2.939000353220000070e-02
3.768000000000000238e+00 2.919306606050000100e-02
3.774000000000000021e+00 2.898788265880000020e-02
3.780000000000000249e+00 2.878187224269999900e-02
3.786000000000000032e+00 2.857874147590000122e-02
3.792000000000000259e+00 2.837958186859999843e-02
3.798000000000000043e+00 2.818989753720000171e-02
3.804000000000000270e+00 2.801163494590000122e-02
3.810000000000000053e+00 2.783326618369999852e-02
3.816000000000000281e+00 2.765274047849999861e-02
3.822000000000000064e+00 2.746813558040000006e-02
3.828000000000000291e+00 2.728508412840000008e-02
3.834000000000000075e+00 2.709764800969999970e-02
3.840000000000000302e+00 2.691437490279999928e-02
3.846000000000000085e+00 2.672957256439999901e-02
3.852000000000000313e+00 2.653839625420000015e-02
3.858000000000000096e+00 2.633719705049999971e-02
3.864000000000000323e+00 2.612791210409999912e-02
3.870000000000000107e+00 2.591376192869999928e-02
3.876000000000000334e+00 2.569788321850000057e-02
3.882000000000000117e+00 2.548321336509999993e-02
3.888000000000000345e+00 2.527268230920000011e-02
3.894000000000000128e+00 2.507351897659999829e-02
3.900000000000000355e+00 2.488046139480000127e-02
3.906000000000000139e+00 2.470322698349999846e-02
3.912000000000000366e+00 2.453992329540000128e-02
3.918000000000000149e+00 2.438209392129999861e-02
3.924000000000000377e+00 2.422537282109999898e-02
3.930000000000000160e+00 2.407057397070000090e-02
3.936000000000000387e+00 2.391523681579999991e-02
3.942000000000000171e+00 2.375449612740000022e-02
3.948000000000000398e+00 2.359263785180000170e-02
3.954000000000000181e+00 2.343358844520000012e-02
3.960000000000000409e+00 2.328047342599999861e-02
3.966000000000000192e+00 2.313663251699999909e-02
3.972000000000000419e+00 2.300054393710000006e-02
3.978000000000000203e+00 2.286859601739999956e-02
3.984000000000000430e+00 2.273023128509999921e-02
3.990000000000000213e+00 2.257951535279999894e-02
3.996000000000000441e+00 2.241341397169999833e-02
4.002000000000000668e+00 2.223956398669999987e-02
4.008000000000000007e+00 2.206914685670000043e-02
4.014000000000000234e+00 2.190453372899999959e-02
4.020000000000000462e+00 2.174399048090000161e-02
4.025999999999999801e+00 2.158327586949999877e-02
4.032000000000000028e+00 2.142194658520000031e-02
4.038000000000000256e+00 2.125082165000000134e-02
4.044000000000000483e+00 2.108142152429999874e-02
4.049999999999999822e+00 2.091386169200000131e-02
4.056000000000000050e+00 2.073942124839999943e-02
4.062000000000000277e+00 2.055365778509999838e-02
4.068000000000000504e+00 2.036755904559999983e-02
4.073999999999999844e+00 2.018592692910000166e-02
4.080000000000000071e+00 2.001440338790000037e-02
4.086000000000000298e+00 1.984982565049999911e-02
4.092000000000000526e+00 1.968498714269999866e-02
4.097999999999999865e+00 1.951981894670000092e-02
4.104000000000000092e+00 1.935716904700000157e-02
4.110000000000000320e+00 1.919051259760000058e-02
4.116000000000000547e+00 1.902358233929999851e-02
4.121999999999999886e+00 1.885004714130000120e-02
4.128000000000000114e+00 1.866477541629999945e-02
4.134000000000000341e+00 1.846448518339999928e-02
4.140000000000000568e+00 1.826013438399999925e-02
4.145999999999999908e+00 1.805037260059999885e-02
4.152000000000000135e+00 1.783652044829999936e-02
4.158000000000000362e+00 1.762142591179999968e-02
4.164000000000000590e+00 1.741430349649999987e-02
4.169999999999999929e+00 1.720884069800000110e-02
4.176000000000000156e+00 1.701378263530000171e-02
4.182000000000000384e+00 1.682936958970000091e-02
4.188000000000000611e+00 1.665276475250000027e-02
4.193999999999999950e+00 1.647937856609999960e-02
4.200000000000000178e+00 1.629916951059999855e-02
4.206000000000000405e+00 1.611808501179999922e-02
4.212000000000000632e+00 1.594216190280000126e-02
4.217999999999999972e+00 1.577527076010000126e-02
4.224000000000000199e+00 1.561991777269999999e-02
4.230000000000000426e+00 1.548474095759999961e-02
4.236000000000000654e+00 1.536389905960000059e-02
4.241999999999999993e+00 1.525927800690000079e-02
4.248000000000000220e+00 1.516854297369999924e-02
4.254000000000000448e+00 1.509221084419999984e-02
4.260000000000000675e+00 1.502581033859999929e-02
4.266000000000000014e+00 1.496543083340000010e-02
4.272000000000000242e+00 1.491047348829999987e-02
4.278000000000000469e+00 1.486288011069999970e-02
4.283999999999999808e+00 1.481558103110000059e-02
4.290000000000000036e+00 1.476773712779999928e-02
4.296000000000000263e+00 1.471683103589999965e-02
4.302000000000000490e+00 1.466654054819999976e-02
4.307999999999999829e+00 1.461951993409999970e-02
4.314000000000000057e+00 1.457386557010000028e-02
4.320000000000000284e+00 1.452817115929999972e-02
4.326000000000000512e+00 1.448072679339999953e-02
4.331999999999999851e+00 1.443752367049999999e-02
4.338000000000000078e+00 1.440139580519999955e-02
4.344000000000000306e+00 1.436383184049999998e-02
4.350000000000000533e+00 1.432759966700000026e-02
4.355999999999999872e+00 1.429284457119999949e-02
4.362000000000000099e+00 1.425591390579999951e-02
4.368000000000000327e+00 1.422344986349999979e-02
4.374000000000000554e+00 1.419726293529999933e-02
4.379999999999999893e+00 1.417144294830000040e-02
4.386000000000000121e+00 1.414788514380000035e-02
4.392000000000000348e+00 1.411828212440000008e-02
4.398000000000000576e+00 1.407920289780000001e-02
4.403999999999999915e+00 1.402715686710000013e-02
4.410000000000000142e+00 1.395911537110000079e-02
4.416000000000000369e+00 1.387614011759999953e-02
4.422000000000000597e+00 1.377851236610000071e-02
4.427999999999999936e+00 1.367627829309999918e-02
4.434000000000000163e+00 1.358412206169999983e-02
4.440000000000000391e+00 1.350040175019999976e-02
4.446000000000000618e+00 1.342608314009999942e-02
4.451999999999999957e+00 1.336014643310000014e-02
4.458000000000000185e+00 1.329427026210000008e-02
4.464000000000000412e+00 1.322743296619999925e-02
4.470000000000000639e+00 1.314625516530000017e-02
4.475999999999999979e+00 1.304672658440000042e-02
4.482000000000000206e+00 1.293603610249999952e-02
4.488000000000000433e+00 1.281231455500000081e-02
4.494000000000000661e+00 1.268538273870000073e-02
4.500000000000000000e+00 1.255721226329999975e-02
4.506000000000000227e+00 1.243736315520000031e-02
4.512000000000000455e+00 1.232047937809999973e-02
4.518000000000000682e+00 1.221042312680000082e-02
4.524000000000000021e+00 1.209896057840000039e-02
4.530000000000000249e+00 1.198564283550000026e-02
4.536000000000000476e+00 1.187787856909999946e-02
4.541999999999999815e+00 1.177891902629999918e-02
4.548000000000000043e+00 1.168797817080000079e-02
4.554000000000000270e+00 1.159728132190000066e-02
4.560000000000000497e+00 1.150054764000000077e-02
4.565999999999999837e+00 1.139721367510000000e-02
4.572000000000000064e+00 1.129247248170000065e-02
4.578000000000000291e+00 1.118406187740000023e-02
4.584000000000000519e+00 1.108317542820000043e-02
4.589999999999999858e+00 1.100026536729999983e-02
4.596000000000000085e+00 1.093636080619999999e-02
4.602000000000000313e+00 1.088360324499999983e-02
4.608000000000000540e+00 1.083209551869999954e-02
4.613999999999999879e+00 1.078447606410000079e-02
4.620000000000000107e+00 1.073901634659999924e-02
4.626000000000000334e+00 1.068986207250000042e-02
4.632000000000000561e+00 1.063750125469999953e-02
4.637999999999999901e+00 1.057693082839999965e-02
4.644000000000000128e+00 1.049734093249999993e-02
4.650000000000000355e+00 1.039826776829999924e-02
4.656000000000000583e+00 1.029643882070000079e-02
4.661999999999999922e+00 1.020007766779999943e-02
4.668000000000000149e+00 1.011689938599999970e-02
4.674000000000000377e+00 1.003837399179999951e-02
4.680000000000000604e+00 9.958265349269999206e-03
4.685999999999999943e+00 9.875322692099999453e-03
4.692000000000000171e+00 9.780775755640000457e-03
4.698000000000000398e+00 9.675481356679999437e-03
4.704000000000000625e+00 9.562641382220000638e-03
4.709999999999999964e+00 9.450844489039999380e-03
4.716000000000000192e+00 9.334470145400000293e-03
4.722000000000000419e+00 9.204769507050000743e-03
4.728000000000000647e+00 9.068110026420000622e-03
4.733999999999999986e+00 8.931855671109999867e-03
4.740000000000000213e+00 8.797004818920000149e-03
4.746000000000000441e+00 8.658953942359999545e-03
4.752000000000000668e+00 8.515160530809999170e-03
4.758000000000000007e+00 8.361555635929999314e-03
4.764000000000000234e+00 8.204679004850000054e-03
4.770000000000000462e+00 8.052535355090000360e-03
4.776000000000000689e+00 7.913806475699999149e-03
4.782000000000000028e+00 7.783606182779999674e-03
4.788000000000000256e+00 7.660365197809999860e-03
4.794000000000000483e+00 7.532930932939999741e-03
4.800000000000000711e+00 7.400391157720000342e-03
4.806000000000000050e+00 7.267870474609999798e-03
4.812000000000000277e+00 7.139403838659999849e-03
4.818000000000000504e+00 7.002479396759999676e-03
4.823999999999999844e+00 6.868935190139999723e-03
4.830000000000000071e+00 6.741134915499999783e-03
4.836000000000000298e+00 6.615367252380000181e-03
4.842000000000000526e+00 6.485498044640000161e-03
4.847999999999999865e+00 6.350781768560000151e-03
4.854000000000000092e+00 6.217533256860000197e-03
4.860000000000000320e+00 6.085122935470000174e-03
4.866000000000000547e+00 5.946584977209999970e-03
4.871999999999999886e+00 5.794212222099999823e-03
4.878000000000000114e+00 5.637590773399999908e-03
4.884000000000000341e+00 5.481679458169999922e-03
4.890000000000000568e+00 5.320153199139999838e-03
4.895999999999999908e+00 5.155514925719999718e-03
4.902000000000000135e+00 4.989025648679999703e-03
4.908000000000000362e+00 4.831344820559999725e-03
4.914000000000000590e+00 4.686352331190000303e-03
4.919999999999999929e+00 4.541332833469999969e-03
4.926000000000000156e+00 4.385475069279999930e-03
4.932000000000000384e+00 4.217751324180000171e-03
4.938000000000000611e+00 4.034868441519999863e-03
4.943999999999999950e+00 3.840813878919999928e-03
4.950000000000000178e+00 3.644976299259999886e-03
4.956000000000000405e+00 3.448600415140000083e-03
4.962000000000000632e+00 3.252364229409999887e-03
4.967999999999999972e+00 3.061457537110000206e-03
4.974000000000000199e+00 2.870692638680000155e-03
4.980000000000000426e+00 2.686117542909999961e-03
4.986000000000000654e+00 2.506572520360000195e-03
4.991999999999999993e+00 2.329217735680000172e-03
4.998000000000000220e+00 2.154192188750000091e-03
5.004000000000000448e+00 1.987407915290000104e-03
5.010000000000000675e+00 1.830141176470000044e-03
5.016000000000000014e+00 1.683348207729999961e-03
5.022000000000000242e+00 1.543710357509999907e-03
5.028000000000000469e+00 1.406571944239999898e-03
5.034000000000000696e+00 1.271147979419999996e-03
5.040000000000000036e+00 1.136120408770000065e-03
5.046000000000000263e+00 9.969869861380000874e-04
5.052000000000000490e+00 8.590652723799999590e-04
5.058000000000000718e+00 7.227029418570000323e-04
5.064000000000000057e+00 5.854357732460000342e-04
5.070000000000000284e+00 4.424708604349999802e-04
5.076000000000000512e+00 3.038306895179999846e-04
5.081999999999999851e+00 1.738040446070000106e-04
5.088000000000000078e+00 4.134176924710000181e-05
5.094000000000000306e+00 -9.396499808639999685e-05
5.100000000000000533e+00 -2.380417427049999924e-04
5.105999999999999872e+00 -3.849165223070000175e-04
5.112000000000000099e+00 -5.329834530130000535e-04
5.118000000000000327e+00 -6.976975128050000134e-04
5.124000000000000554e+00 -8.780852658669999851e-04
5.129999999999999893e+00 -1.071671955290000051e-03
5.136000000000000121e+00 -1.272761612199999970e-03
5.142000000000000348e+00 -1.477037090809999982e-03
5.148000000000000576e+00 -1.679338049140000066e-03
5.153999999999999915e+00 -1.874546054750000044e-03
5.160000000000000142e+00 -2.064637839789999936e-03
5.166000000000000369e+00 -2.250453224410000046e-03
5.172000000000000597e+00 -2.427892060949999892e-03
5.177999999999999936e+00 -2.604132518169999851e-03
5.184000000000000163e+00 -2.782745519650000211e-03
5.190000000000000391e+00 -2.961179241539999788e-03
5.196000000000000618e+00 -3.140093293039999869e-03
5.201999999999999957e+00 -3.320326330140000153e-03
5.208000000000000185e+00 -3.492861287670000116e-03
5.214000000000000412e+00 -3.663198091090000014e-03
5.220000000000000639e+00 -3.829667810349999917e-03
5.225999999999999979e+00 -3.985842224210000249e-03
5.232000000000000206e+00 -4.131906665860000244e-03
5.238000000000000433e+00 -4.269744735210000315e-03
5.244000000000000661e+00 -4.410137888039999780e-03
5.250000000000000000e+00 -4.560849629339999885e-03
5.256000000000000227e+00 -4.722248762850000253e-03
5.262000000000000455e+00 -4.887817427520000334e-03
5.268000000000000682e+00 -5.054906010629999988e-03
5.274000000000000021e+00 -5.213836673649999837e-03
5.280000000000000249e+00 -5.367427133019999665e-03
5.286000000000000476e+00 -5.518887657670000155e-03
5.292000000000000703e+00 -5.670198705049999711e-03
5.298000000000000043e+00 -5.820235237480000066e-03
5.304000000000000270e+00 -5.963795818389999899e-03
5.310000000000000497e+00 -6.103190593420000296e-03
5.316000000000000725e+00 -6.237181369219999688e-03
5.322000000000000064e+00 -6.364431232209999748e-03
5.328000000000000291e+00 -6.489052437249999590e-03
5.334000000000000519e+00 -6.616812665019999699e-03
5.340000000000000746e+00 -6.740157026799999812e-03
5.346000000000000085e+00 -6.853756494819999989e-03
5.352000000000000313e+00 -6.965475156900000422e-03
5.358000000000000540e+00 -7.081401068720000365e-03
5.363999999999999879e+00 -7.197741419080000425e-03
5.370000000000000107e+00 -7.325674407179999688e-03
5.376000000000000334e+00 -7.467081770300000414e-03
5.382000000000000561e+00 -7.630565669389999771e-03
5.387999999999999901e+00 -7.810176350179999852e-03
5.394000000000000128e+00 -7.994198240340000608e-03
5.400000000000000355e+00 -8.174781687559999274e-03
5.406000000000000583e+00 -8.351506665350000649e-03
5.411999999999999922e+00 -8.536521345380000680e-03
5.418000000000000149e+00 -8.731383830310000121e-03
5.424000000000000377e+00 -8.929892443120000800e-03
5.430000000000000604e+00 -9.126000106330000791e-03
5.435999999999999943e+00 -9.316996671259999974e-03
5.442000000000000171e+00 -9.504423476759999226e-03
5.448000000000000398e+00 -9.692058898510000700e-03
5.454000000000000625e+00 -9.884604252869999205e-03
5.459999999999999964e+00 -1.007881201800000029e-02
5.466000000000000192e+00 -1.027617696669999928e-02
5.472000000000000419e+00 -1.048279274260000005e-02
5.478000000000000647e+00 -1.069506630299999969e-02
5.483999999999999986e+00 -1.090718153859999984e-02
5.490000000000000213e+00 -1.112727820870000085e-02
5.496000000000000441e+00 -1.135877333579999975e-02
5.502000000000000668e+00 -1.159217953679999961e-02
5.508000000000000007e+00 -1.183018088339999989e-02
5.514000000000000234e+00 -1.206762716169999979e-02
5.520000000000000462e+00 -1.228961255400000049e-02
5.526000000000000689e+00 -1.248816587029999946e-02
5.532000000000000028e+00 -1.266381517049999968e-02
5.538000000000000256e+00 -1.282541453840000019e-02
5.544000000000000483e+00 -1.297840476040000059e-02
5.550000000000000711e+00 -1.312624383719999954e-02
5.556000000000000050e+00 -1.327050570400000080e-02
5.562000000000000277e+00 -1.341152191159999951e-02
5.568000000000000504e+00 -1.354434154929999926e-02
5.574000000000000732e+00 -1.367139630020000086e-02
5.580000000000000071e+00 -1.380138285459999933e-02
5.586000000000000298e+00 -1.393833104519999998e-02
5.592000000000000526e+00 -1.408100407569999948e-02
5.598000000000000753e+00 -1.421585492789999988e-02
5.604000000000000092e+00 -1.433587912469999961e-02
5.610000000000000320e+00 -1.444060634820000001e-02
5.616000000000000547e+00 -1.452426705509999964e-02
5.621999999999999886e+00 -1.459005102519999979e-02
5.628000000000000114e+00 -1.464527659119999915e-02
5.634000000000000341e+00 -1.468907203529999997e-02
5.640000000000000568e+00 -1.472583599390000011e-02
5.645999999999999908e+00 -1.475846488030000021e-02
5.652000000000000135e+00 -1.478691399099999956e-02
5.658000000000000362e+00 -1.480347476899999959e-02
5.664000000000000590e+00 -1.480722427369999920e-02
5.669999999999999929e+00 -1.480671856549999922e-02
5.676000000000000156e+00 -1.480003539469999969e-02
5.682000000000000384e+00 -1.478781457989999937e-02
5.688000000000000611e+00 -1.476903446019999996e-02
5.693999999999999950e+00 -1.475369092080000034e-02
5.700000000000000178e+00 -1.475249696520000015e-02
5.706000000000000405e+00 -1.475774217399999921e-02
5.712000000000000632e+00 -1.476172916589999981e-02
5.717999999999999972e+00 -1.476050168279999936e-02
5.724000000000000199e+00 -1.475298218430000016e-02
5.730000000000000426e+00 -1.474139932540000086e-02
5.736000000000000654e+00 -1.471882686020000060e-02
5.741999999999999993e+00 -1.468104962259999917e-02
5.748000000000000220e+00 -1.462605223059999966e-02
5.754000000000000448e+00 -1.457051094620000035e-02
5.760000000000000675e+00 -1.450777053829999975e-02
5.766000000000000014e+00 -1.443989481779999959e-02
5.772000000000000242e+00 -1.436983421439999922e-02
5.778000000000000469e+00 -1.429907605050000086e-02
5.784000000000000696e+00 -1.423864718529999941e-02
5.790000000000000036e+00 -1.418291497979999941e-02
5.796000000000000263e+00 -1.412693690509999982e-02
5.802000000000000490e+00 -1.407533604650000082e-02
5.808000000000000718e+00 -1.401938870549999938e-02
5.814000000000000057e+00 -1.395970955489999991e-02
5.820000000000000284e+00 -1.390472706410000002e-02
5.826000000000000512e+00 -1.384990010409999951e-02
5.832000000000000739e+00 -1.379525754600000043e-02
5.838000000000000078e+00 -1.375073939560000034e-02
5.844000000000000306e+00 -1.372474618260000057e-02
5.850000000000000533e+00 -1.371806394309999996e-02
5.856000000000000760e+00 -1.372689660640000024e-02
5.862000000000000099e+00 -1.373901125039999997e-02
5.868000000000000327e+00 -1.374820526689999982e-02
5.874000000000000554e+00 -1.375446841119999999e-02
5.879999999999999893e+00 -1.375696714970000081e-02
5.886000000000000121e+00 -1.374906860290000046e-02
5.892000000000000348e+00 -1.372577808800000063e-02
5.898000000000000576e+00 -1.370054110880000037e-02
5.903999999999999915e+00 -1.367792394009999940e-02
5.910000000000000142e+00 -1.365578267719999919e-02
5.916000000000000369e+00 -1.363561209290000027e-02
5.922000000000000597e+00 -1.362099405380000003e-02
5.927999999999999936e+00 -1.360938232390000030e-02
5.934000000000000163e+00 -1.359108556059999973e-02
5.940000000000000391e+00 -1.356701925399999946e-02
5.946000000000000618e+00 -1.353712100540000081e-02
5.951999999999999957e+00 -1.350811775770000001e-02
5.958000000000000185e+00 -1.347765233369999961e-02
5.964000000000000412e+00 -1.345196831970000076e-02
5.970000000000000639e+00 -1.343312393869999961e-02
5.975999999999999979e+00 -1.341062877329999951e-02
5.982000000000000206e+00 -1.338245626539999976e-02
5.988000000000000433e+00 -1.335741765799999987e-02
5.994000000000000661e+00 -1.334236096589999990e-02
6.000000000000000000e+00 -1.333211641759999948e-02
6.006000000000000227e+00 -1.331839896740000077e-02
6.012000000000000455e+00 -1.330393366519999968e-02
6.018000000000000682e+00 -1.328528020529999923e-02
6.024000000000000021e+00 -1.325579825789999916e-02
6.030000000000000249e+00 -1.322769466790000084e-02
6.036000000000000476e+00 -1.320972479879999918e-02
6.042000000000000703e+00 -1.319111790510000062e-02
6.048000000000000043e+00 -1.317474525419999945e-02
6.054000000000000270e+00 -1.316646393390000051e-02
6.060000000000000497e+00 -1.316836569460000037e-02
6.066000000000000725e+00 -1.317594200369999989e-02
6.072000000000000064e+00 -1.318502146750000041e-02
6.078000000000000291e+00 -1.320243999360000073e-02
6.084000000000000519e+00 -1.322549209000000066e-02
6.090000000000000746e+00 -1.324688550080000034e-02
6.096000000000000085e+00 -1.326097827399999943e-02
6.102000000000000313e+00 -1.327609736469999996e-02
6.108000000000000540e+00 -1.329082623120000049e-02
6.114000000000000767e+00 -1.330269128079999974e-02
6.120000000000000107e+00 -1.330478396270000016e-02
6.126000000000000334e+00 -1.329377014190000032e-02
6.132000000000000561e+00 -1.327088288960000077e-02
6.138000000000000789e+00 -1.323772035540000079e-02
6.144000000000000128e+00 -1.320236083119999924e-02
6.150000000000000355e+00 -1.315901614729999940e-02
6.156000000000000583e+00 -1.310991402719999949e-02
6.161999999999999922e+00 -1.305056922140000047e-02
6.168000000000000149e+00 -1.297789346430000025e-02
6.174000000000000377e+00 -1.290074829009999965e-02
6.180000000000000604e+00 -1.281168404969999959e-02
6.185999999999999943e+00 -1.271327398719999946e-02
6.192000000000000171e+00 -1.261279452590000072e-02
6.198000000000000398e+00 -1.252245064819999983e-02
6.204000000000000625e+00 -1.244325097650000010e-02
6.209999999999999964e+00 -1.238242816179999962e-02
6.216000000000000192e+00 -1.233881898219999981e-02
6.222000000000000419e+00 -1.231073960660000050e-02
6.228000000000000647e+00 -1.229231152679999967e-02
6.233999999999999986e+00 -1.226983033120000038e-02
6.240000000000000213e+00 -1.225366629659999963e-02
6.246000000000000441e+00 -1.224673073739999951e-02
6.252000000000000668e+00 -1.225721463560000037e-02
6.258000000000000007e+00 -1.228206697849999925e-02
6.264000000000000234e+00 -1.231930963700000013e-02
6.270000000000000462e+00 -1.236002612860000009e-02
6.276000000000000689e+00 -1.240474637599999971e-02
6.282000000000000028e+00 -1.243552938099999963e-02
6.288000000000000256e+00 -1.245076861229999984e-02
6.294000000000000483e+00 -1.245711836959999957e-02
6.300000000000000711e+00 -1.245660893620000043e-02
6.306000000000000050e+00 -1.245232671499999985e-02
6.312000000000000277e+00 -1.245135720820000035e-02
6.318000000000000504e+00 -1.244713459160000021e-02
6.324000000000000732e+00 -1.244006492199999959e-02
6.330000000000000071e+00 -1.244340371339999925e-02
6.336000000000000298e+00 -1.245994493369999984e-02
6.342000000000000526e+00 -1.248950045559999930e-02
6.348000000000000753e+00 -1.252956315879999970e-02
6.354000000000000092e+00 -1.258140336719999926e-02
6.360000000000000320e+00 -1.264532376079999937e-02
6.366000000000000547e+00 -1.271920371799999984e-02
6.372000000000000774e+00 -1.279711443929999921e-02
6.378000000000000114e+00 -1.287779118869999961e-02
6.384000000000000341e+00 -1.295292470600000086e-02
6.390000000000000568e+00 -1.301668118689999938e-02
6.396000000000000796e+00 -1.306789461520000035e-02
6.402000000000000135e+00 -1.310995500529999955e-02
6.408000000000000362e+00 -1.315317116680000085e-02
6.414000000000000590e+00 -1.320075802510000014e-02
6.419999999999999929e+00 -1.325054746119999974e-02
6.426000000000000156e+00 -1.330461446200000009e-02
6.432000000000000384e+00 -1.336698047819999922e-02
6.438000000000000611e+00 -1.343341264870000044e-02
6.443999999999999950e+00 -1.350612286479999959e-02
6.450000000000000178e+00 -1.358876843010000009e-02
6.456000000000000405e+00 -1.367537770419999937e-02
6.462000000000000632e+00 -1.377129741009999915e-02
6.467999999999999972e+00 -1.387091912329999933e-02
6.474000000000000199e+00 -1.397782564159999984e-02
6.480000000000000426e+00 -1.409145630899999967e-02
6.486000000000000654e+00 -1.420622505250000028e-02
6.491999999999999993e+00 -1.431351806970000001e-02
6.498000000000000220e+00 -1.440427452330000045e-02
6.504000000000000448e+00 -1.448339316989999924e-02
6.510000000000000675e+00 -1.455772109330000057e-02
6.516000000000000014e+00 -1.462874561550000022e-02
6.522000000000000242e+00 -1.469927467409999980e-02
6.528000000000000469e+00 -1.477474067360000018e-02
6.534000000000000696e+00 -1.486156508330000077e-02
6.540000000000000036e+00 -1.494794804599999978e-02
6.546000000000000263e+00 -1.502810884270000015e-02
6.552000000000000490e+00 -1.510285027329999995e-02
6.558000000000000718e+00 -1.517304033039999951e-02
6.564000000000000057e+00 -1.525032334029999964e-02
6.570000000000000284e+00 -1.534796971830000058e-02
6.576000000000000512e+00 -1.546091586349999936e-02
6.582000000000000739e+00 -1.557791326200000034e-02
6.588000000000000078e+00 -1.568963192400000053e-02
6.594000000000000306e+00 -1.579139009120000131e-02
6.600000000000000533e+00 -1.588990725580000096e-02
6.606000000000000760e+00 -1.598167605699999869e-02
6.612000000000000099e+00 -1.607163809240000005e-02
6.618000000000000327e+00 -1.615572907029999908e-02
6.624000000000000554e+00 -1.623210497199999852e-02
6.630000000000000782e+00 -1.630952209230000088e-02
6.636000000000000121e+00 -1.639147847890000051e-02
6.642000000000000348e+00 -1.647193171080000088e-02
6.648000000000000576e+00 -1.654393412170000049e-02
6.654000000000000803e+00 -1.661400496959999917e-02
6.660000000000000142e+00 -1.667340472339999893e-02
6.666000000000000369e+00 -1.672579720619999863e-02
6.672000000000000597e+00 -1.676963828499999920e-02
6.677999999999999936e+00 -1.680823974310000080e-02
6.684000000000000163e+00 -1.684454269709999980e-02
6.690000000000000391e+00 -1.688134856519999880e-02
6.696000000000000618e+00 -1.691260375080000031e-02
6.701999999999999957e+00 -1.693691685800000069e-02
6.708000000000000185e+00 -1.694777794179999977e-02
6.714000000000000412e+00 -1.694862730800000133e-02
6.720000000000000639e+00 -1.694921031589999988e-02
6.725999999999999979e+00 -1.695485040549999864e-02
6.732000000000000206e+00 -1.696221716699999882e-02
6.738000000000000433e+00 -1.696655154229999990e-02
6.744000000000000661e+00 -1.697066053750000136e-02
6.750000000000000000e+00 -1.697410829369999999e-02
6.756000000000000227e+00 -1.698259450500000031e-02
6.762000000000000455e+00 -1.698467694219999921e-02
6.768000000000000682e+00 -1.698885299270000079e-02
6.774000000000000021e+00 -1.699501462279999833e-02
6.780000000000000249e+00 -1.700028032060000097e-02
6.786000000000000476e+00 -1.700568012890000050e-02
6.792000000000000703e+00 -1.701101846990000013e-02
6.798000000000000043e+00 -1.701932586730000099e-02
6.804000000000000270e+00 -1.703068055210000056e-02
6.810000000000000497e+00 -1.703467220069999899e-02
6.816000000000000725e+00 -1.703205704690000100e-02
6.822000000000000064e+00 -1.702776551250000103e-02
6.828000000000000291e+00 -1.703752763569999981e-02
6.834000000000000519e+00 -1.705974526699999966e-02
6.840000000000000746e+00 -1.708302088079999975e-02
6.846000000000000085e+00 -1.708771660919999880e-02
6.852000000000000313e+00 -1.708642579620000060e-02
6.858000000000000540e+00 -1.707669906320000153e-02
6.864000000000000767e+00 -1.706349104639999850e-02
6.870000000000000107e+00 -1.704292185599999912e-02
6.876000000000000334e+00 -1.701669767500000111e-02
6.882000000000000561e+00 -1.698368974030000159e-02
6.888000000000000789e+00 -1.694853603839999862e-02
6.894000000000000128e+00 -1.691519469019999930e-02
6.900000000000000355e+00 -1.688262075190000155e-02
6.906000000000000583e+00 -1.684370264410000109e-02
6.912000000000000810e+00 -1.680534146729999873e-02
6.918000000000000149e+00 -1.676636748019999859e-02
6.924000000000000377e+00 -1.672427356239999940e-02
6.930000000000000604e+00 -1.668353378769999937e-02
6.936000000000000831e+00 -1.663997583089999940e-02
6.942000000000000171e+00 -1.659188233320000108e-02
6.948000000000000398e+00 -1.653514057400000056e-02
6.954000000000000625e+00 -1.647796295580000042e-02
6.959999999999999964e+00 -1.642205007370000150e-02
6.966000000000000192e+00 -1.636026613410000025e-02
6.972000000000000419e+00 -1.628936268390000081e-02
6.978000000000000647e+00 -1.620562374590000035e-02
6.983999999999999986e+00 -1.612061448400000166e-02
6.990000000000000213e+00 -1.603715866799999834e-02
6.996000000000000441e+00 -1.594818569719999926e-02
7.002000000000000668e+00 -1.585609465839999885e-02
7.008000000000000007e+00 -1.575067639350000159e-02
7.014000000000000234e+00 -1.563589461150000082e-02
7.020000000000000462e+00 -1.551762223240000030e-02
7.026000000000000689e+00 -1.539325900379999966e-02
7.032000000000000028e+00 -1.527681853620000037e-02
7.038000000000000256e+00 -1.517224404960000085e-02
7.044000000000000483e+00 -1.508644875140000008e-02
7.050000000000000711e+00 -1.500618550929999975e-02
7.056000000000000050e+00 -1.491971407090000000e-02
7.062000000000000277e+00 -1.482294220480000028e-02
7.068000000000000504e+00 -1.472239196300000053e-02
7.074000000000000732e+00 -1.462038699539999938e-02
7.080000000000000071e+00 -1.451988704500000067e-02
7.086000000000000298e+00 -1.442421041430000037e-02
7.092000000000000526e+00 -1.432778220620000049e-02
7.098000000000000753e+00 -1.423005387189999957e-02
7.104000000000000092e+00 -1.413085404780000005e-02
7.110000000000000320e+00 -1.402297802270000004e-02
7.116000000000000547e+00 -1.391917746509999977e-02
7.122000000000000774e+00 -1.381301879879999993e-02
7.128000000000000114e+00 -1.369121205059999936e-02
7.134000000000000341e+00 -1.356042362750000015e-02
7.140000000000000568e+00 -1.342353504149999995e-02
7.146000000000000796e+00 -1.328661851579999997e-02
7.152000000000000135e+00 -1.315034367139999993e-02
7.158000000000000362e+00 -1.301570981740000042e-02
7.164000000000000590e+00 -1.289209630340000003e-02
7.170000000000000817e+00 -1.277077477429999948e-02
7.176000000000000156e+00 -1.265067979690000059e-02
7.182000000000000384e+00 -1.253467332569999960e-02
7.188000000000000611e+00 -1.241632178429999921e-02
7.194000000000000838e+00 -1.229707989839999918e-02
7.200000000000000178e+00 -1.217171363530000078e-02
7.206000000000000405e+00 -1.202625129370000004e-02
7.212000000000000632e+00 -1.185945328330000048e-02
7.217999999999999972e+00 -1.168601866810000008e-02
7.224000000000000199e+00 -1.149886380880000072e-02
7.230000000000000426e+00 -1.130413729699999981e-02
7.236000000000000654e+00 -1.111505925659999998e-02
7.241999999999999993e+00 -1.093250233679999954e-02
7.248000000000000220e+00 -1.075357571239999969e-02
7.254000000000000448e+00 -1.057938672599999935e-02
7.260000000000000675e+00 -1.041027251629999921e-02
7.266000000000000014e+00 -1.023927051570000003e-02
7.272000000000000242e+00 -1.006492506709999978e-02
7.278000000000000469e+00 -9.887119755149999592e-03
7.284000000000000696e+00 -9.704015217719999878e-03
7.290000000000000036e+00 -9.521219879389999224e-03
7.296000000000000263e+00 -9.339316748079999272e-03
7.302000000000000490e+00 -9.165968745949999719e-03
7.308000000000000718e+00 -9.006708860399999933e-03
7.314000000000000057e+00 -8.856005966660000436e-03
7.320000000000000284e+00 -8.699919097130000625e-03
7.326000000000000512e+00 -8.539746515449999492e-03
7.332000000000000739e+00 -8.365917019549999264e-03
7.338000000000000078e+00 -8.185169659550000504e-03
7.344000000000000306e+00 -7.999539375310000047e-03
7.350000000000000533e+00 -7.812086027120000026e-03
7.356000000000000760e+00 -7.618749979880000238e-03
7.362000000000000099e+00 -7.414487190540000432e-03
7.368000000000000327e+00 -7.199492305519999968e-03
7.374000000000000554e+00 -6.987436674539999892e-03
7.380000000000000782e+00 -6.775546818969999802e-03
7.386000000000000121e+00 -6.558477878569999794e-03
7.392000000000000348e+00 -6.340526044369999836e-03
7.398000000000000576e+00 -6.122705060990000364e-03
7.404000000000000803e+00 -5.904763471340000389e-03
7.410000000000000142e+00 -5.689033772799999798e-03
7.416000000000000369e+00 -5.473352968689999647e-03
7.422000000000000597e+00 -5.253082141279999916e-03
7.428000000000000824e+00 -5.031432490800000212e-03
7.434000000000000163e+00 -4.801602568480000353e-03
7.440000000000000391e+00 -4.565675742919999766e-03
7.446000000000000618e+00 -4.331516567620000147e-03
7.452000000000000846e+00 -4.104765132069999704e-03
7.458000000000000185e+00 -3.876964095980000094e-03
7.464000000000000412e+00 -3.646079916509999824e-03
7.470000000000000639e+00 -3.414777573199999968e-03
7.476000000000000867e+00 -3.180886851620000171e-03
7.482000000000000206e+00 -2.951044589280000120e-03
7.488000000000000433e+00 -2.725858008490000210e-03
7.494000000000000661e+00 -2.501325448970000056e-03
7.500000000000000000e+00 -2.277876716110000151e-03
7.506000000000000227e+00 -2.060516504570000015e-03
7.512000000000000455e+00 -1.848927116950000024e-03
7.518000000000000682e+00 -1.642201212230000101e-03
7.524000000000000021e+00 -1.435559941459999900e-03
7.530000000000000249e+00 -1.234015449879999988e-03
7.536000000000000476e+00 -1.032414031220000054e-03
7.542000000000000703e+00 -8.280586334880000185e-04
7.548000000000000043e+00 -6.162956124170000270e-04
7.554000000000000270e+00 -4.000274639110000118e-04
7.560000000000000497e+00 -1.897168403960000074e-04
7.566000000000000725e+00 1.708195122769999935e-05
7.572000000000000064e+00 2.161091251759999913e-04
7.578000000000000291e+00 3.995699225919999847e-04
7.584000000000000519e+00 5.637422436850000190e-04
7.590000000000000746e+00 7.125954143700000132e-04
7.596000000000000085e+00 8.509901235809999619e-04
7.602000000000000313e+00 9.896053234120000437e-04
7.608000000000000540e+00 1.126165036109999908e-03
7.614000000000000767e+00 1.266517909239999904e-03
7.620000000000000107e+00 1.401011482810000063e-03
7.626000000000000334e+00 1.535092014820000099e-03
7.632000000000000561e+00 1.668111886829999960e-03
7.638000000000000789e+00 1.804208499380000096e-03
7.644000000000000128e+00 1.942877890540000005e-03
7.650000000000000355e+00 2.081208396699999862e-03
7.656000000000000583e+00 2.227344783019999993e-03
7.662000000000000810e+00 2.383298706259999976e-03
7.668000000000000149e+00 2.541214460509999898e-03
7.674000000000000377e+00 2.699187723919999927e-03
7.680000000000000604e+00 2.855186350640000117e-03
7.686000000000000831e+00 3.004441736269999885e-03
7.692000000000000171e+00 3.139130538329999894e-03
7.698000000000000398e+00 3.261334262790000112e-03
7.704000000000000625e+00 3.368437057360000163e-03
7.710000000000000853e+00 3.465367248279999871e-03
7.716000000000000192e+00 3.560725599530000125e-03
7.722000000000000419e+00 3.658491186800000208e-03
7.728000000000000647e+00 3.754017408940000036e-03
7.734000000000000874e+00 3.850061446429999847e-03
7.740000000000000213e+00 3.945670556279999575e-03
7.746000000000000441e+00 4.048225469890000087e-03
7.752000000000000668e+00 4.156721755859999964e-03
7.758000000000000007e+00 4.263627808539999578e-03
7.764000000000000234e+00 4.364435560999999769e-03
7.770000000000000462e+00 4.457455128430000066e-03
7.776000000000000689e+00 4.544714465740000431e-03
7.782000000000000028e+00 4.625238478180000203e-03
7.788000000000000256e+00 4.696265328679999698e-03
7.794000000000000483e+00 4.755658563230000246e-03
7.800000000000000711e+00 4.807330667969999909e-03
7.806000000000000050e+00 4.848530981690000324e-03
7.812000000000000277e+00 4.883049521599999721e-03
7.818000000000000504e+00 4.918876569720000320e-03
7.824000000000000732e+00 4.960775841029999716e-03
7.830000000000000071e+00 5.007876083250000290e-03
7.836000000000000298e+00 5.063610151409999628e-03
7.842000000000000526e+00 5.117494612930000367e-03
7.848000000000000753e+00 5.172483623030000276e-03
7.854000000000000092e+00 5.231732036920000266e-03
7.860000000000000320e+00 5.294131115079999880e-03
7.866000000000000547e+00 5.360058974470000362e-03
7.872000000000000774e+00 5.433904007079999599e-03
7.878000000000000114e+00 5.519266240299999619e-03
7.884000000000000341e+00 5.615957081319999759e-03
7.890000000000000568e+00 5.722705740480000039e-03
7.896000000000000796e+00 5.836647469549999939e-03
7.902000000000000135e+00 5.959762725979999599e-03
7.908000000000000362e+00 6.086518988010000165e-03
7.914000000000000590e+00 6.215531844649999950e-03
7.920000000000000817e+00 6.343958899380000398e-03
7.926000000000000156e+00 6.480692420150000431e-03
7.932000000000000384e+00 6.620624568310000055e-03
7.938000000000000611e+00 6.762832403179999674e-03
7.944000000000000838e+00 6.892626173790000407e-03
7.950000000000000178e+00 7.015667855740000299e-03
7.956000000000000405e+00 7.126789074389999930e-03
7.962000000000000632e+00 7.231516763570000096e-03
7.968000000000000860e+00 7.326724939049999823e-03
7.974000000000000199e+00 7.411140948530000293e-03
7.980000000000000426e+00 7.491026073689999870e-03
7.986000000000000654e+00 7.572163362059999847e-03
7.992000000000000881e+00 7.651016581799999737e-03
7.998000000000000220e+00 7.722930051390000140e-03
8.004000000000001336e+00 7.788333576170000314e-03
8.009999999999999787e+00 7.855176925660000212e-03
8.016000000000000014e+00 7.912991568450000041e-03
8.022000000000000242e+00 7.950552739199999441e-03
8.028000000000000469e+00 7.965853437779999921e-03
8.034000000000000696e+00 7.965264841909999727e-03
8.040000000000000924e+00 7.957245223219999719e-03
8.046000000000001151e+00 7.937304675580000857e-03
8.051999999999999602e+00 7.912954315540000200e-03
8.057999999999999829e+00 7.891013287009999641e-03
8.064000000000000057e+00 7.865302264690000184e-03
8.070000000000000284e+00 7.819685153659999485e-03
8.076000000000000512e+00 7.758092135190000106e-03
8.082000000000000739e+00 7.686788216230000005e-03
8.088000000000000966e+00 7.605906110259999867e-03
8.094000000000001194e+00 7.518935017290000189e-03
8.099999999999999645e+00 7.418194320049999874e-03
8.105999999999999872e+00 7.299495395270000353e-03
8.112000000000000099e+00 7.167295087130000006e-03
8.118000000000000327e+00 7.033074740320000018e-03
8.124000000000000554e+00 6.903502158820000283e-03
8.130000000000000782e+00 6.784711964429999964e-03
8.136000000000001009e+00 6.681755650790000174e-03
8.142000000000001236e+00 6.592765450480000088e-03
8.147999999999999687e+00 6.513825617729999962e-03
8.153999999999999915e+00 6.452221889049999590e-03
8.160000000000000142e+00 6.403479259459999608e-03
8.166000000000000369e+00 6.363710854199999649e-03
8.172000000000000597e+00 6.325471680609999828e-03
8.178000000000000824e+00 6.287839263679999638e-03
8.184000000000001052e+00 6.251442246140000158e-03
8.190000000000001279e+00 6.208003964279999731e-03
8.195999999999999730e+00 6.159101147199999744e-03
8.201999999999999957e+00 6.111722439530000058e-03
8.208000000000000185e+00 6.079432554539999922e-03
8.214000000000000412e+00 6.053122691810000101e-03
8.220000000000000639e+00 6.035437341780000402e-03
8.226000000000000867e+00 6.008180789650000020e-03
8.232000000000001094e+00 5.967495962980000172e-03
8.238000000000001322e+00 5.922753363849999828e-03
8.243999999999999773e+00 5.882774014029999721e-03
8.250000000000000000e+00 5.853414069860000089e-03
8.256000000000000227e+00 5.823927465830000018e-03
8.262000000000000455e+00 5.792366806420000402e-03
8.268000000000000682e+00 5.759065039460000215e-03
8.274000000000000909e+00 5.723445676269999817e-03
8.280000000000001137e+00 5.681388080119999934e-03
8.285999999999999588e+00 5.627855192869999669e-03
8.291999999999999815e+00 5.571427289399999948e-03
8.298000000000000043e+00 5.519779399039999659e-03
8.304000000000000270e+00 5.472034215930000195e-03
8.310000000000000497e+00 5.432420410219999767e-03
8.316000000000000725e+00 5.404948722570000058e-03
8.322000000000000952e+00 5.388284567740000107e-03
8.328000000000001180e+00 5.389937199649999684e-03
8.333999999999999631e+00 5.396630615000000061e-03
8.339999999999999858e+00 5.388303659859999643e-03
8.346000000000000085e+00 5.355534143750000087e-03
8.352000000000000313e+00 5.308521911499999683e-03
8.358000000000000540e+00 5.256376229229999669e-03
8.364000000000000767e+00 5.203013774009999579e-03
8.370000000000000995e+00 5.152136087419999927e-03
8.376000000000001222e+00 5.110578145830000155e-03
8.381999999999999673e+00 5.077359732239999576e-03
8.387999999999999901e+00 5.058201961220000313e-03
8.394000000000000128e+00 5.053363740440000064e-03
8.400000000000000355e+00 5.058194044979999991e-03
8.406000000000000583e+00 5.070083308960000347e-03
8.412000000000000810e+00 5.081990268079999810e-03
8.418000000000001037e+00 5.082004237919999882e-03
8.424000000000001265e+00 5.074932705609999997e-03
8.429999999999999716e+00 5.065305158500000432e-03
8.435999999999999943e+00 5.053248722110000035e-03
8.442000000000000171e+00 5.045681260530000128e-03
8.448000000000000398e+00 5.035596899690000273e-03
8.454000000000000625e+00 5.028731655330000161e-03
8.460000000000000853e+00 5.023201461880000100e-03
8.466000000000001080e+00 5.010233260690000190e-03
8.472000000000001307e+00 4.990498069670000134e-03
8.477999999999999758e+00 4.964767489579999943e-03
8.483999999999999986e+00 4.938554018740000384e-03
8.490000000000000213e+00 4.912491887809999729e-03
8.496000000000000441e+00 4.884168971330000303e-03
8.502000000000000668e+00 4.853880032900000085e-03
8.508000000000000895e+00 4.823187366130000063e-03
8.514000000000001123e+00 4.797692410650000218e-03
8.520000000000001350e+00 4.779265262190000169e-03
8.525999999999999801e+00 4.775363951919999773e-03
8.532000000000000028e+00 4.770934116100000386e-03
8.538000000000000256e+00 4.775986541060000048e-03
8.544000000000000483e+00 4.786734003570000152e-03
8.550000000000000711e+00 4.798041656610000164e-03
8.556000000000000938e+00 4.812965169549999686e-03
8.562000000000001165e+00 4.835281986739999906e-03
8.567999999999999616e+00 4.861491732300000056e-03
8.573999999999999844e+00 4.899896681309999676e-03
8.580000000000000071e+00 4.952353425320000190e-03
8.586000000000000298e+00 5.016808398069999911e-03
8.592000000000000526e+00 5.081869196150000031e-03
8.598000000000000753e+00 5.136698018759999936e-03
8.604000000000000981e+00 5.196472164239999796e-03
8.610000000000001208e+00 5.264813080429999598e-03
8.615999999999999659e+00 5.345115903760000106e-03
8.621999999999999886e+00 5.425507202739999688e-03
8.628000000000000114e+00 5.498502869159999779e-03
8.634000000000000341e+00 5.565979983660000220e-03
8.640000000000000568e+00 5.623355507849999921e-03
8.646000000000000796e+00 5.684647709129999650e-03
8.652000000000001023e+00 5.751845892519999968e-03
8.658000000000001251e+00 5.825870670380000130e-03
8.663999999999999702e+00 5.898780189450000128e-03
8.669999999999999929e+00 5.963097326460000194e-03
8.676000000000000156e+00 6.019389722499999922e-03
8.682000000000000384e+00 6.070795468989999971e-03
8.688000000000000611e+00 6.117353681470000075e-03
8.694000000000000838e+00 6.152835674580000094e-03
8.700000000000001066e+00 6.176385097209999980e-03
8.706000000000001293e+00 6.194029003379999607e-03
8.711999999999999744e+00 6.211276166140000145e-03
8.717999999999999972e+00 6.234104745089999976e-03
8.724000000000000199e+00 6.259216461329999981e-03
8.730000000000000426e+00 6.278402637690000399e-03
8.736000000000000654e+00 6.291782949119999711e-03
8.742000000000000881e+00 6.308620795609999783e-03
8.748000000000001108e+00 6.337142549459999670e-03
8.754000000000001336e+00 6.376382894810000285e-03
8.759999999999999787e+00 6.418004166329999843e-03
8.766000000000000014e+00 6.463403347880000357e-03
8.772000000000000242e+00 6.504440214479999954e-03
8.778000000000000469e+00 6.542691029610000000e-03
8.784000000000000696e+00 6.573800463229999801e-03
8.790000000000000924e+00 6.599860731510000071e-03
8.796000000000001151e+00 6.619438529009999926e-03
8.802000000000001378e+00 6.635885220019999836e-03
8.807999999999999829e+00 6.640529725700000142e-03
8.814000000000000057e+00 6.635264959190000089e-03
8.820000000000000284e+00 6.627606693660000395e-03
8.826000000000000512e+00 6.616636645049999918e-03
8.832000000000000739e+00 6.601826753469999809e-03
8.838000000000000966e+00 6.588483229280000381e-03
8.844000000000001194e+00 6.579848937690000420e-03
8.849999999999999645e+00 6.581628695130000394e-03
8.855999999999999872e+00 6.594847887750000283e-03
8.862000000000000099e+00 6.612357683480000158e-03
8.868000000000000327e+00 6.636152043940000272e-03
8.874000000000000554e+00 6.656884681430000165e-03
8.880000000000000782e+00 6.672434043139999910e-03
8.886000000000001009e+00 6.687946151939999813e-03
8.892000000000001236e+00 6.706344895059999575e-03
8.897999999999999687e+00 6.734267342839999823e-03
8.903999999999999915e+00 6.762025877830000163e-03
8.910000000000000142e+00 6.787968799469999877e-03
8.916000000000000369e+00 6.810841616239999771e-03
8.922000000000000597e+00 6.830874364820000398e-03
8.928000000000000824e+00 6.852882914249999735e-03
8.934000000000001052e+00 6.874791812149999917e-03
8.940000000000001279e+00 6.896527018399999792e-03
8.945999999999999730e+00 6.911644246430000312e-03
8.951999999999999957e+00 6.915953475980000063e-03
8.958000000000000185e+00 6.912376731630000097e-03
8.964000000000000412e+00 6.901265121999999690e-03
8.970000000000000639e+00 6.895973812789999921e-03
8.976000000000000867e+00 6.898077204820000224e-03
8.982000000000001094e+00 6.898452062159999600e-03
8.988000000000001322e+00 6.893952842799999994e-03
8.993999999999999773e+00 6.895869039000000061e-03
9.000000000000000000e+00 6.901487242430000106e-03
9.006000000000000227e+00 6.917916703969999997e-03
9.012000000000000455e+00 6.952918134629999629e-03
9.018000000000000682e+00 6.998659577220000053e-03
9.024000000000000909e+00 7.053159642960000163e-03
9.030000000000001137e+00 7.113142870370000280e-03
9.036000000000001364e+00 7.172711193559999643e-03
9.041999999999999815e+00 7.234792225059999589e-03
9.048000000000000043e+00 7.300290279090000320e-03
9.054000000000000270e+00 7.364134769890000320e-03
9.060000000000000497e+00 7.430810481310000035e-03
9.066000000000000725e+00 7.501161191609999682e-03
9.072000000000000952e+00 7.584805600349999767e-03
9.078000000000001180e+00 7.675702683630000224e-03
9.083999999999999631e+00 7.774122525010000381e-03
9.089999999999999858e+00 7.870837114749999752e-03
9.096000000000000085e+00 7.975148037080000141e-03
9.102000000000000313e+00 8.077135309579999700e-03
9.108000000000000540e+00 8.174122311170000169e-03
9.114000000000000767e+00 8.260876871650000772e-03
9.120000000000000995e+00 8.343337103720000619e-03
9.126000000000001222e+00 8.436384610829999325e-03
9.131999999999999673e+00 8.540797047319999627e-03
9.137999999999999901e+00 8.641337044540000831e-03
9.144000000000000128e+00 8.736457675700000716e-03
9.150000000000000355e+00 8.829084225000000466e-03
9.156000000000000583e+00 8.924200199539999295e-03
9.162000000000000810e+00 9.021043777469999261e-03
9.168000000000001037e+00 9.131173603240000727e-03
9.174000000000001265e+00 9.256947785619999355e-03
9.179999999999999716e+00 9.392777457829999330e-03
9.185999999999999943e+00 9.531780146059999279e-03
9.192000000000000171e+00 9.665411897000000807e-03
9.198000000000000398e+00 9.787885472179999602e-03
9.204000000000000625e+00 9.891327470539999431e-03
9.210000000000000853e+00 9.975509718060000808e-03
9.216000000000001080e+00 1.004516147080000005e-02
9.222000000000001307e+00 1.010847650470000046e-02
9.227999999999999758e+00 1.016479451210000086e-02
9.233999999999999986e+00 1.021381095050000014e-02
9.240000000000000213e+00 1.024858560410000022e-02
9.246000000000000441e+00 1.026783511039999937e-02
9.252000000000000668e+00 1.027791853990000018e-02
9.258000000000000895e+00 1.028469204900000003e-02
9.264000000000001123e+00 1.028854027390000044e-02
9.270000000000001350e+00 1.028567645699999915e-02
9.275999999999999801e+00 1.027472410349999921e-02
9.282000000000000028e+00 1.026153191919999992e-02
9.288000000000000256e+00 1.024288590999999915e-02
9.294000000000000483e+00 1.021394599229999943e-02
9.300000000000000711e+00 1.018513832240000062e-02
9.306000000000000938e+00 1.016167365009999941e-02
9.312000000000001165e+00 1.014228351410000062e-02
9.318000000000001393e+00 1.013069041069999954e-02
9.323999999999999844e+00 1.013039797539999967e-02
9.330000000000000071e+00 1.013925671580000014e-02
9.336000000000000298e+00 1.015272364019999957e-02
9.342000000000000526e+00 1.016788836569999972e-02
9.348000000000000753e+00 1.018826849759999972e-02
9.354000000000000981e+00 1.021322049200000005e-02
9.360000000000001208e+00 1.024584565309999938e-02
9.365999999999999659e+00 1.029224693780000054e-02
9.371999999999999886e+00 1.034160330890000062e-02
9.378000000000000114e+00 1.039452757690000062e-02
9.384000000000000341e+00 1.045220438389999999e-02
9.390000000000000568e+00 1.050926279279999938e-02
9.396000000000000796e+00 1.057389285420000033e-02
9.402000000000001023e+00 1.064345892519999968e-02
9.408000000000001251e+00 1.071874983609999964e-02
9.413999999999999702e+00 1.079670432960000079e-02
9.419999999999999929e+00 1.087385881689999917e-02
9.426000000000000156e+00 1.095317117870000037e-02
9.432000000000000384e+00 1.102437078950000045e-02
9.438000000000000611e+00 1.109423674639999947e-02
9.444000000000000838e+00 1.117006968709999964e-02
9.450000000000001066e+00 1.125702168789999985e-02
9.456000000000001293e+00 1.135417725890000042e-02
9.461999999999999744e+00 1.145083643500000026e-02
9.467999999999999972e+00 1.153761800379999973e-02
9.474000000000000199e+00 1.161475852130000076e-02
9.480000000000000426e+00 1.167549379169999929e-02
9.486000000000000654e+00 1.172708533700000076e-02
9.492000000000000881e+00 1.177206542340000078e-02
9.498000000000001108e+00 1.181714329869999920e-02
9.504000000000001336e+00 1.186446659270000079e-02
9.509999999999999787e+00 1.191031467169999941e-02
9.516000000000000014e+00 1.195652503520000000e-02
9.522000000000000242e+00 1.199649926279999952e-02
9.528000000000000469e+00 1.202749367800000010e-02
9.534000000000000696e+00 1.205433718860000024e-02
9.540000000000000924e+00 1.207036525009999930e-02
9.546000000000001151e+00 1.208699028939999934e-02
9.552000000000001378e+00 1.210399623960000011e-02
9.557999999999999829e+00 1.212160382419999981e-02
9.564000000000000057e+00 1.214528456329999964e-02
9.570000000000000284e+00 1.216944772749999938e-02
9.576000000000000512e+00 1.219123881310000060e-02
9.582000000000000739e+00 1.221220567819999991e-02
9.588000000000000966e+00 1.223200000819999952e-02
9.594000000000001194e+00 1.225668936969999921e-02
9.600000000000001421e+00 1.228831335900000023e-02
9.605999999999999872e+00 1.231537573040000083e-02
9.612000000000000099e+00 1.233711559330000034e-02
9.618000000000000327e+00 1.235020067540000023e-02
9.624000000000000554e+00 1.235209684819999973e-02
9.630000000000000782e+00 1.234849262979999945e-02
9.636000000000001009e+00 1.234494242819999914e-02
9.642000000000001236e+00 1.234688237310000054e-02
9.647999999999999687e+00 1.235546171669999957e-02
9.653999999999999915e+00 1.236949209119999997e-02
9.660000000000000142e+00 1.237965654579999998e-02
9.666000000000000369e+00 1.237901672719999950e-02
9.672000000000000597e+00 1.236713398250000040e-02
9.678000000000000824e+00 1.234962325540000030e-02
9.684000000000001052e+00 1.233588252219999966e-02
9.690000000000001279e+00 1.232496090229999973e-02
9.695999999999999730e+00 1.232033781709999942e-02
9.701999999999999957e+00 1.232173107559999918e-02
9.708000000000000185e+00 1.232725661250000035e-02
9.714000000000000412e+00 1.234515383839999980e-02
9.720000000000000639e+00 1.237227302040000074e-02
9.726000000000000867e+00 1.240654289719999963e-02
9.732000000000001094e+00 1.244327053429999941e-02
9.738000000000001322e+00 1.247964985669999978e-02
9.743999999999999773e+00 1.251184567810000037e-02
9.750000000000000000e+00 1.254512555899999979e-02
9.756000000000000227e+00 1.257489714769999961e-02
9.762000000000000455e+00 1.259420625870000081e-02
9.768000000000000682e+00 1.259407866749999959e-02
9.774000000000000909e+00 1.257417257880000076e-02
9.780000000000001137e+00 1.254977285860000083e-02
9.786000000000001364e+00 1.252844091499999944e-02
9.791999999999999815e+00 1.251269131899999942e-02
9.798000000000000043e+00 1.249038800600000068e-02
9.804000000000000270e+00 1.245089992880000010e-02
9.810000000000000497e+00 1.240264810620000067e-02
9.816000000000000725e+00 1.235048193479999952e-02
9.822000000000000952e+00 1.229649316519999987e-02
9.828000000000001180e+00 1.224014163019999935e-02
9.834000000000001407e+00 1.218603644519999918e-02
9.839999999999999858e+00 1.213108561929999996e-02
9.846000000000000085e+00 1.207650639120000022e-02
9.852000000000000313e+00 1.203181687740000061e-02
9.858000000000000540e+00 1.199548691510000063e-02
9.864000000000000767e+00 1.196708809580000060e-02
9.870000000000000995e+00 1.195122115309999941e-02
9.876000000000001222e+00 1.194744836539999959e-02
9.882000000000001450e+00 1.193579658870000046e-02
9.887999999999999901e+00 1.191571913660000037e-02
9.894000000000000128e+00 1.188972592350000072e-02
9.900000000000000355e+00 1.185342203829999920e-02
9.906000000000000583e+00 1.180972065779999948e-02
9.912000000000000810e+00 1.176606211809999927e-02
9.918000000000001037e+00 1.172515656799999993e-02
9.924000000000001265e+00 1.169764623050000008e-02
9.929999999999999716e+00 1.168732810770000026e-02
9.935999999999999943e+00 1.170326303690000062e-02
9.942000000000000171e+00 1.173708867279999943e-02
9.948000000000000398e+00 1.177578233179999920e-02
9.954000000000000625e+00 1.182083040480000000e-02
9.960000000000000853e+00 1.186619047080000010e-02
9.966000000000001080e+00 1.191027835009999918e-02
9.972000000000001307e+00 1.194914896040000056e-02
9.977999999999999758e+00 1.197759248319999956e-02
9.983999999999999986e+00 1.199730392550000038e-02
9.990000000000000213e+00 1.201056037099999980e-02
9.996000000000000441e+00 1.202512718740000007e-02
1.000200000000000067e+01 1.204508077349999984e-02
1.000800000000000090e+01 1.206569466739999992e-02
1.001400000000000112e+01 1.208023261279999976e-02
1.002000000000000135e+01 1.208831090480000023e-02
1.002599999999999980e+01 1.209004223349999935e-02
1.003200000000000003e+01 1.209977269169999932e-02
1.003800000000000026e+01 1.211215741929999937e-02
1.004400000000000048e+01 1.212109718469999917e-02
1.005000000000000071e+01 1.212762109940000027e-02
1.005600000000000094e+01 1.213816925879999953e-02
1.006200000000000117e+01 1.214820425960000047e-02
1.006800000000000139e+01 1.215941272680000004e-02
1.007399999999999984e+01 1.216912735249999974e-02
1.008000000000000007e+01 1.217394135890000062e-02
1.008600000000000030e+01 1.218082197009999999e-02
1.009200000000000053e+01 1.219119038430000086e-02
1.009800000000000075e+01 1.220475602899999922e-02
1.010400000000000098e+01 1.222441997379999923e-02
1.011000000000000121e+01 1.224414445460000021e-02
1.011600000000000144e+01 1.225802581760000037e-02
1.012199999999999989e+01 1.226661168040000041e-02
1.012800000000000011e+01 1.226426195349999970e-02
1.013400000000000034e+01 1.225737668570000063e-02
1.014000000000000057e+01 1.225381717089999919e-02
1.014600000000000080e+01 1.225170772519999958e-02
1.015200000000000102e+01 1.226606033740000080e-02
1.015800000000000125e+01 1.229144632819999944e-02
1.016399999999999970e+01 1.233378797769999966e-02
1.016999999999999993e+01 1.238586753609999952e-02
1.017600000000000016e+01 1.243758853520000006e-02
1.018200000000000038e+01 1.248899474739999932e-02
1.018800000000000061e+01 1.253627985719999935e-02
1.019400000000000084e+01 1.258123759179999995e-02
1.020000000000000107e+01 1.262910291550000015e-02
1.020600000000000129e+01 1.267573703080000086e-02
1.021199999999999974e+01 1.271703746169999989e-02
1.021799999999999997e+01 1.275538932529999940e-02
1.022400000000000020e+01 1.278654579070000012e-02
1.023000000000000043e+01 1.281522680070000010e-02
1.023600000000000065e+01 1.284926012160000040e-02
1.024200000000000088e+01 1.289678178730000076e-02
1.024800000000000111e+01 1.294921804220000063e-02
1.025400000000000134e+01 1.300186477600000050e-02
1.025999999999999979e+01 1.305351965129999958e-02
1.026600000000000001e+01 1.309739984570000050e-02
1.027200000000000024e+01 1.313429605219999970e-02
1.027800000000000047e+01 1.317239180209999957e-02
1.028400000000000070e+01 1.321635395290000035e-02
1.029000000000000092e+01 1.325612794609999992e-02
1.029600000000000115e+01 1.329151168470000047e-02
1.030200000000000138e+01 1.332739833739999928e-02
1.030799999999999983e+01 1.337017584590000085e-02
1.031400000000000006e+01 1.340703759339999940e-02
1.032000000000000028e+01 1.343691349030000023e-02
1.032600000000000051e+01 1.345438044520000029e-02
1.033200000000000074e+01 1.346685644239999959e-02
1.033800000000000097e+01 1.347584649920000044e-02
1.034400000000000119e+01 1.347617432479999988e-02
1.035000000000000142e+01 1.347380783409999998e-02
1.035599999999999987e+01 1.347079873089999935e-02
1.036200000000000010e+01 1.346242334689999945e-02
1.036800000000000033e+01 1.344741508359999921e-02
1.037400000000000055e+01 1.344093400990000083e-02
1.038000000000000078e+01 1.344060059639999929e-02
1.038600000000000101e+01 1.345035154369999923e-02
1.039200000000000124e+01 1.347189489749999955e-02
1.039800000000000146e+01 1.350815128540000000e-02
1.040399999999999991e+01 1.355453114960000066e-02
1.041000000000000014e+01 1.360864844170000046e-02
1.041600000000000037e+01 1.365609560160000076e-02
1.042200000000000060e+01 1.369640044869999997e-02
1.042800000000000082e+01 1.373628433789999929e-02
1.043400000000000105e+01 1.377562712880000054e-02
1.044000000000000128e+01 1.381131540980000058e-02
1.044599999999999973e+01 1.384989358480000037e-02
1.045199999999999996e+01 1.388485170899999947e-02
1.045800000000000018e+01 1.391510106619999951e-02
1.046400000000000041e+01 1.394355390219999963e-02
1.047000000000000064e+01 1.397293247279999921e-02
1.047600000000000087e+01 1.400616951290000085e-02
1.048200000000000109e+01 1.403928548100000055e-02
1.048800000000000132e+01 1.406212244179999918e-02
1.049399999999999977e+01 1.407692115750000007e-02
1.050000000000000000e+01 1.409090030940000036e-02
1.050600000000000023e+01 1.410790719090000006e-02
1.051200000000000045e+01 1.412795763459999930e-02
1.051800000000000068e+01 1.414769329130000086e-02
1.052400000000000091e+01 1.417079288510000000e-02
1.053000000000000114e+01 1.420494355259999987e-02
1.053600000000000136e+01 1.425401959569999946e-02
1.054199999999999982e+01 1.430794317280000005e-02
1.054800000000000004e+01 1.436942722649999990e-02
1.055400000000000027e+01 1.443845219909999956e-02
1.056000000000000050e+01 1.450995914640000085e-02
1.056600000000000072e+01 1.457686536009999978e-02
1.057200000000000095e+01 1.463550142940000034e-02
1.057800000000000118e+01 1.468702964480000060e-02
1.058400000000000141e+01 1.473833993079999918e-02
1.058999999999999986e+01 1.478711422529999965e-02
1.059600000000000009e+01 1.482744421810000025e-02
1.060200000000000031e+01 1.486436277630000073e-02
1.060800000000000054e+01 1.490948256109999974e-02
1.061400000000000077e+01 1.496255490929999932e-02
1.062000000000000099e+01 1.502736005930000070e-02
1.062600000000000122e+01 1.509958319370000024e-02
1.063200000000000145e+01 1.518085319549999923e-02
1.063799999999999990e+01 1.526600960640000018e-02
1.064400000000000013e+01 1.535258628429999987e-02
1.065000000000000036e+01 1.544099487359999918e-02
1.065600000000000058e+01 1.552988123150000031e-02
1.066200000000000081e+01 1.562653481959999993e-02
1.066800000000000104e+01 1.572928018869999833e-02
1.067400000000000126e+01 1.583847776059999976e-02
1.068000000000000149e+01 1.595183089379999947e-02
1.068599999999999994e+01 1.607095077630000049e-02
1.069200000000000017e+01 1.618652418259999837e-02
1.069800000000000040e+01 1.629552803930000085e-02
1.070400000000000063e+01 1.640191487970000042e-02
1.071000000000000085e+01 1.651432737709999932e-02
1.071600000000000108e+01 1.663246378299999828e-02
1.072200000000000131e+01 1.675189845260000032e-02
1.072799999999999976e+01 1.687904261050000160e-02
1.073399999999999999e+01 1.700857840479999897e-02
1.074000000000000021e+01 1.713579334319999953e-02
1.074600000000000044e+01 1.726127229629999954e-02
1.075200000000000067e+01 1.738523878160000077e-02
1.075800000000000090e+01 1.750809513030000125e-02
1.076400000000000112e+01 1.762488670650000019e-02
1.077000000000000135e+01 1.772804930809999957e-02
1.077599999999999980e+01 1.782570034270000020e-02
1.078200000000000003e+01 1.792883500460000154e-02
1.078800000000000026e+01 1.803324744109999905e-02
1.079400000000000048e+01 1.814218983050000164e-02
1.080000000000000071e+01 1.825407147409999903e-02
1.080600000000000094e+01 1.837812736629999832e-02
1.081200000000000117e+01 1.850723847750000012e-02
1.081800000000000139e+01 1.863547228279999884e-02
1.082399999999999984e+01 1.876300014559999924e-02
1.083000000000000007e+01 1.889230310919999892e-02
1.083600000000000030e+01 1.901702955370000031e-02
1.084200000000000053e+01 1.912754774089999929e-02
1.084800000000000075e+01 1.922084391119999874e-02
1.085400000000000098e+01 1.930878497660000123e-02
1.086000000000000121e+01 1.939591579140000077e-02
1.086600000000000144e+01 1.948463730509999992e-02
1.087199999999999989e+01 1.957204751670000090e-02
1.087800000000000011e+01 1.965011656279999977e-02
1.088400000000000034e+01 1.971713453529999951e-02
1.089000000000000057e+01 1.977069303389999977e-02
1.089600000000000080e+01 1.982252299790000089e-02
1.090200000000000102e+01 1.986718550320000151e-02
1.090800000000000125e+01 1.990581862630000018e-02
1.091400000000000148e+01 1.994065567850000081e-02
1.091999999999999993e+01 1.996940746900000008e-02
1.092600000000000016e+01 1.998723484579999904e-02
1.093200000000000038e+01 2.000094018880000171e-02
1.093800000000000061e+01 2.000139094890000108e-02
1.094400000000000084e+01 1.999430358409999900e-02
1.095000000000000107e+01 1.998715102670000146e-02
1.095600000000000129e+01 1.998660713430000166e-02
1.096199999999999974e+01 1.999525725840000170e-02
1.096799999999999997e+01 2.000952139500000032e-02
1.097400000000000020e+01 2.002739161250000066e-02
1.098000000000000043e+01 2.004693821069999937e-02
1.098600000000000065e+01 2.006128989160000167e-02
1.099200000000000088e+01 2.007531002159999856e-02
1.099800000000000111e+01 2.010369487109999950e-02
1.100400000000000134e+01 2.014865912499999925e-02
1.100999999999999979e+01 2.020356059070000168e-02
1.101600000000000001e+01 2.026496455069999938e-02
1.102200000000000024e+01 2.032796479760000039e-02
1.102800000000000047e+01 2.039091847840000110e-02
1.103400000000000070e+01 2.044349536300000061e-02
1.104000000000000092e+01 2.048247866330000014e-02
1.104600000000000115e+01 2.050533518200000141e-02
1.105200000000000138e+01 2.051406912509999916e-02
1.105799999999999983e+01 2.051332220440000090e-02
1.106400000000000006e+01 2.049502357839999914e-02
1.107000000000000028e+01 2.046944759789999860e-02
1.107600000000000051e+01 2.044011466209999864e-02
1.108200000000000074e+01 2.040305733679999983e-02
1.108800000000000097e+01 2.036083117130000134e-02
1.109400000000000119e+01 2.031311951580000094e-02
1.110000000000000142e+01 2.025382220750000101e-02
1.110599999999999987e+01 2.019027434290000117e-02
1.111200000000000010e+01 2.012578397989999920e-02
1.111800000000000033e+01 2.006459608669999839e-02
1.112400000000000055e+01 2.001243457199999853e-02
1.113000000000000078e+01 1.996386423710000066e-02
1.113600000000000101e+01 1.991663314399999898e-02
1.114200000000000124e+01 1.987114176150000036e-02
1.114800000000000146e+01 1.983273401860000118e-02
1.115399999999999991e+01 1.980802975590000015e-02
1.116000000000000014e+01 1.978866755960000112e-02
1.116600000000000037e+01 1.976566761729999996e-02
1.117200000000000060e+01 1.973156817260000168e-02
1.117800000000000082e+01 1.968552358450000039e-02
1.118400000000000105e+01 1.963626220820000046e-02
1.119000000000000128e+01 1.959372870619999901e-02
1.119600000000000151e+01 1.955622993410000010e-02
1.120199999999999996e+01 1.951955258850000124e-02
1.120800000000000018e+01 1.948194950820000132e-02
1.121400000000000041e+01 1.944133266810000107e-02
1.122000000000000064e+01 1.940929330890000040e-02
1.122600000000000087e+01 1.937843859199999894e-02
1.123200000000000109e+01 1.934902369979999912e-02
1.123800000000000132e+01 1.931724697349999909e-02
1.124399999999999977e+01 1.927622407669999857e-02
1.125000000000000000e+01 1.922701485459999901e-02
1.125600000000000023e+01 1.916788518430000143e-02
1.126200000000000045e+01 1.910902932290000147e-02
1.126800000000000068e+01 1.905284076930000015e-02
1.127400000000000091e+01 1.899270899589999839e-02
1.128000000000000114e+01 1.893035508690000049e-02
1.128600000000000136e+01 1.887060701850000119e-02
1.129199999999999982e+01 1.880960725249999910e-02
1.129800000000000004e+01 1.874632388350000109e-02
1.130400000000000027e+01 1.868909038600000128e-02
1.131000000000000050e+01 1.864265464249999921e-02
1.131600000000000072e+01 1.859604753549999948e-02
1.132200000000000095e+01 1.854769699280000086e-02
1.132800000000000118e+01 1.849827729170000143e-02
1.133400000000000141e+01 1.845762506130000161e-02
1.133999999999999986e+01 1.842268183829999864e-02
1.134600000000000009e+01 1.839398592709999905e-02
1.135200000000000031e+01 1.838509365919999833e-02
1.135800000000000054e+01 1.839336194100000058e-02
1.136400000000000077e+01 1.841385662560000164e-02
1.137000000000000099e+01 1.844235882159999881e-02
1.137600000000000122e+01 1.847907155750000072e-02
1.138200000000000145e+01 1.852411217989999997e-02
1.138799999999999990e+01 1.857310906050000168e-02
1.139400000000000013e+01 1.862894929950000000e-02
1.140000000000000036e+01 1.868731342260000067e-02
1.140600000000000058e+01 1.874024234709999875e-02
1.141200000000000081e+01 1.878820173440000005e-02
1.141800000000000104e+01 1.883551664649999943e-02
1.142400000000000126e+01 1.888010278340000042e-02
1.143000000000000149e+01 1.891509257260000007e-02
1.143599999999999994e+01 1.894185692069999885e-02
1.144200000000000017e+01 1.897820085290000125e-02
1.144800000000000040e+01 1.903006434440000089e-02
1.145400000000000063e+01 1.908892951910000010e-02
1.146000000000000085e+01 1.914891414339999973e-02
1.146600000000000108e+01 1.920574903490000068e-02
1.147200000000000131e+01 1.926082186400000090e-02
1.147800000000000153e+01 1.931578852239999866e-02
1.148399999999999999e+01 1.936270482839999932e-02
1.149000000000000021e+01 1.939678937200000133e-02
1.149600000000000044e+01 1.941943168640000023e-02
1.150200000000000067e+01 1.942561939360000142e-02
1.150800000000000090e+01 1.941682025790000127e-02
1.151400000000000112e+01 1.940271817150000105e-02
1.152000000000000135e+01 1.939138956369999833e-02
1.152599999999999980e+01 1.937938481570000010e-02
1.153200000000000003e+01 1.936377584930000159e-02
1.153800000000000026e+01 1.934064552189999897e-02
1.154400000000000048e+01 1.932215876879999836e-02
1.155000000000000071e+01 1.930896937850000092e-02
1.155600000000000094e+01 1.931002363559999879e-02
1.156200000000000117e+01 1.932177133860000021e-02
1.156800000000000139e+01 1.934077963229999947e-02
1.157399999999999984e+01 1.936686225239999878e-02
1.158000000000000007e+01 1.939255185429999973e-02
1.158600000000000030e+01 1.941864565009999988e-02
1.159200000000000053e+01 1.944082975390000120e-02
1.159800000000000075e+01 1.945688202980000100e-02
1.160400000000000098e+01 1.946888864040000056e-02
1.161000000000000121e+01 1.947892457250000042e-02
1.161600000000000144e+01 1.948347687719999971e-02
1.162199999999999989e+01 1.948946900670000051e-02
1.162800000000000011e+01 1.949624903499999964e-02
1.163400000000000034e+01 1.950785517689999915e-02
1.164000000000000057e+01 1.952628418799999890e-02
1.164600000000000080e+01 1.954499632119999913e-02
1.165200000000000102e+01 1.956764236090000053e-02
1.165800000000000125e+01 1.958621293309999872e-02
1.166400000000000148e+01 1.959634386000000048e-02
1.166999999999999993e+01 1.959999650719999875e-02
1.167600000000000016e+01 1.960565522309999989e-02
1.168200000000000038e+01 1.961838267740000086e-02
1.168800000000000061e+01 1.965115964410000041e-02
1.169400000000000084e+01 1.969683915380000122e-02
1.170000000000000107e+01 1.974377222359999934e-02
1.170600000000000129e+01 1.978677511219999879e-02
1.171200000000000152e+01 1.983214169739999991e-02
1.171799999999999997e+01 1.986906863750000085e-02
1.172400000000000020e+01 1.989445462820000135e-02
1.173000000000000043e+01 1.990189217030000068e-02
1.173600000000000065e+01 1.989263482389999962e-02
1.174200000000000088e+01 1.987792924050000090e-02
1.174800000000000111e+01 1.986026763919999938e-02
1.175400000000000134e+01 1.983300596480000108e-02
1.175999999999999979e+01 1.979569531980000102e-02
1.176600000000000001e+01 1.974834874270000110e-02
1.177200000000000024e+01 1.969946362079999860e-02
1.177800000000000047e+01 1.964831911029999920e-02
1.178400000000000070e+01 1.959072053429999904e-02
1.179000000000000092e+01 1.952315680680000165e-02
1.179600000000000115e+01 1.943946629759999919e-02
1.180200000000000138e+01 1.934086158869999933e-02
1.180799999999999983e+01 1.923259720210000051e-02
1.181400000000000006e+01 1.910435594620000024e-02
1.182000000000000028e+01 1.896422915159999903e-02
1.182600000000000051e+01 1.881890185180000105e-02
1.183200000000000074e+01 1.866769790650000052e-02
1.183800000000000097e+01 1.851118914779999874e-02
1.184400000000000119e+01 1.835074462000000142e-02
1.185000000000000142e+01 1.818780042230000102e-02
1.185599999999999987e+01 1.803018338979999954e-02
1.186200000000000010e+01 1.787668094039999989e-02
1.186800000000000033e+01 1.773267425599999933e-02
1.187400000000000055e+01 1.759784296150000010e-02
1.188000000000000078e+01 1.747151836750000103e-02
1.188600000000000101e+01 1.735092326999999879e-02
1.189200000000000124e+01 1.722875051199999896e-02
1.189800000000000146e+01 1.710445620120000162e-02
1.190399999999999991e+01 1.698241382839999966e-02
1.191000000000000014e+01 1.686537265779999850e-02
1.191600000000000037e+01 1.676442474130000054e-02
1.192200000000000060e+01 1.667286269370000032e-02
1.192800000000000082e+01 1.658132299780000138e-02
1.193400000000000105e+01 1.649192348119999860e-02
1.194000000000000128e+01 1.639836095269999947e-02
1.194600000000000151e+01 1.630457490679999843e-02
1.195199999999999996e+01 1.621152274310000072e-02
1.195800000000000018e+01 1.612222939730000026e-02
1.196400000000000041e+01 1.603916101159999844e-02
1.197000000000000064e+01 1.596322841940000029e-02
1.197600000000000087e+01 1.588848605750000156e-02
1.198200000000000109e+01 1.581555604929999956e-02
1.198800000000000132e+01 1.574786379929999855e-02
1.199400000000000155e+01 1.568329893050000173e-02
1.200000000000000000e+01 1.562041975559999921e-02
1.200600000000000023e+01 1.555636432019999980e-02
1.201200000000000045e+01 1.548692956570000070e-02
1.201800000000000068e+01 1.540497317909999934e-02
1.202400000000000091e+01 1.530509907750000030e-02
1.203000000000000114e+01 1.518952660259999948e-02
1.203600000000000136e+01 1.506385672840000051e-02
1.204199999999999982e+01 1.492781843990000079e-02
1.204800000000000004e+01 1.478324830529999939e-02
1.205400000000000027e+01 1.463496685029999980e-02
1.206000000000000050e+01 1.448363531379999979e-02
1.206600000000000072e+01 1.433312986049999939e-02
1.207200000000000095e+01 1.419052854179999983e-02
1.207800000000000118e+01 1.405592262740000022e-02
1.208400000000000141e+01 1.392433326689999917e-02
1.208999999999999986e+01 1.379540003839999952e-02
1.209600000000000009e+01 1.366359554230000065e-02
1.210200000000000031e+01 1.352442428469999985e-02
1.210800000000000054e+01 1.337046828120000072e-02
1.211400000000000077e+01 1.320401206609999982e-02
1.212000000000000099e+01 1.303275208919999970e-02
1.212600000000000122e+01 1.286406815050000069e-02
1.213200000000000145e+01 1.270425040270000035e-02
1.213799999999999990e+01 1.254387944940000069e-02
1.214400000000000013e+01 1.238549780099999949e-02
1.215000000000000036e+01 1.222797855730000001e-02
1.215600000000000058e+01 1.207213010640000028e-02
1.216200000000000081e+01 1.192535925659999989e-02
1.216800000000000104e+01 1.178429834540000061e-02
1.217400000000000126e+01 1.164417061950000047e-02
1.218000000000000149e+01 1.150204334410000022e-02
1.218599999999999994e+01 1.135967299340000063e-02
1.219200000000000017e+01 1.121809799220000077e-02
1.219800000000000040e+01 1.107367407529999924e-02
1.220400000000000063e+01 1.092249155039999933e-02
1.221000000000000085e+01 1.077217515560000005e-02
1.221600000000000108e+01 1.062707789239999978e-02
1.222200000000000131e+01 1.049320399760000043e-02
1.222800000000000153e+01 1.036620605740000076e-02
1.223399999999999999e+01 1.025218795979999931e-02
1.224000000000000021e+01 1.015152223409999943e-02
1.224600000000000044e+01 1.007095910609999943e-02
1.225200000000000067e+01 1.000609621410000066e-02
1.225800000000000090e+01 9.949526749550000396e-03
1.226400000000000112e+01 9.905775077640000675e-03
1.227000000000000135e+01 9.873037226500000485e-03
1.227600000000000158e+01 9.852668270470000753e-03
1.228200000000000003e+01 9.838809259239999702e-03
1.228800000000000026e+01 9.831627830859999626e-03
1.229400000000000048e+01 9.821727871890000017e-03
1.230000000000000071e+01 9.810261428359999189e-03
1.230600000000000094e+01 9.803329594429999530e-03
1.231200000000000117e+01 9.805127046999999665e-03
1.231800000000000139e+01 9.810309857130000352e-03
1.232399999999999984e+01 9.815322235229999998e-03
1.233000000000000007e+01 9.819230064750000472e-03
1.233600000000000030e+01 9.820930659769999335e-03
1.234200000000000053e+01 9.820124134420000692e-03
1.234800000000000075e+01 9.807427413760000726e-03
1.235400000000000098e+01 9.790362790229999862e-03
1.236000000000000121e+01 9.781979024409999737e-03
1.236600000000000144e+01 9.777098894119999953e-03
1.237199999999999989e+01 9.773979894819999695e-03
1.237800000000000011e+01 9.772941470150000795e-03
1.238400000000000034e+01 9.781231172380000505e-03
1.239000000000000057e+01 9.793790057299999949e-03
1.239600000000000080e+01 9.806696325539999634e-03
1.240200000000000102e+01 9.823272004719999645e-03
1.240800000000000125e+01 9.840976446870000616e-03
1.241400000000000148e+01 9.865973144769999911e-03
1.241999999999999993e+01 9.888446889819999322e-03
1.242600000000000016e+01 9.908260777589999665e-03
1.243200000000000038e+01 9.919585660100000563e-03
1.243800000000000061e+01 9.922776371240000018e-03
1.244400000000000084e+01 9.914974682030000194e-03
1.245000000000000107e+01 9.903369471429999613e-03
1.245600000000000129e+01 9.893232025210000821e-03
1.246200000000000152e+01 9.883207269009999796e-03
1.246799999999999997e+01 9.868609718979999210e-03
1.247400000000000020e+01 9.842731989920000535e-03
1.248000000000000043e+01 9.821127168829999268e-03
1.248600000000000065e+01 9.801010601219999757e-03
1.249200000000000088e+01 9.784431196749999657e-03
1.249800000000000111e+01 9.771700017149999654e-03
1.250400000000000134e+01 9.761277586220000121e-03
1.251000000000000156e+01 9.754124097529999135e-03
1.251600000000000001e+01 9.748186916109999323e-03
1.252200000000000024e+01 9.739668108520000214e-03
1.252800000000000047e+01 9.737261570990000600e-03
1.253400000000000070e+01 9.740824811160000637e-03
1.254000000000000092e+01 9.750680066649999173e-03
1.254600000000000115e+01 9.758827276529999720e-03
1.255200000000000138e+01 9.758965112270000242e-03
1.255799999999999983e+01 9.749004617329999969e-03
1.256400000000000006e+01 9.733779355880000511e-03
1.257000000000000028e+01 9.719697758560000636e-03
1.257600000000000051e+01 9.708277881149999719e-03
1.258200000000000074e+01 9.706817567349999842e-03
1.258800000000000097e+01 9.712981991470000590e-03
1.259400000000000119e+01 9.726431220770000163e-03
1.260000000000000142e+01 9.741785004730000447e-03
1.260599999999999987e+01 9.754541330040000791e-03
1.261200000000000010e+01 9.763826616109999579e-03
1.261800000000000033e+01 9.774584323170000533e-03
1.262400000000000055e+01 9.785915724930000642e-03
1.263000000000000078e+01 9.795874357219999662e-03
1.263600000000000101e+01 9.805594570930000267e-03
1.264200000000000124e+01 9.818560443820000330e-03
1.264800000000000146e+01 9.848671965299999470e-03
1.265399999999999991e+01 9.889171458780000520e-03
1.266000000000000014e+01 9.929914958779999593e-03
1.266600000000000037e+01 9.965931065380000814e-03
1.267200000000000060e+01 1.000722777100000044e-02
1.267800000000000082e+01 1.004322525109999954e-02
1.268400000000000105e+01 1.007533725350000069e-02
1.269000000000000128e+01 1.010821014639999918e-02
1.269600000000000151e+01 1.014136150480000019e-02
1.270199999999999996e+01 1.017699483779999949e-02
1.270800000000000018e+01 1.020633708690000044e-02
1.271400000000000041e+01 1.023533847180000018e-02
1.272000000000000064e+01 1.026876177639999936e-02
1.272600000000000087e+01 1.031157094989999974e-02
1.273200000000000109e+01 1.036647614089999947e-02
1.273800000000000132e+01 1.043365988880000025e-02
1.274400000000000155e+01 1.051226165149999996e-02
1.275000000000000000e+01 1.059750746940000057e-02
1.275600000000000023e+01 1.068704761559999966e-02
1.276200000000000045e+01 1.077114231879999946e-02
1.276800000000000068e+01 1.085472106929999923e-02
1.277400000000000091e+01 1.093289721759999923e-02
1.278000000000000114e+01 1.100456528370000013e-02
1.278600000000000136e+01 1.106302347030000029e-02
1.279200000000000159e+01 1.111346762629999985e-02
1.279800000000000004e+01 1.115876343099999994e-02
1.280400000000000027e+01 1.120991725470000047e-02
1.281000000000000050e+01 1.126903668049999974e-02
1.281600000000000072e+01 1.133037358520000079e-02
1.282200000000000095e+01 1.138852257280000002e-02
1.282800000000000118e+01 1.144219469280000068e-02
1.283400000000000141e+01 1.148196682330000079e-02
1.283999999999999986e+01 1.150992698969999922e-02
1.284600000000000009e+01 1.153357047589999990e-02
1.285200000000000031e+01 1.155128609389999977e-02
1.285800000000000054e+01 1.156497560440000044e-02
1.286400000000000077e+01 1.157389581199999920e-02
1.287000000000000099e+01 1.157557684930000073e-02
1.287600000000000122e+01 1.157926581799999938e-02
1.288200000000000145e+01 1.158581208440000003e-02
1.288799999999999990e+01 1.159582659599999940e-02
1.289400000000000013e+01 1.160982158039999997e-02
1.290000000000000036e+01 1.162856351579999968e-02
1.290600000000000058e+01 1.164940185840000059e-02
1.291200000000000081e+01 1.167629845440000015e-02
1.291800000000000104e+01 1.171420421449999999e-02
1.292400000000000126e+01 1.176459994169999981e-02
1.293000000000000149e+01 1.182726118710000079e-02
1.293599999999999994e+01 1.189782097940000026e-02
1.294200000000000017e+01 1.197193749249999932e-02
1.294800000000000040e+01 1.204683538530000077e-02
1.295400000000000063e+01 1.211972907190000080e-02
1.296000000000000085e+01 1.219261065129999960e-02
1.296600000000000108e+01 1.225950103249999999e-02
1.297200000000000131e+01 1.231694780289999992e-02
1.297800000000000153e+01 1.237288955599999928e-02
1.298399999999999999e+01 1.243384741250000078e-02
1.299000000000000021e+01 1.249947492029999940e-02
1.299600000000000044e+01 1.257340796289999930e-02
1.300200000000000067e+01 1.265535596760000020e-02
1.300800000000000090e+01 1.274428050969999941e-02
1.301400000000000112e+01 1.283147931099999986e-02
1.302000000000000135e+01 1.291880290959999955e-02
1.302600000000000158e+01 1.301270071419999980e-02
1.303200000000000003e+01 1.311578694729999967e-02
1.303800000000000026e+01 1.322649326180000071e-02
1.304400000000000048e+01 1.334486156700000030e-02
1.305000000000000071e+01 1.346662361170000016e-02
1.305600000000000094e+01 1.360038574780000030e-02
1.306200000000000117e+01 1.374397985639999945e-02
1.306800000000000139e+01 1.389281917359999965e-02
1.307400000000000162e+01 1.404766645279999920e-02
1.308000000000000007e+01 1.420535054060000080e-02
1.308600000000000030e+01 1.436037104579999946e-02
1.309200000000000053e+01 1.450363080950000001e-02
1.309800000000000075e+01 1.462903898210000074e-02
1.310400000000000098e+01 1.473818998780000028e-02
1.311000000000000121e+01 1.483893487599999977e-02
1.311600000000000144e+01 1.493175979700000003e-02
1.312199999999999989e+01 1.501897815609999978e-02
1.312800000000000011e+01 1.510426029560000064e-02
1.313400000000000034e+01 1.518489513550000045e-02
1.314000000000000057e+01 1.525580510500000077e-02
1.314600000000000080e+01 1.531463209540000030e-02
1.315200000000000102e+01 1.537372451280000045e-02
1.315800000000000125e+01 1.543679181489999996e-02
1.316400000000000148e+01 1.551719103010000024e-02
1.316999999999999993e+01 1.560795027759999919e-02
1.317600000000000016e+01 1.569075882429999888e-02
1.318200000000000038e+01 1.575334370140000009e-02
1.318800000000000061e+01 1.579662226139999862e-02
1.319400000000000084e+01 1.582659035920000110e-02
1.320000000000000107e+01 1.585380546749999911e-02
1.320600000000000129e+01 1.588877849280000143e-02
1.321200000000000152e+01 1.593231782319999915e-02
1.321799999999999997e+01 1.597980596130000111e-02
1.322400000000000020e+01 1.602665893730000068e-02
1.323000000000000043e+01 1.606271602210000010e-02
1.323600000000000065e+01 1.608989760279999973e-02
1.324200000000000088e+01 1.610895060000000142e-02
1.324800000000000111e+01 1.612869277600000040e-02
1.325400000000000134e+01 1.614806428549999881e-02
1.326000000000000156e+01 1.617149822409999840e-02
1.326600000000000001e+01 1.619845628739999960e-02
1.327200000000000024e+01 1.623001880940000072e-02
1.327800000000000047e+01 1.626176014540000117e-02
1.328400000000000070e+01 1.628989167510000100e-02
1.329000000000000092e+01 1.631176471710000034e-02
1.329600000000000115e+01 1.632829010490000066e-02
1.330200000000000138e+01 1.634818315510000106e-02
1.330800000000000161e+01 1.637128368020000085e-02
1.331400000000000006e+01 1.639774627980000038e-02
1.332000000000000028e+01 1.643027924000000153e-02
1.332600000000000051e+01 1.646557450289999960e-02
1.333200000000000074e+01 1.649995893239999956e-02
1.333800000000000097e+01 1.654272340240000097e-02
1.334400000000000119e+01 1.659704372289999910e-02
1.335000000000000142e+01 1.665423251689999995e-02
1.335599999999999987e+01 1.671420596539999887e-02
1.336200000000000010e+01 1.677792891859999913e-02
1.336800000000000033e+01 1.684249192480000157e-02
1.337400000000000055e+01 1.690037548540000018e-02
1.338000000000000078e+01 1.694014668460000136e-02
1.338600000000000101e+01 1.696988008920000124e-02
1.339200000000000124e+01 1.699760928749999983e-02
1.339800000000000146e+01 1.702238805589999932e-02
1.340399999999999991e+01 1.704156212509999949e-02
1.341000000000000014e+01 1.705577224489999988e-02
1.341600000000000037e+01 1.706860028209999935e-02
1.342200000000000060e+01 1.708784326910000109e-02
1.342800000000000082e+01 1.711072772740000053e-02
1.343400000000000105e+01 1.714078523220000094e-02
1.344000000000000128e+01 1.716575026510000143e-02
1.344600000000000151e+01 1.719433069229999930e-02
1.345199999999999996e+01 1.722296141089999996e-02
1.345800000000000018e+01 1.725279912350000111e-02
1.346400000000000041e+01 1.728134974839999963e-02
1.347000000000000064e+01 1.731123402710000106e-02
1.347600000000000087e+01 1.734086871150000014e-02
1.348200000000000109e+01 1.737453602250000131e-02
1.348800000000000132e+01 1.740027777849999929e-02
1.349400000000000155e+01 1.742705143990000080e-02
1.350000000000000000e+01 1.745799183850000116e-02
1.350600000000000023e+01 1.748721115290000072e-02
1.351200000000000045e+01 1.750539056960000173e-02
1.351800000000000068e+01 1.750478334720000084e-02
1.352400000000000091e+01 1.748830266299999936e-02
1.353000000000000114e+01 1.746081747109999929e-02
1.353600000000000136e+01 1.742238737639999896e-02
1.354200000000000159e+01 1.736636459829999854e-02
1.354800000000000004e+01 1.729579456149999903e-02
1.355400000000000027e+01 1.721251383419999947e-02
1.356000000000000050e+01 1.711133308710000023e-02
1.356600000000000072e+01 1.701095513999999892e-02
1.357200000000000095e+01 1.691288314759999828e-02
1.357800000000000118e+01 1.682563498619999917e-02
1.358400000000000141e+01 1.674469746650000118e-02
1.359000000000000163e+01 1.666489057240000057e-02
1.359600000000000009e+01 1.658467389640000053e-02
1.360200000000000031e+01 1.651118695740000017e-02
1.360800000000000054e+01 1.644396223129999945e-02
1.361400000000000077e+01 1.639088988299999827e-02
1.362000000000000099e+01 1.634884439410000043e-02
1.362600000000000122e+01 1.632069237530000064e-02
1.363200000000000145e+01 1.630307175219999904e-02
1.363799999999999990e+01 1.629718393089999925e-02
1.364400000000000013e+01 1.630325615409999873e-02
1.365000000000000036e+01 1.632145978509999887e-02
1.365600000000000058e+01 1.635413058099999956e-02
1.366200000000000081e+01 1.639904826879999902e-02
1.366800000000000104e+01 1.645047031339999868e-02
1.367400000000000126e+01 1.649740710849999931e-02
1.368000000000000149e+01 1.652462407949999851e-02
1.368599999999999994e+01 1.653591357169999915e-02
1.369200000000000017e+01 1.653276197609999942e-02
1.369800000000000040e+01 1.652232185010000035e-02
1.370400000000000063e+01 1.650879159570000157e-02
1.371000000000000085e+01 1.649582944810000160e-02
1.371600000000000108e+01 1.648175902659999859e-02
1.372200000000000131e+01 1.645967923099999827e-02
1.372800000000000153e+01 1.643445156510000074e-02
1.373399999999999999e+01 1.639787293969999921e-02
1.374000000000000021e+01 1.635454781350000053e-02
1.374600000000000044e+01 1.630529388789999853e-02
1.375200000000000067e+01 1.624120585620000140e-02
1.375800000000000090e+01 1.616522669789999950e-02
1.376400000000000112e+01 1.609173230830000106e-02
1.377000000000000135e+01 1.601523719730000087e-02
1.377600000000000158e+01 1.593906991180000024e-02
1.378200000000000003e+01 1.586188375950000132e-02
1.378800000000000026e+01 1.579401642080000001e-02
1.379400000000000048e+01 1.574018597599999986e-02
1.380000000000000071e+01 1.569291017949999908e-02
1.380600000000000094e+01 1.564675197010000074e-02
1.381200000000000117e+01 1.559594273570000071e-02
1.381800000000000139e+01 1.554608531300000034e-02
1.382400000000000162e+01 1.550332084300000066e-02
1.383000000000000007e+01 1.546626444910000064e-02
1.383600000000000030e+01 1.542512420560000069e-02
1.384200000000000053e+01 1.538613252340000070e-02
1.384800000000000075e+01 1.534565445040000052e-02
1.385400000000000098e+01 1.530419941989999942e-02
1.386000000000000121e+01 1.526197418569999985e-02
1.386600000000000144e+01 1.522888429460000047e-02
1.387200000000000166e+01 1.520576328040000071e-02
1.387800000000000011e+01 1.519081834699999994e-02
1.388400000000000034e+01 1.517208293079999951e-02
1.389000000000000057e+01 1.515207346530000020e-02
1.389600000000000080e+01 1.512798201290000040e-02
1.390200000000000102e+01 1.511137560010000075e-02
1.390800000000000125e+01 1.510174945000000019e-02
1.391400000000000148e+01 1.510263979430000007e-02
1.391999999999999993e+01 1.510867476460000039e-02
1.392600000000000016e+01 1.511859986929999997e-02
1.393200000000000038e+01 1.513620465989999955e-02
1.393800000000000061e+01 1.516041066500000041e-02
1.394400000000000084e+01 1.518441271040000054e-02
1.395000000000000107e+01 1.519901584829999944e-02
1.395600000000000129e+01 1.521289721129999960e-02
1.396200000000000152e+01 1.522035617379999956e-02
1.396799999999999997e+01 1.522210333500000068e-02
1.397400000000000020e+01 1.521501410749999915e-02
1.398000000000000043e+01 1.521610468630000060e-02
1.398600000000000065e+01 1.523337233809999962e-02
1.399200000000000088e+01 1.525869872419999967e-02
1.399800000000000111e+01 1.528963074089999957e-02
1.400400000000000134e+01 1.532193366439999968e-02
1.401000000000000156e+01 1.535796932880000021e-02
1.401600000000000001e+01 1.539504062379999996e-02
1.402200000000000024e+01 1.542439311739999923e-02
1.402800000000000047e+01 1.544616743919999952e-02
1.403400000000000070e+01 1.546746212990000001e-02
1.404000000000000092e+01 1.548224128779999986e-02
1.404600000000000115e+01 1.548395864669999990e-02
1.405200000000000138e+01 1.547532342369999959e-02
1.405800000000000161e+01 1.546176802369999929e-02
1.406400000000000006e+01 1.544351596389999942e-02
1.407000000000000028e+01 1.542523596439999978e-02
1.407600000000000051e+01 1.540408469740000078e-02
1.408200000000000074e+01 1.538215298209999991e-02
1.408800000000000097e+01 1.535696536300000005e-02
1.409400000000000119e+01 1.532688923180000086e-02
1.410000000000000142e+01 1.528967451299999974e-02
1.410600000000000165e+01 1.524203456939999916e-02
1.411200000000000010e+01 1.518459338689999959e-02
1.411800000000000033e+01 1.512855850159999967e-02
1.412400000000000055e+01 1.508747134360000075e-02
1.413000000000000078e+01 1.505513209850000041e-02
1.413600000000000101e+01 1.502441894259999924e-02
1.414200000000000124e+01 1.499642431739999990e-02
1.414800000000000146e+01 1.497411541639999920e-02
1.415400000000000169e+01 1.495622284709999944e-02
1.416000000000000014e+01 1.494197268039999978e-02
1.416600000000000037e+01 1.493427995589999974e-02
1.417200000000000060e+01 1.492964662609999951e-02
1.417800000000000082e+01 1.492466125640000071e-02
1.418400000000000105e+01 1.492085307839999958e-02
1.419000000000000128e+01 1.490560919049999968e-02
1.419600000000000151e+01 1.487583387639999921e-02
1.420199999999999996e+01 1.482780091460000026e-02
1.420800000000000018e+01 1.477165147659999928e-02
1.421400000000000041e+01 1.470972318199999934e-02
1.422000000000000064e+01 1.464355550709999995e-02
1.422600000000000087e+01 1.457506604489999975e-02
1.423200000000000109e+01 1.450366247450000055e-02
1.423800000000000132e+01 1.443137787279999938e-02
1.424400000000000155e+01 1.437024679030000050e-02
1.425000000000000000e+01 1.432757917790000030e-02
1.425600000000000023e+01 1.430136337879999928e-02
1.426200000000000045e+01 1.428411714729999928e-02
1.426800000000000068e+01 1.426970679310000066e-02
1.427400000000000091e+01 1.425593625750000079e-02
1.428000000000000114e+01 1.424593944099999954e-02
1.428600000000000136e+01 1.424062810840000075e-02
1.429200000000000159e+01 1.423933729529999921e-02
1.429800000000000004e+01 1.424948964269999972e-02
1.430400000000000027e+01 1.427064184099999938e-02
1.431000000000000050e+01 1.430745981629999962e-02
1.431600000000000072e+01 1.434860937300000069e-02
1.432200000000000095e+01 1.438913028690000026e-02
1.432800000000000118e+01 1.442041713740000071e-02
1.433400000000000141e+01 1.444356702270000077e-02
1.434000000000000163e+01 1.445975154639999975e-02
1.434600000000000009e+01 1.447055116300000055e-02
1.435200000000000031e+01 1.447958312930000026e-02
1.435800000000000054e+01 1.448411867020000035e-02
1.436400000000000077e+01 1.448663603509999995e-02
1.437000000000000099e+01 1.448626536880000086e-02
1.437600000000000122e+01 1.448644045739999955e-02
1.438200000000000145e+01 1.448717899620000082e-02
1.438800000000000168e+01 1.448702253399999917e-02
1.439400000000000013e+01 1.447743922469999986e-02
1.440000000000000036e+01 1.445558480919999916e-02
1.440600000000000058e+01 1.442929264160000037e-02
1.441200000000000081e+01 1.440113037820000066e-02
1.441800000000000104e+01 1.437603402879999992e-02
1.442400000000000126e+01 1.435404364019999927e-02
1.443000000000000149e+01 1.433490030470000072e-02
1.443599999999999994e+01 1.431829109789999922e-02
1.444200000000000017e+01 1.430281344799999924e-02
1.444800000000000040e+01 1.429333910350000063e-02
1.445400000000000063e+01 1.428758073599999991e-02
1.446000000000000085e+01 1.428881008179999981e-02
1.446600000000000108e+01 1.429731678220000010e-02
1.447200000000000131e+01 1.430532149969999944e-02
1.447800000000000153e+01 1.432053931060000077e-02
1.448399999999999999e+01 1.434597279880000034e-02
1.449000000000000021e+01 1.437894441189999963e-02
1.449600000000000044e+01 1.441800221799999920e-02
1.450200000000000067e+01 1.445966027680000050e-02
1.450800000000000090e+01 1.450442336499999964e-02
1.451400000000000112e+01 1.455976162110000048e-02
1.452000000000000135e+01 1.462777610870000071e-02
1.452600000000000158e+01 1.469720620660000011e-02
1.453200000000000003e+01 1.475750934329999979e-02
1.453800000000000026e+01 1.480871718380000028e-02
1.454400000000000048e+01 1.485837344080000004e-02
1.455000000000000071e+01 1.490816101430000006e-02
1.455600000000000094e+01 1.495483331380000058e-02
1.456200000000000117e+01 1.499902084469999924e-02
1.456800000000000139e+01 1.505300868299999997e-02
1.457400000000000162e+01 1.512314938010000075e-02
1.458000000000000007e+01 1.519656460729999943e-02
1.458600000000000030e+01 1.526637282219999933e-02
1.459200000000000053e+01 1.533618755640000011e-02
1.459800000000000075e+01 1.540199015290000077e-02
1.460400000000000098e+01 1.545961387460000058e-02
1.461000000000000121e+01 1.551317051049999965e-02
1.461600000000000144e+01 1.556139811870000007e-02
1.462200000000000166e+01 1.561344973740000017e-02
1.462800000000000011e+01 1.566625200209999930e-02
1.463400000000000034e+01 1.572797447440000065e-02
1.464000000000000057e+01 1.579256169499999862e-02
1.464600000000000080e+01 1.585784554479999914e-02
1.465200000000000102e+01 1.592181436719999899e-02
1.465800000000000125e+01 1.598008908330000172e-02
1.466400000000000148e+01 1.603175699710000096e-02
1.467000000000000171e+01 1.608478091660000067e-02
1.467600000000000016e+01 1.614091917869999934e-02
1.468200000000000038e+01 1.620020531119999857e-02
1.468800000000000061e+01 1.625539548700000170e-02
1.469400000000000084e+01 1.630632579329999859e-02
1.470000000000000107e+01 1.635072194039999954e-02
1.470600000000000129e+01 1.638790033760000042e-02
1.471200000000000152e+01 1.642796955999999836e-02
1.471799999999999997e+01 1.646657288070000127e-02
1.472400000000000020e+01 1.650642603639999872e-02
1.473000000000000043e+01 1.654855161909999858e-02
1.473600000000000065e+01 1.660334691409999855e-02
1.474200000000000088e+01 1.667284406720000167e-02
1.474800000000000111e+01 1.675273478029999999e-02
1.475400000000000134e+01 1.683841086919999827e-02
1.476000000000000156e+01 1.693457551300000044e-02
1.476600000000000001e+01 1.703896187250000110e-02
1.477200000000000024e+01 1.715622283520000166e-02
1.477800000000000047e+01 1.727637648580000046e-02
1.478400000000000070e+01 1.739128679040000125e-02
1.479000000000000092e+01 1.749610155820000013e-02
1.479600000000000115e+01 1.758742704990000003e-02
1.480200000000000138e+01 1.767978444699999999e-02
1.480800000000000161e+01 1.777938194570000130e-02
1.481400000000000006e+01 1.788295432929999998e-02
1.482000000000000028e+01 1.797783002259999846e-02
1.482600000000000051e+01 1.806303858759999992e-02
1.483200000000000074e+01 1.813941821459999840e-02
1.483800000000000097e+01 1.821435056630000063e-02
1.484400000000000119e+01 1.828468590970000127e-02
1.485000000000000142e+01 1.834414526819999960e-02
1.485600000000000165e+01 1.840197667480000104e-02
1.486200000000000010e+01 1.845617964859999974e-02
1.486800000000000033e+01 1.850437186659999872e-02
1.487400000000000055e+01 1.854276657099999948e-02
1.488000000000000078e+01 1.858774200079999980e-02
1.488600000000000101e+01 1.864066161219999837e-02
1.489200000000000124e+01 1.870231330390000057e-02
1.489800000000000146e+01 1.876065135000000092e-02
1.490400000000000169e+01 1.882513239980000003e-02
1.491000000000000014e+01 1.889471337200000073e-02
1.491600000000000037e+01 1.896858960390000043e-02
1.492200000000000060e+01 1.904519088569999949e-02
1.492800000000000082e+01 1.912677474320000071e-02
1.493400000000000105e+01 1.921185664829999987e-02
1.494000000000000128e+01 1.930296234790000037e-02
1.494600000000000151e+01 1.939384080470000007e-02
1.495200000000000173e+01 1.948031038050000024e-02
1.495800000000000018e+01 1.955632306640000054e-02
1.496400000000000041e+01 1.962308585640000144e-02
1.497000000000000064e+01 1.968268305059999931e-02
1.497600000000000087e+01 1.974293217060000064e-02
1.498200000000000109e+01 1.979568786919999948e-02
1.498800000000000132e+01 1.982677541669999877e-02
1.499400000000000155e+01 1.984149962659999961e-02
1.500000000000000000e+01 1.985448040070000170e-02
1.500600000000000023e+01 1.986581087109999880e-02
1.501200000000000045e+01 1.987096853550000125e-02
1.501800000000000068e+01 1.987442560489999926e-02
1.502400000000000091e+01 1.987708173690000066e-02
1.503000000000000114e+01 1.988146267829999855e-02
1.503600000000000136e+01 1.987888105209999895e-02
1.504200000000000159e+01 1.985744200650000138e-02
1.504800000000000004e+01 1.981618627909999958e-02
1.505400000000000027e+01 1.976463012399999955e-02
1.506000000000000050e+01 1.970761828120000045e-02
1.506600000000000072e+01 1.965162530539999938e-02
1.507200000000000095e+01 1.959743723270000043e-02
1.507800000000000118e+01 1.953635178509999931e-02
1.508400000000000141e+01 1.946939527989999946e-02
1.509000000000000163e+01 1.940399780869999855e-02
1.509600000000000009e+01 1.933286711569999830e-02
1.510200000000000031e+01 1.926370896399999880e-02
1.510800000000000054e+01 1.919096522030000126e-02
1.511400000000000077e+01 1.912533864380000156e-02
1.512000000000000099e+01 1.906606927509999980e-02
1.512600000000000122e+01 1.901393383740000026e-02
1.513200000000000145e+01 1.897122152149999935e-02
1.513800000000000168e+01 1.892711594700000055e-02
1.514400000000000013e+01 1.888526603579999963e-02
1.515000000000000036e+01 1.885258778930000087e-02
1.515600000000000058e+01 1.883930340410000168e-02
1.516200000000000081e+01 1.884754374619999895e-02
1.516800000000000104e+01 1.886748336259999950e-02
1.517400000000000126e+01 1.890141516919999903e-02
1.518000000000000149e+01 1.894624717529999960e-02
1.518600000000000172e+01 1.900081522759999864e-02
1.519200000000000017e+01 1.906087435779999992e-02
1.519800000000000040e+01 1.911990717050000149e-02
1.520400000000000063e+01 1.916724070909999952e-02
1.521000000000000085e+01 1.919521577660000117e-02
1.521600000000000108e+01 1.920970529319999953e-02
1.522200000000000131e+01 1.921939104799999867e-02
1.522800000000000153e+01 1.923129335050000055e-02
1.523399999999999999e+01 1.925613731149999897e-02
1.524000000000000021e+01 1.929989829660000086e-02
1.524600000000000044e+01 1.935885474089999933e-02
1.525200000000000067e+01 1.942895725369999868e-02
1.525800000000000090e+01 1.950658857820000008e-02
1.526400000000000112e+01 1.959070190790000027e-02
1.527000000000000135e+01 1.967306621370000161e-02
1.527600000000000158e+01 1.975061185660000052e-02
1.528200000000000003e+01 1.982547529040000131e-02
1.528800000000000026e+01 1.990284025669999957e-02
1.529400000000000048e+01 1.998677663510000160e-02
1.530000000000000071e+01 2.006794698540000088e-02
1.530600000000000094e+01 2.014503069219999998e-02
1.531200000000000117e+01 2.022281289099999921e-02
1.531800000000000139e+01 2.031017839910000122e-02
1.532400000000000162e+01 2.040500007570000135e-02
1.533000000000000007e+01 2.050032839180000038e-02
1.533600000000000030e+01 2.059865370389999881e-02
1.534200000000000053e+01 2.069896459579999987e-02
1.534800000000000075e+01 2.079579047860000141e-02
1.535400000000000098e+01 2.088637091220000089e-02
1.536000000000000121e+01 2.097103744750000026e-02
1.536600000000000144e+01 2.106133848429999830e-02
1.537200000000000166e+01 2.115552872419999841e-02
1.537800000000000011e+01 2.125575020910000154e-02
1.538400000000000034e+01 2.134791389109999896e-02
1.539000000000000057e+01 2.144008874890000055e-02
1.539600000000000080e+01 2.153078652919999947e-02
1.540200000000000102e+01 2.162548899649999884e-02
1.540800000000000125e+01 2.173227444290000074e-02
1.541400000000000148e+01 2.185343578460000047e-02
1.542000000000000171e+01 2.197915874419999888e-02
1.542600000000000016e+01 2.210407145320000127e-02
1.543200000000000038e+01 2.222549356520000033e-02
1.543800000000000061e+01 2.233964391050000109e-02
1.544400000000000084e+01 2.244211919610000078e-02
1.545000000000000107e+01 2.253928221760000128e-02
1.545600000000000129e+01 2.263032086190000167e-02
1.546200000000000152e+01 2.272653393449999837e-02
1.546800000000000175e+01 2.283461205659999965e-02
1.547400000000000020e+01 2.294739522039999924e-02
1.548000000000000043e+01 2.307286672290000118e-02
1.548600000000000065e+01 2.321329154069999914e-02
1.549200000000000088e+01 2.336047403509999842e-02
1.549800000000000111e+01 2.350083738569999983e-02
1.550400000000000134e+01 2.363749220969999995e-02
1.551000000000000156e+01 2.377217635510000052e-02
1.551600000000000001e+01 2.390608564020000118e-02
1.552200000000000024e+01 2.403610199690000074e-02
1.552800000000000047e+01 2.416516654189999891e-02
1.553400000000000070e+01 2.429039776330000136e-02
1.554000000000000092e+01 2.441334538160000109e-02
1.554600000000000115e+01 2.452476136389999950e-02
1.555200000000000138e+01 2.462128363550000060e-02
1.555800000000000161e+01 2.470277808610000028e-02
1.556400000000000006e+01 2.477711997929999896e-02
1.557000000000000028e+01 2.484586089850000096e-02
1.557600000000000051e+01 2.489740215240000137e-02
1.558200000000000074e+01 2.493920363490000069e-02
1.558800000000000097e+01 2.498462982480000039e-02
1.559400000000000119e+01 2.503731288019999876e-02
1.560000000000000142e+01 2.509557083250000056e-02
1.560600000000000165e+01 2.515797130759999875e-02
1.561200000000000010e+01 2.521841414269999915e-02
1.561800000000000033e+01 2.526990137990000121e-02
1.562400000000000055e+01 2.531550638380000023e-02
1.563000000000000078e+01 2.536116167899999871e-02
1.563600000000000101e+01 2.541757002469999943e-02
1.564200000000000124e+01 2.548501081760000050e-02
1.564800000000000146e+01 2.556517720220000123e-02
1.565400000000000169e+01 2.565257065000000128e-02
1.566000000000000014e+01 2.574709430340000119e-02
1.566600000000000037e+01 2.584910579029999975e-02
1.567200000000000060e+01 2.595755830410000076e-02
1.567800000000000082e+01 2.607113868000000140e-02
1.568400000000000105e+01 2.618635259569999929e-02
1.569000000000000128e+01 2.629542909559999878e-02
1.569600000000000151e+01 2.640292607249999923e-02
1.570200000000000173e+01 2.650631219150000051e-02
1.570800000000000018e+01 2.661014907060000115e-02
1.571400000000000041e+01 2.672033756969999924e-02
1.572000000000000064e+01 2.684260532260000082e-02
1.572600000000000087e+01 2.697088755670000101e-02
1.573200000000000109e+01 2.708893828090000108e-02
1.573800000000000132e+01 2.719866484399999923e-02
1.574400000000000155e+01 2.731123939160000000e-02
1.575000000000000178e+01 2.742349170150000168e-02
1.575600000000000023e+01 2.753643505279999848e-02
1.576200000000000045e+01 2.765331417320000124e-02
1.576800000000000068e+01 2.777709811930000050e-02
1.577400000000000091e+01 2.791047841310000110e-02
1.578000000000000114e+01 2.804603055119999841e-02
1.578600000000000136e+01 2.817155979570000121e-02
1.579200000000000159e+01 2.828211709859999867e-02
1.579800000000000004e+01 2.837093174460000172e-02
1.580400000000000027e+01 2.844247780739999829e-02
1.581000000000000050e+01 2.850516326730000161e-02
1.581600000000000072e+01 2.857841737570000068e-02
1.582200000000000095e+01 2.866036631169999876e-02
1.582800000000000118e+01 2.873967215420000082e-02
1.583400000000000141e+01 2.882279455660000100e-02
1.584000000000000163e+01 2.891565859319999987e-02
1.584600000000000009e+01 2.901009842749999873e-02
1.585200000000000031e+01 2.910784073169999861e-02
1.585800000000000054e+01 2.920346148310000098e-02
1.586400000000000077e+01 2.928970567880000153e-02
1.587000000000000099e+01 2.935181744399999876e-02
1.587600000000000122e+01 2.939691953360000151e-02
1.588200000000000145e+01 2.943137101830000171e-02
1.588800000000000168e+01 2.945904619989999848e-02
1.589400000000000013e+01 2.947754412889999967e-02
1.590000000000000036e+01 2.949352934959999922e-02
1.590600000000000058e+01 2.950243279340000052e-02
1.591200000000000081e+01 2.949927374719999926e-02
1.591800000000000104e+01 2.948500774799999932e-02
1.592400000000000126e+01 2.946036122739999902e-02
1.593000000000000149e+01 2.943481318650000012e-02
1.593600000000000172e+01 2.940912172200000133e-02
1.594200000000000017e+01 2.938454970719999934e-02
1.594800000000000040e+01 2.936140820379999974e-02
1.595400000000000063e+01 2.934169024229999964e-02
1.596000000000000085e+01 2.931867353620000102e-02
1.596600000000000108e+01 2.928779087960000152e-02
1.597200000000000131e+01 2.925609797239999907e-02
1.597800000000000153e+01 2.922891266640000041e-02
1.598400000000000176e+01 2.919790893789999883e-02
1.599000000000000021e+01 2.917085401710000150e-02
1.599600000000000044e+01 2.914051897820000084e-02
1.600200000000000244e+01 2.911156602200000096e-02
1.600800000000000267e+01 2.908757701520000086e-02
1.601399999999999935e+01 2.907638810579999886e-02
1.601999999999999957e+01 2.906871773299999837e-02
1.602599999999999980e+01 2.905816771090000139e-02
1.603200000000000003e+01 2.903945557770000116e-02
1.603800000000000026e+01 2.900849096480000167e-02
1.604400000000000048e+01 2.897236868739999985e-02
1.605000000000000071e+01 2.892753668129999928e-02
1.605600000000000094e+01 2.886692434549999881e-02
1.606200000000000117e+01 2.879191003740000018e-02
1.606800000000000139e+01 2.871557138860000163e-02
1.607400000000000162e+01 2.863693423570000049e-02
1.608000000000000185e+01 2.856166288260000158e-02
1.608600000000000207e+01 2.849435061220000065e-02
1.609200000000000230e+01 2.843559533359999933e-02
1.609800000000000253e+01 2.837788313629999865e-02
1.610399999999999920e+01 2.832443453369999989e-02
1.610999999999999943e+01 2.827803604299999884e-02
1.611599999999999966e+01 2.823176234959999878e-02
1.612199999999999989e+01 2.817378938199999877e-02
1.612800000000000011e+01 2.811973728240000150e-02
1.613400000000000034e+01 2.806970849629999987e-02
1.614000000000000057e+01 2.801390737300000003e-02
1.614600000000000080e+01 2.795034646989999830e-02
1.615200000000000102e+01 2.788363955910000067e-02
1.615800000000000125e+01 2.781684324150000137e-02
1.616400000000000148e+01 2.775336615740000082e-02
1.617000000000000171e+01 2.769010327759999918e-02
1.617600000000000193e+01 2.762375399470000034e-02
1.618200000000000216e+01 2.754568122329999896e-02
1.618800000000000239e+01 2.746488526459999954e-02
1.619400000000000261e+01 2.738522924480000023e-02
1.619999999999999929e+01 2.731004357340000022e-02
1.620599999999999952e+01 2.723406441509999831e-02
1.621199999999999974e+01 2.715413086119999875e-02
1.621799999999999997e+01 2.706938236949999951e-02
1.622400000000000020e+01 2.698675915600000016e-02
1.623000000000000043e+01 2.689682319759999912e-02
1.623600000000000065e+01 2.679736353460000081e-02
1.624200000000000088e+01 2.669239975509999849e-02
1.624800000000000111e+01 2.658077701929999898e-02
1.625400000000000134e+01 2.646038308740000095e-02
1.626000000000000156e+01 2.633208036420000078e-02
1.626600000000000179e+01 2.619472332300000136e-02
1.627200000000000202e+01 2.605272643269999910e-02
1.627800000000000225e+01 2.590918168429999849e-02
1.628400000000000247e+01 2.576141431929999948e-02
1.629000000000000270e+01 2.560947835450000029e-02
1.629599999999999937e+01 2.545899897810000034e-02
1.630199999999999960e+01 2.531018480660000153e-02
1.630799999999999983e+01 2.517771348360000119e-02
1.631400000000000006e+01 2.505093626680000157e-02
1.632000000000000028e+01 2.492203749720000097e-02
1.632600000000000051e+01 2.478484064339999890e-02
1.633200000000000074e+01 2.464449778200000080e-02
1.633800000000000097e+01 2.450148947539999844e-02
1.634400000000000119e+01 2.435258030890000147e-02
1.635000000000000142e+01 2.419370226560000128e-02
1.635600000000000165e+01 2.402210421860000167e-02
1.636200000000000188e+01 2.383187226949999918e-02
1.636800000000000210e+01 2.362067438659999977e-02
1.637400000000000233e+01 2.338743209839999962e-02
1.638000000000000256e+01 2.315135858950000125e-02
1.638599999999999923e+01 2.291903458540000063e-02
1.639199999999999946e+01 2.268365398049999870e-02
1.639799999999999969e+01 2.245604433119999938e-02
1.640399999999999991e+01 2.223082445559999842e-02
1.641000000000000014e+01 2.200329303739999992e-02
1.641600000000000037e+01 2.178379893300000023e-02
1.642200000000000060e+01 2.157660759989999885e-02
1.642800000000000082e+01 2.137798443440000126e-02
1.643400000000000105e+01 2.117993310090000164e-02
1.644000000000000128e+01 2.098608203229999913e-02
1.644600000000000151e+01 2.079552784560000089e-02
1.645200000000000173e+01 2.060702815649999992e-02
1.645800000000000196e+01 2.041913196440000092e-02
1.646400000000000219e+01 2.024137228730000029e-02
1.647000000000000242e+01 2.006885595620000115e-02
1.647600000000000264e+01 1.990099810060000016e-02
1.648199999999999932e+01 1.972734369339999849e-02
1.648799999999999955e+01 1.954828947780000090e-02
1.649399999999999977e+01 1.936740241939999968e-02
1.650000000000000000e+01 1.918328180909999875e-02
1.650600000000000023e+01 1.899772323670000096e-02
1.651200000000000045e+01 1.880316250030000108e-02
1.651800000000000068e+01 1.859731972219999876e-02
1.652400000000000091e+01 1.837572455410000152e-02
1.653000000000000114e+01 1.815270632510000010e-02
1.653600000000000136e+01 1.793529652060000049e-02
1.654200000000000159e+01 1.772893033919999833e-02
1.654800000000000182e+01 1.753507368269999894e-02
1.655400000000000205e+01 1.735918223860000165e-02
1.656000000000000227e+01 1.718903519210000091e-02
1.656600000000000250e+01 1.702727191150000055e-02
1.657199999999999918e+01 1.687298342590000041e-02
1.657799999999999940e+01 1.672709919510000087e-02
1.658399999999999963e+01 1.658640243109999954e-02
1.658999999999999986e+01 1.644480787219999851e-02
1.659600000000000009e+01 1.629982516170000104e-02
1.660200000000000031e+01 1.616086810829999929e-02
1.660800000000000054e+01 1.603090576830000155e-02
1.661400000000000077e+01 1.590802147979999970e-02
1.662000000000000099e+01 1.578831672669999894e-02
1.662600000000000122e+01 1.568047888580000049e-02
1.663200000000000145e+01 1.558725442740000085e-02
1.663800000000000168e+01 1.550467405469999928e-02
1.664400000000000190e+01 1.543431635949999922e-02
1.665000000000000213e+01 1.537425443529999956e-02
1.665600000000000236e+01 1.532056741419999916e-02
1.666200000000000259e+01 1.526157185440000022e-02
1.666799999999999926e+01 1.519334595649999946e-02
1.667399999999999949e+01 1.511467713859999951e-02
1.667999999999999972e+01 1.502641383559999953e-02
1.668599999999999994e+01 1.493393070999999954e-02
1.669200000000000017e+01 1.482687983660000049e-02
1.669800000000000040e+01 1.471099071200000080e-02
1.670400000000000063e+01 1.459639891980000007e-02
1.671000000000000085e+01 1.448155380789999981e-02
1.671600000000000108e+01 1.437467336649999976e-02
1.672200000000000131e+01 1.427291426809999993e-02
1.672800000000000153e+01 1.418107375500000066e-02
1.673400000000000176e+01 1.409100648019999923e-02
1.674000000000000199e+01 1.399662718179999973e-02
1.674600000000000222e+01 1.389396935699999981e-02
1.675200000000000244e+01 1.377847325060000024e-02
1.675800000000000267e+01 1.365539710970000049e-02
1.676399999999999935e+01 1.352191995830000042e-02
1.676999999999999957e+01 1.337928138669999996e-02
1.677599999999999980e+01 1.322617847469999969e-02
1.678200000000000003e+01 1.306468248369999953e-02
1.678800000000000026e+01 1.290059182789999974e-02
1.679400000000000048e+01 1.273446902630000037e-02
1.680000000000000071e+01 1.256693713369999924e-02
1.680600000000000094e+01 1.239441987129999943e-02
1.681200000000000117e+01 1.222106814379999955e-02
1.681800000000000139e+01 1.204813271759999985e-02
1.682400000000000162e+01 1.187407784160000000e-02
1.683000000000000185e+01 1.169180031869999914e-02
1.683600000000000207e+01 1.150376815350000019e-02
1.684200000000000230e+01 1.130807772280000012e-02
1.684800000000000253e+01 1.110375300050000028e-02
1.685399999999999920e+01 1.089269295330000040e-02
1.685999999999999943e+01 1.068567950279999956e-02
1.686599999999999966e+01 1.048616506159999982e-02
1.687199999999999989e+01 1.029716338959999963e-02
1.687800000000000011e+01 1.012202911080000052e-02
1.688400000000000034e+01 9.958624839780000002e-03
1.689000000000000057e+01 9.800683706999999481e-03
1.689600000000000080e+01 9.638328105210000260e-03
1.690200000000000102e+01 9.477254003289999409e-03
1.690800000000000125e+01 9.321978315709999671e-03
1.691400000000000148e+01 9.161291643979999760e-03
1.692000000000000171e+01 8.983898907900000549e-03
1.692600000000000193e+01 8.794983848930000223e-03
1.693200000000000216e+01 8.605836890639999640e-03
1.693800000000000239e+01 8.418605662880000035e-03
1.694400000000000261e+01 8.226873353119999385e-03
1.694999999999999929e+01 8.040627464650000611e-03
1.695599999999999952e+01 7.862074300649999833e-03
1.696199999999999974e+01 7.677263114599999771e-03
1.696799999999999997e+01 7.480640430000000222e-03
1.697400000000000020e+01 7.278043311089999780e-03
1.698000000000000043e+01 7.081779651340000016e-03
1.698600000000000065e+01 6.900683045390000256e-03
1.699200000000000088e+01 6.736526265739999943e-03
1.699800000000000111e+01 6.582754664120000002e-03
1.700400000000000134e+01 6.432791706170000283e-03
1.701000000000000156e+01 6.287004332989999840e-03
1.701600000000000179e+01 6.153941620139999694e-03
1.702200000000000202e+01 6.033837795259999574e-03
1.702800000000000225e+01 5.920794326810000126e-03
1.703400000000000247e+01 5.817594937979999811e-03
1.704000000000000270e+01 5.717311985790000071e-03
1.704599999999999937e+01 5.613003391770000211e-03
1.705199999999999960e+01 5.503910593689999818e-03
1.705799999999999983e+01 5.390720907600000250e-03
1.706400000000000006e+01 5.275398027149999849e-03
1.707000000000000028e+01 5.157649517060000112e-03
1.707600000000000051e+01 5.040133837610000049e-03
1.708200000000000074e+01 4.929329734299999800e-03
1.708800000000000097e+01 4.819564521309999648e-03
1.709400000000000119e+01 4.710352513940000048e-03
1.710000000000000142e+01 4.602127242830000159e-03
1.710600000000000165e+01 4.495267756280000269e-03
1.711200000000000188e+01 4.386532120409999957e-03
1.711800000000000210e+01 4.276758991180000351e-03
1.712400000000000233e+01 4.160079173740000372e-03
1.713000000000000256e+01 4.043714609000000071e-03
1.713599999999999923e+01 3.917121794069999829e-03
1.714199999999999946e+01 3.786238143220000026e-03
1.714799999999999969e+01 3.644468728450000073e-03
1.715399999999999991e+01 3.495295066390000094e-03
1.716000000000000014e+01 3.345808712770000169e-03
1.716600000000000037e+01 3.204208333049999961e-03
1.717200000000000060e+01 3.074320033189999971e-03
1.717800000000000082e+01 2.944379346450000205e-03
1.718400000000000105e+01 2.810374600809999873e-03
1.719000000000000128e+01 2.677351003510000139e-03
1.719600000000000151e+01 2.556765219200000071e-03
1.720200000000000173e+01 2.457562135529999924e-03
1.720800000000000196e+01 2.367496024819999972e-03
1.721400000000000219e+01 2.265652408819999932e-03
1.722000000000000242e+01 2.135912189259999826e-03
1.722600000000000264e+01 1.980203203859999886e-03
1.723199999999999932e+01 1.810470828789999959e-03
1.723799999999999955e+01 1.633821288120000008e-03
1.724399999999999977e+01 1.452302793039999922e-03
1.725000000000000000e+01 1.258901203979999979e-03
1.725600000000000023e+01 1.060876064000000054e-03
1.726200000000000045e+01 8.650005911480000090e-04
1.726800000000000068e+01 6.697649369019999851e-04
1.727400000000000091e+01 4.724689933940000113e-04
1.728000000000000114e+01 2.709726395550000172e-04
1.728600000000000136e+01 6.127767846920000061e-05
1.729200000000000159e+01 -1.586733269510000094e-04
1.729800000000000182e+01 -3.837173862850000255e-04
1.730400000000000205e+01 -6.100711761970000315e-04
1.731000000000000227e+01 -8.362217340620000435e-04
1.731600000000000250e+01 -1.055546104910000046e-03
1.732200000000000273e+01 -1.272036344740000045e-03
1.732799999999999940e+01 -1.479594386179999962e-03
1.733399999999999963e+01 -1.677745371130000013e-03
1.733999999999999986e+01 -1.867356942969999965e-03
1.734600000000000009e+01 -2.060869010170000154e-03
1.735200000000000031e+01 -2.259708708150000040e-03
1.735800000000000054e+01 -2.463256008920000194e-03
1.736400000000000077e+01 -2.671862021090000081e-03
1.737000000000000099e+01 -2.877815626560000211e-03
1.737600000000000122e+01 -3.077484434470000030e-03
1.738200000000000145e+01 -3.273366251959999949e-03
1.738800000000000168e+01 -3.469723276789999852e-03
1.739400000000000190e+01 -3.667182289060000062e-03
1.740000000000000213e+01 -3.860502270980000188e-03
1.740600000000000236e+01 -4.055092576889999904e-03
1.741200000000000259e+01 -4.242980387059999865e-03
1.741799999999999926e+01 -4.422069527210000309e-03
1.742399999999999949e+01 -4.594577476380000414e-03
1.742999999999999972e+01 -4.766823723910000414e-03
1.743599999999999994e+01 -4.934600088750000328e-03
1.744200000000000017e+01 -5.088337231430000232e-03
1.744800000000000040e+01 -5.220156162980000257e-03
1.745400000000000063e+01 -5.337037146089999677e-03
1.746000000000000085e+01 -5.451557226479999789e-03
1.746600000000000108e+01 -5.565547384319999985e-03
1.747200000000000131e+01 -5.678887944669999861e-03
1.747800000000000153e+01 -5.800893995909999976e-03
1.748400000000000176e+01 -5.927219986919999781e-03
1.749000000000000199e+01 -6.056963466109999833e-03
1.749600000000000222e+01 -6.187606137249999569e-03
1.750200000000000244e+01 -6.320022977889999671e-03
1.750800000000000267e+01 -6.451507564630000295e-03
1.751399999999999935e+01 -6.581421010200000192e-03
1.751999999999999957e+01 -6.711810361589999607e-03
1.752599999999999980e+01 -6.837408989670000145e-03
1.753200000000000003e+01 -6.958317011590000115e-03
1.753800000000000026e+01 -7.073284592479999952e-03
1.754400000000000048e+01 -7.178386673330000405e-03
1.755000000000000071e+01 -7.279265671969999650e-03
1.755600000000000094e+01 -7.376129273329999625e-03
1.756200000000000117e+01 -7.463769055900000213e-03
1.756800000000000139e+01 -7.547385990620000297e-03
1.757400000000000162e+01 -7.627392653379999610e-03
1.758000000000000185e+01 -7.710684090850000033e-03
1.758600000000000207e+01 -7.790537551050000058e-03
1.759200000000000230e+01 -7.865024730559999622e-03
1.759800000000000253e+01 -7.930234074590000390e-03
1.760400000000000276e+01 -7.993544451889999375e-03
1.760999999999999943e+01 -8.060928434129999501e-03
1.761599999999999966e+01 -8.133796975019999195e-03
1.762199999999999989e+01 -8.207647129890000004e-03
1.762800000000000011e+01 -8.281160145999999500e-03
1.763400000000000034e+01 -8.346273563799999282e-03
1.764000000000000057e+01 -8.409860543910000277e-03
1.764600000000000080e+01 -8.477551862599999946e-03
1.765200000000000102e+01 -8.551966398949999160e-03
1.765800000000000125e+01 -8.635030128060000240e-03
1.766400000000000148e+01 -8.721991442140000078e-03
1.767000000000000171e+01 -8.813264779750000152e-03
1.767600000000000193e+01 -8.912456221879999640e-03
1.768200000000000216e+01 -9.011641144749999235e-03
1.768800000000000239e+01 -9.103721939029999974e-03
1.769400000000000261e+01 -9.189591743050000427e-03
1.769999999999999929e+01 -9.278317913409999881e-03
1.770599999999999952e+01 -9.376440197229999468e-03
1.771199999999999974e+01 -9.486056864260000027e-03
1.771799999999999997e+01 -9.599626064299999345e-03
1.772400000000000020e+01 -9.709848091009999974e-03
1.773000000000000043e+01 -9.810889139770000850e-03
1.773600000000000065e+01 -9.904438629750000195e-03
1.774200000000000088e+01 -9.993812069299999254e-03
1.774800000000000111e+01 -1.007614936679999962e-02
1.775400000000000134e+01 -1.014913618560000022e-02
1.776000000000000156e+01 -1.020676363260000080e-02
1.776600000000000179e+01 -1.025703456249999965e-02
1.777200000000000202e+01 -1.030370499940000059e-02
1.777800000000000225e+01 -1.035335287449999989e-02
1.778400000000000247e+01 -1.040612254289999955e-02
1.779000000000000270e+01 -1.045847963539999967e-02
1.779599999999999937e+01 -1.050702854990000039e-02
1.780199999999999960e+01 -1.055595651270000053e-02
1.780799999999999983e+01 -1.060342323040000014e-02
1.781400000000000006e+01 -1.064836885779999950e-02
1.782000000000000028e+01 -1.068264245989999917e-02
1.782600000000000051e+01 -1.070076413449999944e-02
1.783200000000000074e+01 -1.071024592969999946e-02
1.783800000000000097e+01 -1.071225292979999938e-02
1.784400000000000119e+01 -1.070609223100000076e-02
1.785000000000000142e+01 -1.069678366179999986e-02
1.785600000000000165e+01 -1.069048326460000052e-02
1.786200000000000188e+01 -1.068704854700000019e-02
1.786800000000000210e+01 -1.068184338510000039e-02
1.787400000000000233e+01 -1.067784801129999933e-02
1.788000000000000256e+01 -1.066764164720000047e-02
1.788600000000000279e+01 -1.064859237519999967e-02
1.789199999999999946e+01 -1.062305085359999991e-02
1.789799999999999969e+01 -1.059083268049999978e-02
1.790399999999999991e+01 -1.054275501520000012e-02
1.791000000000000014e+01 -1.047484949230000073e-02
1.791600000000000037e+01 -1.039310265330000045e-02
1.792200000000000060e+01 -1.031016837810000072e-02
1.792800000000000082e+01 -1.022556051609999940e-02
1.793400000000000105e+01 -1.014303695409999977e-02
1.794000000000000128e+01 -1.006617769599999976e-02
1.794600000000000151e+01 -9.988931939009999469e-03
1.795200000000000173e+01 -9.916360490019999335e-03
1.795800000000000196e+01 -9.846683591600000063e-03
1.796400000000000219e+01 -9.784071706240000596e-03
1.797000000000000242e+01 -9.724752046169999817e-03
1.797600000000000264e+01 -9.667611680920000505e-03
1.798199999999999932e+01 -9.605854749680000845e-03
1.798799999999999955e+01 -9.543596766890000832e-03
1.799399999999999977e+01 -9.484013542529999563e-03
1.800000000000000000e+01 -9.430269710720000018e-03
1.800600000000000023e+01 -9.375365450979999959e-03
1.801200000000000045e+01 -9.320026263589999138e-03
1.801800000000000068e+01 -9.269606322049999195e-03
1.802400000000000091e+01 -9.233608841900000155e-03
1.803000000000000114e+01 -9.204718284309999776e-03
1.803600000000000136e+01 -9.177257306869999326e-03
1.804200000000000159e+01 -9.144073352220000520e-03
1.804800000000000182e+01 -9.110572747890000739e-03
1.805400000000000205e+01 -9.081812575460000703e-03
1.806000000000000227e+01 -9.050000458959999231e-03
1.806600000000000250e+01 -9.017072618010000054e-03
1.807200000000000273e+01 -8.980783633890000381e-03
1.807799999999999940e+01 -8.944088593129999321e-03
1.808399999999999963e+01 -8.900527842339999926e-03
1.808999999999999986e+01 -8.854354731740000234e-03
1.809600000000000009e+01 -8.806371130050000620e-03
1.810200000000000031e+01 -8.764308877289999494e-03
1.810800000000000054e+01 -8.732511661950000115e-03
1.811400000000000077e+01 -8.706660009920000332e-03
1.812000000000000099e+01 -8.684863336379999507e-03
1.812600000000000122e+01 -8.657779544590000695e-03
1.813200000000000145e+01 -8.628910407420000567e-03
1.813800000000000168e+01 -8.595708757639999864e-03
1.814400000000000190e+01 -8.561790920789999482e-03
1.815000000000000213e+01 -8.528019301590000767e-03
1.815600000000000236e+01 -8.499336428939999535e-03
1.816200000000000259e+01 -8.482383564109999621e-03
1.816799999999999926e+01 -8.471676148469999348e-03
1.817399999999999949e+01 -8.463443256909999532e-03
1.817999999999999972e+01 -8.463521488010000357e-03
1.818599999999999994e+01 -8.472426794470000119e-03
1.819200000000000017e+01 -8.485452271999999879e-03
1.819800000000000040e+01 -8.504607714710000349e-03
1.820400000000000063e+01 -8.528231643140000290e-03
1.821000000000000085e+01 -8.555614389479999915e-03
1.821600000000000108e+01 -8.580862544479999146e-03
1.822200000000000131e+01 -8.589914999900000181e-03
1.822800000000000153e+01 -8.588097989559999312e-03
1.823400000000000176e+01 -8.584836497899999211e-03
1.824000000000000199e+01 -8.581862784919999654e-03
1.824600000000000222e+01 -8.579790592190000495e-03
1.825200000000000244e+01 -8.573472499850000317e-03
1.825800000000000267e+01 -8.562687784429999505e-03
1.826399999999999935e+01 -8.554229512809999325e-03
1.826999999999999957e+01 -8.562409318980000392e-03
1.827599999999999980e+01 -8.586302399640000430e-03
1.828200000000000003e+01 -8.622706867749999407e-03
1.828800000000000026e+01 -8.664770051839999765e-03
1.829400000000000048e+01 -8.702231571080000505e-03
1.830000000000000071e+01 -8.736204355960000209e-03
1.830600000000000094e+01 -8.761305361989999221e-03
1.831200000000000117e+01 -8.780976757410000402e-03
1.831800000000000139e+01 -8.797837421299999419e-03
1.832400000000000162e+01 -8.816542103889999163e-03
1.833000000000000185e+01 -8.828236721460000838e-03
1.833600000000000207e+01 -8.831640705470000102e-03
1.834200000000000230e+01 -8.823544718330000522e-03
1.834800000000000253e+01 -8.810286410149999539e-03
1.835400000000000276e+01 -8.795146830379999350e-03
1.835999999999999943e+01 -8.773013018070000002e-03
1.836599999999999966e+01 -8.743838407099999849e-03
1.837199999999999989e+01 -8.708394132550000000e-03
1.837800000000000011e+01 -8.664616383609999653e-03
1.838400000000000034e+01 -8.627119474110000324e-03
1.839000000000000057e+01 -8.590576238929999858e-03
1.839600000000000080e+01 -8.554619736970000068e-03
1.840200000000000102e+01 -8.516632020470000369e-03
1.840800000000000125e+01 -8.477326482530000637e-03
1.841400000000000148e+01 -8.435530588029999804e-03
1.842000000000000171e+01 -8.384559303520000562e-03
1.842600000000000193e+01 -8.318066596980000851e-03
1.843200000000000216e+01 -8.234997279940000844e-03
1.843800000000000239e+01 -8.141068741679999970e-03
1.844400000000000261e+01 -8.042275905609999956e-03
1.844999999999999929e+01 -7.948549464339999676e-03
1.845599999999999952e+01 -7.865338586270000792e-03
1.846199999999999974e+01 -7.785771042109999873e-03
1.846799999999999997e+01 -7.710563484580000397e-03
1.847400000000000020e+01 -7.630865555260000002e-03
1.848000000000000043e+01 -7.550747599450000069e-03
1.848600000000000065e+01 -7.469275034960000219e-03
1.849200000000000088e+01 -7.389036007230000321e-03
1.849800000000000111e+01 -7.311290595679999921e-03
1.850400000000000134e+01 -7.240553386509999620e-03
1.851000000000000156e+01 -7.168510928749999983e-03
1.851600000000000179e+01 -7.089053280650000309e-03
1.852200000000000202e+01 -7.000338286160000256e-03
1.852800000000000225e+01 -6.905431859200000279e-03
1.853400000000000247e+01 -6.809384562079999655e-03
1.854000000000000270e+01 -6.703572813420000283e-03
1.854599999999999937e+01 -6.594502832739999702e-03
1.855199999999999960e+01 -6.484114099289999857e-03
1.855799999999999983e+01 -6.377170328050000073e-03
1.856400000000000006e+01 -6.281659938400000268e-03
1.857000000000000028e+01 -6.205697543919999788e-03
1.857600000000000051e+01 -6.141358520840000008e-03
1.858200000000000074e+01 -6.071664392949999850e-03
1.858800000000000097e+01 -5.987318232659999927e-03
1.859400000000000119e+01 -5.888583138589999905e-03
1.860000000000000142e+01 -5.786283873019999746e-03
1.860600000000000165e+01 -5.681870970879999982e-03
1.861200000000000188e+01 -5.585460457950000394e-03
1.861800000000000210e+01 -5.490327253939999812e-03
1.862400000000000233e+01 -5.397017113860000034e-03
1.863000000000000256e+01 -5.300451535729999719e-03
1.863600000000000279e+01 -5.205623805520000029e-03
1.864199999999999946e+01 -5.106383934620000245e-03
1.864799999999999969e+01 -5.008691456170000222e-03
1.865399999999999991e+01 -4.915791098030000000e-03
1.866000000000000014e+01 -4.836520180110000233e-03
1.866600000000000037e+01 -4.772154614329999871e-03
1.867200000000000060e+01 -4.725919570770000140e-03
1.867800000000000082e+01 -4.682617262009999663e-03
1.868400000000000105e+01 -4.630709532649999842e-03
1.869000000000000128e+01 -4.569180775429999668e-03
1.869600000000000151e+01 -4.508276470009999967e-03
1.870200000000000173e+01 -4.452058579770000295e-03
1.870800000000000196e+01 -4.398451652380000118e-03
1.871400000000000219e+01 -4.339224658910000379e-03
1.872000000000000242e+01 -4.273296799510000084e-03
1.872600000000000264e+01 -4.204452503470000081e-03
1.873199999999999932e+01 -4.141573328520000222e-03
1.873799999999999955e+01 -4.088133573530000273e-03
1.874399999999999977e+01 -4.037843551489999662e-03
1.875000000000000000e+01 -3.990150056779999573e-03
1.875600000000000023e+01 -3.947612363850000125e-03
1.876200000000000045e+01 -3.911585547029999832e-03
1.876800000000000068e+01 -3.867200808600000216e-03
1.877400000000000091e+01 -3.812360344450000087e-03
1.878000000000000114e+01 -3.748495131729999864e-03
1.878600000000000136e+01 -3.680792637169999926e-03
1.879200000000000159e+01 -3.604052588339999932e-03
1.879800000000000182e+01 -3.513822332019999814e-03
1.880400000000000205e+01 -3.423239570109999803e-03
1.881000000000000227e+01 -3.342545591290000187e-03
1.881600000000000250e+01 -3.268803469840000052e-03
1.882200000000000273e+01 -3.193373559039999841e-03
1.882799999999999940e+01 -3.115926636380000111e-03
1.883399999999999963e+01 -3.043065546079999975e-03
1.883999999999999986e+01 -2.977540949360000209e-03
1.884600000000000009e+01 -2.917204517869999986e-03
1.885200000000000031e+01 -2.850880846380000021e-03
1.885800000000000054e+01 -2.783410251139999906e-03
1.886400000000000077e+01 -2.718871459359999999e-03
1.887000000000000099e+01 -2.662712242449999985e-03
1.887600000000000122e+01 -2.615055534990000027e-03
1.888200000000000145e+01 -2.576344879340000064e-03
1.888800000000000168e+01 -2.540174638849999889e-03
1.889400000000000190e+01 -2.516172826290000077e-03
1.890000000000000213e+01 -2.498773159460000032e-03
1.890600000000000236e+01 -2.490965882319999981e-03
1.891200000000000259e+01 -2.497653942559999955e-03
1.891800000000000281e+01 -2.524691168219999910e-03
1.892399999999999949e+01 -2.570853568609999910e-03
1.892999999999999972e+01 -2.628363436089999929e-03
1.893599999999999994e+01 -2.690319437530000121e-03
1.894200000000000017e+01 -2.751254243779999945e-03
1.894800000000000040e+01 -2.806699601929999940e-03
1.895400000000000063e+01 -2.854543970899999904e-03
1.896000000000000085e+01 -2.897754311559999803e-03
1.896600000000000108e+01 -2.939254278319999945e-03
1.897200000000000131e+01 -2.986941486600000212e-03
1.897800000000000153e+01 -3.034864086659999887e-03
1.898400000000000176e+01 -3.086940152569999860e-03
1.899000000000000199e+01 -3.141638822849999926e-03
1.899600000000000222e+01 -3.195062978190000170e-03
1.900200000000000244e+01 -3.242290345950000086e-03
1.900800000000000267e+01 -3.291880711910000201e-03
1.901399999999999935e+01 -3.351586405190000190e-03
1.901999999999999957e+01 -3.423860762270000083e-03
1.902599999999999980e+01 -3.497217316180000098e-03
1.903200000000000003e+01 -3.565812483429999825e-03
1.903800000000000026e+01 -3.634059103209999822e-03
1.904400000000000048e+01 -3.702615387740000076e-03
1.905000000000000071e+01 -3.769511589780000140e-03
1.905600000000000094e+01 -3.836004296319999850e-03
1.906200000000000117e+01 -3.908601589500000292e-03
1.906800000000000139e+01 -3.984025213870000248e-03
1.907400000000000162e+01 -4.064387641850000267e-03
1.908000000000000185e+01 -4.145839717240000152e-03
1.908600000000000207e+01 -4.240319132800000369e-03
1.909200000000000230e+01 -4.340832121669999794e-03
1.909800000000000253e+01 -4.449458792809999827e-03
1.910400000000000276e+01 -4.573394544420000124e-03
1.910999999999999943e+01 -4.714761860670000151e-03
1.911599999999999966e+01 -4.874236416070000175e-03
1.912199999999999989e+01 -5.054167471829999585e-03
1.912800000000000011e+01 -5.242517683659999629e-03
1.913400000000000034e+01 -5.423293448979999917e-03
1.914000000000000057e+01 -5.595083814109999727e-03
1.914600000000000080e+01 -5.763746332380000406e-03
1.915200000000000102e+01 -5.928710103029999692e-03
1.915800000000000125e+01 -6.089596543460000164e-03
1.916400000000000148e+01 -6.251221057030000028e-03
1.917000000000000171e+01 -6.414860952650000211e-03
1.917600000000000193e+01 -6.587675772609999716e-03
1.918200000000000216e+01 -6.771692074839999811e-03
1.918800000000000239e+01 -6.962825544180000284e-03
1.919400000000000261e+01 -7.160071283580000251e-03
1.920000000000000284e+01 -7.361536845559999744e-03
1.920599999999999952e+01 -7.559844292700000114e-03
1.921199999999999974e+01 -7.760034408419999932e-03
1.921799999999999997e+01 -7.959253154700000540e-03
1.922400000000000020e+01 -8.155173622069999614e-03
1.923000000000000043e+01 -8.335906080900000806e-03
1.923600000000000065e+01 -8.502000011499999746e-03
1.924200000000000088e+01 -8.658781647680000720e-03
1.924800000000000111e+01 -8.790441788729999248e-03
1.925400000000000134e+01 -8.899424225089999987e-03
1.926000000000000156e+01 -8.992663584649999986e-03
1.926600000000000179e+01 -9.074797853830000524e-03
1.927200000000000202e+01 -9.144924581050000237e-03
1.927800000000000225e+01 -9.200265631079999895e-03
1.928400000000000247e+01 -9.245263412590000451e-03
1.929000000000000270e+01 -9.287351742389999415e-03
1.929599999999999937e+01 -9.315026924009999279e-03
1.930199999999999960e+01 -9.325676597650000427e-03
1.930799999999999983e+01 -9.317412972449999609e-03
1.931400000000000006e+01 -9.303620085119999883e-03
1.932000000000000028e+01 -9.291754104200000350e-03
1.932600000000000051e+01 -9.280452504750000275e-03
1.933200000000000074e+01 -9.264994412660000275e-03
1.933800000000000097e+01 -9.239639155570000470e-03
1.934400000000000119e+01 -9.218062274159999347e-03
1.935000000000000142e+01 -9.199110791090000724e-03
1.935600000000000165e+01 -9.180448949339999748e-03
1.936200000000000188e+01 -9.157305583360000195e-03
1.936800000000000210e+01 -9.126308374109999566e-03
1.937400000000000233e+01 -9.084174409509999243e-03
1.938000000000000256e+01 -9.035523049530000059e-03
1.938600000000000279e+01 -8.978786878290000509e-03
1.939199999999999946e+01 -8.894203230739999855e-03
1.939799999999999969e+01 -8.788260631259999997e-03
1.940399999999999991e+01 -8.674419485029999724e-03
1.941000000000000014e+01 -8.554507046939999887e-03
1.941600000000000037e+01 -8.436633273959999457e-03
1.942200000000000060e+01 -8.323608897629999545e-03
1.942800000000000082e+01 -8.225115947430000629e-03
1.943400000000000105e+01 -8.135110139850000588e-03
1.944000000000000128e+01 -8.043384179470000270e-03
1.944600000000000151e+01 -7.947223260999999178e-03
1.945200000000000173e+01 -7.853885181250000805e-03
1.945800000000000196e+01 -7.767040282490000370e-03
1.946400000000000219e+01 -7.693341933190000342e-03
1.947000000000000242e+01 -7.625438738610000426e-03
1.947600000000000264e+01 -7.558838464319999999e-03
1.948200000000000287e+01 -7.496430072929999820e-03
1.948799999999999955e+01 -7.425599265839999928e-03
1.949399999999999977e+01 -7.344307377930000234e-03
1.950000000000000000e+01 -7.259941659869999578e-03
1.950600000000000023e+01 -7.182991132140000012e-03
1.951200000000000045e+01 -7.111822254959999576e-03
1.951800000000000068e+01 -7.045834325249999627e-03
1.952400000000000091e+01 -6.992080248890000099e-03
1.953000000000000114e+01 -6.946832872929999993e-03
1.953600000000000136e+01 -6.905891932549999834e-03
1.954200000000000159e+01 -6.868343334650000263e-03
1.954800000000000182e+01 -6.837099790570000217e-03
1.955400000000000205e+01 -6.798843387510000377e-03
1.956000000000000227e+01 -6.753926631059999769e-03
1.956600000000000250e+01 -6.705434992909999579e-03
1.957200000000000273e+01 -6.648843176659999764e-03
1.957799999999999940e+01 -6.586227566000000394e-03
1.958399999999999963e+01 -6.519049406049999898e-03
1.958999999999999986e+01 -6.460331846030000109e-03
1.959600000000000009e+01 -6.411734037099999818e-03
1.960200000000000031e+01 -6.371894851329999894e-03
1.960800000000000054e+01 -6.331563927230000367e-03
1.961400000000000077e+01 -6.293077487499999789e-03
1.962000000000000099e+01 -6.264601834120000351e-03
1.962600000000000122e+01 -6.254572421309999818e-03
1.963200000000000145e+01 -6.259106565269999603e-03
1.963800000000000168e+01 -6.249378435309999730e-03
1.964400000000000190e+01 -6.226056255400000405e-03
1.965000000000000213e+01 -6.190278567370000387e-03
1.965600000000000236e+01 -6.150741130110000399e-03
1.966200000000000259e+01 -6.108718458559999828e-03
1.966800000000000281e+01 -6.069985218350000371e-03
1.967399999999999949e+01 -6.037028040739999754e-03
1.967999999999999972e+01 -6.015772931280000124e-03
1.968599999999999994e+01 -5.988283082840000111e-03
1.969200000000000017e+01 -5.942407529800000122e-03
1.969800000000000040e+01 -5.881783552470000107e-03
1.970400000000000063e+01 -5.806805565950000358e-03
1.971000000000000085e+01 -5.728090181950000123e-03
1.971600000000000108e+01 -5.644769873470000324e-03
1.972200000000000131e+01 -5.564955994489999801e-03
1.972800000000000153e+01 -5.487227346750000144e-03
1.973400000000000176e+01 -5.413495935500000321e-03
1.974000000000000199e+01 -5.337549373510000299e-03
1.974600000000000222e+01 -5.262468475850000209e-03
1.975200000000000244e+01 -5.181825719769999825e-03
1.975800000000000267e+01 -5.094608757639999819e-03
1.976400000000000290e+01 -5.004767794160000158e-03
1.976999999999999957e+01 -4.910995252430000110e-03
1.977599999999999980e+01 -4.815282300109999941e-03
1.978200000000000003e+01 -4.719041287900000055e-03
1.978800000000000026e+01 -4.624806344509999924e-03
1.979400000000000048e+01 -4.522812087090000328e-03
1.980000000000000071e+01 -4.416104406120000166e-03
1.980600000000000094e+01 -4.310856107619999780e-03
1.981200000000000117e+01 -4.207126796250000231e-03
1.981800000000000139e+01 -4.109699744730000402e-03
1.982400000000000162e+01 -4.012160934509999624e-03
1.983000000000000185e+01 -3.907986916600000339e-03
1.983600000000000207e+01 -3.790664952249999785e-03
1.984200000000000230e+01 -3.658145200459999961e-03
1.984800000000000253e+01 -3.512364346530000032e-03
1.985400000000000276e+01 -3.347792895509999964e-03
1.985999999999999943e+01 -3.178627463059999908e-03
1.986599999999999966e+01 -3.006375161930000157e-03
1.987199999999999989e+01 -2.830453217030000010e-03
1.987800000000000011e+01 -2.656426047910000112e-03
1.988400000000000034e+01 -2.488823607559999956e-03
1.989000000000000057e+01 -2.324515255169999801e-03
1.989600000000000080e+01 -2.167673781510000112e-03
1.990200000000000102e+01 -2.017551567409999868e-03
1.990800000000000125e+01 -1.863692887130000012e-03
1.991400000000000148e+01 -1.700490945950000003e-03
1.992000000000000171e+01 -1.534934155639999971e-03
1.992600000000000193e+01 -1.367222866970000100e-03
1.993200000000000216e+01 -1.196477096529999966e-03
1.993800000000000239e+01 -1.013902365230000008e-03
1.994400000000000261e+01 -8.282912313010000428e-04
1.995000000000000284e+01 -6.492793327199999909e-04
1.995599999999999952e+01 -4.743942117779999744e-04
1.996199999999999974e+01 -3.104274219369999887e-04
1.996799999999999997e+01 -1.529745641160000090e-04
1.997400000000000020e+01 1.041384081190000031e-07
1.998000000000000043e+01 1.506129628979999959e-04
1.998600000000000065e+01 2.928325557149999816e-04
1.999200000000000088e+01 4.212720086800000115e-04
1.999800000000000111e+01 5.370647995730000067e-04
2.000400000000000134e+01 6.430891808120000382e-04
2.001000000000000156e+01 7.404846837740000067e-04
2.001600000000000179e+01 8.295211009679999675e-04
2.002200000000000202e+01 9.114329586739999909e-04
2.002800000000000225e+01 9.909172076729999036e-04
2.003400000000000247e+01 1.078399131069999973e-03
2.004000000000000270e+01 1.173773664050000018e-03
2.004599999999999937e+01 1.286403625270000038e-03
2.005199999999999960e+01 1.401682966389999939e-03
2.005799999999999983e+01 1.507323351689999905e-03
2.006400000000000006e+01 1.608468941409999919e-03
2.007000000000000028e+01 1.711078570219999899e-03
2.007600000000000051e+01 1.820747740570000019e-03
2.008200000000000074e+01 1.932533807119999909e-03
2.008800000000000097e+01 2.041803207250000168e-03
2.009400000000000119e+01 2.141192788259999903e-03
2.010000000000000142e+01 2.233851468190000029e-03
2.010600000000000165e+01 2.320177853109999834e-03
2.011200000000000188e+01 2.398356096819999859e-03
2.011800000000000210e+01 2.467387123029999955e-03
2.012400000000000233e+01 2.525627613070000055e-03
2.013000000000000256e+01 2.571233548219999804e-03
2.013600000000000279e+01 2.611764706669999787e-03
2.014199999999999946e+01 2.649117494000000073e-03
2.014799999999999969e+01 2.675281837579999988e-03
2.015399999999999991e+01 2.685766899960000207e-03
2.016000000000000014e+01 2.698590047659999921e-03
2.016600000000000037e+01 2.725715748969999817e-03
2.017200000000000060e+01 2.755290595809999944e-03
2.017800000000000082e+01 2.773253945629999915e-03
2.018400000000000105e+01 2.779329428449999959e-03
2.019000000000000128e+01 2.771557075899999840e-03
2.019600000000000151e+01 2.758555347099999992e-03
2.020200000000000173e+01 2.743066987020000187e-03
2.020800000000000196e+01 2.727476879949999964e-03
2.021400000000000219e+01 2.703692764039999832e-03
2.022000000000000242e+01 2.667482942339999968e-03
2.022600000000000264e+01 2.627029083670000091e-03
2.023200000000000287e+01 2.597577869890000096e-03
2.023799999999999955e+01 2.578213112429999978e-03
2.024399999999999977e+01 2.567049348729999805e-03
2.025000000000000000e+01 2.561602974309999930e-03
2.025600000000000023e+01 2.565600210800000197e-03
2.026200000000000045e+01 2.580016152929999907e-03
2.026800000000000068e+01 2.602258464320000072e-03
2.027400000000000091e+01 2.626581350339999860e-03
2.028000000000000114e+01 2.645070897420000091e-03
2.028600000000000136e+01 2.658640500160000097e-03
2.029200000000000159e+01 2.664461731909999968e-03
2.029800000000000182e+01 2.660404890780000003e-03
2.030400000000000205e+01 2.651150105519999977e-03
2.031000000000000227e+01 2.638898789880000147e-03
2.031600000000000250e+01 2.625808352599999854e-03
2.032200000000000273e+01 2.616656478489999983e-03
2.032799999999999940e+01 2.613560995089999998e-03
2.033399999999999963e+01 2.622193656860000079e-03
2.033999999999999986e+01 2.627945505079999980e-03
2.034600000000000009e+01 2.629240276290000129e-03
2.035200000000000031e+01 2.630960429089999972e-03
2.035800000000000054e+01 2.632885240020000142e-03
2.036400000000000077e+01 2.636953722689999897e-03
2.037000000000000099e+01 2.645559608940000005e-03
2.037600000000000122e+01 2.659402787689999978e-03
2.038200000000000145e+01 2.685646293679999890e-03
2.038800000000000168e+01 2.716070273890000206e-03
2.039400000000000190e+01 2.741932170469999971e-03
2.040000000000000213e+01 2.770669059829999805e-03
2.040600000000000236e+01 2.801137045030000113e-03
2.041200000000000259e+01 2.835059538480000189e-03
2.041800000000000281e+01 2.874914789570000209e-03
2.042399999999999949e+01 2.912061754609999997e-03
2.042999999999999972e+01 2.954578259959999946e-03
2.043599999999999994e+01 2.999570919199999984e-03
2.044200000000000017e+01 3.035042434929999949e-03
2.044800000000000040e+01 3.059022594239999872e-03
2.045400000000000063e+01 3.080628579480000195e-03
2.046000000000000085e+01 3.111441386860000144e-03
2.046600000000000108e+01 3.147154580800000205e-03
2.047200000000000131e+01 3.190203336999999917e-03
2.047800000000000153e+01 3.233641153200000201e-03
2.048400000000000176e+01 3.271841676910000000e-03
2.049000000000000199e+01 3.302147611980000164e-03
2.049600000000000222e+01 3.321977332229999851e-03
2.050200000000000244e+01 3.335642162710000195e-03
2.050800000000000267e+01 3.348437836389999908e-03
2.051400000000000290e+01 3.351929131900000056e-03
2.051999999999999957e+01 3.342030802740000080e-03
2.052599999999999980e+01 3.315301379189999811e-03
2.053200000000000003e+01 3.289484186100000065e-03
2.053800000000000026e+01 3.269551089029999833e-03
2.054400000000000048e+01 3.250128589570000157e-03
2.055000000000000071e+01 3.231537295510000189e-03
2.055600000000000094e+01 3.209304995830000121e-03
2.056200000000000117e+01 3.186438465490000049e-03
2.056800000000000139e+01 3.165268106389999836e-03
2.057400000000000162e+01 3.142536152150000092e-03
2.058000000000000185e+01 3.121635410929999872e-03
2.058600000000000207e+01 3.105311188849999796e-03
2.059200000000000230e+01 3.096688771619999885e-03
2.059800000000000253e+01 3.097172128040000076e-03
2.060400000000000276e+01 3.095936961470000057e-03
2.060999999999999943e+01 3.096912987529999890e-03
2.061599999999999966e+01 3.104915143919999808e-03
2.062199999999999989e+01 3.116248408329999869e-03
2.062800000000000011e+01 3.129753516990000164e-03
2.063400000000000034e+01 3.148328047250000070e-03
2.064000000000000057e+01 3.173731500280000100e-03
2.064600000000000080e+01 3.198299091309999859e-03
2.065200000000000102e+01 3.219662699849999872e-03
2.065800000000000125e+01 3.242325270549999833e-03
2.066400000000000148e+01 3.259343327950000105e-03
2.067000000000000171e+01 3.273756243290000187e-03
2.067600000000000193e+01 3.285394050179999987e-03
2.068200000000000216e+01 3.299254924060000121e-03
2.068800000000000239e+01 3.319099312649999908e-03
2.069400000000000261e+01 3.342841984699999967e-03
2.070000000000000284e+01 3.376021515580000017e-03
2.070599999999999952e+01 3.429665928710000106e-03
2.071199999999999974e+01 3.494384232909999999e-03
2.071799999999999997e+01 3.567891661079999888e-03
2.072400000000000020e+01 3.649419173599999927e-03
2.073000000000000043e+01 3.732958575709999834e-03
2.073600000000000065e+01 3.822658443819999894e-03
2.074200000000000088e+01 3.913384862239999672e-03
2.074800000000000111e+01 4.008140414950000022e-03
2.075400000000000134e+01 4.115242976700000249e-03
2.076000000000000156e+01 4.238026682290000312e-03
2.076600000000000179e+01 4.375695250929999627e-03
2.077200000000000202e+01 4.535955842580000064e-03
2.077800000000000225e+01 4.711122717709999817e-03
2.078400000000000247e+01 4.899257794019999668e-03
2.079000000000000270e+01 5.097787827249999730e-03
2.079600000000000293e+01 5.303454585369999849e-03
2.080199999999999960e+01 5.518446676430000322e-03
2.080799999999999983e+01 5.741666071119999951e-03
2.081400000000000006e+01 5.969658493999999843e-03
2.082000000000000028e+01 6.203785073009999811e-03
2.082600000000000051e+01 6.442160811280000371e-03
2.083200000000000074e+01 6.684802472590000225e-03
2.083800000000000097e+01 6.927850656209999687e-03
2.084400000000000119e+01 7.173425052309999848e-03
2.085000000000000142e+01 7.416930049659999601e-03
2.085600000000000165e+01 7.665689568970000291e-03
2.086200000000000188e+01 7.918847724799999224e-03
2.086800000000000210e+01 8.176445960999999263e-03
2.087400000000000233e+01 8.428418077529999802e-03
2.088000000000000256e+01 8.672268129890000135e-03
2.088600000000000279e+01 8.912458084520000212e-03
2.089199999999999946e+01 9.156014770269999339e-03
2.089799999999999969e+01 9.401658549900000772e-03
2.090399999999999991e+01 9.646445512770000091e-03
2.091000000000000014e+01 9.881624951960000722e-03
2.091600000000000037e+01 1.010502409190000041e-02
2.092200000000000060e+01 1.032476872209999938e-02
2.092800000000000082e+01 1.054713223130000072e-02
2.093400000000000105e+01 1.077649556100000044e-02
2.094000000000000128e+01 1.101385336369999947e-02
2.094600000000000151e+01 1.125611178580000066e-02
2.095200000000000173e+01 1.151019893590000086e-02
2.095800000000000196e+01 1.176989916710000084e-02
2.096400000000000219e+01 1.202525198459999944e-02
2.097000000000000242e+01 1.227525155990000054e-02
2.097600000000000264e+01 1.252766326069999943e-02
2.098200000000000287e+01 1.278301142160000008e-02
2.098799999999999955e+01 1.303465943779999990e-02
2.099399999999999977e+01 1.327111292630000008e-02
2.100000000000000000e+01 1.349974889310000085e-02
2.100600000000000023e+01 1.374207437040000056e-02
2.101200000000000045e+01 1.399241760369999976e-02
2.101800000000000068e+01 1.424373406920000085e-02
2.102400000000000091e+01 1.450015883890000065e-02
2.103000000000000114e+01 1.476568728689999985e-02
2.103600000000000136e+01 1.503230072560000040e-02
2.104200000000000159e+01 1.530475635079999938e-02
2.104800000000000182e+01 1.558431051669999928e-02
2.105400000000000205e+01 1.587070897219999832e-02
2.106000000000000227e+01 1.616242341699999918e-02
2.106600000000000250e+01 1.645279861990000050e-02
2.107200000000000273e+01 1.674135960640000045e-02
2.107800000000000296e+01 1.702030934389999958e-02
2.108399999999999963e+01 1.728525944049999832e-02
2.108999999999999986e+01 1.754215918479999983e-02
2.109600000000000009e+01 1.779513247309999838e-02
2.110200000000000031e+01 1.803780347110000085e-02
2.110800000000000054e+01 1.827712357040000082e-02
2.111400000000000077e+01 1.851627975700000095e-02
2.112000000000000099e+01 1.874445937570000040e-02
2.112600000000000122e+01 1.895485073329999937e-02
2.113200000000000145e+01 1.914631575349999906e-02
2.113800000000000168e+01 1.932887546719999974e-02
2.114400000000000190e+01 1.950880512599999922e-02
2.115000000000000213e+01 1.968779973690000171e-02
2.115600000000000236e+01 1.986954733730000172e-02
2.116200000000000259e+01 2.005882188679999900e-02
2.116800000000000281e+01 2.024732530119999901e-02
2.117399999999999949e+01 2.043486014010000018e-02
2.117999999999999972e+01 2.061981149020000043e-02
2.118599999999999994e+01 2.079944498840000100e-02
2.119200000000000017e+01 2.096826024350000039e-02
2.119800000000000040e+01 2.112367190419999971e-02
2.120400000000000063e+01 2.126244641839999949e-02
2.121000000000000085e+01 2.139467000959999893e-02
2.121600000000000108e+01 2.152485586699999856e-02
2.122200000000000131e+01 2.165567316110000168e-02
2.122800000000000153e+01 2.178954891860000048e-02
2.123400000000000176e+01 2.192942239340000057e-02
2.124000000000000199e+01 2.206907980140000031e-02
2.124600000000000222e+01 2.221714146440000037e-02
2.125200000000000244e+01 2.237477339800000159e-02
2.125800000000000267e+01 2.254061214630000143e-02
2.126400000000000290e+01 2.270219661299999886e-02
2.126999999999999957e+01 2.286000549790000169e-02
2.127599999999999980e+01 2.302195876839999850e-02
2.128200000000000003e+01 2.319264784460000131e-02
2.128800000000000026e+01 2.337527647610000009e-02
2.129400000000000048e+01 2.356294728819999934e-02
2.130000000000000071e+01 2.375422418120000032e-02
2.130600000000000094e+01 2.394114620980000024e-02
2.131200000000000117e+01 2.413103729490000127e-02
2.131800000000000139e+01 2.431459911169999918e-02
2.132400000000000162e+01 2.449770644309999870e-02
2.133000000000000185e+01 2.467635087670000046e-02
2.133600000000000207e+01 2.485029026870000032e-02
2.134200000000000230e+01 2.502566762270000064e-02
2.134800000000000253e+01 2.519936487079999995e-02
2.135400000000000276e+01 2.537176385519999966e-02
2.136000000000000298e+01 2.554739452900000110e-02
2.136599999999999966e+01 2.572196163239999847e-02
2.137199999999999989e+01 2.589430473739999863e-02
2.137800000000000011e+01 2.606505155559999884e-02
2.138400000000000034e+01 2.623070031399999877e-02
2.139000000000000057e+01 2.638711594049999998e-02
2.139600000000000080e+01 2.652925811709999984e-02
2.140200000000000102e+01 2.666110545400000170e-02
2.140800000000000125e+01 2.678416483100000064e-02
2.141400000000000148e+01 2.690151147540000010e-02
2.142000000000000171e+01 2.701483108100000141e-02
2.142600000000000193e+01 2.712148427960000066e-02
2.143200000000000216e+01 2.722228690980000101e-02
2.143800000000000239e+01 2.731945551929999827e-02
2.144400000000000261e+01 2.741189859810000060e-02
2.145000000000000284e+01 2.751205489040000132e-02
2.145599999999999952e+01 2.762720361350000028e-02
2.146199999999999974e+01 2.775814011690000069e-02
2.146799999999999997e+01 2.790385857219999932e-02
2.147400000000000020e+01 2.805857732889999873e-02
2.148000000000000043e+01 2.821145765480000123e-02
2.148600000000000065e+01 2.835504524409999949e-02
2.149200000000000088e+01 2.848665975030000019e-02
2.149800000000000111e+01 2.861311845479999963e-02
2.150400000000000134e+01 2.873072400690000056e-02
2.151000000000000156e+01 2.883980423209999908e-02
2.151600000000000179e+01 2.894946932790000080e-02
2.152200000000000202e+01 2.906029671430000044e-02
2.152800000000000225e+01 2.917621470989999882e-02
2.153400000000000247e+01 2.929935790599999881e-02
2.154000000000000270e+01 2.941940352320000091e-02
2.154600000000000293e+01 2.953075617550000170e-02
2.155199999999999960e+01 2.962145768109999966e-02
2.155799999999999983e+01 2.969880774619999830e-02
2.156400000000000006e+01 2.976145967839999990e-02
2.157000000000000028e+01 2.980687469239999901e-02
2.157600000000000051e+01 2.984114736319999975e-02
2.158200000000000074e+01 2.986078523100000118e-02
2.158800000000000097e+01 2.986792847509999946e-02
2.159400000000000119e+01 2.987495251000000032e-02
2.160000000000000142e+01 2.989153377710000031e-02
2.160600000000000165e+01 2.991712838409999950e-02
2.161200000000000188e+01 2.993869036440000020e-02
2.161800000000000210e+01 2.994990535079999905e-02
2.162400000000000233e+01 2.994820848110000058e-02
2.163000000000000256e+01 2.993278764190000080e-02
2.163600000000000279e+01 2.991054952140000112e-02
2.164199999999999946e+01 2.987802214920000018e-02
2.164799999999999969e+01 2.983400411900000160e-02
2.165399999999999991e+01 2.978935278950000168e-02
2.166000000000000014e+01 2.974678389730000053e-02
2.166600000000000037e+01 2.970837987960000051e-02
2.167200000000000060e+01 2.967157401140000164e-02
2.167800000000000082e+01 2.964904159310000065e-02
2.168400000000000105e+01 2.963247708980000159e-02
2.169000000000000128e+01 2.961742505430000130e-02
2.169600000000000151e+01 2.959362231189999887e-02
2.170200000000000173e+01 2.956545725460000065e-02
2.170800000000000196e+01 2.952633053060000137e-02
2.171400000000000219e+01 2.948616258799999917e-02
2.172000000000000242e+01 2.944239415229999920e-02
2.172600000000000264e+01 2.939880080519999966e-02
2.173200000000000287e+01 2.935333922510000026e-02
2.173799999999999955e+01 2.931702323259999937e-02
2.174399999999999977e+01 2.928519621490000002e-02
2.175000000000000000e+01 2.926096133890000034e-02
2.175600000000000023e+01 2.923771925269999863e-02
2.176200000000000045e+01 2.922891639169999944e-02
2.176800000000000068e+01 2.923594415189999934e-02
2.177400000000000091e+01 2.925615571439999993e-02
2.178000000000000114e+01 2.927722968160000050e-02
2.178600000000000136e+01 2.930177189409999966e-02
2.179200000000000159e+01 2.932254411280000098e-02
2.179800000000000182e+01 2.933610603210000042e-02
2.180400000000000205e+01 2.934568561610000070e-02
2.181000000000000227e+01 2.935675717889999967e-02
2.181600000000000250e+01 2.936657518150000146e-02
2.182200000000000273e+01 2.937128394839999893e-02
2.182800000000000296e+01 2.936904132369999934e-02
2.183399999999999963e+01 2.936418354509999842e-02
2.183999999999999986e+01 2.935270965100000157e-02
2.184600000000000009e+01 2.933414094150000109e-02
2.185200000000000031e+01 2.930265478789999961e-02
2.185800000000000054e+01 2.925799228249999911e-02
2.186400000000000077e+01 2.920814976099999835e-02
2.187000000000000099e+01 2.914702519769999875e-02
2.187600000000000122e+01 2.908552996809999833e-02
2.188200000000000145e+01 2.902758121490000079e-02
2.188800000000000168e+01 2.897391095760000132e-02
2.189400000000000190e+01 2.891828492279999857e-02
2.190000000000000213e+01 2.886950410900000069e-02
2.190600000000000236e+01 2.883087284859999974e-02
2.191200000000000259e+01 2.879499644040000098e-02
2.191800000000000281e+01 2.876592986290000056e-02
2.192399999999999949e+01 2.874415554109999854e-02
2.192999999999999972e+01 2.871933393180000141e-02
2.193599999999999994e+01 2.869762852790000082e-02
2.194200000000000017e+01 2.867811731989999835e-02
2.194800000000000040e+01 2.865863777699999976e-02
2.195400000000000063e+01 2.864306606349999867e-02
2.196000000000000085e+01 2.863165363670000171e-02
2.196600000000000108e+01 2.863421849910000039e-02
2.197200000000000131e+01 2.864130586389999900e-02
2.197800000000000153e+01 2.865331619980000105e-02
2.198400000000000176e+01 2.865637652580000153e-02
2.199000000000000199e+01 2.864780090749999980e-02
2.199600000000000222e+01 2.862672135229999901e-02
2.200200000000000244e+01 2.860428020360000073e-02
2.200800000000000267e+01 2.858880534769999912e-02
2.201400000000000290e+01 2.857789024709999834e-02
2.201999999999999957e+01 2.857651188970000006e-02
2.202599999999999980e+01 2.858134731649999982e-02
2.203200000000000003e+01 2.858450263739999858e-02
2.203800000000000026e+01 2.858158946040000037e-02
2.204400000000000048e+01 2.857146225870000125e-02
2.205000000000000071e+01 2.854485064739999828e-02
2.205600000000000094e+01 2.850395068530000089e-02
2.206200000000000117e+01 2.845184877509999988e-02
2.206800000000000139e+01 2.839685603980000167e-02
2.207400000000000162e+01 2.834750525650000033e-02
2.208000000000000185e+01 2.830650471150000097e-02
2.208600000000000207e+01 2.827644906939999828e-02
2.209200000000000230e+01 2.825992554429999915e-02
2.209800000000000253e+01 2.825961448250000063e-02
2.210400000000000276e+01 2.828029170630000019e-02
2.211000000000000298e+01 2.831244096159999876e-02
2.211599999999999966e+01 2.834729850289999936e-02
2.212199999999999989e+01 2.838478982450000007e-02
2.212800000000000011e+01 2.841420099140000086e-02
2.213400000000000034e+01 2.843240462240000099e-02
2.214000000000000057e+01 2.844146080320000131e-02
2.214600000000000080e+01 2.844419516620000019e-02
2.215200000000000102e+01 2.844539470969999900e-02
2.215800000000000125e+01 2.843753993509999869e-02
2.216400000000000148e+01 2.842603437600000130e-02
2.217000000000000171e+01 2.840552479030000049e-02
2.217600000000000193e+01 2.837371453639999860e-02
2.218200000000000216e+01 2.833022549750000008e-02
2.218800000000000239e+01 2.828269079330000130e-02
2.219400000000000261e+01 2.824085205790000108e-02
2.220000000000000284e+01 2.820551022889999926e-02
2.220599999999999952e+01 2.818170562389999897e-02
2.221199999999999974e+01 2.816694416110000071e-02
2.221799999999999997e+01 2.815705910329999867e-02
2.222400000000000020e+01 2.814661711449999854e-02
2.223000000000000043e+01 2.813509106640000104e-02
2.223600000000000065e+01 2.813025563960000128e-02
2.224200000000000088e+01 2.812607027590000031e-02
2.224800000000000111e+01 2.812632173300000024e-02
2.225400000000000134e+01 2.812512218950000142e-02
2.226000000000000156e+01 2.811479754750000060e-02
2.226600000000000179e+01 2.810475602750000038e-02
2.227200000000000202e+01 2.810465544459999840e-02
2.227800000000000225e+01 2.811174839740000070e-02
2.228400000000000247e+01 2.812460623679999966e-02
2.229000000000000270e+01 2.814731933180000117e-02
2.229600000000000293e+01 2.818338386709999879e-02
2.230199999999999960e+01 2.823549136520000016e-02
2.230799999999999983e+01 2.830164320770000089e-02
2.231400000000000006e+01 2.837431244550000023e-02
2.232000000000000028e+01 2.844670414919999932e-02
2.232600000000000051e+01 2.850601449610000102e-02
2.233200000000000074e+01 2.855201996860000022e-02
2.233800000000000097e+01 2.859012410039999882e-02
2.234400000000000119e+01 2.861844003199999834e-02
2.235000000000000142e+01 2.864103950559999945e-02
2.235600000000000165e+01 2.866064943369999937e-02
2.236200000000000188e+01 2.867893874649999827e-02
2.236800000000000210e+01 2.868856489659999884e-02
2.237400000000000233e+01 2.869097143410000161e-02
2.238000000000000256e+01 2.869498357180000001e-02
2.238600000000000279e+01 2.869350276889999843e-02
2.239200000000000301e+01 2.869150415060000084e-02
2.239799999999999969e+01 2.868182957169999880e-02
2.240399999999999991e+01 2.867119200530000162e-02
2.241000000000000014e+01 2.865462005140000101e-02
2.241600000000000037e+01 2.862805686889999951e-02
2.242200000000000060e+01 2.859883010389999841e-02
2.242800000000000082e+01 2.856762334699999850e-02
2.243400000000000105e+01 2.853622473780000057e-02
2.244000000000000128e+01 2.850786410269999863e-02
2.244600000000000151e+01 2.849272452290000160e-02
2.245200000000000173e+01 2.849094755950000099e-02
2.245800000000000196e+01 2.850124239919999899e-02
2.246400000000000219e+01 2.851260267199999879e-02
2.247000000000000242e+01 2.852841280400000151e-02
2.247600000000000264e+01 2.855223789809999829e-02
2.248200000000000287e+01 2.859012223780000098e-02
2.248799999999999955e+01 2.863538451490000095e-02
2.249399999999999977e+01 2.868357487019999874e-02
2.250000000000000000e+01 2.873418852690000011e-02
2.250600000000000023e+01 2.879024855790000142e-02
2.251200000000000045e+01 2.883938699960000157e-02
2.251800000000000068e+01 2.888850122689999925e-02
2.252400000000000091e+01 2.894429862499999992e-02
2.253000000000000114e+01 2.901517972350000155e-02
2.253600000000000136e+01 2.910148724909999984e-02
2.254200000000000159e+01 2.920367755000000121e-02
2.254800000000000182e+01 2.930814400320000054e-02
2.255400000000000205e+01 2.941071987149999900e-02
2.256000000000000227e+01 2.950854599479999993e-02
2.256600000000000250e+01 2.960328012699999997e-02
2.257200000000000273e+01 2.969406917690000161e-02
2.257800000000000296e+01 2.977560088039999872e-02
2.258399999999999963e+01 2.984651364390000089e-02
2.258999999999999986e+01 2.990972064439999939e-02
2.259600000000000009e+01 2.997342683369999886e-02
2.260200000000000031e+01 3.004579432309999881e-02
2.260800000000000054e+01 3.013777360320000001e-02
2.261400000000000077e+01 3.024489432569999955e-02
2.262000000000000099e+01 3.035861998800000114e-02
2.262600000000000122e+01 3.047463484109999912e-02
2.263200000000000145e+01 3.058562800289999981e-02
2.263800000000000168e+01 3.068645671010000048e-02
2.264400000000000190e+01 3.077288158240000168e-02
2.265000000000000213e+01 3.085008077319999903e-02
2.265600000000000236e+01 3.091879934069999974e-02
2.266200000000000259e+01 3.096770681439999992e-02
2.266800000000000281e+01 3.099243901669999912e-02
2.267400000000000304e+01 3.100643493240000034e-02
2.267999999999999972e+01 3.101482428610000119e-02
2.268599999999999994e+01 3.101733513180000151e-02
2.269200000000000017e+01 3.101297467950000011e-02
2.269800000000000040e+01 3.100353106860000152e-02
2.270400000000000063e+01 3.098806738850000062e-02
2.271000000000000085e+01 3.097512573000000061e-02
2.271600000000000108e+01 3.097005560989999837e-02
2.272200000000000131e+01 3.097251057619999914e-02
2.272800000000000153e+01 3.097921051079999960e-02
2.273400000000000176e+01 3.098313324150000006e-02
2.274000000000000199e+01 3.099368140099999919e-02
2.274600000000000222e+01 3.101202286779999873e-02
2.275200000000000244e+01 3.103074803950000085e-02
2.275800000000000267e+01 3.105053119359999989e-02
2.276400000000000290e+01 3.106940537689999865e-02
2.276999999999999957e+01 3.108582086860000107e-02
2.277599999999999980e+01 3.111157938839999998e-02
2.278200000000000003e+01 3.114532120529999934e-02
2.278800000000000026e+01 3.118935227389999995e-02
2.279400000000000048e+01 3.124149143699999839e-02
2.280000000000000071e+01 3.129855915899999730e-02
2.280600000000000094e+01 3.136418759819999819e-02
2.281200000000000117e+01 3.143064305189999935e-02
2.281800000000000139e+01 3.148924186830000249e-02
2.282400000000000162e+01 3.153677284720000223e-02
2.283000000000000185e+01 3.158289939170000338e-02
2.283600000000000207e+01 3.162850067019999656e-02
2.284200000000000230e+01 3.167359530930000111e-02
2.284800000000000253e+01 3.172003477810000222e-02
2.285400000000000276e+01 3.177146241070000210e-02
2.286000000000000298e+01 3.182440251109999729e-02
2.286599999999999966e+01 3.187383338810000077e-02
2.287199999999999989e+01 3.191770985720000092e-02
2.287800000000000011e+01 3.195668011899999855e-02
2.288400000000000034e+01 3.198397532109999858e-02
2.289000000000000057e+01 3.200558945540000338e-02
2.289600000000000080e+01 3.202797099949999948e-02
2.290200000000000102e+01 3.204285725949999886e-02
2.290800000000000125e+01 3.204170614480000151e-02
2.291400000000000148e+01 3.201942518349999711e-02
2.292000000000000171e+01 3.197965398429999939e-02
2.292600000000000193e+01 3.192410618069999734e-02
2.293200000000000216e+01 3.185543790459999941e-02
2.293800000000000239e+01 3.178719803689999956e-02
2.294400000000000261e+01 3.171900287269999869e-02
2.295000000000000284e+01 3.165081888440000185e-02
2.295600000000000307e+01 3.157945349809999913e-02
2.296199999999999974e+01 3.150697797540000233e-02
2.296799999999999997e+01 3.143748268490000053e-02
2.297400000000000020e+01 3.137455508110000013e-02
2.298000000000000043e+01 3.131769225000000101e-02
2.298600000000000065e+01 3.127041459080000252e-02
2.299200000000000088e+01 3.122419305149999949e-02
2.299800000000000111e+01 3.117545880379999843e-02
2.300400000000000134e+01 3.112030029299999931e-02
2.301000000000000156e+01 3.104982152579999904e-02
2.301600000000000179e+01 3.097282163800000113e-02
2.302200000000000202e+01 3.089435026050000102e-02
2.302800000000000225e+01 3.081948682670000023e-02
2.303400000000000247e+01 3.075264394280000091e-02
2.304000000000000270e+01 3.069129772480000060e-02
2.304600000000000293e+01 3.063519299030000032e-02
2.305199999999999960e+01 3.056829981510000155e-02
2.305799999999999983e+01 3.048783354459999942e-02
2.306400000000000006e+01 3.037751466039999987e-02
2.307000000000000028e+01 3.024500049649999842e-02
2.307600000000000051e+01 3.009875863789999995e-02
2.308200000000000074e+01 2.995724044739999856e-02
2.308800000000000097e+01 2.981908246869999918e-02
2.309400000000000119e+01 2.968361601230000077e-02
2.310000000000000142e+01 2.954929694530000067e-02
2.310600000000000165e+01 2.941590733830000068e-02
2.311200000000000188e+01 2.927152626220000040e-02
2.311800000000000210e+01 2.911233715710000169e-02
2.312400000000000233e+01 2.895242720840000145e-02
2.313000000000000256e+01 2.879616618160000044e-02
2.313600000000000279e+01 2.864491380749999844e-02
2.314200000000000301e+01 2.849931083620000152e-02
2.314799999999999969e+01 2.835626713929999959e-02
2.315399999999999991e+01 2.820338867599999841e-02
2.316000000000000014e+01 2.803971059620000150e-02
2.316600000000000037e+01 2.788582630460000045e-02
2.317200000000000060e+01 2.774854190650000163e-02
2.317800000000000082e+01 2.762137167160000004e-02
2.318400000000000105e+01 2.750365436079999990e-02
2.319000000000000128e+01 2.739406749609999900e-02
2.319600000000000151e+01 2.728278934959999999e-02
2.320200000000000173e+01 2.717029862110000027e-02
2.320800000000000196e+01 2.705205976960000161e-02
2.321400000000000219e+01 2.693113870920000111e-02
2.322000000000000242e+01 2.681484818460000072e-02
2.322600000000000264e+01 2.670653909439999960e-02
2.323200000000000287e+01 2.660328708589999869e-02
2.323799999999999955e+01 2.649087086320000076e-02
2.324399999999999977e+01 2.635712362829999850e-02
2.325000000000000000e+01 2.621308900419999990e-02
2.325600000000000023e+01 2.606013789770000172e-02
2.326200000000000045e+01 2.590273693200000060e-02
2.326800000000000068e+01 2.573809772729999945e-02
2.327400000000000091e+01 2.557046525180000154e-02
2.328000000000000114e+01 2.539993822570000073e-02
2.328600000000000136e+01 2.522875182329999827e-02
2.329200000000000159e+01 2.505940757689999882e-02
2.329800000000000182e+01 2.489451318979999869e-02
2.330400000000000205e+01 2.472513914109999988e-02
2.331000000000000227e+01 2.455949969589999934e-02
2.331600000000000250e+01 2.440138906240000086e-02
2.332200000000000273e+01 2.425079420209999906e-02
2.332800000000000296e+01 2.409460023049999830e-02
2.333399999999999963e+01 2.394306100900000026e-02
2.333999999999999986e+01 2.379778958859999835e-02
2.334600000000000009e+01 2.366526424879999979e-02
2.335200000000000031e+01 2.354102767999999984e-02
2.335800000000000054e+01 2.342011407020000088e-02
2.336400000000000077e+01 2.329843491320000154e-02
2.337000000000000099e+01 2.317500486969999857e-02
2.337600000000000122e+01 2.304850146170000016e-02
2.338200000000000145e+01 2.291679568590000021e-02
2.338800000000000168e+01 2.278472110630000089e-02
2.339400000000000190e+01 2.264436893169999993e-02
2.340000000000000213e+01 2.249768748879999933e-02
2.340600000000000236e+01 2.234833128749999856e-02
2.341200000000000259e+01 2.219909615809999986e-02
2.341800000000000281e+01 2.206312492490000027e-02
2.342400000000000304e+01 2.193968184289999887e-02
2.342999999999999972e+01 2.183239720759999961e-02
2.343599999999999994e+01 2.174429595469999990e-02
2.344200000000000017e+01 2.166935987769999863e-02
2.344800000000000040e+01 2.160904742779999957e-02
2.345400000000000063e+01 2.155735529960000132e-02
2.346000000000000085e+01 2.151401154700000040e-02
2.346600000000000108e+01 2.146805450319999933e-02
2.347200000000000131e+01 2.141546644269999924e-02
2.347800000000000153e+01 2.134766243399999902e-02
2.348400000000000176e+01 2.126111462710000150e-02
2.349000000000000199e+01 2.115484699609999908e-02
2.349600000000000222e+01 2.104284800589999865e-02
2.350200000000000244e+01 2.093849703670000104e-02
2.350800000000000267e+01 2.085268870000000010e-02
2.351400000000000290e+01 2.078589238230000094e-02
2.351999999999999957e+01 2.072863280770000094e-02
2.352599999999999980e+01 2.067195065319999900e-02
2.353200000000000003e+01 2.061575837429999863e-02
2.353800000000000026e+01 2.055744826789999979e-02
2.354400000000000048e+01 2.050086669619999996e-02
2.355000000000000071e+01 2.045015431940000114e-02
2.355600000000000094e+01 2.041537128389999886e-02
2.356200000000000117e+01 2.039243094619999988e-02
2.356800000000000139e+01 2.037494815890000116e-02
2.357400000000000162e+01 2.035945653919999862e-02
2.358000000000000185e+01 2.033654041589999864e-02
2.358600000000000207e+01 2.031097747390000000e-02
2.359200000000000230e+01 2.027888782320000013e-02
2.359800000000000253e+01 2.023063413800000113e-02
2.360400000000000276e+01 2.016171813009999883e-02
2.361000000000000298e+01 2.008198574189999988e-02
2.361599999999999966e+01 1.999972015619999946e-02
2.362199999999999989e+01 1.991500891750000099e-02
2.362800000000000011e+01 1.982503198090000002e-02
2.363400000000000034e+01 1.973214372989999868e-02
2.364000000000000057e+01 1.963307708499999887e-02
2.364600000000000080e+01 1.953083463010000034e-02
2.365200000000000102e+01 1.942103542390000159e-02
2.365800000000000125e+01 1.930652558800000085e-02
2.366400000000000148e+01 1.918898522849999885e-02
2.367000000000000171e+01 1.907724700870000109e-02
2.367600000000000193e+01 1.897485926750000149e-02
2.368200000000000216e+01 1.887965574860000009e-02
2.368800000000000239e+01 1.879861578349999868e-02
2.369400000000000261e+01 1.872069574890000004e-02
2.370000000000000284e+01 1.863888837400000040e-02
2.370600000000000307e+01 1.855109632020000149e-02
2.371199999999999974e+01 1.845288276669999894e-02
2.371799999999999997e+01 1.835051923989999834e-02
2.372400000000000020e+01 1.824575476349999878e-02
2.373000000000000043e+01 1.814593747260000167e-02
2.373600000000000065e+01 1.804626360540000085e-02
2.374200000000000088e+01 1.793918944900000159e-02
2.374800000000000111e+01 1.782201230529999875e-02
2.375400000000000134e+01 1.770002953709999896e-02
2.376000000000000156e+01 1.757718808950000169e-02
2.376600000000000179e+01 1.745251379910000081e-02
2.377200000000000202e+01 1.733933575450000153e-02
2.377800000000000225e+01 1.724095828829999913e-02
2.378400000000000247e+01 1.716039888559999990e-02
2.379000000000000270e+01 1.710359565909999949e-02
2.379600000000000293e+01 1.705788634719999919e-02
2.380199999999999960e+01 1.702130027119999958e-02
2.380799999999999983e+01 1.698479428889999865e-02
2.381400000000000006e+01 1.694331318140000070e-02
2.382000000000000028e+01 1.689157262440000098e-02
2.382600000000000051e+01 1.682280562819999867e-02
2.383200000000000074e+01 1.674820855260000102e-02
2.383800000000000097e+01 1.667200960219999972e-02
2.384400000000000119e+01 1.660076342520000123e-02
2.385000000000000142e+01 1.652140729129999985e-02
2.385600000000000165e+01 1.642858050759999841e-02
2.386200000000000188e+01 1.632672175769999887e-02
2.386800000000000210e+01 1.621614396570000144e-02
2.387400000000000233e+01 1.609664224089999915e-02
2.388000000000000256e+01 1.596641168000000055e-02
2.388600000000000279e+01 1.582591049369999961e-02
2.389200000000000301e+01 1.568330638109999980e-02
2.389799999999999969e+01 1.554064452649999914e-02
2.390399999999999991e+01 1.539680175480000017e-02
2.391000000000000014e+01 1.524412073190000057e-02
2.391600000000000037e+01 1.509013120089999944e-02
2.392200000000000060e+01 1.493755448609999925e-02
2.392800000000000082e+01 1.478458568449999948e-02
2.393400000000000105e+01 1.463626511389999954e-02
2.394000000000000128e+01 1.448801904919999953e-02
2.394600000000000151e+01 1.433290168639999966e-02
2.395200000000000173e+01 1.416856143619999939e-02
2.395800000000000196e+01 1.400331966580000038e-02
2.396400000000000219e+01 1.384006906299999930e-02
2.397000000000000242e+01 1.367466803640000027e-02
2.397600000000000264e+01 1.350516267119999947e-02
2.398200000000000287e+01 1.334112975750000041e-02
2.398800000000000310e+01 1.318135298790000000e-02
2.399399999999999977e+01 1.301997248079999996e-02
2.400000000000000000e+01 1.285940129310000034e-02
2.400600000000000023e+01 1.269944943489999950e-02
2.401200000000000045e+01 1.253836508840000009e-02
2.401800000000000068e+01 1.237377710640000066e-02
2.402400000000000091e+01 1.220738422130000084e-02
2.403000000000000114e+01 1.203411258759999949e-02
2.403600000000000136e+01 1.185047440230000033e-02
2.404200000000000159e+01 1.165867596860000084e-02
2.404800000000000182e+01 1.146642304959999935e-02
2.405400000000000205e+01 1.128299627450000085e-02
2.406000000000000227e+01 1.111320592459999999e-02
2.406600000000000250e+01 1.094857882710000008e-02
2.407200000000000273e+01 1.078453101219999967e-02
2.407800000000000296e+01 1.061208080500000012e-02
2.408399999999999963e+01 1.043341495099999947e-02
2.408999999999999986e+01 1.025574654339999996e-02
2.409600000000000009e+01 1.007915474469999947e-02
2.410200000000000031e+01 9.897907264529999527e-03
2.410800000000000054e+01 9.707277640700000265e-03
2.411400000000000077e+01 9.512383490800000591e-03
2.412000000000000099e+01 9.318886324760000325e-03
2.412600000000000122e+01 9.127433411779999756e-03
2.413200000000000145e+01 8.934530429540000346e-03
2.413800000000000168e+01 8.736299350860000229e-03
2.414400000000000190e+01 8.533228188750000345e-03
2.415000000000000213e+01 8.335320279000000415e-03
2.415600000000000236e+01 8.157614618539999266e-03
2.416200000000000259e+01 8.001537993550000491e-03
2.416800000000000281e+01 7.871843874450000153e-03
2.417400000000000304e+01 7.758280728009999717e-03
2.417999999999999972e+01 7.655680645259999723e-03
2.418599999999999994e+01 7.560962811110000410e-03
2.419200000000000017e+01 7.462457753720000073e-03
2.419800000000000040e+01 7.350516039879999991e-03
2.420400000000000063e+01 7.230097893630000293e-03
2.421000000000000085e+01 7.108408492059999605e-03
2.421600000000000108e+01 6.985218729820000076e-03
2.422200000000000131e+01 6.855838000769999899e-03
2.422800000000000153e+01 6.717817857860000109e-03
2.423400000000000176e+01 6.573589518669999653e-03
2.424000000000000199e+01 6.431152578439999767e-03
2.424600000000000222e+01 6.293418351560000137e-03
2.425200000000000244e+01 6.160651333629999990e-03
2.425800000000000267e+01 6.028884090480000207e-03
2.426400000000000290e+01 5.898516625170000319e-03
2.427000000000000313e+01 5.767230875790000343e-03
2.427599999999999980e+01 5.636930465700000330e-03
2.428200000000000003e+01 5.501571577040000223e-03
2.428800000000000026e+01 5.357812158759999929e-03
2.429400000000000048e+01 5.200130864979999809e-03
2.430000000000000071e+01 5.035156849769999859e-03
2.430600000000000094e+01 4.874251317229999665e-03
2.431200000000000117e+01 4.722476005550000321e-03
2.431800000000000139e+01 4.575412720440000247e-03
2.432400000000000162e+01 4.444158636029999637e-03
2.433000000000000185e+01 4.333353135730000014e-03
2.433600000000000207e+01 4.253632389009999806e-03
2.434200000000000230e+01 4.193395376209999720e-03
2.434800000000000253e+01 4.146001767369999862e-03
2.435400000000000276e+01 4.110452253370000010e-03
2.436000000000000298e+01 4.085844382640000348e-03
2.436599999999999966e+01 4.065049346540000087e-03
2.437199999999999989e+01 4.053527954970000124e-03
2.437800000000000011e+01 4.049482755360000324e-03
2.438400000000000034e+01 4.050948191429999852e-03
2.439000000000000057e+01 4.061255138370000080e-03
2.439600000000000080e+01 4.066922701899999652e-03
2.440200000000000102e+01 4.063476342710000029e-03
2.440800000000000125e+01 4.052963107820000029e-03
2.441400000000000148e+01 4.040304105730000046e-03
2.442000000000000171e+01 4.025529138740000304e-03
2.442600000000000193e+01 4.006158560509999640e-03
2.443200000000000216e+01 3.976432140919999858e-03
2.443800000000000239e+01 3.936149645599999573e-03
2.444400000000000261e+01 3.884374396880000118e-03
2.445000000000000284e+01 3.833901835609999833e-03
2.445600000000000307e+01 3.799454076220000216e-03
2.446199999999999974e+01 3.778450656679999912e-03
2.446799999999999997e+01 3.761093830689999935e-03
2.447400000000000020e+01 3.748114220800000118e-03
2.448000000000000043e+01 3.737987950440000047e-03
2.448600000000000065e+01 3.714337246490000133e-03
2.449200000000000088e+01 3.674134844909999944e-03
2.449800000000000111e+01 3.615002380680000082e-03
2.450400000000000134e+01 3.538104938340000134e-03
2.451000000000000156e+01 3.450871445240000137e-03
2.451600000000000179e+01 3.359780181200000028e-03
2.452200000000000202e+01 3.263522405179999832e-03
2.452800000000000225e+01 3.161088563499999966e-03
2.453400000000000247e+01 3.042626427490000094e-03
2.454000000000000270e+01 2.911713207139999832e-03
2.454600000000000293e+01 2.769840182740000191e-03
2.455200000000000315e+01 2.619758946819999816e-03
2.455799999999999983e+01 2.464360091840000089e-03
2.456400000000000006e+01 2.305085305120000132e-03
2.457000000000000028e+01 2.140841446819999935e-03
2.457600000000000051e+01 1.977764070029999939e-03
2.458200000000000074e+01 1.814869698140000008e-03
2.458800000000000097e+01 1.659018220380000007e-03
2.459400000000000119e+01 1.519422745330000065e-03
2.460000000000000142e+01 1.397711690519999952e-03
2.460600000000000165e+01 1.290847081689999948e-03
2.461200000000000188e+01 1.189750968480000025e-03
2.461800000000000210e+01 1.094670267780000058e-03
2.462400000000000233e+01 1.006470294669999967e-03
2.463000000000000256e+01 9.262600215149999986e-04
2.463600000000000279e+01 8.530406048519999793e-04
2.464200000000000301e+01 7.874944130889999835e-04
2.464799999999999969e+01 7.263004663399999635e-04
2.465399999999999991e+01 6.671450682920000491e-04
2.466000000000000014e+01 6.080151069909999883e-04
2.466600000000000037e+01 5.424747359940000494e-04
2.467200000000000060e+01 4.611335752999999853e-04
2.467800000000000082e+01 3.693781036419999976e-04
2.468400000000000105e+01 2.759053022600000240e-04
2.469000000000000128e+01 1.782841573000000003e-04
2.469600000000000151e+01 7.831295079089999631e-05
2.470200000000000173e+01 -1.516858446850000006e-05
2.470800000000000196e+01 -9.895564289760000096e-05
2.471400000000000219e+01 -1.706948532960000096e-04
2.472000000000000242e+01 -2.320534695170000088e-04
2.472600000000000264e+01 -2.766725083350000123e-04
2.473200000000000287e+01 -3.059726150239999937e-04
2.473800000000000310e+01 -3.283119294789999735e-04
2.474399999999999977e+01 -3.414557722860000187e-04
2.475000000000000000e+01 -3.446421469559999792e-04
2.475600000000000023e+01 -3.342436975800000217e-04
2.476200000000000045e+01 -3.148016112389999768e-04
2.476800000000000068e+01 -2.910738985519999871e-04
2.477400000000000091e+01 -2.821202506310000195e-04
2.478000000000000114e+01 -2.843012625820000219e-04
2.478600000000000136e+01 -3.060479648410000019e-04
2.479200000000000159e+01 -3.432036901359999839e-04
2.479800000000000182e+01 -3.867915365839999877e-04
2.480400000000000205e+01 -4.347056965339999852e-04
2.481000000000000227e+01 -4.850010154769999852e-04
2.481600000000000250e+01 -5.351419677030000259e-04
2.482200000000000273e+01 -5.824679392389999757e-04
2.482800000000000296e+01 -6.361757987180000507e-04
2.483400000000000318e+01 -7.015060982669999671e-04
2.483999999999999986e+01 -7.738530403000000099e-04
2.484600000000000009e+01 -8.479185635220000275e-04
2.485200000000000031e+01 -9.186039678750000225e-04
2.485800000000000054e+01 -9.905352490020000785e-04
2.486400000000000077e+01 -1.063801348209999966e-03
2.487000000000000099e+01 -1.138202263969999989e-03
2.487600000000000122e+01 -1.203799620270000047e-03
2.488200000000000145e+01 -1.258800504730000006e-03
2.488800000000000168e+01 -1.315638888629999930e-03
2.489400000000000190e+01 -1.368331140840000010e-03
2.490000000000000213e+01 -1.415328704750000097e-03
2.490600000000000236e+01 -1.465182867829999906e-03
2.491200000000000259e+01 -1.522886450400000053e-03
2.491800000000000281e+01 -1.585718942810000059e-03
2.492400000000000304e+01 -1.655327738260000065e-03
2.492999999999999972e+01 -1.732106204140000010e-03
2.493599999999999994e+01 -1.812469447029999969e-03
2.494200000000000017e+01 -1.893847249450000087e-03
2.494800000000000040e+01 -1.972698140889999913e-03
2.495400000000000063e+01 -2.043089829389999924e-03
2.496000000000000085e+01 -2.107072155920000200e-03
2.496600000000000108e+01 -2.170408843090000130e-03
2.497200000000000131e+01 -2.229456556960000141e-03
2.497800000000000153e+01 -2.277320018039999828e-03
2.498400000000000176e+01 -2.313300268720000150e-03
2.499000000000000199e+01 -2.342726103960000167e-03
2.499600000000000222e+01 -2.372367773210000159e-03
2.500200000000000244e+01 -2.413088688630000110e-03
2.500800000000000267e+01 -2.467451151460000203e-03
2.501400000000000290e+01 -2.538848202680000186e-03
2.502000000000000313e+01 -2.618586411700000050e-03
2.502599999999999980e+01 -2.703728154300000155e-03
2.503200000000000003e+01 -2.783986506980000095e-03
2.503800000000000026e+01 -2.854481572289999970e-03
2.504400000000000048e+01 -2.919910708440000193e-03
2.505000000000000071e+01 -2.980418503280000009e-03
2.505600000000000094e+01 -3.038381692020000052e-03
2.506200000000000117e+01 -3.094584448259999915e-03
2.506800000000000139e+01 -3.152805613349999973e-03
2.507400000000000162e+01 -3.210169496010000130e-03
2.508000000000000185e+01 -3.274534363299999844e-03
2.508600000000000207e+01 -3.334622131659999936e-03
2.509200000000000230e+01 -3.393611637880000059e-03
2.509800000000000253e+01 -3.454165067519999934e-03
2.510400000000000276e+01 -3.516743658110000215e-03
2.511000000000000298e+01 -3.577253082769999912e-03
2.511599999999999966e+01 -3.636303357780000089e-03
2.512199999999999989e+01 -3.690859302880000054e-03
2.512800000000000011e+01 -3.741385182370000027e-03
2.513400000000000034e+01 -3.802096471189999813e-03
2.514000000000000057e+01 -3.873932175339999968e-03
2.514600000000000080e+01 -3.956784494219999643e-03
2.515200000000000102e+01 -4.050892777740000388e-03
2.515800000000000125e+01 -4.150910768660000076e-03
2.516400000000000148e+01 -4.253740888089999755e-03
2.517000000000000171e+01 -4.356984980400000276e-03
2.517600000000000193e+01 -4.463728051629999895e-03
2.518200000000000216e+01 -4.572045058009999857e-03
2.518800000000000239e+01 -4.679719451809999722e-03
2.519400000000000261e+01 -4.784526769070000275e-03
2.520000000000000284e+01 -4.887650255110000293e-03
2.520600000000000307e+01 -4.996289964770000112e-03
2.521199999999999974e+01 -5.108053795990000027e-03
2.521799999999999997e+01 -5.221443716440000299e-03
2.522400000000000020e+01 -5.329391453419999626e-03
2.523000000000000043e+01 -5.431368481370000070e-03
2.523600000000000065e+01 -5.528551526370000142e-03
2.524200000000000088e+01 -5.618354771289999633e-03
2.524800000000000111e+01 -5.702472291890000114e-03
2.525400000000000134e+01 -5.782536696639999606e-03
2.526000000000000156e+01 -5.861670710149999818e-03
2.526600000000000179e+01 -5.934810731559999643e-03
2.527200000000000202e+01 -6.010601762679999849e-03
2.527800000000000225e+01 -6.091296672819999751e-03
2.528400000000000247e+01 -6.184470839799999578e-03
2.529000000000000270e+01 -6.288061849770000197e-03
2.529600000000000293e+01 -6.408954039220000204e-03
2.530200000000000315e+01 -6.540025118740000129e-03
2.530799999999999983e+01 -6.670645903800000338e-03
2.531400000000000006e+01 -6.791562307629999719e-03
2.532000000000000028e+01 -6.900357548150000409e-03
2.532600000000000051e+01 -6.994617171589999870e-03
2.533200000000000074e+01 -7.080249488349999593e-03
2.533800000000000097e+01 -7.161346729839999925e-03
2.534400000000000119e+01 -7.233050651849999742e-03
2.535000000000000142e+01 -7.297579664740000242e-03
2.535600000000000165e+01 -7.350354921069999700e-03
2.536200000000000188e+01 -7.392403669659999843e-03
2.536800000000000210e+01 -7.430834695700000089e-03
2.537400000000000233e+01 -7.459177635610000391e-03
2.538000000000000256e+01 -7.484105881299999569e-03
2.538600000000000279e+01 -7.505148183550000400e-03
2.539200000000000301e+01 -7.522386964409999606e-03
2.539799999999999969e+01 -7.535464130339999608e-03
2.540399999999999991e+01 -7.547253277150000293e-03
2.541000000000000014e+01 -7.558277342469999806e-03
2.541600000000000037e+01 -7.573488634080000059e-03
2.542200000000000060e+01 -7.596538402140000021e-03
2.542800000000000082e+01 -7.620946969839999946e-03
2.543400000000000105e+01 -7.641395088289999922e-03
2.544000000000000128e+01 -7.653056178240000111e-03
2.544600000000000151e+01 -7.654493674640000175e-03
2.545200000000000173e+01 -7.656534202399999968e-03
2.545800000000000196e+01 -7.662129122760000244e-03
2.546400000000000219e+01 -7.656967733059999622e-03
2.547000000000000242e+01 -7.640692405400000171e-03
2.547600000000000264e+01 -7.618554402139999723e-03
2.548200000000000287e+01 -7.595514412969999601e-03
2.548800000000000310e+01 -7.578635122630000137e-03
2.549399999999999977e+01 -7.574717048559999680e-03
2.550000000000000000e+01 -7.581665646279999587e-03
2.550600000000000023e+01 -7.592639885840000297e-03
2.551200000000000045e+01 -7.602404337379999912e-03
2.551800000000000068e+01 -7.613020017740000298e-03
2.552400000000000091e+01 -7.629190105939999932e-03
2.553000000000000114e+01 -7.643855642530000306e-03
2.553600000000000136e+01 -7.647159975020000229e-03
2.554200000000000159e+01 -7.633025292309999869e-03
2.554800000000000182e+01 -7.603251375260000264e-03
2.555400000000000205e+01 -7.564179133620000349e-03
2.556000000000000227e+01 -7.522743660960000411e-03
2.556600000000000250e+01 -7.487217430030000329e-03
2.557200000000000273e+01 -7.458574138579999839e-03
2.557800000000000296e+01 -7.445105351510000399e-03
2.558400000000000318e+01 -7.442502770570000314e-03
2.558999999999999986e+01 -7.446628529579999919e-03
2.559600000000000009e+01 -7.454753387719999930e-03
2.560200000000000031e+01 -7.471075747160000301e-03
2.560800000000000054e+01 -7.490410935129999774e-03
2.561400000000000077e+01 -7.511820644139999802e-03
2.562000000000000099e+01 -7.537245284769999824e-03
2.562600000000000122e+01 -7.566277403380000134e-03
2.563200000000000145e+01 -7.593971211460000259e-03
2.563800000000000168e+01 -7.627552840859999801e-03
2.564400000000000190e+01 -7.678315974769999754e-03
2.565000000000000213e+01 -7.736844476309999788e-03
2.565600000000000236e+01 -7.796117104589999833e-03
2.566200000000000259e+01 -7.844331674279999417e-03
2.566800000000000281e+01 -7.885209284719999975e-03
2.567400000000000304e+01 -7.925509475169999554e-03
2.567999999999999972e+01 -7.963051088149999956e-03
2.568599999999999994e+01 -7.993933744729999832e-03
2.569200000000000017e+01 -8.027349598709999576e-03
2.569800000000000040e+01 -8.060907013709999250e-03
2.570400000000000063e+01 -8.099853061139999921e-03
2.571000000000000085e+01 -8.135954849420000412e-03
2.571600000000000108e+01 -8.161718025799999388e-03
2.572200000000000131e+01 -8.187194354830000520e-03
2.572800000000000153e+01 -8.211099542679999377e-03
2.573400000000000176e+01 -8.232918567960000739e-03
2.574000000000000199e+01 -8.260825648900000859e-03
2.574600000000000222e+01 -8.297771215439999834e-03
2.575200000000000244e+01 -8.338853716849999737e-03
2.575800000000000267e+01 -8.381724357600000078e-03
2.576400000000000290e+01 -8.428439497950000053e-03
2.577000000000000313e+01 -8.476469665770000259e-03
2.577599999999999980e+01 -8.519062772390000038e-03
2.578200000000000003e+01 -8.557940833269999867e-03
2.578800000000000026e+01 -8.603958413000000610e-03
2.579400000000000048e+01 -8.655348792669999292e-03
2.580000000000000071e+01 -8.710017427800000739e-03
2.580600000000000094e+01 -8.763237856330000075e-03
2.581200000000000117e+01 -8.815775625409999483e-03
2.581800000000000139e+01 -8.863613940780000131e-03
2.582400000000000162e+01 -8.898011408749999934e-03
2.583000000000000185e+01 -8.921203203500000650e-03
2.583600000000000207e+01 -8.943196386099999673e-03
2.584200000000000230e+01 -8.968748152260000092e-03
2.584800000000000253e+01 -9.008847177030000417e-03
2.585400000000000276e+01 -9.053703397510000361e-03
2.586000000000000298e+01 -9.099978953599999199e-03
2.586600000000000321e+01 -9.139159694309999249e-03
2.587199999999999989e+01 -9.169830009339999602e-03
2.587800000000000011e+01 -9.203359484669999813e-03
2.588400000000000034e+01 -9.236305952069999436e-03
2.589000000000000057e+01 -9.274294599889999421e-03
2.589600000000000080e+01 -9.318045340480000591e-03
2.590200000000000102e+01 -9.361272677779999135e-03
2.590800000000000125e+01 -9.410552680490000266e-03
2.591400000000000148e+01 -9.462789632380000024e-03
2.592000000000000171e+01 -9.517719969150000708e-03
2.592600000000000193e+01 -9.574389085170000382e-03
2.593200000000000216e+01 -9.630255401129999768e-03
2.593800000000000239e+01 -9.685391560200000763e-03
2.594400000000000261e+01 -9.729438461360000526e-03
2.595000000000000284e+01 -9.771981276570000305e-03
2.595600000000000307e+01 -9.815513156350000323e-03
2.596199999999999974e+01 -9.862157516179999653e-03
2.596799999999999997e+01 -9.909044019879999221e-03
2.597400000000000020e+01 -9.942620992660000309e-03
2.598000000000000043e+01 -9.966854937370000014e-03
2.598600000000000065e+01 -9.989225305620000675e-03
2.599200000000000088e+01 -1.000991277400000053e-02
2.599800000000000111e+01 -1.002748869359999968e-02
2.600400000000000134e+01 -1.003897748889999962e-02
2.601000000000000156e+01 -1.004275493319999914e-02
2.601600000000000179e+01 -1.003805827349999943e-02
2.602200000000000202e+01 -1.003956701610000078e-02
2.602800000000000225e+01 -1.004414726049999984e-02
2.603400000000000247e+01 -1.005760021510000018e-02
2.604000000000000270e+01 -1.007780153300000085e-02
2.604600000000000293e+01 -1.010302826759999946e-02
2.605200000000000315e+01 -1.012730225919999949e-02
2.605799999999999983e+01 -1.015148311850000082e-02
2.606400000000000006e+01 -1.017744839190000070e-02
2.607000000000000028e+01 -1.020774152130000077e-02
2.607600000000000051e+01 -1.023559458549999981e-02
2.608200000000000074e+01 -1.026469282810000064e-02
2.608800000000000097e+01 -1.029308140280000075e-02
2.609400000000000119e+01 -1.033047586680000025e-02
2.610000000000000142e+01 -1.037063822150000036e-02
2.610600000000000165e+01 -1.041949633510000015e-02
2.611200000000000188e+01 -1.047523971650000073e-02
2.611800000000000210e+01 -1.053809933360000048e-02
2.612400000000000233e+01 -1.059870049360000024e-02
2.613000000000000256e+01 -1.065264828499999997e-02
2.613600000000000279e+01 -1.070515811439999923e-02
2.614200000000000301e+01 -1.075686980040000025e-02
2.614800000000000324e+01 -1.080544665460000074e-02
2.615399999999999991e+01 -1.085165794940000025e-02
2.616000000000000014e+01 -1.089069992299999956e-02
2.616600000000000037e+01 -1.092435326429999978e-02
2.617200000000000060e+01 -1.096000242979999935e-02
2.617800000000000082e+01 -1.099828537549999916e-02
2.618400000000000105e+01 -1.104208547619999967e-02
2.619000000000000128e+01 -1.107775699350000038e-02
2.619600000000000151e+01 -1.110236160460000010e-02
2.620200000000000173e+01 -1.110962312670000021e-02
2.620800000000000196e+01 -1.110747922209999981e-02
2.621400000000000219e+01 -1.110419072209999948e-02
2.622000000000000242e+01 -1.109653338790000075e-02
2.622600000000000264e+01 -1.108754891900000025e-02
2.623200000000000287e+01 -1.106488239020000063e-02
2.623800000000000310e+01 -1.102441456170000049e-02
2.624399999999999977e+01 -1.097509637480000022e-02
2.625000000000000000e+01 -1.091794949020000009e-02
2.625600000000000023e+01 -1.084845233710000044e-02
2.626200000000000045e+01 -1.076819933950000016e-02
2.626800000000000068e+01 -1.067943219099999966e-02
2.627400000000000091e+01 -1.058946456759999981e-02
2.628000000000000114e+01 -1.050186250359999920e-02
2.628600000000000136e+01 -1.041368115689999922e-02
2.629200000000000159e+01 -1.032402087000000059e-02
2.629800000000000182e+01 -1.023481413719999969e-02
2.630400000000000205e+01 -1.014983560889999928e-02
2.631000000000000227e+01 -1.007294002920000077e-02
2.631600000000000250e+01 -9.998913854359999312e-03
2.632200000000000273e+01 -9.923066943879999685e-03
2.632800000000000296e+01 -9.851249866189999357e-03
2.633400000000000318e+01 -9.785534813999999595e-03
2.633999999999999986e+01 -9.724901989099999158e-03
2.634600000000000009e+01 -9.670898318289999213e-03
2.635200000000000031e+01 -9.626065380870000091e-03
2.635800000000000054e+01 -9.594044648109999185e-03
2.636400000000000077e+01 -9.572914801539999380e-03
2.637000000000000099e+01 -9.554503485560000842e-03
2.637600000000000122e+01 -9.534719400109999479e-03
2.638200000000000145e+01 -9.515878744419999785e-03
2.638800000000000168e+01 -9.494195692240000109e-03
2.639400000000000190e+01 -9.468468837440000008e-03
2.640000000000000213e+01 -9.439186193050000048e-03
2.640600000000000236e+01 -9.399855509399999975e-03
2.641200000000000259e+01 -9.352467022840000449e-03
2.641800000000000281e+01 -9.306618012489999495e-03
2.642400000000000304e+01 -9.260795079169999167e-03
2.643000000000000327e+01 -9.215714409949999145e-03
2.643599999999999994e+01 -9.163980372250000311e-03
2.644200000000000017e+01 -9.105349890889999354e-03
2.644800000000000040e+01 -9.041796438399999844e-03
2.645400000000000063e+01 -8.975559845570000445e-03
2.646000000000000085e+01 -8.907715789969999215e-03
2.646600000000000108e+01 -8.842513896520000360e-03
2.647200000000000131e+01 -8.781134150919999923e-03
2.647800000000000153e+01 -8.721047081049999178e-03
2.648400000000000176e+01 -8.653461001809999512e-03
2.649000000000000199e+01 -8.575976826249999754e-03
2.649600000000000222e+01 -8.487696759400000651e-03
2.650200000000000244e+01 -8.400952443480000711e-03
2.650800000000000267e+01 -8.316029794510000281e-03
2.651400000000000290e+01 -8.238707669079999366e-03
2.652000000000000313e+01 -8.170773275199999172e-03
2.652599999999999980e+01 -8.116827346379999406e-03
2.653200000000000003e+01 -8.083117194469999905e-03
2.653800000000000026e+01 -8.061190135779999419e-03
2.654400000000000048e+01 -8.040535263720000395e-03
2.655000000000000071e+01 -8.016125299040000041e-03
2.655600000000000094e+01 -7.986757904289999363e-03
2.656200000000000117e+01 -7.950901985169999200e-03
2.656800000000000139e+01 -7.910283282399999810e-03
2.657400000000000162e+01 -7.871323265139999747e-03
2.658000000000000185e+01 -7.843269966540000748e-03
2.658600000000000207e+01 -7.818341255190000560e-03
2.659200000000000230e+01 -7.797981612379999844e-03
2.659800000000000253e+01 -7.782361935820000277e-03
2.660400000000000276e+01 -7.776451762770000137e-03
2.661000000000000298e+01 -7.776118349280000154e-03
2.661600000000000321e+01 -7.786833215499999739e-03
2.662199999999999989e+01 -7.801934145390000339e-03
2.662800000000000011e+01 -7.823568768800000586e-03
2.663400000000000034e+01 -7.850126363339999386e-03
2.664000000000000057e+01 -7.873097434640000114e-03
2.664600000000000080e+01 -7.881557568909999811e-03
2.665200000000000102e+01 -7.873832248149999560e-03
2.665800000000000125e+01 -7.847002707419999806e-03
2.666400000000000148e+01 -7.794939447190000169e-03
2.667000000000000171e+01 -7.716598920520000363e-03
2.667600000000000193e+01 -7.619071286169999853e-03
2.668200000000000216e+01 -7.508668582889999749e-03
2.668800000000000239e+01 -7.391737308349999834e-03
2.669400000000000261e+01 -7.280205376450000175e-03
2.670000000000000284e+01 -7.183911278839999991e-03
2.670600000000000307e+01 -7.098892703650000122e-03
2.671199999999999974e+01 -7.014532573520000126e-03
2.671799999999999997e+01 -6.925654131919999935e-03
2.672400000000000020e+01 -6.839886307720000405e-03
2.673000000000000043e+01 -6.756576709449999864e-03
2.673600000000000065e+01 -6.676349788899999839e-03
2.674200000000000088e+01 -6.598747335370000293e-03
2.674800000000000111e+01 -6.522516254340000354e-03
2.675400000000000134e+01 -6.439076270910000337e-03
2.676000000000000156e+01 -6.355204153810000041e-03
2.676600000000000179e+01 -6.278274115179999573e-03
2.677200000000000202e+01 -6.206432357430000102e-03
2.677800000000000225e+01 -6.142278201879999844e-03
2.678400000000000247e+01 -6.087362766270000385e-03
2.679000000000000270e+01 -6.031121127309999747e-03
2.679600000000000293e+01 -5.976233165709999608e-03
2.680200000000000315e+01 -5.914269480850000218e-03
2.680799999999999983e+01 -5.852788686750000011e-03
2.681400000000000006e+01 -5.797685589640000359e-03
2.682000000000000028e+01 -5.757506471130000372e-03
2.682600000000000051e+01 -5.730218254029999757e-03
2.683200000000000074e+01 -5.701850168409999982e-03
2.683800000000000097e+01 -5.663183517749999576e-03
2.684400000000000119e+01 -5.613230168819999949e-03
2.685000000000000142e+01 -5.553803406660000330e-03
2.685600000000000165e+01 -5.493259988730000119e-03
2.686200000000000188e+01 -5.432889796790000073e-03
2.686800000000000210e+01 -5.372662097219999683e-03
2.687400000000000233e+01 -5.306720267980000183e-03
2.688000000000000256e+01 -5.237834528089999921e-03
2.688600000000000279e+01 -5.166103132069999916e-03
2.689200000000000301e+01 -5.092609673740000099e-03
2.689800000000000324e+01 -5.019352771340000047e-03
2.690399999999999991e+01 -4.952233284709999829e-03
2.691000000000000014e+01 -4.878445528450000256e-03
2.691600000000000037e+01 -4.795558284969999967e-03
2.692200000000000060e+01 -4.708617459980000280e-03
2.692800000000000082e+01 -4.633342847230000061e-03
2.693400000000000105e+01 -4.578002728519999821e-03
2.694000000000000128e+01 -4.535553976889999776e-03
2.694600000000000151e+01 -4.506754223259999866e-03
2.695200000000000173e+01 -4.493060987439999668e-03
2.695800000000000196e+01 -4.496184643360000115e-03
2.696400000000000219e+01 -4.506431054319999865e-03
2.697000000000000242e+01 -4.516082815830000166e-03
2.697600000000000264e+01 -4.533824045210000341e-03
2.698200000000000287e+01 -4.559391643849999669e-03
2.698800000000000310e+01 -4.587648436430000372e-03
2.699399999999999977e+01 -4.613066557789999821e-03
2.700000000000000000e+01 -4.644408356399999833e-03
2.700600000000000023e+01 -4.677720367910000003e-03
2.701200000000000045e+01 -4.707535263149999726e-03
2.701800000000000068e+01 -4.732078872620000369e-03
2.702400000000000091e+01 -4.739185329529999567e-03
2.703000000000000114e+01 -4.724545404309999676e-03
2.703600000000000136e+01 -4.700805991890000431e-03
2.704200000000000159e+01 -4.677681718019999733e-03
2.704800000000000182e+01 -4.658973310139999900e-03
2.705400000000000205e+01 -4.646871704610000021e-03
2.706000000000000227e+01 -4.640172235669999708e-03
2.706600000000000250e+01 -4.624824039640000085e-03
2.707200000000000273e+01 -4.604752641170000056e-03
2.707800000000000296e+01 -4.580406006430000170e-03
2.708400000000000318e+01 -4.555114544930000293e-03
2.708999999999999986e+01 -4.525015130639999973e-03
2.709600000000000009e+01 -4.483216442170000204e-03
2.710200000000000031e+01 -4.433699883520000364e-03
2.710800000000000054e+01 -4.379508085550000082e-03
2.711400000000000077e+01 -4.322789609430000013e-03
2.712000000000000099e+01 -4.262902308259999828e-03
2.712600000000000122e+01 -4.199770279229999605e-03
2.713200000000000145e+01 -4.135554190729999989e-03
2.713800000000000168e+01 -4.068704787640000341e-03
2.714400000000000190e+01 -4.001129884270000076e-03
2.715000000000000213e+01 -3.941769246010000047e-03
2.715600000000000236e+01 -3.891063854100000087e-03
2.716200000000000259e+01 -3.834521397949999799e-03
2.716800000000000281e+01 -3.786409739400000123e-03
2.717400000000000304e+01 -3.742689732460000203e-03
2.718000000000000327e+01 -3.703052410860000181e-03
2.718599999999999994e+01 -3.662770614030000111e-03
2.719200000000000017e+01 -3.620917908850000005e-03
2.719800000000000040e+01 -3.581157652660000006e-03
2.720400000000000063e+01 -3.539229044690000037e-03
2.721000000000000085e+01 -3.500405466179999821e-03
2.721600000000000108e+01 -3.470695111899999886e-03
2.722200000000000131e+01 -3.448928240690000025e-03
2.722800000000000153e+01 -3.426288021730000168e-03
2.723400000000000176e+01 -3.399595385420000216e-03
2.724000000000000199e+01 -3.368788631630000203e-03
2.724600000000000222e+01 -3.328848164530000004e-03
2.725200000000000244e+01 -3.281564218920000019e-03
2.725800000000000267e+01 -3.229834139349999859e-03
2.726400000000000290e+01 -3.172878408799999998e-03
2.727000000000000313e+01 -3.120251931249999958e-03
2.727599999999999980e+01 -3.071411512790000152e-03
2.728200000000000003e+01 -3.025899874050000209e-03
2.728800000000000026e+01 -2.978852484379999801e-03
2.729400000000000048e+01 -2.917567966509999888e-03
2.730000000000000071e+01 -2.850932767609999901e-03
2.730600000000000094e+01 -2.775381552060000086e-03
2.731200000000000117e+01 -2.695951843629999876e-03
2.731800000000000139e+01 -2.610926050689999899e-03
2.732400000000000162e+01 -2.511336933819999923e-03
2.733000000000000185e+01 -2.399361925199999974e-03
2.733600000000000207e+01 -2.280790125949999983e-03
2.734200000000000230e+01 -2.167846774680000019e-03
2.734800000000000253e+01 -2.067521447320000167e-03
2.735400000000000276e+01 -1.975047634910000183e-03
2.736000000000000298e+01 -1.891376217830000083e-03
2.736600000000000321e+01 -1.810880843549999989e-03
2.737199999999999989e+01 -1.735881436620000020e-03
2.737800000000000011e+01 -1.659571309569999936e-03
2.738400000000000034e+01 -1.584375975650000089e-03
2.739000000000000057e+01 -1.509545487349999923e-03
2.739600000000000080e+01 -1.422851812089999998e-03
2.740200000000000102e+01 -1.331019215289999929e-03
2.740800000000000125e+01 -1.236876938489999940e-03
2.741400000000000148e+01 -1.145320013170000048e-03
2.742000000000000171e+01 -1.057583838700000035e-03
2.742600000000000193e+01 -9.634838206689999920e-04
2.743200000000000216e+01 -8.532988140360000130e-04
2.743800000000000239e+01 -7.196316146290000207e-04
2.744400000000000261e+01 -5.630456726070000176e-04
2.745000000000000284e+01 -3.842503065240000185e-04
2.745600000000000307e+01 -1.908942649609999913e-04
2.746200000000000330e+01 1.437460650780000015e-05
2.746799999999999997e+01 2.275927981830000132e-04
2.747400000000000020e+01 4.505374818109999916e-04
2.748000000000000043e+01 6.758504896419999892e-04
2.748600000000000065e+01 8.969678892750000253e-04
2.749200000000000088e+01 1.110600656829999894e-03
2.749800000000000111e+01 1.318449503739999983e-03
2.750400000000000134e+01 1.530447974799999935e-03
2.751000000000000156e+01 1.751402392980000097e-03
2.751600000000000179e+01 1.969625009219999785e-03
2.752200000000000202e+01 2.189152408389999967e-03
2.752800000000000225e+01 2.410342451179999824e-03
2.753400000000000247e+01 2.631785580889999931e-03
2.754000000000000270e+01 2.844476373869999925e-03
2.754600000000000293e+01 3.036169102420000019e-03
2.755200000000000315e+01 3.209225833420000125e-03
2.755799999999999983e+01 3.367126220840000166e-03
2.756400000000000006e+01 3.517883596939999895e-03
2.757000000000000028e+01 3.664832096550000012e-03
2.757600000000000051e+01 3.818058641630000041e-03
2.758200000000000074e+01 3.988790791480000333e-03
2.758800000000000097e+01 4.173603840170000100e-03
2.759400000000000119e+01 4.370832815770000004e-03
2.760000000000000142e+01 4.574819933619999821e-03
2.760600000000000165e+01 4.784904886039999597e-03
2.761200000000000188e+01 4.989780019969999696e-03
2.761800000000000210e+01 5.181806161999999959e-03
2.762400000000000233e+01 5.359982140359999779e-03
2.763000000000000256e+01 5.535239819440000188e-03
2.763600000000000279e+01 5.717756226659999851e-03
2.764200000000000301e+01 5.904282443229999858e-03
2.764800000000000324e+01 6.087753921749999679e-03
2.765399999999999991e+01 6.266005337239999654e-03
2.766000000000000014e+01 6.433512549850000338e-03
2.766600000000000037e+01 6.598099600519999677e-03
2.767200000000000060e+01 6.761749275029999701e-03
2.767800000000000082e+01 6.918801926079999609e-03
2.768400000000000105e+01 7.070629391820000206e-03
2.769000000000000128e+01 7.223357446490000049e-03
2.769600000000000151e+01 7.379877381030000051e-03
2.770200000000000173e+01 7.544318214060000138e-03
2.770800000000000196e+01 7.715411484239999805e-03
2.771400000000000219e+01 7.895683869719999706e-03
2.772000000000000242e+01 8.089711889620000360e-03
2.772600000000000264e+01 8.291088044640000307e-03
2.773200000000000287e+01 8.496006019410000040e-03
2.773800000000000310e+01 8.697454817589999471e-03
2.774400000000000333e+01 8.888884447519999898e-03
2.775000000000000000e+01 9.064895100889999377e-03
2.775600000000000023e+01 9.226973168549999771e-03
2.776200000000000045e+01 9.371830150490000066e-03
2.776800000000000068e+01 9.495177306230000169e-03
2.777400000000000091e+01 9.596161544319999417e-03
2.778000000000000114e+01 9.676170535389999258e-03
2.778600000000000136e+01 9.730120189490000168e-03
2.779200000000000159e+01 9.762612171470000030e-03
2.779800000000000182e+01 9.777761995790000202e-03
2.780400000000000205e+01 9.788525290790000763e-03
2.781000000000000227e+01 9.800581261519999282e-03
2.781600000000000250e+01 9.814538061620000156e-03
2.782200000000000273e+01 9.832885116339999676e-03
2.782800000000000296e+01 9.859593585129999838e-03
2.783400000000000318e+01 9.898416697980000345e-03
2.783999999999999986e+01 9.946952573959999544e-03
2.784600000000000009e+01 9.997395798560000310e-03
2.785200000000000031e+01 1.004859060050000003e-02
2.785800000000000054e+01 1.009685453030000069e-02
2.786400000000000077e+01 1.013188064100000070e-02
2.787000000000000099e+01 1.015412341800000021e-02
2.787600000000000122e+01 1.016461290419999955e-02
2.788200000000000145e+01 1.017442345619999980e-02
2.788800000000000168e+01 1.019636075939999928e-02
2.789400000000000190e+01 1.022943574940000065e-02
2.790000000000000213e+01 1.027293782679999934e-02
2.790600000000000236e+01 1.032786164429999945e-02
2.791200000000000259e+01 1.040149386970000076e-02
2.791800000000000281e+01 1.048754248769999918e-02
2.792400000000000304e+01 1.058927923439999946e-02
2.793000000000000327e+01 1.070115435869999944e-02
2.793599999999999994e+01 1.081464998420000011e-02
2.794200000000000017e+01 1.092022843659999978e-02
2.794800000000000040e+01 1.100525725629999951e-02
2.795400000000000063e+01 1.106387004259999987e-02
2.796000000000000085e+01 1.110126543790000003e-02
2.796600000000000108e+01 1.112077664579999917e-02
2.797200000000000131e+01 1.113068684940000073e-02
2.797800000000000153e+01 1.114094071090000054e-02
2.798400000000000176e+01 1.115134824070000003e-02
2.799000000000000199e+01 1.115347258749999938e-02
2.799600000000000222e+01 1.115557271989999974e-02
2.800200000000000244e+01 1.116351969539999996e-02
2.800800000000000267e+01 1.117398310450000085e-02
2.801400000000000290e+01 1.118877809489999924e-02
2.802000000000000313e+01 1.121516991409999935e-02
2.802600000000000335e+01 1.125358138229999930e-02
2.803200000000000003e+01 1.130591705440000053e-02
2.803800000000000026e+01 1.136297825720000015e-02
2.804400000000000048e+01 1.141507085410000018e-02
2.805000000000000071e+01 1.145834196360000050e-02
2.805600000000000094e+01 1.148608978839999947e-02
2.806200000000000117e+01 1.149963121860000069e-02
2.806800000000000139e+01 1.150100771339999939e-02
2.807400000000000162e+01 1.149328704919999958e-02
2.808000000000000185e+01 1.148460153489999983e-02
2.808600000000000207e+01 1.147877052430000024e-02
2.809200000000000230e+01 1.147741917519999946e-02
2.809800000000000253e+01 1.147259399289999975e-02
2.810400000000000276e+01 1.146510336550000085e-02
2.811000000000000298e+01 1.145189721140000075e-02
2.811600000000000321e+01 1.143171638250000018e-02
2.812199999999999989e+01 1.140648219730000003e-02
2.812800000000000011e+01 1.137262489650000055e-02
2.813400000000000034e+01 1.134226564319999915e-02
2.814000000000000057e+01 1.131216716020000054e-02
2.814600000000000080e+01 1.127751823510000050e-02
2.815200000000000102e+01 1.123065967110000070e-02
2.815800000000000125e+01 1.117887999860000051e-02
2.816400000000000148e+01 1.112793292849999921e-02
2.817000000000000171e+01 1.107573509220000085e-02
2.817600000000000193e+01 1.101232320069999923e-02
2.818200000000000216e+01 1.093956455590000022e-02
2.818800000000000239e+01 1.085480209440000017e-02
2.819400000000000261e+01 1.077300123869999980e-02
2.820000000000000284e+01 1.068926975129999915e-02
2.820600000000000307e+01 1.060164254160000062e-02
2.821200000000000330e+01 1.050696521999999918e-02
2.821799999999999997e+01 1.040592510249999970e-02
2.822400000000000020e+01 1.029845699669999955e-02
2.823000000000000043e+01 1.018594112250000017e-02
2.823600000000000065e+01 1.007119659330000042e-02
2.824200000000000088e+01 9.954459033910000379e-03
2.824800000000000111e+01 9.831767529249999665e-03
2.825400000000000134e+01 9.710898622869999428e-03
2.826000000000000156e+01 9.598476812240000836e-03
2.826600000000000179e+01 9.499449282880000761e-03
2.827200000000000202e+01 9.409242309630000412e-03
2.827800000000000225e+01 9.315081872049999281e-03
2.828400000000000247e+01 9.225345216690000391e-03
2.829000000000000270e+01 9.146375581620000417e-03
2.829600000000000293e+01 9.086537174879999804e-03
2.830200000000000315e+01 9.036481380459999296e-03
2.830800000000000338e+01 8.996251039210000078e-03
2.831400000000000006e+01 8.961052633820000557e-03
2.832000000000000028e+01 8.931802585719999382e-03
2.832600000000000051e+01 8.901672437789999795e-03
2.833200000000000074e+01 8.866398595269999253e-03
2.833800000000000097e+01 8.830259554089999602e-03
2.834400000000000119e+01 8.794059976939999287e-03
2.835000000000000142e+01 8.761822246020000218e-03
2.835600000000000165e+01 8.728261105719999774e-03
2.836200000000000188e+01 8.693851530550000470e-03
2.836800000000000210e+01 8.666220121089999659e-03
2.837400000000000233e+01 8.647576905790000865e-03
2.838000000000000256e+01 8.637035265560000577e-03
2.838600000000000279e+01 8.635052479800000777e-03
2.839200000000000301e+01 8.636111393569999642e-03
2.839800000000000324e+01 8.637462742629999427e-03
2.840399999999999991e+01 8.639208972449999649e-03
2.841000000000000014e+01 8.644565939899999732e-03
2.841600000000000037e+01 8.648551069200000746e-03
2.842200000000000060e+01 8.648852817710000682e-03
2.842800000000000082e+01 8.646603673699999534e-03
2.843400000000000105e+01 8.643107488749999373e-03
2.844000000000000128e+01 8.648786693809999357e-03
2.844600000000000151e+01 8.666547946630000221e-03
2.845200000000000173e+01 8.694501593709999879e-03
2.845800000000000196e+01 8.730455301699999865e-03
2.846400000000000219e+01 8.762151934210000298e-03
2.847000000000000242e+01 8.779042400420000031e-03
2.847600000000000264e+01 8.791340515020000523e-03
2.848200000000000287e+01 8.794128894810000416e-03
2.848800000000000310e+01 8.793556131420000865e-03
2.849400000000000333e+01 8.789124898609999501e-03
2.850000000000000000e+01 8.778179064390000813e-03
2.850600000000000023e+01 8.769303560260000713e-03
2.851200000000000045e+01 8.762910030780000567e-03
2.851800000000000068e+01 8.747939951719999399e-03
2.852400000000000091e+01 8.722967468199999477e-03
2.853000000000000114e+01 8.691742084920000416e-03
2.853600000000000136e+01 8.655722253020000159e-03
2.854200000000000159e+01 8.608847856520000091e-03
2.854800000000000182e+01 8.560038171709999366e-03
2.855400000000000205e+01 8.518297225239999590e-03
2.856000000000000227e+01 8.482484146949999249e-03
2.856600000000000250e+01 8.454356342550000195e-03
2.857200000000000273e+01 8.428232744340000138e-03
2.857800000000000296e+01 8.396207354959999911e-03
2.858400000000000318e+01 8.367336355149999211e-03
2.858999999999999986e+01 8.338137529790000738e-03
2.859600000000000009e+01 8.309016004200000388e-03
2.860200000000000031e+01 8.283366449180000826e-03
2.860800000000000054e+01 8.261541835959999858e-03
2.861400000000000077e+01 8.242444135250000248e-03
2.862000000000000099e+01 8.226377889510000374e-03
2.862600000000000122e+01 8.217086084190000639e-03
2.863200000000000145e+01 8.218356408179999795e-03
2.863800000000000168e+01 8.223601616919999982e-03
2.864400000000000190e+01 8.228020742540000793e-03
2.865000000000000213e+01 8.231353014710000859e-03
2.865600000000000236e+01 8.226808160540000081e-03
2.866200000000000259e+01 8.218498900530000692e-03
2.866800000000000281e+01 8.204150013630000238e-03
2.867400000000000304e+01 8.192296139899999524e-03
2.868000000000000327e+01 8.185727521779999696e-03
2.868599999999999994e+01 8.186649531130000060e-03
2.869200000000000017e+01 8.198448456820000771e-03
2.869800000000000040e+01 8.224458433689999307e-03
2.870400000000000063e+01 8.257112465799999745e-03
2.871000000000000085e+01 8.295534178610000295e-03
2.871600000000000108e+01 8.333789184690000573e-03
2.872200000000000131e+01 8.371863514179999147e-03
2.872800000000000153e+01 8.409772999579999755e-03
2.873400000000000176e+01 8.446802385150000217e-03
2.874000000000000199e+01 8.489096537229999864e-03
2.874600000000000222e+01 8.540719747540000822e-03
2.875200000000000244e+01 8.600415661930000538e-03
2.875800000000000267e+01 8.666918613020000231e-03
2.876400000000000290e+01 8.737955242399999753e-03
2.877000000000000313e+01 8.819028735160000174e-03
2.877600000000000335e+01 8.909215219319999504e-03
2.878200000000000003e+01 9.006556123500000788e-03
2.878800000000000026e+01 9.109277278180000562e-03
2.879400000000000048e+01 9.229283779860000814e-03
2.880000000000000071e+01 9.368964470919999635e-03
2.880600000000000094e+01 9.519511833790000183e-03
2.881200000000000117e+01 9.669103659690000616e-03
2.881800000000000139e+01 9.822211228310000208e-03
2.882400000000000162e+01 9.983064606790000017e-03
2.883000000000000185e+01 1.015109568829999920e-02
2.883600000000000207e+01 1.031837332990000015e-02
2.884200000000000230e+01 1.048215106130000011e-02
2.884800000000000253e+01 1.064255367960000032e-02
2.885400000000000276e+01 1.080304104830000049e-02
2.886000000000000298e+01 1.096598897129999993e-02
2.886600000000000321e+01 1.112428959460000019e-02
2.887199999999999989e+01 1.128035318109999949e-02
2.887800000000000011e+01 1.143328566099999916e-02
2.888400000000000034e+01 1.157997921109999925e-02
2.889000000000000057e+01 1.173301506789999928e-02
2.889600000000000080e+01 1.189940422770000006e-02
2.890200000000000102e+01 1.208107732239999989e-02
2.890800000000000125e+01 1.227701921019999989e-02
2.891400000000000148e+01 1.248536258939999914e-02
2.892000000000000171e+01 1.269478257749999915e-02
2.892600000000000193e+01 1.290316972880000031e-02
2.893200000000000216e+01 1.310124341399999948e-02
2.893800000000000239e+01 1.328582037239999999e-02
2.894400000000000261e+01 1.345550455150000026e-02
2.895000000000000284e+01 1.361137907950000017e-02
2.895600000000000307e+01 1.376243494449999952e-02
2.896200000000000330e+01 1.391584891830000004e-02
2.896799999999999997e+01 1.408044900750000071e-02
2.897400000000000020e+01 1.425941474739999930e-02
2.898000000000000043e+01 1.444858033209999934e-02
2.898600000000000065e+01 1.464302092789999954e-02
2.899200000000000088e+01 1.483692508189999974e-02
2.899800000000000111e+01 1.503971032799999996e-02
2.900400000000000134e+01 1.524763554329999944e-02
2.901000000000000156e+01 1.545696053649999943e-02
2.901600000000000179e+01 1.565970107909999895e-02
2.902200000000000202e+01 1.585909351709999943e-02
2.902800000000000225e+01 1.605518348519999888e-02
2.903400000000000247e+01 1.625587232410000138e-02
2.904000000000000270e+01 1.646219938990000145e-02
2.904600000000000293e+01 1.666730269790000010e-02
2.905200000000000315e+01 1.688289269800000159e-02
2.905800000000000338e+01 1.710250973700000107e-02
2.906400000000000006e+01 1.731509529050000162e-02
2.907000000000000028e+01 1.751849800349999930e-02
2.907600000000000051e+01 1.772698760030000029e-02
2.908200000000000074e+01 1.794924587010000155e-02
2.908800000000000097e+01 1.818161830310000004e-02
2.909400000000000119e+01 1.842533424500000100e-02
2.910000000000000142e+01 1.866930350659999974e-02
2.910600000000000165e+01 1.890581101180000001e-02
2.911200000000000188e+01 1.913375407459999913e-02
2.911800000000000210e+01 1.935074478390000005e-02
2.912400000000000233e+01 1.956517621869999918e-02
2.913000000000000256e+01 1.978322304789999903e-02
2.913600000000000279e+01 2.000222913919999859e-02
2.914200000000000301e+01 2.022485621269999936e-02
2.914800000000000324e+01 2.045817673210000021e-02
2.915399999999999991e+01 2.069701999430000050e-02
2.916000000000000014e+01 2.093595080080000101e-02
2.916600000000000037e+01 2.117158100010000168e-02
2.917200000000000060e+01 2.141324989499999998e-02
2.917800000000000082e+01 2.166437357660000104e-02
2.918400000000000105e+01 2.191329002379999863e-02
2.919000000000000128e+01 2.216196991499999949e-02
2.919600000000000151e+01 2.241028100250000085e-02
2.920200000000000173e+01 2.266046404840000097e-02
2.920800000000000196e+01 2.290221303700000141e-02
2.921400000000000219e+01 2.314375340939999956e-02
2.922000000000000242e+01 2.338571101429999868e-02
2.922600000000000264e+01 2.362534031269999946e-02
2.923200000000000287e+01 2.386234886939999841e-02
2.923800000000000310e+01 2.409492060539999980e-02
2.924400000000000333e+01 2.431293576959999911e-02
2.925000000000000000e+01 2.453006058930000052e-02
2.925600000000000023e+01 2.474500983949999913e-02
2.926200000000000045e+01 2.495929785069999837e-02
2.926800000000000068e+01 2.518606930970000018e-02
2.927400000000000091e+01 2.542607299980000068e-02
2.928000000000000114e+01 2.567796967920000020e-02
2.928600000000000136e+01 2.594337984920000104e-02
2.929200000000000159e+01 2.620995976030000146e-02
2.929800000000000182e+01 2.647184580560000070e-02
2.930400000000000205e+01 2.672893367710000093e-02
2.931000000000000227e+01 2.698482945560000054e-02
2.931600000000000250e+01 2.724056132140000031e-02
2.932200000000000273e+01 2.749025449159999898e-02
2.932800000000000296e+01 2.773250453170000157e-02
2.933400000000000318e+01 2.798548154529999915e-02
2.934000000000000341e+01 2.824424207209999885e-02
2.934600000000000009e+01 2.850122563540000153e-02
2.935200000000000031e+01 2.874486707150000070e-02
2.935800000000000054e+01 2.897809073329999860e-02
2.936400000000000077e+01 2.921235188840000038e-02
2.937000000000000099e+01 2.946087159220000043e-02
2.937600000000000122e+01 2.972072549160000021e-02
2.938200000000000145e+01 2.998723275960000004e-02
2.938800000000000168e+01 3.025734610860000146e-02
2.939400000000000190e+01 3.053529001770000084e-02
2.940000000000000213e+01 3.081452101469999913e-02
2.940600000000000236e+01 3.109495155509999983e-02
2.941200000000000259e+01 3.137131407859999888e-02
2.941800000000000281e+01 3.164066746830000026e-02
2.942400000000000304e+01 3.190429136160000123e-02
2.943000000000000327e+01 3.215650841590000225e-02
2.943599999999999994e+01 3.239383548500000126e-02
2.944200000000000017e+01 3.261573985220000277e-02
2.944800000000000040e+01 3.283302113409999889e-02
2.945400000000000063e+01 3.305169939989999889e-02
2.946000000000000085e+01 3.326648101210000208e-02
2.946600000000000108e+01 3.347530961040000308e-02
2.947200000000000131e+01 3.368750959629999986e-02
2.947800000000000153e+01 3.390311822300000333e-02
2.948400000000000176e+01 3.411330655219999702e-02
2.949000000000000199e+01 3.431995958089999882e-02
2.949600000000000222e+01 3.452490642670000276e-02
2.950200000000000244e+01 3.472823649640000010e-02
2.950800000000000267e+01 3.492078185079999786e-02
2.951400000000000290e+01 3.510722890500000276e-02
2.952000000000000313e+01 3.528624027970000271e-02
2.952600000000000335e+01 3.546890243890000322e-02
2.953200000000000003e+01 3.565398976209999821e-02
2.953800000000000026e+01 3.584489226339999945e-02
2.954400000000000048e+01 3.602605313059999842e-02
2.955000000000000071e+01 3.619312867519999810e-02
2.955600000000000094e+01 3.634792938829999737e-02
2.956200000000000117e+01 3.649743646379999956e-02
2.956800000000000139e+01 3.664435818790000299e-02
2.957400000000000162e+01 3.678270801900000025e-02
2.958000000000000185e+01 3.690887242560000198e-02
2.958600000000000207e+01 3.702316805719999687e-02
2.959200000000000230e+01 3.711999952790000223e-02
2.959800000000000253e+01 3.719667345290000177e-02
2.960400000000000276e+01 3.725931793449999835e-02
2.961000000000000298e+01 3.731514886020000088e-02
2.961600000000000321e+01 3.736884519460000054e-02
2.962200000000000344e+01 3.742420673369999812e-02
2.962800000000000011e+01 3.747776895760000088e-02
2.963400000000000034e+01 3.752198815349999661e-02
2.964000000000000057e+01 3.756065294150000289e-02
2.964600000000000080e+01 3.759345412250000157e-02
2.965200000000000102e+01 3.762109577659999982e-02
2.965800000000000125e+01 3.764758631589999738e-02
2.966400000000000148e+01 3.766827285290000327e-02
2.967000000000000171e+01 3.768350556490000086e-02
2.967600000000000193e+01 3.769088536500000280e-02
2.968200000000000216e+01 3.769369795920000238e-02
2.968800000000000239e+01 3.769524395470000289e-02
2.969400000000000261e+01 3.770179674029999761e-02
2.970000000000000284e+01 3.770904242990000266e-02
2.970600000000000307e+01 3.772006928919999919e-02
2.971200000000000330e+01 3.773758932949999867e-02
2.971799999999999997e+01 3.775589913130000114e-02
2.972400000000000020e+01 3.776851668950000074e-02
2.973000000000000043e+01 3.778242692349999959e-02
2.973600000000000065e+01 3.779572993520000090e-02
2.974200000000000088e+01 3.781516477469999693e-02
2.974800000000000111e+01 3.782502189280000093e-02
2.975400000000000134e+01 3.781937807800000301e-02
2.976000000000000156e+01 3.779911994929999880e-02
2.976600000000000179e+01 3.776936605569999883e-02
2.977200000000000202e+01 3.772554174070000266e-02
2.977800000000000225e+01 3.766964375970000001e-02
2.978400000000000247e+01 3.761464357379999679e-02
2.979000000000000270e+01 3.756502643230000271e-02
2.979600000000000293e+01 3.751887753609999682e-02
2.980200000000000315e+01 3.747508302330000013e-02
2.980800000000000338e+01 3.742922097439999735e-02
2.981400000000000006e+01 3.738107904790000102e-02
2.982000000000000028e+01 3.732936084269999899e-02
2.982600000000000051e+01 3.728173300620000324e-02
2.983200000000000074e+01 3.723826631899999906e-02
2.983800000000000097e+01 3.720732033250000181e-02
2.984400000000000119e+01 3.718995302920000134e-02
2.985000000000000142e+01 3.718352317810000307e-02
2.985600000000000165e+01 3.719035908579999827e-02
2.986200000000000188e+01 3.720918297769999772e-02
2.986800000000000210e+01 3.724110871550000146e-02
2.987400000000000233e+01 3.728416562080000274e-02
2.988000000000000256e+01 3.733473271130000049e-02
2.988600000000000279e+01 3.738111630080000192e-02
2.989200000000000301e+01 3.742550685999999904e-02
2.989800000000000324e+01 3.746418654920000146e-02
2.990400000000000347e+01 3.751119971280000159e-02
2.991000000000000014e+01 3.756537288430000093e-02
2.991600000000000037e+01 3.762942552569999849e-02
2.992200000000000060e+01 3.769023716449999839e-02
2.992800000000000082e+01 3.774851933119999919e-02
2.993400000000000105e+01 3.781213611360000060e-02
2.994000000000000128e+01 3.788296878340000062e-02
2.994600000000000151e+01 3.795203939080000338e-02
2.995200000000000173e+01 3.802126646040000085e-02
2.995800000000000196e+01 3.810020163660000209e-02
2.996400000000000219e+01 3.818801045419999846e-02
2.997000000000000242e+01 3.828026354309999740e-02
2.997600000000000264e+01 3.837632387880000190e-02
2.998200000000000287e+01 3.847325593229999896e-02
2.998800000000000310e+01 3.857895359400000113e-02
2.999400000000000333e+01 3.870120272040000059e-02
3.000000000000000000e+01 3.883440792560000077e-02
3.000600000000000023e+01 3.897630050780000188e-02
3.001200000000000045e+01 3.912092372780000271e-02
3.001800000000000068e+01 3.926634788510000029e-02
3.002400000000000091e+01 3.941082581879999658e-02
3.003000000000000114e+01 3.956044092770000242e-02
3.003600000000000136e+01 3.971529752019999776e-02
3.004200000000000159e+01 3.987602144479999999e-02
3.004800000000000182e+01 4.004168882970000204e-02
3.005400000000000205e+01 4.020834714169999741e-02
3.006000000000000227e+01 4.037914797659999944e-02
3.006600000000000250e+01 4.054781049489999956e-02
3.007200000000000273e+01 4.070901870730000288e-02
3.007800000000000296e+01 4.085587710139999829e-02
3.008400000000000318e+01 4.100028797980000139e-02
3.009000000000000341e+01 4.115090891720000338e-02
3.009600000000000009e+01 4.130403697490000331e-02
3.010200000000000031e+01 4.144812375310000241e-02
3.010800000000000054e+01 4.158199578519999884e-02
3.011400000000000077e+01 4.171381145719999656e-02
3.012000000000000099e+01 4.185610264539999653e-02
3.012600000000000122e+01 4.200511053199999789e-02
3.013200000000000145e+01 4.215465486049999738e-02
3.013800000000000168e+01 4.229767620560000163e-02
3.014400000000000190e+01 4.243582859640000066e-02
3.015000000000000213e+01 4.257050901650000219e-02
3.015600000000000236e+01 4.270816594360000301e-02
3.016200000000000259e+01 4.284244030710000067e-02
3.016800000000000281e+01 4.296647012230000312e-02
3.017400000000000304e+01 4.308708757159999958e-02
3.018000000000000327e+01 4.321071133019999816e-02
3.018599999999999994e+01 4.334029182790000156e-02
3.019200000000000017e+01 4.346933960910000228e-02
3.019800000000000040e+01 4.359960183500000142e-02
3.020400000000000063e+01 4.372968524689999775e-02
3.021000000000000085e+01 4.385586455459999922e-02
3.021600000000000108e+01 4.397467151279999681e-02
3.022200000000000131e+01 4.408574476839999950e-02
3.022800000000000153e+01 4.419817030429999682e-02
3.023400000000000176e+01 4.431652277709999949e-02
3.024000000000000199e+01 4.443535953759999990e-02
3.024600000000000222e+01 4.455712065100000258e-02
3.025200000000000244e+01 4.468183964490000243e-02
3.025800000000000267e+01 4.480993002650000140e-02
3.026400000000000290e+01 4.494340345259999897e-02
3.027000000000000313e+01 4.509771615270000145e-02
3.027600000000000335e+01 4.526492208240000259e-02
3.028200000000000003e+01 4.544511064890000007e-02
3.028800000000000026e+01 4.563138261440000121e-02
3.029400000000000048e+01 4.581355676050000159e-02
3.030000000000000071e+01 4.598796740169999731e-02
3.030600000000000094e+01 4.615814983839999774e-02
3.031200000000000117e+01 4.632104933259999918e-02
3.031800000000000139e+01 4.648418724540000213e-02
3.032400000000000162e+01 4.665527865289999937e-02
3.033000000000000185e+01 4.683335125449999969e-02
3.033600000000000207e+01 4.702017456290000230e-02
3.034200000000000230e+01 4.721131548290000146e-02
3.034800000000000253e+01 4.740571230650000162e-02
3.035400000000000276e+01 4.759622737770000112e-02
3.036000000000000298e+01 4.778575152160000061e-02
3.036600000000000321e+01 4.797396436330000208e-02
3.037200000000000344e+01 4.816522821779999769e-02
3.037800000000000011e+01 4.836000874640000030e-02
3.038400000000000034e+01 4.855486005540000233e-02
3.039000000000000057e+01 4.874012991789999916e-02
3.039600000000000080e+01 4.891110584140000161e-02
3.040200000000000102e+01 4.907239973549999690e-02
3.040800000000000125e+01 4.922306165100000241e-02
3.041400000000000148e+01 4.936233535409999956e-02
3.042000000000000171e+01 4.949647560719999673e-02
3.042600000000000193e+01 4.962426051499999741e-02
3.043200000000000216e+01 4.974624887109999755e-02
3.043800000000000239e+01 4.986315220589999930e-02
3.044400000000000261e+01 4.997782409189999858e-02
3.045000000000000284e+01 5.008529126640000328e-02
3.045600000000000307e+01 5.017457529899999741e-02
3.046200000000000330e+01 5.025533959270000323e-02
3.046799999999999997e+01 5.033813044430000133e-02
3.047400000000000020e+01 5.042449757459999821e-02
3.048000000000000043e+01 5.051367357369999922e-02
3.048600000000000065e+01 5.060355365279999712e-02
3.049200000000000088e+01 5.069853365419999675e-02
3.049800000000000111e+01 5.080852657559999791e-02
3.050400000000000134e+01 5.093617737290000169e-02
3.051000000000000156e+01 5.107228085400000034e-02
3.051600000000000179e+01 5.121244862680000148e-02
3.052200000000000202e+01 5.135675892230000261e-02
3.052800000000000225e+01 5.149229615929999671e-02
3.053400000000000247e+01 5.161888152360000204e-02
3.054000000000000270e+01 5.174522101879999725e-02
3.054600000000000293e+01 5.186535045500000052e-02
3.055200000000000315e+01 5.198675021529999829e-02
3.055800000000000338e+01 5.210885033010000111e-02
3.056400000000000006e+01 5.224458873269999942e-02
3.057000000000000028e+01 5.239146575329999694e-02
3.057600000000000051e+01 5.253798514599999914e-02
3.058200000000000074e+01 5.267903953789999927e-02
3.058800000000000097e+01 5.280511453750000306e-02
3.059400000000000119e+01 5.292529240249999739e-02
3.060000000000000142e+01 5.304527655240000306e-02
3.060600000000000165e+01 5.316389724610000311e-02
3.061200000000000188e+01 5.327565222979999821e-02
3.061800000000000210e+01 5.337921530010000110e-02
3.062400000000000233e+01 5.347316712140000317e-02
3.063000000000000256e+01 5.355478078130000014e-02
3.063600000000000279e+01 5.361507833000000306e-02
3.064200000000000301e+01 5.365900695320000025e-02
3.064800000000000324e+01 5.369784310459999738e-02
3.065400000000000347e+01 5.373268947010000074e-02
3.066000000000000014e+01 5.376794189209999769e-02
3.066600000000000037e+01 5.380205810069999678e-02
3.067200000000000060e+01 5.383590981360000111e-02
3.067800000000000082e+01 5.387602746490000039e-02
3.068400000000000105e+01 5.391793698070000002e-02
3.069000000000000128e+01 5.396968871360000031e-02
3.069600000000000151e+01 5.403360724450000097e-02
3.070200000000000173e+01 5.411088466640000261e-02
3.070800000000000196e+01 5.418798699980000022e-02
3.071400000000000219e+01 5.425575748090000205e-02
3.072000000000000242e+01 5.431653931739999913e-02
3.072600000000000264e+01 5.437539890410000160e-02
3.073200000000000287e+01 5.443496629599999664e-02
3.073800000000000310e+01 5.449591204519999704e-02
3.074400000000000333e+01 5.455736815929999872e-02
3.075000000000000000e+01 5.461925640700000112e-02
3.075600000000000023e+01 5.468633770939999861e-02
3.076200000000000045e+01 5.476776137949999901e-02
3.076800000000000068e+01 5.486465990540000115e-02
3.077400000000000091e+01 5.497157946230000342e-02
3.078000000000000114e+01 5.508436635140000204e-02
3.078600000000000136e+01 5.519893765449999934e-02
3.079200000000000159e+01 5.531091615559999980e-02
3.079800000000000182e+01 5.541302263740000011e-02
3.080400000000000205e+01 5.550781637430000220e-02
3.081000000000000227e+01 5.559948831799999686e-02
3.081600000000000250e+01 5.568709596989999955e-02
3.082200000000000273e+01 5.577534437179999804e-02
3.082800000000000296e+01 5.586232244969999844e-02
3.083400000000000318e+01 5.595136061309999992e-02
3.084000000000000341e+01 5.604436993600000333e-02
3.084600000000000009e+01 5.614823848009999757e-02
3.085200000000000031e+01 5.625795573000000327e-02
3.085800000000000054e+01 5.637076869609999874e-02
3.086400000000000077e+01 5.648277327420000299e-02
3.087000000000000099e+01 5.659064278010000199e-02
3.087600000000000122e+01 5.670345202089999842e-02
3.088200000000000145e+01 5.681926384569999794e-02
3.088800000000000168e+01 5.694070085880000021e-02
3.089400000000000190e+01 5.705352500079999972e-02
3.090000000000000213e+01 5.715576186779999790e-02
3.090600000000000236e+01 5.725015699859999779e-02
3.091200000000000259e+01 5.732608214019999787e-02
3.091800000000000281e+01 5.738144740460000143e-02
3.092400000000000304e+01 5.741802230479999686e-02
3.093000000000000327e+01 5.743417143820000320e-02
3.093600000000000350e+01 5.742919817569999696e-02
3.094200000000000017e+01 5.740135908130000048e-02
3.094800000000000040e+01 5.735570937400000235e-02
3.095400000000000063e+01 5.729589983819999982e-02
3.096000000000000085e+01 5.721964687109999670e-02
3.096600000000000108e+01 5.712812393899999869e-02
3.097200000000000131e+01 5.702869221569999841e-02
3.097800000000000153e+01 5.692340806130000153e-02
3.098400000000000176e+01 5.682522058489999917e-02
3.099000000000000199e+01 5.672648549079999797e-02
3.099600000000000222e+01 5.661934614180000325e-02
3.100200000000000244e+01 5.650324374440000158e-02
3.100800000000000267e+01 5.637483298780000124e-02
3.101400000000000290e+01 5.622466653589999752e-02
3.102000000000000313e+01 5.605885013939999884e-02
3.102600000000000335e+01 5.587877333159999710e-02
3.103200000000000003e+01 5.569244176149999725e-02
3.103800000000000026e+01 5.550096184020000128e-02
3.104400000000000048e+01 5.531212687490000279e-02
3.105000000000000071e+01 5.513062700629999674e-02
3.105600000000000094e+01 5.495264008640000225e-02
3.106200000000000117e+01 5.477700754999999949e-02
3.106800000000000139e+01 5.460653826589999954e-02
3.107400000000000162e+01 5.444554239510000088e-02
3.108000000000000185e+01 5.429744347930000326e-02
3.108600000000000207e+01 5.415750294919999958e-02
3.109200000000000230e+01 5.402399227020000111e-02
3.109800000000000253e+01 5.389267578720000063e-02
3.110400000000000276e+01 5.376415699719999663e-02
3.111000000000000298e+01 5.363503098490000204e-02
3.111600000000000321e+01 5.349978804589999859e-02
3.112200000000000344e+01 5.336264893409999738e-02
3.112800000000000011e+01 5.322237685319999856e-02
3.113400000000000034e+01 5.307650566100000078e-02
3.114000000000000057e+01 5.292885005470000098e-02
3.114600000000000080e+01 5.278357118370000101e-02
3.115200000000000102e+01 5.264197289940000107e-02
3.115800000000000125e+01 5.250332877040000262e-02
3.116400000000000148e+01 5.236734077329999876e-02
3.117000000000000171e+01 5.224241316319999662e-02
3.117600000000000193e+01 5.213220044970000300e-02
3.118200000000000216e+01 5.202881246809999694e-02
3.118800000000000239e+01 5.192784965040000283e-02
3.119400000000000261e+01 5.182611197229999855e-02
3.120000000000000284e+01 5.171898752449999997e-02
3.120600000000000307e+01 5.161362513900000226e-02
3.121200000000000330e+01 5.150736868380000055e-02
3.121800000000000352e+01 5.140624195340000313e-02
3.122400000000000020e+01 5.130214616659999755e-02
3.123000000000000043e+01 5.119276791809999894e-02
3.123600000000000065e+01 5.107924342160000131e-02
3.124200000000000088e+01 5.095935240390000315e-02
3.124800000000000111e+01 5.083236470819999658e-02
3.125400000000000134e+01 5.069786682719999715e-02
3.126000000000000156e+01 5.055874586109999902e-02
3.126600000000000179e+01 5.042385309930000337e-02
3.127200000000000202e+01 5.029095709320000052e-02
3.127800000000000225e+01 5.016229674219999796e-02
3.128400000000000247e+01 5.003633722660000283e-02
3.129000000000000270e+01 4.992216825489999982e-02
3.129600000000000293e+01 4.981421679260000096e-02
3.130200000000000315e+01 4.971741512419999842e-02
3.130800000000000338e+01 4.964052885769999757e-02
3.131400000000000006e+01 4.958115145559999909e-02
3.132000000000000028e+01 4.953809082510000211e-02
3.132600000000000051e+01 4.950706660749999710e-02
3.133200000000000074e+01 4.947867617010000274e-02
3.133800000000000097e+01 4.944765195249999773e-02
3.134400000000000119e+01 4.940314218399999985e-02
3.135000000000000142e+01 4.935336858029999718e-02
3.135600000000000165e+01 4.930538311600000251e-02
3.136200000000000188e+01 4.926247894759999690e-02
3.136800000000000210e+01 4.922745376829999742e-02
3.137400000000000233e+01 4.919651895760000088e-02
3.138000000000000256e+01 4.917195439339999696e-02
3.138600000000000279e+01 4.914997890589999779e-02
3.139200000000000301e+01 4.913230240350000000e-02
3.139800000000000324e+01 4.911241680379999780e-02
3.140400000000000347e+01 4.908685758709999819e-02
3.141000000000000014e+01 4.905395582319999753e-02
3.141600000000000037e+01 4.901355132460000208e-02
3.142200000000000060e+01 4.897239059209999856e-02
3.142800000000000082e+01 4.893273115159999659e-02
3.143400000000000105e+01 4.889317974449999826e-02
3.144000000000000128e+01 4.885640367869999862e-02
3.144600000000000151e+01 4.881921410560000063e-02
3.145200000000000173e+01 4.877647757530000072e-02
3.145800000000000196e+01 4.872576519849999843e-02
3.146400000000000219e+01 4.866924881939999753e-02
3.147000000000000242e+01 4.860800132160000148e-02
3.147600000000000264e+01 4.854616522789999972e-02
3.148200000000000287e+01 4.847380518910000130e-02
3.148800000000000310e+01 4.838452860709999831e-02
3.149400000000000333e+01 4.828523844479999660e-02
3.150000000000000355e+01 4.817534238099999838e-02
3.150600000000000023e+01 4.805281758310000345e-02
3.151200000000000045e+01 4.792145267129999803e-02
3.151800000000000068e+01 4.778604954480000083e-02
3.152400000000000091e+01 4.765646904709999743e-02
3.153000000000000114e+01 4.753199592230000076e-02
3.153600000000000136e+01 4.741300642489999773e-02
3.154200000000000159e+01 4.729563370349999796e-02
3.154800000000000182e+01 4.717725515369999845e-02
3.155400000000000205e+01 4.705139994620000099e-02
3.156000000000000227e+01 4.692246392370000296e-02
3.156600000000000250e+01 4.679253324870000230e-02
3.157200000000000273e+01 4.665461182589999978e-02
3.157800000000000296e+01 4.650631546970000058e-02
3.158400000000000318e+01 4.635111242530000342e-02
3.159000000000000341e+01 4.618699103590000188e-02
3.159600000000000009e+01 4.601590335369999674e-02
3.160200000000000031e+01 4.584364593029999907e-02
3.160800000000000054e+01 4.566817358139999700e-02
3.161400000000000077e+01 4.548911750319999808e-02
3.162000000000000099e+01 4.530441388490000221e-02
3.162600000000000122e+01 4.512807354329999993e-02
3.163200000000000145e+01 4.495911672709999862e-02
3.163800000000000168e+01 4.479981958870000308e-02
3.164400000000000190e+01 4.464495554569999913e-02
3.165000000000000213e+01 4.449303075669999719e-02
3.165600000000000236e+01 4.434325546029999759e-02
3.166200000000000259e+01 4.419459402559999806e-02
3.166800000000000281e+01 4.405120387670000137e-02
3.167400000000000304e+01 4.391597956420000004e-02
3.168000000000000327e+01 4.378191381689999773e-02
3.168600000000000350e+01 4.364304617050000085e-02
3.169200000000000017e+01 4.350535571579999816e-02
3.169800000000000040e+01 4.337266087529999953e-02
3.170400000000000063e+01 4.324370995159999842e-02
3.171000000000000085e+01 4.311162605879999971e-02
3.171600000000000108e+01 4.298130795360000089e-02
3.172200000000000131e+01 4.285517707469999743e-02
3.172800000000000153e+01 4.272835329170000113e-02
3.173400000000000176e+01 4.260168969630000191e-02
3.174000000000000199e+01 4.247575253250000099e-02
3.174600000000000222e+01 4.234452918170000107e-02
3.175200000000000244e+01 4.220583289859999865e-02
3.175800000000000267e+01 4.206230118870000340e-02
3.176400000000000290e+01 4.191276058550000294e-02
3.177000000000000313e+01 4.176140949130000002e-02
3.177600000000000335e+01 4.161030426620000028e-02
3.178200000000000358e+01 4.146419093010000195e-02
3.178800000000000026e+01 4.132078588009999859e-02
3.179400000000000048e+01 4.117964953179999860e-02
3.180000000000000071e+01 4.103755205870000117e-02
3.180600000000000094e+01 4.089707136149999672e-02
3.181200000000000117e+01 4.075598344209999807e-02
3.181800000000000139e+01 4.062039032579999737e-02
3.182400000000000162e+01 4.048455879090000209e-02
3.183000000000000185e+01 4.034733399749999838e-02
3.183600000000000207e+01 4.021523147819999755e-02
3.184200000000000230e+01 4.008989781140000208e-02
3.184800000000000253e+01 3.996556624770000038e-02
3.185400000000000276e+01 3.983384370799999963e-02
3.186000000000000298e+01 3.970912843939999881e-02
3.186600000000000321e+01 3.958676010369999859e-02
3.187200000000000344e+01 3.946028649810000288e-02
3.187800000000000011e+01 3.932929784059999850e-02
3.188400000000000034e+01 3.918471187349999857e-02
3.189000000000000057e+01 3.903597593310000058e-02
3.189600000000000080e+01 3.888534381989999789e-02
3.190200000000000102e+01 3.874054923649999926e-02
3.190800000000000125e+01 3.860063850880000175e-02
3.191400000000000148e+01 3.846557438369999776e-02
3.192000000000000171e+01 3.831965476270000198e-02
3.192600000000000193e+01 3.815524280069999830e-02
3.193200000000000216e+01 3.797144070269999755e-02
3.193800000000000239e+01 3.777234256269999813e-02
3.194400000000000261e+01 3.756723925469999947e-02
3.195000000000000284e+01 3.735461086030000127e-02
3.195600000000000307e+01 3.713377565150000059e-02
3.196200000000000330e+01 3.691323474049999775e-02
3.196800000000000352e+01 3.669166564939999736e-02
3.197400000000000020e+01 3.646713867779999979e-02
3.198000000000000043e+01 3.624705970290000023e-02
3.198600000000000065e+01 3.602914512159999944e-02
3.199200000000000088e+01 3.581014275549999903e-02
3.199800000000000111e+01 3.559151291849999704e-02
3.200400000000000489e+01 3.537659719590000029e-02
3.201000000000000512e+01 3.516310453410000092e-02
3.201600000000000534e+01 3.494819626210000224e-02
3.202199999999999847e+01 3.473992645739999718e-02
3.202799999999999869e+01 3.454180061820000258e-02
3.203399999999999892e+01 3.434074297550000071e-02
3.203999999999999915e+01 3.414292633530000010e-02
3.204599999999999937e+01 3.394377231600000100e-02
3.205199999999999960e+01 3.375036641959999750e-02
3.205799999999999983e+01 3.355327248570000309e-02
3.206400000000000006e+01 3.334002569319999970e-02
3.207000000000000028e+01 3.311636298889999996e-02
3.207600000000000051e+01 3.289381414650000002e-02
3.208200000000000074e+01 3.267158940429999714e-02
3.208800000000000097e+01 3.244112059470000142e-02
3.209400000000000119e+01 3.219749405979999840e-02
3.210000000000000142e+01 3.194154426459999696e-02
3.210600000000000165e+01 3.167691454290000319e-02
3.211200000000000188e+01 3.141087666149999791e-02
3.211800000000000210e+01 3.114583343269999860e-02
3.212400000000000233e+01 3.088134899739999883e-02
3.213000000000000256e+01 3.062063269319999920e-02
3.213600000000000279e+01 3.036512248220000001e-02
3.214200000000000301e+01 3.013138100499999916e-02
3.214800000000000324e+01 2.992247417570000068e-02
3.215400000000000347e+01 2.972625195979999857e-02
3.216000000000000369e+01 2.953755669300000067e-02
3.216600000000000392e+01 2.935014292600000158e-02
3.217200000000000415e+01 2.915897220369999959e-02
3.217800000000000438e+01 2.896682359279999924e-02
3.218400000000000460e+01 2.877332456409999878e-02
3.219000000000000483e+01 2.857833169399999831e-02
3.219600000000000506e+01 2.838811092079999987e-02
3.220200000000000529e+01 2.819503471260000060e-02
3.220799999999999841e+01 2.800078131260000033e-02
3.221399999999999864e+01 2.780779637400000032e-02
3.221999999999999886e+01 2.762203849849999976e-02
3.222599999999999909e+01 2.744100987909999997e-02
3.223199999999999932e+01 2.726379036900000025e-02
3.223799999999999955e+01 2.708444930609999954e-02
3.224399999999999977e+01 2.690464071929999854e-02
3.225000000000000000e+01 2.672209031880000071e-02
3.225600000000000023e+01 2.654257044200000054e-02
3.226200000000000045e+01 2.636403590440000028e-02
3.226800000000000068e+01 2.618560567500000102e-02
3.227400000000000091e+01 2.599638700489999982e-02
3.228000000000000114e+01 2.579501643780000159e-02
3.228600000000000136e+01 2.558313310150000033e-02
3.229200000000000159e+01 2.536428160970000123e-02
3.229800000000000182e+01 2.514108270409999915e-02
3.230400000000000205e+01 2.492316998539999967e-02
3.231000000000000227e+01 2.470915205779999901e-02
3.231600000000000250e+01 2.449166029689999954e-02
3.232200000000000273e+01 2.428393997250000158e-02
3.232800000000000296e+01 2.408963069320000164e-02
3.233400000000000318e+01 2.390829660000000009e-02
3.234000000000000341e+01 2.373657189310000165e-02
3.234600000000000364e+01 2.355957403779999904e-02
3.235200000000000387e+01 2.338435314600000037e-02
3.235800000000000409e+01 2.321118675169999909e-02
3.236400000000000432e+01 2.303467318420000104e-02
3.237000000000000455e+01 2.286335639660000071e-02
3.237600000000000477e+01 2.269840613010000105e-02
3.238200000000000500e+01 2.253779396410000163e-02
3.238800000000000523e+01 2.237468399110000006e-02
3.239399999999999835e+01 2.221252955499999904e-02
3.239999999999999858e+01 2.206075750289999970e-02
3.240599999999999881e+01 2.192112989719999933e-02
3.241199999999999903e+01 2.179089747369999941e-02
3.241799999999999926e+01 2.167304232719999973e-02
3.242399999999999949e+01 2.156138420100000078e-02
3.242999999999999972e+01 2.145021222530000063e-02
3.243599999999999994e+01 2.133774571119999991e-02
3.244200000000000017e+01 2.122421376410000074e-02
3.244800000000000040e+01 2.111063525080000142e-02
3.245400000000000063e+01 2.100214548409999951e-02
3.246000000000000085e+01 2.089559286829999890e-02
3.246600000000000108e+01 2.079291269179999943e-02
3.247200000000000131e+01 2.069959975779999892e-02
3.247800000000000153e+01 2.061053179200000168e-02
3.248400000000000176e+01 2.052194811399999860e-02
3.249000000000000199e+01 2.042145468289999904e-02
3.249600000000000222e+01 2.030848711729999964e-02
3.250200000000000244e+01 2.019786089660000061e-02
3.250800000000000267e+01 2.009718678890000040e-02
3.251400000000000290e+01 2.001076936720000074e-02
3.252000000000000313e+01 1.993409544230000108e-02
3.252600000000000335e+01 1.987118646499999933e-02
3.253200000000000358e+01 1.981082186099999976e-02
3.253800000000000381e+01 1.974610611800000151e-02
3.254400000000000404e+01 1.968356408180000142e-02
3.255000000000000426e+01 1.963131688539999919e-02
3.255600000000000449e+01 1.959441415970000072e-02
3.256200000000000472e+01 1.957477815450000061e-02
3.256800000000000495e+01 1.956767961380000143e-02
3.257400000000000517e+01 1.956647634509999997e-02
3.258000000000000540e+01 1.956447772679999891e-02
3.258599999999999852e+01 1.956286467610000163e-02
3.259199999999999875e+01 1.955839619040000005e-02
3.259799999999999898e+01 1.954923570159999846e-02
3.260399999999999920e+01 1.953302696350000048e-02
3.260999999999999943e+01 1.950796321029999933e-02
3.261599999999999966e+01 1.946854032580000102e-02
3.262199999999999989e+01 1.942092180250000119e-02
3.262800000000000011e+01 1.936406269670000110e-02
3.263400000000000034e+01 1.930050738159999960e-02
3.264000000000000057e+01 1.922604255380000113e-02
3.264600000000000080e+01 1.913585886359999919e-02
3.265200000000000102e+01 1.903630234300000140e-02
3.265800000000000125e+01 1.892927847800000146e-02
3.266400000000000148e+01 1.881997287269999986e-02
3.267000000000000171e+01 1.870791427790000072e-02
3.267600000000000193e+01 1.859608106320000120e-02
3.268200000000000216e+01 1.848973333840000025e-02
3.268800000000000239e+01 1.839360781010000029e-02
3.269400000000000261e+01 1.830658130349999829e-02
3.270000000000000284e+01 1.822677440940000115e-02
3.270600000000000307e+01 1.815022155640000009e-02
3.271200000000000330e+01 1.808508485559999837e-02
3.271800000000000352e+01 1.803257688880000043e-02
3.272400000000000375e+01 1.799041405319999967e-02
3.273000000000000398e+01 1.796622015539999992e-02
3.273600000000000421e+01 1.795058883730000013e-02
3.274200000000000443e+01 1.794130168859999971e-02
3.274800000000000466e+01 1.794165931639999864e-02
3.275400000000000489e+01 1.795115880670000025e-02
3.276000000000000512e+01 1.796549558639999947e-02
3.276600000000000534e+01 1.799154840409999956e-02
3.277199999999999847e+01 1.802747137839999861e-02
3.277799999999999869e+01 1.807280629869999905e-02
3.278399999999999892e+01 1.812748983499999980e-02
3.278999999999999915e+01 1.818114146590000049e-02
3.279599999999999937e+01 1.823351532220000154e-02
3.280199999999999960e+01 1.827813871199999995e-02
3.280799999999999983e+01 1.831889711319999864e-02
3.281400000000000006e+01 1.835498586299999860e-02
3.282000000000000028e+01 1.837672106919999854e-02
3.282600000000000051e+01 1.838020794089999937e-02
3.283200000000000074e+01 1.837454549969999920e-02
3.283800000000000097e+01 1.836394518609999957e-02
3.284400000000000119e+01 1.836029998959999923e-02
3.285000000000000142e+01 1.836695149540000169e-02
3.285600000000000165e+01 1.838048547509999950e-02
3.286200000000000188e+01 1.840279996399999882e-02
3.286800000000000210e+01 1.842871867119999854e-02
3.287400000000000233e+01 1.845716871319999855e-02
3.288000000000000256e+01 1.849115453659999977e-02
3.288600000000000279e+01 1.853141933680000145e-02
3.289200000000000301e+01 1.858043298130000048e-02
3.289800000000000324e+01 1.863541454080000145e-02
3.290400000000000347e+01 1.868945546450000161e-02
3.291000000000000369e+01 1.874988153580000108e-02
3.291600000000000392e+01 1.881119795139999870e-02
3.292200000000000415e+01 1.887329295279999847e-02
3.292800000000000438e+01 1.893871836360000102e-02
3.293400000000000460e+01 1.900256983940000130e-02
3.294000000000000483e+01 1.906476356089999852e-02
3.294600000000000506e+01 1.912615261970000008e-02
3.295200000000000529e+01 1.918963529170000099e-02
3.295799999999999841e+01 1.925341598689999864e-02
3.296399999999999864e+01 1.931097358469999886e-02
3.296999999999999886e+01 1.936477422709999979e-02
3.297599999999999909e+01 1.941041462119999852e-02
3.298199999999999932e+01 1.944508589800000159e-02
3.298799999999999955e+01 1.947714760899999994e-02
3.299399999999999977e+01 1.951869577170000161e-02
3.300000000000000000e+01 1.956683583560000009e-02
3.300600000000000023e+01 1.962322555479999869e-02
3.301200000000000045e+01 1.968851499259999943e-02
3.301800000000000068e+01 1.976985484359999878e-02
3.302400000000000091e+01 1.986998878420000170e-02
3.303000000000000114e+01 1.998700201510000135e-02
3.303600000000000136e+01 2.010403200979999846e-02
3.304200000000000159e+01 2.021289989349999913e-02
3.304800000000000182e+01 2.032126486299999993e-02
3.305400000000000205e+01 2.042873203750000116e-02
3.306000000000000227e+01 2.053974941370000085e-02
3.306600000000000250e+01 2.065286785360000155e-02
3.307200000000000273e+01 2.076725475489999903e-02
3.307800000000000296e+01 2.088757231830000102e-02
3.308400000000000318e+01 2.101661823690000042e-02
3.309000000000000341e+01 2.115017361940000132e-02
3.309600000000000364e+01 2.128386124970000140e-02
3.310200000000000387e+01 2.141559123990000035e-02
3.310800000000000409e+01 2.155215106899999872e-02
3.311400000000000432e+01 2.168591134249999927e-02
3.312000000000000455e+01 2.181904017929999981e-02
3.312600000000000477e+01 2.196141518650000096e-02
3.313200000000000500e+01 2.211436256770000011e-02
3.313800000000000523e+01 2.227785065770000045e-02
3.314399999999999835e+01 2.245306596159999876e-02
3.314999999999999858e+01 2.263987436890000163e-02
3.315599999999999881e+01 2.283531241120000110e-02
3.316199999999999903e+01 2.303559519349999973e-02
3.316799999999999926e+01 2.324264310300000122e-02
3.317399999999999949e+01 2.345053292809999926e-02
3.317999999999999972e+01 2.364607341589999856e-02
3.318599999999999994e+01 2.383599430319999907e-02
3.319200000000000017e+01 2.402577549219999872e-02
3.319800000000000040e+01 2.421756833790000146e-02
3.320400000000000063e+01 2.441238611940000150e-02
3.321000000000000085e+01 2.459919266399999971e-02
3.321600000000000108e+01 2.478120476010000142e-02
3.322200000000000131e+01 2.494417876010000118e-02
3.322800000000000153e+01 2.509227022530000073e-02
3.323400000000000176e+01 2.522556297480000112e-02
3.324000000000000199e+01 2.534108608959999981e-02
3.324600000000000222e+01 2.543980441990000008e-02
3.325200000000000244e+01 2.552569285039999955e-02
3.325800000000000267e+01 2.560534887019999886e-02
3.326400000000000290e+01 2.567803859710000164e-02
3.327000000000000313e+01 2.573698945339999988e-02
3.327600000000000335e+01 2.577738836409999845e-02
3.328200000000000358e+01 2.579632773999999962e-02
3.328800000000000381e+01 2.580529823900000116e-02
3.329400000000000404e+01 2.580908127130000090e-02
3.330000000000000426e+01 2.581436187029999968e-02
3.330600000000000449e+01 2.582293748860000140e-02
3.331200000000000472e+01 2.583014778789999993e-02
3.331800000000000495e+01 2.583506703380000075e-02
3.332400000000000517e+01 2.583849243820000169e-02
3.333000000000000540e+01 2.583922818299999938e-02
3.333599999999999852e+01 2.584385126830000129e-02
3.334199999999999875e+01 2.584766969080000074e-02
3.334799999999999898e+01 2.585448510939999944e-02
3.335399999999999920e+01 2.586694806809999858e-02
3.335999999999999943e+01 2.587385848159999904e-02
3.336599999999999966e+01 2.587865479290000006e-02
3.337199999999999989e+01 2.588047087189999929e-02
3.337800000000000011e+01 2.587519399819999955e-02
3.338400000000000034e+01 2.586299926040000127e-02
3.339000000000000057e+01 2.585876919330000120e-02
3.339600000000000080e+01 2.587309293449999853e-02
3.340200000000000102e+01 2.589657343919999841e-02
3.340800000000000125e+01 2.592647820709999967e-02
3.341400000000000148e+01 2.595615014429999978e-02
3.342000000000000171e+01 2.599188685420000117e-02
3.342600000000000193e+01 2.602259255949999905e-02
3.343200000000000216e+01 2.605389989910000120e-02
3.343800000000000239e+01 2.608658187089999900e-02
3.344400000000000261e+01 2.611817047000000030e-02
3.345000000000000284e+01 2.614581771189999904e-02
3.345600000000000307e+01 2.618201076980000014e-02
3.346200000000000330e+01 2.622624672950000027e-02
3.346800000000000352e+01 2.626458555460000135e-02
3.347400000000000375e+01 2.629192918539999951e-02
3.348000000000000398e+01 2.631609886880000027e-02
3.348600000000000421e+01 2.633874677119999938e-02
3.349200000000000443e+01 2.635472826659999990e-02
3.349800000000000466e+01 2.636300586160000153e-02
3.350400000000000489e+01 2.636591717599999843e-02
3.351000000000000512e+01 2.636097185310000077e-02
3.351600000000000534e+01 2.635016664860000135e-02
3.352199999999999847e+01 2.633048035199999845e-02
3.352799999999999869e+01 2.630471065639999884e-02
3.353399999999999892e+01 2.628155983979999985e-02
3.353999999999999915e+01 2.625575289129999934e-02
3.354599999999999937e+01 2.622868679460000144e-02
3.355199999999999960e+01 2.620481327179999959e-02
3.355799999999999983e+01 2.618704549969999920e-02
3.356400000000000006e+01 2.617324516180000171e-02
3.357000000000000028e+01 2.616971917449999879e-02
3.357600000000000051e+01 2.617626823480000142e-02
3.358200000000000074e+01 2.619134448470000071e-02
3.358800000000000097e+01 2.620829828079999924e-02
3.359400000000000119e+01 2.622929960489999920e-02
3.360000000000000142e+01 2.625633776189999907e-02
3.360600000000000165e+01 2.628869377079999861e-02
3.361200000000000188e+01 2.632333524529999885e-02
3.361800000000000210e+01 2.635575644670000092e-02
3.362400000000000233e+01 2.638843655590000087e-02
3.363000000000000256e+01 2.641825191680000073e-02
3.363600000000000279e+01 2.645174413920000148e-02
3.364200000000000301e+01 2.648675814270000026e-02
3.364800000000000324e+01 2.652213536200000166e-02
3.365400000000000347e+01 2.655425108969999837e-02
3.366000000000000369e+01 2.657776139680000094e-02
3.366600000000000392e+01 2.660063467919999980e-02
3.367200000000000415e+01 2.662445232269999851e-02
3.367800000000000438e+01 2.665118686850000140e-02
3.368400000000000460e+01 2.667519263919999883e-02
3.369000000000000483e+01 2.669069543479999848e-02
3.369600000000000506e+01 2.668943069880000060e-02
3.370200000000000529e+01 2.667019888759999957e-02
3.370799999999999841e+01 2.663927525280000014e-02
3.371399999999999864e+01 2.659747004510000165e-02
3.371999999999999886e+01 2.655795216560000171e-02
3.372599999999999909e+01 2.653192169959999944e-02
3.373199999999999932e+01 2.652676776049999949e-02
3.373799999999999955e+01 2.654066309329999873e-02
3.374399999999999977e+01 2.656607329850000157e-02
3.375000000000000000e+01 2.659351937469999969e-02
3.375600000000000023e+01 2.662001922729999998e-02
3.376200000000000045e+01 2.664894796910000085e-02
3.376800000000000068e+01 2.668564766650000086e-02
3.377400000000000091e+01 2.672941423949999964e-02
3.378000000000000114e+01 2.678633108740000046e-02
3.378600000000000136e+01 2.685150690380000080e-02
3.379200000000000159e+01 2.691707387569999832e-02
3.379800000000000182e+01 2.697771973910000065e-02
3.380400000000000205e+01 2.703342773019999992e-02
3.381000000000000227e+01 2.708482742309999830e-02
3.381600000000000250e+01 2.714346349239999887e-02
3.382200000000000273e+01 2.721027471130000111e-02
3.382800000000000296e+01 2.728660404680000040e-02
3.383400000000000318e+01 2.737709693609999967e-02
3.384000000000000341e+01 2.747953310610000074e-02
3.384600000000000364e+01 2.758691087370000045e-02
3.385200000000000387e+01 2.768983505669999831e-02
3.385800000000000409e+01 2.779470942909999936e-02
3.386400000000000432e+01 2.790522761640000168e-02
3.387000000000000455e+01 2.802695520219999903e-02
3.387600000000000477e+01 2.816727384920000160e-02
3.388200000000000500e+01 2.832060307259999868e-02
3.388800000000000523e+01 2.848467975850000125e-02
3.389400000000000546e+01 2.865668386220000113e-02
3.389999999999999858e+01 2.882628887889999991e-02
3.390599999999999881e+01 2.899235486980000082e-02
3.391199999999999903e+01 2.915003895759999894e-02
3.391799999999999926e+01 2.930300496520000034e-02
3.392399999999999949e+01 2.945352904499999938e-02
3.392999999999999972e+01 2.961050905290000049e-02
3.393599999999999994e+01 2.977052144710000056e-02
3.394200000000000017e+01 2.993112429980000072e-02
3.394800000000000040e+01 3.008595108990000030e-02
3.395400000000000063e+01 3.023665212090000110e-02
3.396000000000000085e+01 3.038531914350000099e-02
3.396600000000000108e+01 3.054064512250000141e-02
3.397200000000000131e+01 3.069539368150000017e-02
3.397800000000000153e+01 3.085074760019999862e-02
3.398400000000000176e+01 3.100149892269999860e-02
3.399000000000000199e+01 3.114833123980000062e-02
3.399600000000000222e+01 3.130418062209999741e-02
3.400200000000000244e+01 3.146928921339999657e-02
3.400800000000000267e+01 3.164206445219999719e-02
3.401400000000000290e+01 3.182337433099999974e-02
3.402000000000000313e+01 3.200463950630000332e-02
3.402600000000000335e+01 3.217965736989999992e-02
3.403200000000000358e+01 3.235048428179999880e-02
3.403800000000000381e+01 3.252342715860000177e-02
3.404400000000000404e+01 3.269945457580000076e-02
3.405000000000000426e+01 3.287327289579999867e-02
3.405600000000000449e+01 3.304162248970000243e-02
3.406200000000000472e+01 3.321306034919999789e-02
3.406800000000000495e+01 3.339573368430000244e-02
3.407400000000000517e+01 3.357444703580000217e-02
3.408000000000000540e+01 3.374766558410000061e-02
3.408599999999999852e+01 3.391088172790000105e-02
3.409199999999999875e+01 3.406700491910000239e-02
3.409799999999999898e+01 3.421159833669999706e-02
3.410399999999999920e+01 3.434507921339999964e-02
3.410999999999999943e+01 3.446958214040000273e-02
3.411599999999999966e+01 3.457978367810000259e-02
3.412199999999999989e+01 3.467037528749999931e-02
3.412800000000000011e+01 3.474202379579999916e-02
3.413400000000000034e+01 3.480270504949999760e-02
3.414000000000000057e+01 3.485361859200000051e-02
3.414600000000000080e+01 3.490120172499999729e-02
3.415200000000000102e+01 3.495673462749999960e-02
3.415800000000000125e+01 3.501660376790000084e-02
3.416400000000000148e+01 3.506633639339999664e-02
3.417000000000000171e+01 3.510420024389999949e-02
3.417600000000000193e+01 3.513450175519999830e-02
3.418200000000000216e+01 3.515528514980000019e-02
3.418800000000000239e+01 3.516656160349999893e-02
3.419400000000000261e+01 3.515975549820000295e-02
3.420000000000000284e+01 3.513471782210000199e-02
3.420600000000000307e+01 3.510737791659999940e-02
3.421200000000000330e+01 3.508393838999999959e-02
3.421800000000000352e+01 3.507294878359999701e-02
3.422400000000000375e+01 3.508460521699999918e-02
3.423000000000000398e+01 3.511768206950000026e-02
3.423600000000000421e+01 3.516213223339999944e-02
3.424200000000000443e+01 3.521577641370000206e-02
3.424800000000000466e+01 3.528226539490000174e-02
3.425400000000000489e+01 3.535739704969999980e-02
3.426000000000000512e+01 3.543562442059999817e-02
3.426600000000000534e+01 3.550845384600000154e-02
3.427199999999999847e+01 3.557181358340000266e-02
3.427799999999999869e+01 3.562832251189999855e-02
3.428399999999999892e+01 3.567526116969999689e-02
3.428999999999999915e+01 3.572057932619999987e-02
3.429599999999999937e+01 3.576342388990000343e-02
3.430199999999999960e+01 3.580763936039999679e-02
3.430799999999999983e+01 3.585035353899999888e-02
3.431400000000000006e+01 3.589694947000000164e-02
3.432000000000000028e+01 3.594874963159999659e-02
3.432600000000000051e+01 3.600612655279999963e-02
3.433200000000000074e+01 3.607207536700000189e-02
3.433800000000000097e+01 3.615729883310000309e-02
3.434400000000000119e+01 3.625237569209999872e-02
3.435000000000000142e+01 3.635867685079999939e-02
3.435600000000000165e+01 3.647182509300000292e-02
3.436200000000000188e+01 3.659110516309999755e-02
3.436800000000000210e+01 3.671655058860000265e-02
3.437400000000000233e+01 3.684796392919999913e-02
3.438000000000000256e+01 3.698478639129999801e-02
3.438600000000000279e+01 3.712309151890000325e-02
3.439200000000000301e+01 3.725271672009999868e-02
3.439800000000000324e+01 3.737691417339999989e-02
3.440400000000000347e+01 3.750266879800000230e-02
3.441000000000000369e+01 3.762624785299999858e-02
3.441600000000000392e+01 3.774105757469999739e-02
3.442200000000000415e+01 3.784635290499999832e-02
3.442800000000000438e+01 3.794341161849999755e-02
3.443400000000000460e+01 3.802891448140000019e-02
3.444000000000000483e+01 3.809082135559999777e-02
3.444600000000000506e+01 3.813561424609999972e-02
3.445200000000000529e+01 3.817053511739999794e-02
3.445799999999999841e+01 3.819901123640000173e-02
3.446399999999999864e+01 3.823114931580000320e-02
3.446999999999999886e+01 3.826760873199999691e-02
3.447599999999999909e+01 3.831100463869999834e-02
3.448199999999999932e+01 3.836064785720000314e-02
3.448799999999999955e+01 3.841923549770000224e-02
3.449399999999999977e+01 3.849190101029999894e-02
3.450000000000000000e+01 3.856791183350000152e-02
3.450600000000000023e+01 3.864382952449999659e-02
3.451200000000000045e+01 3.872043266889999696e-02
3.451800000000000068e+01 3.880227729679999737e-02
3.452400000000000091e+01 3.887660801409999894e-02
3.453000000000000114e+01 3.894647210840000012e-02
3.453600000000000136e+01 3.901121765380000106e-02
3.454200000000000159e+01 3.907929733400000022e-02
3.454800000000000182e+01 3.915392607450000201e-02
3.455400000000000205e+01 3.923140838740000330e-02
3.456000000000000227e+01 3.931345790620000002e-02
3.456600000000000250e+01 3.940350189809999765e-02
3.457200000000000273e+01 3.950104862449999726e-02
3.457800000000000296e+01 3.959836065769999774e-02
3.458400000000000318e+01 3.969211131329999920e-02
3.459000000000000341e+01 3.977948054669999678e-02
3.459600000000000364e+01 3.986557200549999819e-02
3.460200000000000387e+01 3.994585201140000291e-02
3.460800000000000409e+01 4.001744091509999712e-02
3.461400000000000432e+01 4.008286446329999836e-02
3.462000000000000455e+01 4.014860093590000290e-02
3.462600000000000477e+01 4.022048413749999829e-02
3.463200000000000500e+01 4.029433056710000211e-02
3.463800000000000523e+01 4.037175327539999775e-02
3.464400000000000546e+01 4.045915231109999816e-02
3.464999999999999858e+01 4.056210443379999753e-02
3.465599999999999881e+01 4.067106917499999780e-02
3.466199999999999903e+01 4.078390449290000136e-02
3.466799999999999926e+01 4.089965298769999980e-02
3.467399999999999949e+01 4.101816564800000314e-02
3.467999999999999972e+01 4.113901033999999707e-02
3.468599999999999994e+01 4.126526787879999936e-02
3.469200000000000017e+01 4.139263927939999810e-02
3.469800000000000040e+01 4.151667281989999958e-02
3.470400000000000063e+01 4.162810370330000120e-02
3.471000000000000085e+01 4.171442985530000175e-02
3.471600000000000108e+01 4.178334027530000022e-02
3.472200000000000131e+01 4.184654355049999969e-02
3.472800000000000153e+01 4.191385582090000061e-02
3.473400000000000176e+01 4.198707267639999879e-02
3.474000000000000199e+01 4.206545278430000312e-02
3.474600000000000222e+01 4.215332120660000154e-02
3.475200000000000244e+01 4.225268959999999713e-02
3.475800000000000267e+01 4.235099256040000121e-02
3.476400000000000290e+01 4.244932532310000117e-02
3.477000000000000313e+01 4.254364222289999664e-02
3.477600000000000335e+01 4.263383150100000241e-02
3.478200000000000358e+01 4.272080957890000280e-02
3.478800000000000381e+01 4.280696436760000195e-02
3.479400000000000404e+01 4.289326444270000205e-02
3.480000000000000426e+01 4.297554865480000125e-02
3.480600000000000449e+01 4.304667562250000246e-02
3.481200000000000472e+01 4.310242086649999915e-02
3.481800000000000495e+01 4.315082356330000174e-02
3.482400000000000517e+01 4.319791868330000173e-02
3.483000000000000540e+01 4.324626550079999771e-02
3.483599999999999852e+01 4.329772293570000041e-02
3.484199999999999875e+01 4.335482046010000201e-02
3.484799999999999898e+01 4.341425374150000016e-02
3.485399999999999920e+01 4.347105324270000154e-02
3.485999999999999943e+01 4.352452978489999846e-02
3.486599999999999966e+01 4.357383772730000215e-02
3.487199999999999989e+01 4.361255466939999853e-02
3.487800000000000011e+01 4.364372789860000018e-02
3.488400000000000034e+01 4.366847127679999996e-02
3.489000000000000057e+01 4.368784278630000184e-02
3.489600000000000080e+01 4.370197281240000009e-02
3.490200000000000102e+01 4.370835795999999940e-02
3.490800000000000125e+01 4.371430724860000255e-02
3.491400000000000148e+01 4.371903091669999963e-02
3.492000000000000171e+01 4.372603073720000150e-02
3.492600000000000193e+01 4.374688118700000017e-02
3.493200000000000216e+01 4.378237202759999863e-02
3.493800000000000239e+01 4.383926466109999698e-02
3.494400000000000261e+01 4.391136392949999967e-02
3.495000000000000284e+01 4.400101304049999773e-02
3.495600000000000307e+01 4.410499706860000063e-02
3.496200000000000330e+01 4.422141611580000103e-02
3.496800000000000352e+01 4.434302821760000013e-02
3.497400000000000375e+01 4.447005316620000065e-02
3.498000000000000398e+01 4.459477216010000050e-02
3.498600000000000421e+01 4.472571611400000258e-02
3.499200000000000443e+01 4.485508427019999772e-02
3.499800000000000466e+01 4.497357830410000229e-02
3.500400000000000489e+01 4.507509991530000287e-02
3.501000000000000512e+01 4.515839740629999655e-02
3.501600000000000534e+01 4.522557929160000295e-02
3.502199999999999847e+01 4.528899490829999680e-02
3.502799999999999869e+01 4.535216093060000231e-02
3.503399999999999892e+01 4.541459307069999757e-02
3.503999999999999915e+01 4.547599330540000317e-02
3.504599999999999937e+01 4.553089290859999722e-02
3.505199999999999960e+01 4.557966068390000014e-02
3.505799999999999983e+01 4.562205448750000086e-02
3.506400000000000006e+01 4.565340653060000198e-02
3.507000000000000028e+01 4.567522183060000046e-02
3.507600000000000051e+01 4.568200558419999863e-02
3.508200000000000074e+01 4.567349329590000145e-02
3.508800000000000097e+01 4.566060379149999848e-02
3.509400000000000119e+01 4.564245790239999934e-02
3.510000000000000142e+01 4.562121257190000084e-02
3.510600000000000165e+01 4.559422284359999911e-02
3.511200000000000188e+01 4.556115716700000207e-02
3.511800000000000210e+01 4.553093016149999811e-02
3.512400000000000233e+01 4.549793154000000145e-02
3.513000000000000256e+01 4.546161741020000174e-02
3.513600000000000279e+01 4.542472958560000301e-02
3.514200000000000301e+01 4.538371413950000044e-02
3.514800000000000324e+01 4.534684866670000286e-02
3.515400000000000347e+01 4.531553387639999930e-02
3.516000000000000369e+01 4.529548436400000072e-02
3.516600000000000392e+01 4.528138414030000169e-02
3.517200000000000415e+01 4.525921121240000095e-02
3.517800000000000438e+01 4.522579908370000235e-02
3.518400000000000460e+01 4.518027976160000209e-02
3.519000000000000483e+01 4.511953890320000160e-02
3.519600000000000506e+01 4.504385218020000303e-02
3.520200000000000529e+01 4.496185109019999737e-02
3.520800000000000551e+01 4.488262161610000189e-02
3.521399999999999864e+01 4.480965062980000330e-02
3.521999999999999886e+01 4.473879933359999755e-02
3.522599999999999909e+01 4.465498775239999663e-02
3.523199999999999932e+01 4.456379637119999709e-02
3.523799999999999955e+01 4.446031898260000004e-02
3.524399999999999977e+01 4.435156658290000109e-02
3.525000000000000000e+01 4.424117505550000107e-02
3.525600000000000023e+01 4.412171617150000003e-02
3.526200000000000045e+01 4.398449137810000326e-02
3.526800000000000068e+01 4.383438825609999728e-02
3.527400000000000091e+01 4.367407411339999795e-02
3.528000000000000114e+01 4.350459948180000064e-02
3.528600000000000136e+01 4.332524165510000247e-02
3.529200000000000159e+01 4.314241185780000321e-02
3.529800000000000182e+01 4.295508190990000169e-02
3.530400000000000205e+01 4.276671260599999858e-02
3.531000000000000227e+01 4.257604852320000244e-02
3.531600000000000250e+01 4.238666221500000247e-02
3.532200000000000273e+01 4.219602420929999959e-02
3.532800000000000296e+01 4.199954122300000176e-02
3.533400000000000318e+01 4.180364683269999909e-02
3.534000000000000341e+01 4.160943627360000341e-02
3.534600000000000364e+01 4.142423719169999879e-02
3.535200000000000387e+01 4.124842956659999921e-02
3.535800000000000409e+01 4.108304157849999860e-02
3.536400000000000432e+01 4.093891754750000195e-02
3.537000000000000455e+01 4.081961885089999825e-02
3.537600000000000477e+01 4.071677476169999893e-02
3.538200000000000500e+01 4.061642661690000045e-02
3.538800000000000523e+01 4.051404818889999676e-02
3.539400000000000546e+01 4.041078314189999743e-02
3.539999999999999858e+01 4.030399024490000093e-02
3.540599999999999881e+01 4.019112885000000052e-02
3.541199999999999903e+01 4.007066786289999877e-02
3.541799999999999926e+01 3.994422405959999894e-02
3.542399999999999949e+01 3.981278464199999867e-02
3.542999999999999972e+01 3.967092558739999941e-02
3.543599999999999994e+01 3.952881321309999890e-02
3.544200000000000017e+01 3.939098864789999932e-02
3.544800000000000040e+01 3.925462067129999871e-02
3.545400000000000063e+01 3.911321610210000133e-02
3.546000000000000085e+01 3.897219896319999849e-02
3.546600000000000108e+01 3.883448243140000256e-02
3.547200000000000131e+01 3.869799152020000216e-02
3.547800000000000153e+01 3.857215493919999988e-02
3.548400000000000176e+01 3.845569118859999691e-02
3.549000000000000199e+01 3.834042698139999983e-02
3.549600000000000222e+01 3.822637721899999758e-02
3.550200000000000244e+01 3.811971843240000157e-02
3.550800000000000267e+01 3.802782297130000155e-02
3.551400000000000290e+01 3.794949874280000024e-02
3.552000000000000313e+01 3.788317739960000291e-02
3.552600000000000335e+01 3.783117607239999680e-02
3.553200000000000358e+01 3.780036047100000102e-02
3.553800000000000381e+01 3.778290376070000262e-02
3.554400000000000404e+01 3.776862472300000079e-02
3.555000000000000426e+01 3.775702789430000067e-02
3.555600000000000449e+01 3.774398192759999965e-02
3.556200000000000472e+01 3.772893175480000055e-02
3.556800000000000495e+01 3.771582990879999986e-02
3.557400000000000517e+01 3.770534694190000313e-02
3.558000000000000540e+01 3.769668564200000238e-02
3.558599999999999852e+01 3.769164532420000296e-02
3.559199999999999875e+01 3.768833726640000159e-02
3.559799999999999898e+01 3.768967092040000078e-02
3.560399999999999920e+01 3.769218549129999679e-02
3.560999999999999943e+01 3.769336640829999696e-02
3.561599999999999966e+01 3.769970312709999827e-02
3.562199999999999989e+01 3.771217167379999763e-02
3.562800000000000011e+01 3.772497549650000170e-02
3.563400000000000034e+01 3.773725405339999756e-02
3.564000000000000057e+01 3.774915635590000290e-02
3.564600000000000080e+01 3.776067495350000219e-02
3.565200000000000102e+01 3.777638822789999851e-02
3.565800000000000125e+01 3.779893741010000030e-02
3.566400000000000148e+01 3.781956061720000151e-02
3.567000000000000171e+01 3.782642632719999953e-02
3.567600000000000193e+01 3.780945390459999889e-02
3.568200000000000216e+01 3.778135403990000307e-02
3.568800000000000239e+01 3.775319829579999731e-02
3.569400000000000261e+01 3.773445263499999869e-02
3.570000000000000284e+01 3.771850466729999990e-02
3.570600000000000307e+01 3.770748525860000144e-02
3.571200000000000330e+01 3.769615665079999872e-02
3.571800000000000352e+01 3.767206892370000143e-02
3.572400000000000375e+01 3.763438016179999901e-02
3.573000000000000398e+01 3.758615627879999949e-02
3.573600000000000421e+01 3.753660619259999859e-02
3.574200000000000443e+01 3.748779371379999670e-02
3.574800000000000466e+01 3.743954747920000270e-02
3.575400000000000489e+01 3.739451989530000187e-02
3.576000000000000512e+01 3.735481575130000093e-02
3.576600000000000534e+01 3.732134774330000265e-02
3.577200000000000557e+01 3.728349506860000051e-02
3.577799999999999869e+01 3.723409399389999985e-02
3.578399999999999892e+01 3.717023879289999694e-02
3.578999999999999915e+01 3.710213303570000093e-02
3.579599999999999937e+01 3.703867271539999784e-02
3.580199999999999960e+01 3.697268664839999802e-02
3.580799999999999983e+01 3.689759224650000086e-02
3.581400000000000006e+01 3.682062029839999751e-02
3.582000000000000028e+01 3.674923256039999697e-02
3.582600000000000051e+01 3.668801486489999680e-02
3.583200000000000074e+01 3.663774952289999831e-02
3.583800000000000097e+01 3.659170866010000300e-02
3.584400000000000119e+01 3.654364868999999960e-02
3.585000000000000142e+01 3.648911789059999800e-02
3.585600000000000165e+01 3.643072023990000241e-02
3.586200000000000188e+01 3.637052699920000076e-02
3.586800000000000210e+01 3.631689399480000219e-02
3.587400000000000233e+01 3.626999631519999684e-02
3.588000000000000256e+01 3.623045235869999658e-02
3.588600000000000279e+01 3.619455173609999882e-02
3.589200000000000301e+01 3.616059571500000042e-02
3.589800000000000324e+01 3.613964840770000214e-02
3.590400000000000347e+01 3.612327575680000097e-02
3.591000000000000369e+01 3.610664233569999687e-02
3.591600000000000392e+01 3.608059883120000311e-02
3.592200000000000415e+01 3.605148196219999657e-02
3.592800000000000438e+01 3.601442649960000242e-02
3.593400000000000460e+01 3.597626090049999698e-02
3.594000000000000483e+01 3.593996912240000202e-02
3.594600000000000506e+01 3.591401502489999925e-02
3.595200000000000529e+01 3.589520603420000289e-02
3.595800000000000551e+01 3.588312864300000071e-02
3.596399999999999864e+01 3.587418049570000045e-02
3.596999999999999886e+01 3.586348891260000143e-02
3.597599999999999909e+01 3.584419190879999800e-02
3.598199999999999932e+01 3.582683578129999824e-02
3.598799999999999955e+01 3.581960126759999724e-02
3.599399999999999977e+01 3.582073748109999844e-02
3.600000000000000000e+01 3.582762181759999859e-02
3.600600000000000023e+01 3.583542630079999958e-02
3.601200000000000045e+01 3.583659604190000264e-02
3.601800000000000068e+01 3.582368791099999755e-02
3.602400000000000091e+01 3.579570353030000346e-02
3.603000000000000114e+01 3.576674312349999857e-02
3.603600000000000136e+01 3.574017062780000115e-02
3.604200000000000159e+01 3.570730611680000138e-02
3.604800000000000182e+01 3.566275164479999760e-02
3.605400000000000205e+01 3.560505434870000346e-02
3.606000000000000227e+01 3.553790226580000322e-02
3.606600000000000250e+01 3.547305986290000268e-02
3.607200000000000273e+01 3.541820123790000163e-02
3.607800000000000296e+01 3.537162393329999766e-02
3.608400000000000318e+01 3.532146289939999684e-02
3.609000000000000341e+01 3.527107462290000189e-02
3.609600000000000364e+01 3.521531820300000115e-02
3.610200000000000387e+01 3.515815362329999944e-02
3.610800000000000409e+01 3.510799258950000196e-02
3.611400000000000432e+01 3.506819158789999807e-02
3.612000000000000455e+01 3.503868356349999769e-02
3.612600000000000477e+01 3.501288592819999657e-02
3.613200000000000500e+01 3.498755767939999706e-02
3.613800000000000523e+01 3.495877981190000094e-02
3.614400000000000546e+01 3.492481261489999850e-02
3.614999999999999858e+01 3.487284854049999688e-02
3.615599999999999881e+01 3.481683135029999682e-02
3.616199999999999903e+01 3.476680815219999887e-02
3.616799999999999926e+01 3.472332656379999855e-02
3.617399999999999949e+01 3.467588499189999673e-02
3.617999999999999972e+01 3.463144227860000257e-02
3.618599999999999994e+01 3.458868339659999791e-02
3.619200000000000017e+01 3.454854339360000082e-02
3.619800000000000040e+01 3.450110182169999901e-02
3.620400000000000063e+01 3.443901613349999863e-02
3.621000000000000085e+01 3.436416015029999937e-02
3.621600000000000108e+01 3.428262844680000226e-02
3.622200000000000131e+01 3.420296683909999913e-02
3.622800000000000153e+01 3.412688896060000338e-02
3.623400000000000176e+01 3.404645249249999700e-02
3.624000000000000199e+01 3.395884856579999694e-02
3.624600000000000222e+01 3.386269882319999786e-02
3.625200000000000244e+01 3.376907110209999979e-02
3.625800000000000267e+01 3.368362784389999920e-02
3.626400000000000290e+01 3.360275179149999764e-02
3.627000000000000313e+01 3.352364897730000098e-02
3.627600000000000335e+01 3.344059735539999662e-02
3.628200000000000358e+01 3.336109220979999873e-02
3.628800000000000381e+01 3.328045830129999771e-02
3.629400000000000404e+01 3.319560736419999852e-02
3.630000000000000426e+01 3.310909494759999711e-02
3.630600000000000449e+01 3.301791101689999924e-02
3.631200000000000472e+01 3.292740881439999712e-02
3.631800000000000495e+01 3.283494338390000045e-02
3.632400000000000517e+01 3.274145349859999832e-02
3.633000000000000540e+01 3.264778852459999936e-02
3.633599999999999852e+01 3.255793824790000068e-02
3.634199999999999875e+01 3.247462585569999699e-02
3.634799999999999898e+01 3.239780291910000082e-02
3.635399999999999920e+01 3.232722729439999748e-02
3.635999999999999943e+01 3.226092085240000323e-02
3.636599999999999966e+01 3.219870105389999876e-02
3.637199999999999989e+01 3.214405477050000237e-02
3.637800000000000011e+01 3.209769353269999875e-02
3.638400000000000034e+01 3.205078467729999964e-02
3.639000000000000057e+01 3.199611231680000306e-02
3.639600000000000080e+01 3.193465247749999875e-02
3.640200000000000102e+01 3.186274319889999956e-02
3.640800000000000125e+01 3.177648782729999843e-02
3.641400000000000148e+01 3.168642893430000107e-02
3.642000000000000171e+01 3.160754218700000118e-02
3.642600000000000193e+01 3.154232352970000319e-02
3.643200000000000216e+01 3.147573769090000056e-02
3.643800000000000239e+01 3.141329437490000126e-02
3.644400000000000261e+01 3.135910257700000314e-02
3.645000000000000284e+01 3.130868822340000107e-02
3.645600000000000307e+01 3.126148506999999743e-02
3.646200000000000330e+01 3.121349588040000025e-02
3.646800000000000352e+01 3.115824796259999974e-02
3.647400000000000375e+01 3.110276907679999925e-02
3.648000000000000398e+01 3.104759752750000171e-02
3.648600000000000421e+01 3.099771961570000137e-02
3.649200000000000443e+01 3.095610253510000173e-02
3.649800000000000466e+01 3.092153929169999885e-02
3.650400000000000489e+01 3.088583238420000016e-02
3.651000000000000512e+01 3.085156902669999868e-02
3.651600000000000534e+01 3.082663565869999886e-02
3.652200000000000557e+01 3.080771304669999849e-02
3.652799999999999869e+01 3.079430945219999854e-02
3.653399999999999892e+01 3.078496083620000170e-02
3.653999999999999915e+01 3.078002296389999864e-02
3.654599999999999937e+01 3.077303990720000118e-02
3.655199999999999960e+01 3.077374212440000048e-02
3.655799999999999983e+01 3.078223206099999984e-02
3.656400000000000006e+01 3.079231083390000095e-02
3.657000000000000028e+01 3.080284781749999951e-02
3.657600000000000051e+01 3.081440180539999837e-02
3.658200000000000074e+01 3.082992881540000049e-02
3.658800000000000097e+01 3.084851801400000093e-02
3.659400000000000119e+01 3.086385875939999870e-02
3.660000000000000142e+01 3.087541833520000140e-02
3.660600000000000165e+01 3.088008053599999858e-02
3.661200000000000188e+01 3.087530843910000003e-02
3.661800000000000210e+01 3.086257912220000121e-02
3.662400000000000233e+01 3.085079975429999913e-02
3.663000000000000256e+01 3.083797730509999988e-02
3.663600000000000279e+01 3.082269802689999866e-02
3.664200000000000301e+01 3.080870956179999898e-02
3.664800000000000324e+01 3.080072440210000068e-02
3.665400000000000347e+01 3.080672770739999872e-02
3.666000000000000369e+01 3.081620298330000132e-02
3.666600000000000392e+01 3.082441352309999924e-02
3.667200000000000415e+01 3.082742728289999956e-02
3.667800000000000438e+01 3.083072789009999939e-02
3.668400000000000460e+01 3.083119355139999837e-02
3.669000000000000483e+01 3.082860261199999938e-02
3.669600000000000506e+01 3.081330284480000153e-02
3.670200000000000529e+01 3.079036623240000159e-02
3.670800000000000551e+01 3.076427429909999942e-02
3.671399999999999864e+01 3.074264340100000062e-02
3.671999999999999886e+01 3.072824515400000150e-02
3.672599999999999909e+01 3.071910142900000085e-02
3.673199999999999932e+01 3.071162104610000027e-02
3.673799999999999955e+01 3.070101700720000160e-02
3.674399999999999977e+01 3.068231977520000098e-02
3.675000000000000000e+01 3.064836934209999933e-02
3.675600000000000023e+01 3.060747124249999992e-02
3.676200000000000045e+01 3.056353889410000010e-02
3.676800000000000068e+01 3.052815049890000160e-02
3.677400000000000091e+01 3.049624525010000142e-02
3.678000000000000114e+01 3.046030737459999929e-02
3.678600000000000136e+01 3.042091615500000165e-02
3.679200000000000159e+01 3.036996163429999882e-02
3.679800000000000182e+01 3.031426481900000025e-02
3.680400000000000205e+01 3.024553880100000133e-02
3.681000000000000227e+01 3.016695566479999854e-02
3.681600000000000250e+01 3.008935041730000093e-02
3.682200000000000273e+01 3.001315146679999976e-02
3.682800000000000296e+01 2.993618696930000142e-02
3.683400000000000318e+01 2.986278757450000140e-02
3.684000000000000341e+01 2.979218587280000122e-02
3.684600000000000364e+01 2.972588501870000038e-02
3.685200000000000387e+01 2.965457737449999839e-02
3.685800000000000409e+01 2.957709692419999842e-02
3.686400000000000432e+01 2.948067523539999943e-02
3.687000000000000455e+01 2.936597354710000080e-02
3.687600000000000477e+01 2.924190461639999961e-02
3.688200000000000500e+01 2.911928296090000173e-02
3.688800000000000523e+01 2.899331226939999909e-02
3.689400000000000546e+01 2.886351011689999857e-02
3.689999999999999858e+01 2.872570045289999860e-02
3.690599999999999881e+01 2.857915125790000052e-02
3.691199999999999903e+01 2.843659184869999981e-02
3.691799999999999926e+01 2.830165438350000159e-02
3.692399999999999949e+01 2.815963141619999902e-02
3.692999999999999972e+01 2.800430916250000110e-02
3.693599999999999994e+01 2.783467620610000082e-02
3.694200000000000017e+01 2.765524946150000121e-02
3.694800000000000040e+01 2.748191170389999854e-02
3.695400000000000063e+01 2.730905823410000044e-02
3.696000000000000085e+01 2.712875045839999860e-02
3.696600000000000108e+01 2.693949267269999878e-02
3.697200000000000131e+01 2.673616819079999846e-02
3.697800000000000153e+01 2.652351930740000016e-02
3.698400000000000176e+01 2.630940638480000135e-02
3.699000000000000199e+01 2.609273605049999833e-02
3.699600000000000222e+01 2.587285265329999917e-02
3.700200000000000244e+01 2.565057575699999926e-02
3.700800000000000267e+01 2.542547322810000121e-02
3.701400000000000290e+01 2.519947104159999882e-02
3.702000000000000313e+01 2.497823908930000072e-02
3.702600000000000335e+01 2.476348541679999904e-02
3.703200000000000358e+01 2.454832196240000139e-02
3.703800000000000381e+01 2.433393336830000017e-02
3.704400000000000404e+01 2.411876060069999966e-02
3.705000000000000426e+01 2.389754913750000154e-02
3.705600000000000449e+01 2.367646992209999912e-02
3.706200000000000472e+01 2.346269972619999949e-02
3.706800000000000495e+01 2.325771190229999896e-02
3.707400000000000517e+01 2.306126058100000167e-02
3.708000000000000540e+01 2.286849170919999855e-02
3.708600000000000563e+01 2.267593331629999889e-02
3.709199999999999875e+01 2.248010598119999995e-02
3.709799999999999898e+01 2.229169756170000169e-02
3.710399999999999920e+01 2.210975810890000032e-02
3.710999999999999943e+01 2.192617580289999910e-02
3.711599999999999966e+01 2.173832245170000121e-02
3.712199999999999989e+01 2.155168168250000058e-02
3.712800000000000011e+01 2.136267535390000069e-02
3.713400000000000034e+01 2.117194421590000084e-02
3.714000000000000057e+01 2.097556926309999958e-02
3.714600000000000080e+01 2.077924087639999862e-02
3.715200000000000102e+01 2.057944983239999928e-02
3.715800000000000125e+01 2.038008160890000114e-02
3.716400000000000148e+01 2.018569968640000073e-02
3.717000000000000171e+01 1.999891549350000033e-02
3.717600000000000193e+01 1.982217840850000051e-02
3.718200000000000216e+01 1.965229772029999933e-02
3.718800000000000239e+01 1.948161982000000056e-02
3.719400000000000261e+01 1.930702850220000072e-02
3.720000000000000284e+01 1.913342438639999837e-02
3.720600000000000307e+01 1.896202936770000069e-02
3.721200000000000330e+01 1.878770254549999921e-02
3.721800000000000352e+01 1.859308034179999944e-02
3.722400000000000375e+01 1.838552206750000001e-02
3.723000000000000398e+01 1.816261745989999898e-02
3.723600000000000421e+01 1.791947334999999947e-02
3.724200000000000443e+01 1.766373217110000018e-02
3.724800000000000466e+01 1.740412041540000121e-02
3.725400000000000489e+01 1.713876426219999860e-02
3.726000000000000512e+01 1.687126047909999829e-02
3.726600000000000534e+01 1.660358160730000116e-02
3.727200000000000557e+01 1.633951254190000105e-02
3.727799999999999869e+01 1.607609167699999841e-02
3.728399999999999892e+01 1.582071930169999877e-02
3.728999999999999915e+01 1.556525565679999987e-02
3.729599999999999937e+01 1.531621534379999997e-02
3.730199999999999960e+01 1.507242955270000039e-02
3.730799999999999983e+01 1.483889389779999984e-02
3.731400000000000006e+01 1.460592728110000037e-02
3.732000000000000028e+01 1.436903513970000032e-02
3.732600000000000051e+01 1.412715855990000040e-02
3.733200000000000074e+01 1.387925073499999933e-02
3.733800000000000097e+01 1.363120041790000063e-02
3.734400000000000119e+01 1.338609028609999939e-02
3.735000000000000142e+01 1.314123533670000059e-02
3.735600000000000165e+01 1.288910303259999980e-02
3.736200000000000188e+01 1.264010556039999941e-02
3.736800000000000210e+01 1.239248830830000023e-02
3.737400000000000233e+01 1.214341353629999967e-02
3.738000000000000256e+01 1.189324725420000048e-02
3.738600000000000279e+01 1.163931377230000008e-02
3.739200000000000301e+01 1.137891691179999942e-02
3.739800000000000324e+01 1.111629977820000059e-02
3.740400000000000347e+01 1.085707638410000030e-02
3.741000000000000369e+01 1.059836708010000045e-02
3.741600000000000392e+01 1.033528149130000066e-02
3.742200000000000415e+01 1.007736846799999961e-02
3.742800000000000438e+01 9.825939312580000626e-03
3.743400000000000460e+01 9.582839906219999329e-03
3.744000000000000483e+01 9.348437190060000096e-03
3.744600000000000506e+01 9.126166813080000689e-03
3.745200000000000529e+01 8.915732614700000100e-03
3.745800000000000551e+01 8.723132312299999858e-03
3.746399999999999864e+01 8.538576774299999964e-03
3.746999999999999886e+01 8.356221020219999768e-03
3.747599999999999909e+01 8.175514638419999203e-03
3.748199999999999932e+01 7.999050430950000248e-03
3.748799999999999955e+01 7.831199094650000136e-03
3.749399999999999977e+01 7.676220033319999629e-03
3.750000000000000000e+01 7.533913478259999900e-03
3.750600000000000023e+01 7.399833761160000238e-03
3.751200000000000045e+01 7.264474872500000131e-03
3.751800000000000068e+01 7.130795158450000185e-03
3.752400000000000091e+01 7.003999780860000260e-03
3.753000000000000114e+01 6.885668262839999935e-03
3.753600000000000136e+01 6.764193996790000309e-03
3.754200000000000159e+01 6.637516431510000030e-03
3.754800000000000182e+01 6.505811121309999605e-03
3.755400000000000205e+01 6.384781561789999900e-03
3.756000000000000227e+01 6.273391190919999985e-03
3.756600000000000250e+01 6.175583228469999977e-03
3.757200000000000273e+01 6.083459593360000285e-03
3.757800000000000296e+01 5.996153689920000196e-03
3.758400000000000318e+01 5.908386781810000266e-03
3.759000000000000341e+01 5.833914503460000192e-03
3.759600000000000364e+01 5.774573422970000029e-03
3.760200000000000387e+01 5.721849855039999946e-03
3.760800000000000409e+01 5.663315765560000305e-03
3.761400000000000432e+01 5.599174182859999876e-03
3.762000000000000455e+01 5.535841453820000355e-03
3.762600000000000477e+01 5.465454421940000099e-03
3.763200000000000500e+01 5.382393486799999689e-03
3.763800000000000523e+01 5.284721031790000356e-03
3.764400000000000546e+01 5.186763592059999602e-03
3.765000000000000568e+01 5.085988435889999930e-03
3.765599999999999881e+01 4.991485737259999944e-03
3.766199999999999903e+01 4.903970751910000092e-03
3.766799999999999926e+01 4.824472591279999577e-03
3.767399999999999949e+01 4.752419423309999814e-03
3.767999999999999972e+01 4.683123435829999667e-03
3.768599999999999994e+01 4.617325495929999572e-03
3.769200000000000017e+01 4.553482402119999814e-03
3.769800000000000040e+01 4.494724329560000238e-03
3.770400000000000063e+01 4.433092661199999722e-03
3.771000000000000085e+01 4.363328218459999741e-03
3.771600000000000108e+01 4.288221709430000035e-03
3.772200000000000131e+01 4.206086508930000079e-03
3.772800000000000153e+01 4.119579680260000189e-03
3.773400000000000176e+01 4.030139185490000386e-03
3.774000000000000199e+01 3.930456005040000242e-03
3.774600000000000222e+01 3.822873346510000016e-03
3.775200000000000244e+01 3.708422183990000166e-03
3.775800000000000267e+01 3.586204489689999875e-03
3.776400000000000290e+01 3.461025888100000177e-03
3.777000000000000313e+01 3.338600974529999828e-03
3.777600000000000335e+01 3.221598686649999876e-03
3.778200000000000358e+01 3.117905696849999821e-03
3.778800000000000381e+01 3.021936397999999951e-03
3.779400000000000404e+01 2.927053254099999929e-03
3.780000000000000426e+01 2.845344832170000095e-03
3.780600000000000449e+01 2.771385479720000176e-03
3.781200000000000472e+01 2.702244790269999961e-03
3.781800000000000495e+01 2.639308338979999818e-03
3.782400000000000517e+01 2.581745153289999924e-03
3.783000000000000540e+01 2.527324249970000058e-03
3.783600000000000563e+01 2.477688016369999999e-03
3.784199999999999875e+01 2.428743755440000186e-03
3.784799999999999898e+01 2.378184581180000159e-03
3.785399999999999920e+01 2.333301818000000066e-03
3.785999999999999943e+01 2.297266386450000104e-03
3.786599999999999966e+01 2.270253840830000099e-03
3.787199999999999989e+01 2.252420410509999894e-03
3.787800000000000011e+01 2.239762106910000126e-03
3.788400000000000034e+01 2.237417967990000013e-03
3.789000000000000057e+01 2.251969417559999964e-03
3.789600000000000080e+01 2.278359374029999881e-03
3.790200000000000102e+01 2.317898441110000183e-03
3.790800000000000125e+01 2.372271846980000039e-03
3.791400000000000148e+01 2.444616751750000073e-03
3.792000000000000171e+01 2.530928468330000212e-03
3.792600000000000193e+01 2.614153781909999991e-03
3.793200000000000216e+01 2.682520309460000030e-03
3.793800000000000239e+01 2.743501914670000083e-03
3.794400000000000261e+01 2.796357264740000070e-03
3.795000000000000284e+01 2.843122230839999903e-03
3.795600000000000307e+01 2.899858634920000205e-03
3.796200000000000330e+01 2.964842366049999858e-03
3.796800000000000352e+01 3.037029877309999938e-03
3.797400000000000375e+01 3.108537290250000008e-03
3.798000000000000398e+01 3.181104315440000212e-03
3.798600000000000421e+01 3.252071095630000054e-03
3.799200000000000443e+01 3.331994637849999830e-03
3.799800000000000466e+01 3.415901446709999987e-03
3.800400000000000489e+01 3.514693584289999787e-03
3.801000000000000512e+01 3.626654157420000201e-03
3.801600000000000534e+01 3.753517987209999997e-03
3.802200000000000557e+01 3.889096435159999920e-03
3.802799999999999869e+01 4.035037476569999608e-03
3.803399999999999892e+01 4.192317370330000265e-03
3.803999999999999915e+01 4.357969388369999954e-03
3.804599999999999937e+01 4.522230476140000170e-03
3.805199999999999960e+01 4.687865730379999797e-03
3.805799999999999983e+01 4.853589925919999694e-03
3.806400000000000006e+01 5.016728304330000249e-03
3.807000000000000028e+01 5.172098986800000193e-03
3.807600000000000051e+01 5.326137412339999704e-03
3.808200000000000074e+01 5.479538347569999635e-03
3.808800000000000097e+01 5.629498045890000274e-03
3.809400000000000119e+01 5.777637474240000098e-03
3.810000000000000142e+01 5.921284202490000211e-03
3.810600000000000165e+01 6.062072701750000070e-03
3.811200000000000188e+01 6.214279681440000418e-03
3.811800000000000210e+01 6.380708422509999769e-03
3.812400000000000233e+01 6.564978044480000371e-03
3.813000000000000256e+01 6.760503165419999919e-03
3.813600000000000279e+01 6.966620218009999567e-03
3.814200000000000301e+01 7.184228394180000241e-03
3.814800000000000324e+01 7.407611701640000150e-03
3.815400000000000347e+01 7.637920789420000155e-03
3.816000000000000369e+01 7.872204296290000181e-03
3.816600000000000392e+01 8.113062940540000795e-03
3.817200000000000415e+01 8.360593579709999987e-03
3.817800000000000438e+01 8.605252020059999535e-03
3.818400000000000460e+01 8.848981931809999507e-03
3.819000000000000483e+01 9.080989286300000449e-03
3.819600000000000506e+01 9.306026622649999497e-03
3.820200000000000529e+01 9.523124434049999934e-03
3.820800000000000551e+01 9.742729365830000293e-03
3.821399999999999864e+01 9.961768984790000600e-03
3.821999999999999886e+01 1.018492504950000051e-02
3.822599999999999909e+01 1.040756516159999957e-02
3.823199999999999932e+01 1.062842085960000009e-02
3.823799999999999955e+01 1.083738636229999996e-02
3.824399999999999977e+01 1.103785261509999949e-02
3.825000000000000000e+01 1.122687943279999934e-02
3.825600000000000023e+01 1.140412874520000015e-02
3.826200000000000045e+01 1.157637685540000017e-02
3.826800000000000068e+01 1.174167077989999967e-02
3.827400000000000091e+01 1.189510431139999963e-02
3.828000000000000114e+01 1.204036176200000072e-02
3.828600000000000136e+01 1.217710971829999954e-02
3.829200000000000159e+01 1.230402756480000054e-02
3.829800000000000182e+01 1.242577936500000035e-02
3.830400000000000205e+01 1.254535093899999953e-02
3.831000000000000227e+01 1.266815047709999968e-02
3.831600000000000250e+01 1.280227676029999963e-02
3.832200000000000273e+01 1.294716354459999989e-02
3.832800000000000296e+01 1.309709250929999916e-02
3.833400000000000318e+01 1.325119752440000014e-02
3.834000000000000341e+01 1.341502740980000073e-02
3.834600000000000364e+01 1.359252352270000005e-02
3.835200000000000387e+01 1.378389913590000009e-02
3.835800000000000409e+01 1.397928874939999982e-02
3.836400000000000432e+01 1.417654938999999940e-02
3.837000000000000455e+01 1.437069103120000059e-02
3.837600000000000477e+01 1.456238608809999960e-02
3.838200000000000500e+01 1.474336255340000061e-02
3.838800000000000523e+01 1.492317486550000065e-02
3.839400000000000546e+01 1.509736385200000086e-02
3.840000000000000568e+01 1.526428200300000010e-02
3.840599999999999881e+01 1.542071904990000020e-02
3.841199999999999903e+01 1.556742098179999916e-02
3.841799999999999926e+01 1.571448333560000049e-02
3.842399999999999949e+01 1.585693657399999887e-02
3.842999999999999972e+01 1.600224710999999939e-02
3.843599999999999994e+01 1.614115014669999931e-02
3.844200000000000017e+01 1.626596786079999996e-02
3.844800000000000040e+01 1.637884043160000094e-02
3.845400000000000063e+01 1.647865399719999902e-02
3.846000000000000085e+01 1.656250841920000119e-02
3.846600000000000108e+01 1.663044281299999941e-02
3.847200000000000131e+01 1.668034866450000125e-02
3.847800000000000153e+01 1.672539487480000087e-02
3.848400000000000176e+01 1.677795872089999848e-02
3.849000000000000199e+01 1.684236153960000024e-02
3.849600000000000222e+01 1.691899634900000116e-02
3.850200000000000244e+01 1.700909622009999858e-02
3.850800000000000267e+01 1.710215210909999881e-02
3.851400000000000290e+01 1.720710843799999959e-02
3.852000000000000313e+01 1.732011698189999879e-02
3.852600000000000335e+01 1.743160746989999912e-02
3.853200000000000358e+01 1.753944903610000008e-02
3.853800000000000381e+01 1.763286627830000161e-02
3.854400000000000404e+01 1.771659590299999934e-02
3.855000000000000426e+01 1.780892536040000126e-02
3.855600000000000449e+01 1.790554076429999933e-02
3.856200000000000472e+01 1.802006550129999982e-02
3.856800000000000495e+01 1.814905926589999857e-02
3.857400000000000517e+01 1.828128658240000051e-02
3.858000000000000540e+01 1.840912736950000086e-02
3.858600000000000563e+01 1.854223944250000047e-02
3.859199999999999875e+01 1.868502050639999842e-02
3.859799999999999898e+01 1.883642189200000067e-02
3.860399999999999920e+01 1.900274679059999958e-02
3.860999999999999943e+01 1.917600445450000010e-02
3.861599999999999966e+01 1.935050450270000069e-02
3.862199999999999989e+01 1.952292583880000168e-02
3.862800000000000011e+01 1.968693919479999957e-02
3.863400000000000034e+01 1.984677463770000150e-02
3.864000000000000057e+01 2.000121958549999981e-02
3.864600000000000080e+01 2.015559189020000100e-02
3.865200000000000102e+01 2.031783945859999899e-02
3.865800000000000125e+01 2.048437856140000041e-02
3.866400000000000148e+01 2.065431699159999898e-02
3.867000000000000171e+01 2.082761190830000053e-02
3.867600000000000193e+01 2.100309357049999839e-02
3.868200000000000216e+01 2.117474190890000080e-02
3.868800000000000239e+01 2.134161069989999951e-02
3.869400000000000261e+01 2.151135914030000151e-02
3.870000000000000284e+01 2.168833650650000069e-02
3.870600000000000307e+01 2.187052369119999937e-02
3.871200000000000330e+01 2.205799892539999849e-02
3.871800000000000352e+01 2.224234305320000118e-02
3.872400000000000375e+01 2.243009395899999911e-02
3.873000000000000398e+01 2.262156456709999916e-02
3.873600000000000421e+01 2.282243967059999906e-02
3.874200000000000443e+01 2.302689291539999905e-02
3.874800000000000466e+01 2.322631701830000020e-02
3.875400000000000489e+01 2.342277206480000012e-02
3.876000000000000512e+01 2.361414395269999938e-02
3.876600000000000534e+01 2.380281314250000044e-02
3.877200000000000557e+01 2.399249747400000049e-02
3.877799999999999869e+01 2.418263256550000004e-02
3.878399999999999892e+01 2.437024004760000168e-02
3.878999999999999915e+01 2.455521561210000092e-02
3.879599999999999937e+01 2.473881840709999877e-02
3.880199999999999960e+01 2.491480670869999914e-02
3.880799999999999983e+01 2.508412674069999959e-02
3.881400000000000006e+01 2.525122836229999959e-02
3.882000000000000028e+01 2.541406080130000078e-02
3.882600000000000051e+01 2.557141520079999827e-02
3.883200000000000074e+01 2.571292594080000146e-02
3.883800000000000097e+01 2.583114057780000125e-02
3.884400000000000119e+01 2.592531591649999828e-02
3.885000000000000142e+01 2.600886672739999989e-02
3.885600000000000165e+01 2.608882822100000096e-02
3.886200000000000188e+01 2.615981921550000061e-02
3.886800000000000210e+01 2.622345834969999970e-02
3.887400000000000233e+01 2.628119848669999842e-02
3.888000000000000256e+01 2.633950673039999954e-02
3.888600000000000279e+01 2.640318311749999952e-02
3.889200000000000301e+01 2.647440880540000152e-02
3.889800000000000324e+01 2.654587663710000073e-02
3.890400000000000347e+01 2.661152556540000158e-02
3.891000000000000369e+01 2.666654437779999998e-02
3.891600000000000392e+01 2.671254053709999979e-02
3.892200000000000415e+01 2.675142884250000103e-02
3.892800000000000438e+01 2.677976712579999835e-02
3.893400000000000460e+01 2.680321782829999874e-02
3.894000000000000483e+01 2.682286128400000053e-02
3.894600000000000506e+01 2.684884518379999918e-02
3.895200000000000529e+01 2.687396667900000119e-02
3.895800000000000551e+01 2.689147554340000010e-02
3.896400000000000574e+01 2.690126374359999920e-02
3.896999999999999886e+01 2.691006660459999839e-02
3.897599999999999909e+01 2.691395021980000010e-02
3.898199999999999932e+01 2.690638788039999979e-02
3.898799999999999955e+01 2.688188292090000139e-02
3.899399999999999977e+01 2.683751657609999980e-02
3.900000000000000000e+01 2.677017822859999868e-02
3.900600000000000023e+01 2.669144235550000022e-02
3.901200000000000045e+01 2.661303989590000155e-02
3.901800000000000068e+01 2.654007822279999887e-02
3.902400000000000091e+01 2.647658996280000121e-02
3.903000000000000114e+01 2.641334757209999953e-02
3.903600000000000136e+01 2.635461837049999853e-02
3.904200000000000159e+01 2.629511058329999859e-02
3.904800000000000182e+01 2.623366937039999999e-02
3.905400000000000205e+01 2.618080936370000000e-02
3.906000000000000227e+01 2.613369561730000123e-02
3.906600000000000250e+01 2.609292604029999837e-02
3.907200000000000273e+01 2.605456300079999829e-02
3.907800000000000296e+01 2.601605467500000060e-02
3.908400000000000318e+01 2.597491070630000148e-02
3.909000000000000341e+01 2.594030089679999831e-02
3.909600000000000364e+01 2.590999007230000012e-02
3.910200000000000387e+01 2.587920986120000044e-02
3.910800000000000409e+01 2.584660053249999978e-02
3.911400000000000432e+01 2.580937370660000077e-02
3.912000000000000455e+01 2.576999180019999905e-02
3.912600000000000477e+01 2.573180571200000058e-02
3.913200000000000500e+01 2.569123171270000158e-02
3.913800000000000523e+01 2.563678659499999887e-02
3.914400000000000546e+01 2.556917257609999869e-02
3.915000000000000568e+01 2.549037709830000165e-02
3.915599999999999881e+01 2.540703862910000110e-02
3.916199999999999903e+01 2.532509900629999894e-02
3.916799999999999926e+01 2.524605765939999871e-02
3.917399999999999949e+01 2.515794709319999975e-02
3.917999999999999972e+01 2.506943605840000061e-02
3.918599999999999994e+01 2.498941496010000096e-02
3.919200000000000017e+01 2.491567470129999948e-02
3.919800000000000040e+01 2.484120614829999837e-02
3.920400000000000063e+01 2.476904354990000154e-02
3.921000000000000085e+01 2.469759620729999883e-02
3.921600000000000108e+01 2.462923526760000051e-02
3.922200000000000131e+01 2.456653863189999995e-02
3.922800000000000153e+01 2.449849620460000169e-02
3.923400000000000176e+01 2.441522292790000020e-02
3.924000000000000199e+01 2.431608363989999980e-02
3.924600000000000222e+01 2.420902810989999931e-02
3.925200000000000244e+01 2.410432882609999869e-02
3.925800000000000267e+01 2.400773391130000059e-02
3.926400000000000290e+01 2.392297983170000100e-02
3.927000000000000313e+01 2.384978905319999967e-02
3.927600000000000335e+01 2.378213219339999837e-02
3.928200000000000358e+01 2.371864765879999962e-02
3.928800000000000381e+01 2.365315333009999910e-02
3.929400000000000404e+01 2.358323335650000172e-02
3.930000000000000426e+01 2.350115217270000098e-02
3.930600000000000449e+01 2.340364269909999892e-02
3.931200000000000472e+01 2.330488525329999991e-02
3.931800000000000495e+01 2.320618182419999925e-02
3.932400000000000517e+01 2.311111055310000051e-02
3.933000000000000540e+01 2.301115542650000040e-02
3.933600000000000563e+01 2.290242165330000010e-02
3.934199999999999875e+01 2.278097905220000108e-02
3.934799999999999898e+01 2.264826558530000020e-02
3.935399999999999920e+01 2.251509204510000056e-02
3.935999999999999943e+01 2.238609455529999917e-02
3.936599999999999966e+01 2.226348035039999937e-02
3.937199999999999989e+01 2.215097472070000004e-02
3.937800000000000011e+01 2.204297296699999839e-02
3.938400000000000034e+01 2.194237709049999888e-02
3.939000000000000057e+01 2.184533327819999926e-02
3.939600000000000080e+01 2.175503224130000135e-02
3.940200000000000102e+01 2.166510745880000088e-02
3.940800000000000125e+01 2.157858386639999876e-02
3.941400000000000148e+01 2.149976231160000140e-02
3.942000000000000171e+01 2.142881415779999965e-02
3.942600000000000193e+01 2.135909721260000060e-02
3.943200000000000216e+01 2.129217982289999950e-02
3.943800000000000239e+01 2.123127877710000166e-02
3.944400000000000261e+01 2.117267251010000045e-02
3.945000000000000284e+01 2.111334353689999985e-02
3.945600000000000307e+01 2.105265483259999987e-02
3.946200000000000330e+01 2.099115028980000006e-02
3.946800000000000352e+01 2.093356475229999833e-02
3.947400000000000375e+01 2.087288908660000011e-02
3.948000000000000398e+01 2.080472745000000109e-02
3.948600000000000421e+01 2.072800882159999900e-02
3.949200000000000443e+01 2.064285427329999936e-02
3.949800000000000466e+01 2.056606300180000013e-02
3.950400000000000489e+01 2.049023099240000062e-02
3.951000000000000512e+01 2.042007632550000076e-02
3.951600000000000534e+01 2.035656757649999954e-02
3.952200000000000557e+01 2.029575966299999867e-02
3.952800000000000580e+01 2.023248188200000089e-02
3.953399999999999892e+01 2.016205899420000017e-02
3.953999999999999915e+01 2.008378505710000164e-02
3.954599999999999937e+01 2.000560052690000118e-02
3.955199999999999960e+01 1.992856338619999890e-02
3.955799999999999983e+01 1.984725520010000022e-02
3.956400000000000006e+01 1.975645683709999906e-02
3.957000000000000028e+01 1.966169476510000111e-02
3.957600000000000051e+01 1.957139186559999841e-02
3.958200000000000074e+01 1.949677616359999852e-02
3.958800000000000097e+01 1.944080367680000102e-02
3.959400000000000119e+01 1.939684711399999872e-02
3.960000000000000142e+01 1.936156116430000004e-02
3.960600000000000165e+01 1.933801360430000005e-02
3.961200000000000188e+01 1.933138072489999984e-02
3.961800000000000210e+01 1.933362707499999833e-02
3.962400000000000233e+01 1.933972723779999944e-02
3.963000000000000256e+01 1.935376413170000059e-02
3.963600000000000279e+01 1.937115564940000006e-02
3.964200000000000301e+01 1.938014104960000122e-02
3.964800000000000324e+01 1.938709802929999837e-02
3.965400000000000347e+01 1.938784681260000142e-02
3.966000000000000369e+01 1.938800886269999996e-02
3.966600000000000392e+01 1.939140632749999926e-02
3.967200000000000415e+01 1.941065676509999907e-02
3.967800000000000438e+01 1.944381929929999905e-02
3.968400000000000460e+01 1.949045620860000161e-02
3.969000000000000483e+01 1.954137906430000043e-02
3.969600000000000506e+01 1.960078068080000138e-02
3.970200000000000529e+01 1.966815255580000102e-02
3.970800000000000551e+01 1.974977739159999857e-02
3.971400000000000574e+01 1.983506046239999834e-02
3.971999999999999886e+01 1.992648653690000035e-02
3.972599999999999909e+01 2.002175152299999830e-02
3.973199999999999932e+01 2.012820914390000063e-02
3.973799999999999955e+01 2.023836784059999949e-02
3.974399999999999977e+01 2.035314217209999860e-02
3.975000000000000000e+01 2.046895772220000062e-02
3.975600000000000023e+01 2.058287523690000009e-02
3.976200000000000045e+01 2.068625576790000115e-02
3.976800000000000068e+01 2.078532800080000117e-02
3.977400000000000091e+01 2.088250964880000032e-02
3.978000000000000114e+01 2.097443118690000066e-02
3.978600000000000136e+01 2.106212265790000093e-02
3.979200000000000159e+01 2.115239202979999830e-02
3.979800000000000182e+01 2.124809846279999970e-02
3.980400000000000205e+01 2.134897187349999934e-02
3.981000000000000227e+01 2.146324515339999989e-02
3.981600000000000250e+01 2.158537507059999846e-02
3.982200000000000273e+01 2.170421555640000139e-02
3.982800000000000296e+01 2.181489206849999973e-02
3.983400000000000318e+01 2.191963419320000148e-02
3.984000000000000341e+01 2.201904729009999950e-02
3.984600000000000364e+01 2.211120165880000113e-02
3.985200000000000387e+01 2.219309285279999835e-02
3.985800000000000409e+01 2.226444147530000015e-02
3.986400000000000432e+01 2.233200892810000004e-02
3.987000000000000455e+01 2.238733321430000020e-02
3.987600000000000477e+01 2.243808843200000014e-02
3.988200000000000500e+01 2.247547358269999865e-02
3.988800000000000523e+01 2.250265143809999924e-02
3.989400000000000546e+01 2.252300269900000054e-02
3.990000000000000568e+01 2.253285795449999976e-02
3.990599999999999881e+01 2.253041043880000052e-02
3.991199999999999903e+01 2.251733466980000015e-02
3.991799999999999926e+01 2.249387837949999927e-02
3.992399999999999949e+01 2.245480008420000159e-02
3.992999999999999972e+01 2.240125648680000095e-02
3.993599999999999994e+01 2.234321646390000082e-02
3.994200000000000017e+01 2.228713594379999954e-02
3.994800000000000040e+01 2.224730886519999881e-02
3.995400000000000063e+01 2.221294306220000098e-02
3.996000000000000085e+01 2.218495868149999994e-02
3.996600000000000108e+01 2.215852774680000109e-02
3.997200000000000131e+01 2.213522419329999949e-02
3.997800000000000153e+01 2.211516350510000020e-02
3.998400000000000176e+01 2.209903113539999839e-02
3.999000000000000199e+01 2.207714691759999834e-02
3.999600000000000222e+01 2.204746939240000148e-02
4.000200000000000244e+01 2.200915664430000071e-02
4.000800000000000267e+01 2.196313813329999962e-02
4.001400000000000290e+01 2.191017940639999884e-02
4.002000000000000313e+01 2.185055427249999946e-02
4.002600000000000335e+01 2.177770994599999982e-02
4.003200000000000358e+01 2.169391326609999837e-02
4.003800000000000381e+01 2.159454673530000063e-02
4.004400000000000404e+01 2.148604951800000065e-02
4.005000000000000426e+01 2.136849984529999927e-02
4.005600000000000449e+01 2.123989909889999889e-02
4.006200000000000472e+01 2.109551057220000053e-02
4.006800000000000495e+01 2.094065956769999848e-02
4.007400000000000517e+01 2.077502757309999948e-02
4.008000000000000540e+01 2.060717158019999967e-02
4.008600000000000563e+01 2.044164203110000050e-02
4.009199999999999875e+01 2.027548290789999916e-02
4.009799999999999898e+01 2.011965587740000005e-02
4.010399999999999920e+01 1.996758021410000028e-02
4.010999999999999943e+01 1.981286704540000110e-02
4.011599999999999966e+01 1.965568587179999938e-02
4.012199999999999989e+01 1.948956958949999915e-02
4.012800000000000011e+01 1.932660490269999878e-02
4.013400000000000034e+01 1.917275600140000077e-02
4.014000000000000057e+01 1.901834458110000098e-02
4.014600000000000080e+01 1.885164156559999971e-02
4.015200000000000102e+01 1.867738924920000002e-02
4.015800000000000125e+01 1.850245147939999849e-02
4.016400000000000148e+01 1.833305694159999971e-02
4.017000000000000171e+01 1.817092485729999984e-02
4.017600000000000193e+01 1.801411062479999978e-02
4.018200000000000216e+01 1.786100119349999862e-02
4.018800000000000239e+01 1.770157180730000043e-02
4.019400000000000261e+01 1.753545552490000034e-02
4.020000000000000284e+01 1.737834699449999909e-02
4.020600000000000307e+01 1.722609065469999853e-02
4.021200000000000330e+01 1.707800664010000052e-02
4.021800000000000352e+01 1.693608611820000137e-02
4.022400000000000375e+01 1.679891906679999852e-02
4.023000000000000398e+01 1.665963418780000080e-02
4.023600000000000421e+01 1.650777645409999897e-02
4.024200000000000443e+01 1.634922623629999835e-02
4.024800000000000466e+01 1.618705689910000106e-02
4.025400000000000489e+01 1.602615788579999853e-02
4.026000000000000512e+01 1.586035825310000077e-02
4.026600000000000534e+01 1.568751223390000074e-02
4.027200000000000557e+01 1.550646219400000046e-02
4.027800000000000580e+01 1.531604770569999947e-02
4.028399999999999892e+01 1.511757541449999971e-02
4.028999999999999915e+01 1.492031384259999947e-02
4.029599999999999937e+01 1.471943967040000023e-02
4.030199999999999960e+01 1.451505348090000036e-02
4.030799999999999983e+01 1.430944260210000041e-02
4.031400000000000006e+01 1.410542987289999974e-02
4.032000000000000028e+01 1.390498224650000073e-02
4.032600000000000051e+01 1.371485739949999949e-02
4.033200000000000074e+01 1.352999825029999915e-02
4.033800000000000097e+01 1.335139665750000038e-02
4.034400000000000119e+01 1.317847333850000018e-02
4.035000000000000142e+01 1.301711797709999979e-02
4.035600000000000165e+01 1.286976970729999947e-02
4.036200000000000188e+01 1.273968815799999925e-02
4.036800000000000210e+01 1.261740364130000021e-02
4.037400000000000233e+01 1.249509584159999923e-02
4.038000000000000256e+01 1.236079353840000006e-02
4.038600000000000279e+01 1.221667975189999998e-02
4.039200000000000301e+01 1.206881552929999976e-02
4.039800000000000324e+01 1.193305943159999986e-02
4.040400000000000347e+01 1.180484797810000056e-02
4.041000000000000369e+01 1.168140955270000059e-02
4.041600000000000392e+01 1.155064441259999984e-02
4.042200000000000415e+01 1.140868011860000052e-02
4.042800000000000438e+01 1.126049645249999932e-02
4.043400000000000460e+01 1.110628526659999948e-02
4.044000000000000483e+01 1.094458065930000064e-02
4.044600000000000506e+01 1.076865848149999999e-02
4.045200000000000529e+01 1.057162228969999937e-02
4.045800000000000551e+01 1.035827212040000070e-02
4.046400000000000574e+01 1.013648137449999972e-02
4.046999999999999886e+01 9.908187203109999897e-03
4.047599999999999909e+01 9.681140072639999455e-03
4.048199999999999932e+01 9.463596157730000402e-03
4.048799999999999955e+01 9.256860241290000568e-03
4.049399999999999977e+01 9.053045883770000773e-03
4.050000000000000000e+01 8.846316486599999779e-03
4.050600000000000023e+01 8.645140565929999854e-03
4.051200000000000045e+01 8.447296917440000677e-03
4.051800000000000068e+01 8.242163807149999882e-03
4.052400000000000091e+01 8.022717200220000691e-03
4.053000000000000114e+01 7.795191369950000247e-03
4.053600000000000136e+01 7.567652035499999874e-03
4.054200000000000159e+01 7.346317637710000036e-03
4.054800000000000182e+01 7.136525120590000125e-03
4.055400000000000205e+01 6.934344302860000371e-03
4.056000000000000227e+01 6.737266667189999864e-03
4.056600000000000250e+01 6.541514769199999711e-03
4.057200000000000273e+01 6.343909073619999860e-03
4.057800000000000296e+01 6.151401903479999933e-03
4.058400000000000318e+01 5.957774352280000192e-03
4.059000000000000341e+01 5.752055905759999831e-03
4.059600000000000364e+01 5.527911242099999706e-03
4.060200000000000387e+01 5.300879012789999623e-03
4.060800000000000409e+01 5.068694241340000392e-03
4.061400000000000432e+01 4.840095527469999957e-03
4.062000000000000455e+01 4.607818089430000368e-03
4.062600000000000477e+01 4.381257109340000108e-03
4.063200000000000500e+01 4.166503902519999927e-03
4.063800000000000523e+01 3.968202508989999988e-03
4.064400000000000546e+01 3.789183683689999801e-03
4.065000000000000568e+01 3.626428777350000025e-03
4.065599999999999881e+01 3.475040663029999814e-03
4.066199999999999903e+01 3.326081903650000143e-03
4.066799999999999926e+01 3.186599118640000197e-03
4.067399999999999949e+01 3.060934832320000212e-03
4.067999999999999972e+01 2.944408915939999982e-03
4.068599999999999994e+01 2.830667886879999814e-03
4.069200000000000017e+01 2.705458318810000096e-03
4.069800000000000040e+01 2.571597928179999992e-03
4.070400000000000063e+01 2.434550784530000161e-03
4.071000000000000085e+01 2.300715539600000151e-03
4.071600000000000108e+01 2.170275663959999983e-03
4.072200000000000131e+01 2.044367836790000198e-03
4.072800000000000153e+01 1.925189746540000068e-03
4.073400000000000176e+01 1.818761229519999913e-03
4.074000000000000199e+01 1.728514558639999933e-03
4.074600000000000222e+01 1.653297455050000038e-03
4.075200000000000244e+01 1.605708384890000041e-03
4.075800000000000267e+01 1.575619215149999921e-03
4.076400000000000290e+01 1.545378821899999911e-03
4.077000000000000313e+01 1.509316498410000033e-03
4.077600000000000335e+01 1.472867792470000095e-03
4.078200000000000358e+01 1.433890894990000027e-03
4.078800000000000381e+01 1.407263684090000102e-03
4.079400000000000404e+01 1.386700547300000067e-03
4.080000000000000426e+01 1.364075578749999931e-03
4.080600000000000449e+01 1.340270158829999893e-03
4.081200000000000472e+01 1.326444908049999967e-03
4.081800000000000495e+01 1.319492701440000068e-03
4.082400000000000517e+01 1.315278117540000105e-03
4.083000000000000540e+01 1.304225763310000062e-03
4.083600000000000563e+01 1.289116684349999936e-03
4.084200000000000585e+01 1.272208057340000085e-03
4.084799999999999898e+01 1.250660046940000074e-03
4.085399999999999920e+01 1.229335553940000009e-03
4.085999999999999943e+01 1.222288468850000033e-03
4.086599999999999966e+01 1.224376144820000069e-03
4.087199999999999989e+01 1.226114458399999970e-03
4.087800000000000011e+01 1.223012572150000005e-03
4.088400000000000034e+01 1.211729249919999991e-03
4.089000000000000057e+01 1.195999211630000090e-03
4.089600000000000080e+01 1.183508546090000042e-03
4.090200000000000102e+01 1.168252085340000090e-03
4.090800000000000125e+01 1.151459407989999933e-03
4.091400000000000148e+01 1.133055775429999941e-03
4.092000000000000171e+01 1.116659492249999974e-03
4.092600000000000193e+01 1.103017595600000065e-03
4.093200000000000216e+01 1.093631959519999986e-03
4.093800000000000239e+01 1.083123963330000043e-03
4.094400000000000261e+01 1.065245247449999981e-03
4.095000000000000284e+01 1.048218808140000081e-03
4.095600000000000307e+01 1.031647901979999924e-03
4.096200000000000330e+01 1.017807866449999986e-03
4.096800000000000352e+01 1.013322034849999933e-03
4.097400000000000375e+01 1.027052756400000013e-03
4.098000000000000398e+01 1.065987395120000097e-03
4.098600000000000421e+01 1.130841090340000072e-03
4.099200000000000443e+01 1.215048599989999997e-03
4.099800000000000466e+01 1.308156526650000075e-03
4.100400000000000489e+01 1.401497283950000044e-03
4.101000000000000512e+01 1.502791419630000085e-03
4.101600000000000534e+01 1.612630207089999976e-03
4.102200000000000557e+01 1.715751364829999929e-03
4.102800000000000580e+01 1.810082001610000078e-03
4.103399999999999892e+01 1.893232460129999975e-03
4.103999999999999915e+01 1.976669998840000202e-03
4.104599999999999937e+01 2.060218947009999878e-03
4.105199999999999960e+01 2.139945281670000126e-03
4.105799999999999983e+01 2.221144270150000009e-03
4.106400000000000006e+01 2.297421218830000139e-03
4.107000000000000028e+01 2.356787212189999890e-03
4.107600000000000051e+01 2.393953967839999863e-03
4.108200000000000074e+01 2.414176473390000025e-03
4.108800000000000097e+01 2.412602072579999972e-03
4.109400000000000119e+01 2.392547670749999890e-03
4.110000000000000142e+01 2.363307168709999784e-03
4.110600000000000165e+01 2.330913906920000032e-03
4.111200000000000188e+01 2.300437306990000055e-03
4.111800000000000210e+01 2.270726719869999802e-03
4.112400000000000233e+01 2.239904366430000085e-03
4.113000000000000256e+01 2.207680838179999858e-03
4.113600000000000279e+01 2.170382300389999981e-03
4.114200000000000301e+01 2.129081403840000185e-03
4.114800000000000324e+01 2.083666389809999894e-03
4.115400000000000347e+01 2.030058763920000123e-03
4.116000000000000369e+01 1.966757234189999825e-03
4.116600000000000392e+01 1.898668357170000013e-03
4.117200000000000415e+01 1.816328265700000062e-03
4.117800000000000438e+01 1.725496957080000079e-03
4.118400000000000460e+01 1.633250154549999904e-03
4.119000000000000483e+01 1.539746881460000083e-03
4.119600000000000506e+01 1.446676556950000046e-03
4.120200000000000529e+01 1.351204700769999918e-03
4.120800000000000551e+01 1.253989292310000048e-03
4.121400000000000574e+01 1.162640866820000051e-03
4.121999999999999886e+01 1.071703271010000054e-03
4.122599999999999909e+01 9.882916929200001067e-04
4.123199999999999932e+01 9.051086963149999713e-04
4.123799999999999955e+01 8.266422664749999887e-04
4.124399999999999977e+01 7.595728966409999710e-04
4.125000000000000000e+01 7.116764900270000508e-04
4.125600000000000023e+01 6.843933369960000530e-04
4.126200000000000045e+01 6.718250806439999678e-04
4.126800000000000068e+01 6.650829454879999582e-04
4.127400000000000091e+01 6.552153499799999578e-04
4.128000000000000114e+01 6.406382890419999847e-04
4.128600000000000136e+01 6.249169236980000241e-04
4.129200000000000159e+01 6.140464683989999613e-04
4.129800000000000182e+01 6.041070446370000371e-04
4.130400000000000205e+01 5.899746902289999860e-04
4.131000000000000227e+01 5.695252330039999710e-04
4.131600000000000250e+01 5.493183271029999882e-04
4.132200000000000273e+01 5.256231524980000324e-04
4.132800000000000296e+01 5.033923662269999735e-04
4.133400000000000318e+01 4.909124691040000349e-04
4.134000000000000341e+01 4.899206687700000161e-04
4.134600000000000364e+01 4.963589017280000152e-04
4.135200000000000387e+01 5.072031635789999706e-04
4.135800000000000409e+01 5.270102410580000153e-04
4.136400000000000432e+01 5.490774638019999812e-04
4.137000000000000455e+01 5.768957780669999470e-04
4.137600000000000477e+01 6.002656882629999781e-04
4.138200000000000500e+01 6.176038878040000096e-04
4.138800000000000523e+01 6.223978125489999921e-04
4.139400000000000546e+01 6.221494404599999710e-04
4.140000000000000568e+01 6.083077751100000440e-04
4.140599999999999881e+01 5.781078943980000112e-04
4.141199999999999903e+01 5.411491729319999836e-04
4.141799999999999926e+01 4.997380310669999976e-04
4.142399999999999949e+01 4.609569150490000012e-04
4.142999999999999972e+01 4.191855550739999802e-04
4.143599999999999994e+01 3.789957845579999731e-04
4.144200000000000017e+01 3.353829670229999875e-04
4.144800000000000040e+01 2.914036449510000243e-04
4.145400000000000063e+01 2.438567753419999991e-04
4.146000000000000085e+01 1.948462013390000081e-04
4.146600000000000108e+01 1.503970270280000131e-04
4.147200000000000131e+01 1.052342704500000033e-04
4.147800000000000153e+01 6.369988113869999623e-05
4.148400000000000176e+01 1.943489041879999956e-05
4.149000000000000199e+01 -2.660579775689999896e-05
4.149600000000000222e+01 -7.108919817260000345e-05
4.150200000000000244e+01 -1.209383335660000030e-04
4.150800000000000267e+01 -1.770810777090000090e-04
4.151400000000000290e+01 -2.289692347399999899e-04
4.152000000000000313e+01 -2.778039779509999894e-04
4.152600000000000335e+01 -3.208815469409999972e-04
4.153200000000000358e+01 -3.553428978189999998e-04
4.153800000000000381e+01 -3.926076169590000053e-04
4.154400000000000404e+01 -4.271202778909999960e-04
4.155000000000000426e+01 -4.613054916260000168e-04
4.155600000000000449e+01 -4.859315231440000096e-04
4.156200000000000472e+01 -5.058479146099999560e-04
4.156800000000000495e+01 -5.230872193350000199e-04
4.157400000000000517e+01 -5.375599721449999787e-04
4.158000000000000540e+01 -5.539578269239999733e-04
4.158600000000000563e+01 -5.687378579750000055e-04
4.159200000000000585e+01 -5.820695078000000201e-04
4.159799999999999898e+01 -5.892281769770000210e-04
4.160399999999999920e+01 -5.937241367060000453e-04
4.160999999999999943e+01 -5.907533341089999746e-04
4.161599999999999966e+01 -5.772370495830000080e-04
4.162199999999999989e+01 -5.579685093830000220e-04
4.162800000000000011e+01 -5.346234538589999911e-04
4.163400000000000034e+01 -5.190261290410000134e-04
4.164000000000000057e+01 -5.061569972900000500e-04
4.164600000000000080e+01 -4.873024590780000113e-04
4.165200000000000102e+01 -4.550051235129999832e-04
4.165800000000000125e+01 -4.095031472389999900e-04
4.166400000000000148e+01 -3.510018577800000069e-04
4.167000000000000171e+01 -2.913548669309999855e-04
4.167600000000000193e+01 -2.317783655599999978e-04
4.168200000000000216e+01 -1.832736597859999962e-04
4.168800000000000239e+01 -1.355936401519999997e-04
4.169400000000000261e+01 -8.794662426230000316e-05
4.170000000000000284e+01 -3.469643343120000332e-05
4.170600000000000307e+01 2.827219213940000166e-05
4.171200000000000330e+01 1.008066974459999977e-04
4.171800000000000352e+01 1.866604288810000010e-04
4.172400000000000375e+01 2.815896878019999829e-04
4.173000000000000398e+01 3.907576610800000266e-04
4.173600000000000421e+01 5.156135885040000330e-04
4.174200000000000443e+01 6.544931675309999470e-04
4.174800000000000466e+01 8.031408069660000287e-04
4.175400000000000489e+01 9.514926350679999952e-04
4.176000000000000512e+01 1.090216683220000078e-03
4.176600000000000534e+01 1.230073510669999924e-03
4.177200000000000557e+01 1.373565290120000058e-03
4.177800000000000580e+01 1.532203634270000014e-03
4.178399999999999892e+01 1.695415005090000066e-03
4.178999999999999915e+01 1.849321182819999932e-03
4.179599999999999937e+01 1.994171412659999799e-03
4.180199999999999960e+01 2.131164306770000089e-03
4.180799999999999983e+01 2.266434719790000069e-03
4.181400000000000006e+01 2.412648173049999987e-03
4.182000000000000028e+01 2.569340635089999939e-03
4.182600000000000051e+01 2.735665068030000008e-03
4.183200000000000074e+01 2.898918930440000114e-03
4.183800000000000097e+01 3.053563646970000166e-03
4.184400000000000119e+01 3.201802959669999837e-03
4.185000000000000142e+01 3.339125076310000065e-03
4.185600000000000165e+01 3.461560001599999891e-03
4.186200000000000188e+01 3.568748477850000080e-03
4.186800000000000210e+01 3.671572776510000080e-03
4.187400000000000233e+01 3.769095987079999852e-03
4.188000000000000256e+01 3.864900441840000023e-03
4.188600000000000279e+01 3.956179600210000397e-03
4.189200000000000301e+01 4.038199316710000368e-03
4.189800000000000324e+01 4.105061758309999989e-03
4.190400000000000347e+01 4.161308519540000278e-03
4.191000000000000369e+01 4.208803176879999906e-03
4.191600000000000392e+01 4.243771079929999600e-03
4.192200000000000415e+01 4.265708848830000212e-03
4.192800000000000438e+01 4.273198544980000117e-03
4.193400000000000460e+01 4.275716841219999627e-03
4.194000000000000483e+01 4.278737585989999918e-03
4.194600000000000506e+01 4.282820038499999746e-03
4.195200000000000529e+01 4.283889662469999790e-03
4.195800000000000551e+01 4.282953683290000035e-03
4.196400000000000574e+01 4.284823779019999654e-03
4.196999999999999886e+01 4.293940030040000431e-03
4.197599999999999909e+01 4.307510796929999927e-03
4.198199999999999932e+01 4.329509101810000149e-03
4.198799999999999955e+01 4.366518463939999921e-03
4.199399999999999977e+01 4.412031266840000035e-03
4.200000000000000000e+01 4.453616216779999852e-03
4.200600000000000023e+01 4.494491033260000420e-03
4.201200000000000045e+01 4.533886443819999841e-03
4.201800000000000068e+01 4.569109994919999702e-03
4.202400000000000091e+01 4.596802871669999728e-03
4.203000000000000114e+01 4.613870754840000352e-03
4.203600000000000136e+01 4.620313178750000069e-03
4.204200000000000159e+01 4.619569983330000344e-03
4.204800000000000182e+01 4.610803909599999612e-03
4.205400000000000205e+01 4.608495626599999964e-03
4.206000000000000227e+01 4.615797661239999863e-03
4.206600000000000250e+01 4.633740521970000116e-03
4.207200000000000273e+01 4.650805611160000255e-03
4.207800000000000296e+01 4.659168422220000272e-03
4.208400000000000318e+01 4.660455044360000028e-03
4.209000000000000341e+01 4.659446422010000109e-03
4.209600000000000364e+01 4.662429448220000230e-03
4.210200000000000387e+01 4.663519561290000240e-03
4.210800000000000409e+01 4.658930003640000123e-03
4.211400000000000432e+01 4.655116703360000392e-03
4.212000000000000455e+01 4.659390542659999634e-03
4.212600000000000477e+01 4.670193884520000213e-03
4.213200000000000500e+01 4.686663858590000079e-03
4.213800000000000523e+01 4.701660480350000094e-03
4.214400000000000546e+01 4.707855172459999779e-03
4.215000000000000568e+01 4.706578329209999863e-03
4.215600000000000591e+01 4.701587837189999744e-03
4.216199999999999903e+01 4.687287844719999728e-03
4.216799999999999926e+01 4.659776110200000189e-03
4.217399999999999949e+01 4.614257253710000138e-03
4.217999999999999972e+01 4.556544590740000365e-03
4.218599999999999994e+01 4.486937541509999905e-03
4.219200000000000017e+01 4.420985933390000379e-03
4.219800000000000040e+01 4.366270266469999932e-03
4.220400000000000063e+01 4.311822820450000350e-03
4.221000000000000085e+01 4.253451246770000374e-03
4.221600000000000108e+01 4.183158744129999995e-03
4.222200000000000131e+01 4.105663858350000299e-03
4.222800000000000153e+01 4.026010166849999967e-03
4.223400000000000176e+01 3.946284763509999571e-03
4.224000000000000199e+01 3.868684871120000191e-03
4.224600000000000222e+01 3.790152259169999888e-03
4.225200000000000244e+01 3.713748184959999796e-03
4.225800000000000267e+01 3.647081321110000069e-03
4.226400000000000290e+01 3.590745618570000131e-03
4.227000000000000313e+01 3.535189200190000207e-03
4.227600000000000335e+01 3.476846264680000156e-03
4.228200000000000358e+01 3.421114757660000116e-03
4.228800000000000381e+01 3.370227525009999829e-03
4.229400000000000404e+01 3.325371537359999956e-03
4.230000000000000426e+01 3.278412390500000037e-03
4.230600000000000449e+01 3.235694253820000071e-03
4.231200000000000472e+01 3.201343584810000063e-03
4.231800000000000495e+01 3.176589263599999963e-03
4.232400000000000517e+01 3.164903260769999938e-03
4.233000000000000540e+01 3.155519952999999954e-03
4.233600000000000563e+01 3.143590874970000025e-03
4.234200000000000585e+01 3.127490868790000142e-03
4.234799999999999898e+01 3.101766807959999844e-03
4.235399999999999920e+01 3.090741578489999974e-03
4.235999999999999943e+01 3.096112515780000130e-03
4.236599999999999966e+01 3.124890848989999789e-03
4.237199999999999989e+01 3.183106891810000196e-03
4.237800000000000011e+01 3.259762190279999906e-03
4.238400000000000034e+01 3.339599352330000197e-03
4.239000000000000057e+01 3.415225772189999908e-03
4.239600000000000080e+01 3.485728055240000078e-03
4.240200000000000102e+01 3.551974194119999866e-03
4.240800000000000125e+01 3.613688750189999847e-03
4.241400000000000148e+01 3.671221667900000183e-03
4.242000000000000171e+01 3.721922403200000201e-03
4.242600000000000193e+01 3.763651242479999857e-03
4.243200000000000216e+01 3.804322797810000094e-03
4.243800000000000239e+01 3.846069332210000098e-03
4.244400000000000261e+01 3.888706909489999825e-03
4.245000000000000284e+01 3.930192440749999752e-03
4.245600000000000307e+01 3.979045897720000398e-03
4.246200000000000330e+01 4.037499893460000377e-03
4.246800000000000352e+01 4.105902276929999581e-03
4.247400000000000375e+01 4.177599214020000229e-03
4.248000000000000398e+01 4.247304983439999931e-03
4.248600000000000421e+01 4.315458703789999684e-03
4.249200000000000443e+01 4.366419743749999811e-03
4.249800000000000466e+01 4.403928760439999694e-03
4.250400000000000489e+01 4.438573028890000112e-03
4.251000000000000512e+01 4.473680164659999889e-03
4.251600000000000534e+01 4.516727291049999968e-03
4.252200000000000557e+01 4.561528097839999581e-03
4.252800000000000580e+01 4.608250223099999779e-03
4.253399999999999892e+01 4.658116027710000433e-03
4.253999999999999915e+01 4.709976725280000387e-03
4.254599999999999937e+01 4.763605538759999904e-03
4.255199999999999960e+01 4.812825005500000371e-03
4.255799999999999983e+01 4.857862368230000429e-03
4.256400000000000006e+01 4.891394637529999576e-03
4.257000000000000028e+01 4.922885447739999698e-03
4.257600000000000051e+01 4.951625596729999912e-03
4.258200000000000074e+01 4.974271636459999882e-03
4.258800000000000097e+01 4.991603549569999590e-03
4.259400000000000119e+01 4.999010823670000173e-03
4.260000000000000142e+01 4.999463446440000416e-03
4.260600000000000165e+01 4.994193091989999889e-03
4.261200000000000188e+01 4.991806112230000141e-03
4.261800000000000210e+01 4.986443556850000264e-03
4.262400000000000233e+01 4.994838032869999833e-03
4.263000000000000256e+01 5.018661264330000378e-03
4.263600000000000279e+01 5.053138826039999844e-03
4.264200000000000301e+01 5.092306062579999779e-03
4.264800000000000324e+01 5.125673022120000137e-03
4.265400000000000347e+01 5.149867851290000111e-03
4.266000000000000369e+01 5.161881912500000148e-03
4.266600000000000392e+01 5.163029767570000150e-03
4.267200000000000415e+01 5.159570835529999830e-03
4.267800000000000438e+01 5.148251075300000132e-03
4.268400000000000460e+01 5.129216704520000308e-03
4.269000000000000483e+01 5.112331360580000227e-03
4.269600000000000506e+01 5.101716145870000170e-03
4.270200000000000529e+01 5.091042723509999791e-03
4.270800000000000551e+01 5.084608215840000396e-03
4.271400000000000574e+01 5.085613578560000368e-03
4.272000000000000597e+01 5.091046914460000024e-03
4.272599999999999909e+01 5.098164547229999677e-03
4.273199999999999932e+01 5.107239820060000338e-03
4.273799999999999955e+01 5.122009664769999748e-03
4.274399999999999977e+01 5.136637948450000282e-03
4.275000000000000000e+01 5.153986625369999866e-03
4.275600000000000023e+01 5.171954166139999635e-03
4.276200000000000045e+01 5.186920519919999660e-03
4.276800000000000068e+01 5.208407528700000413e-03
4.277400000000000091e+01 5.244184285400000332e-03
4.278000000000000114e+01 5.297474563120000215e-03
4.278600000000000136e+01 5.353277083489999671e-03
4.279200000000000159e+01 5.404212512080000183e-03
4.279800000000000182e+01 5.427953321489999670e-03
4.280400000000000205e+01 5.430813878769999957e-03
4.281000000000000227e+01 5.429095122959999922e-03
4.281600000000000250e+01 5.431245081129999763e-03
4.282200000000000273e+01 5.436888430270000148e-03
4.282800000000000296e+01 5.450727418070000323e-03
4.283400000000000318e+01 5.462069064380000415e-03
4.284000000000000341e+01 5.476102232929999994e-03
4.284600000000000364e+01 5.495418794449999887e-03
4.285200000000000387e+01 5.516589153560000347e-03
4.285800000000000409e+01 5.538602359590000246e-03
4.286400000000000432e+01 5.561293102800000422e-03
4.287000000000000455e+01 5.586343351750000345e-03
4.287600000000000477e+01 5.623288918290000188e-03
4.288200000000000500e+01 5.670979153359999650e-03
4.288800000000000523e+01 5.714021623130000407e-03
4.289400000000000546e+01 5.757208447899999845e-03
4.290000000000000568e+01 5.799272097650000346e-03
4.290600000000000591e+01 5.843724124130000343e-03
4.291199999999999903e+01 5.890619009730000376e-03
4.291799999999999926e+01 5.938274320210000339e-03
4.292399999999999949e+01 5.988193675879999699e-03
4.292999999999999972e+01 6.043916568159999822e-03
4.293599999999999994e+01 6.102340761570000140e-03
4.294200000000000017e+01 6.175701506439999766e-03
4.294800000000000040e+01 6.262271665040000310e-03
4.295400000000000063e+01 6.352353375409999781e-03
4.296000000000000085e+01 6.454152520749999872e-03
4.296600000000000108e+01 6.559289060529999681e-03
4.297200000000000131e+01 6.668648682529999643e-03
4.297800000000000153e+01 6.782234646379999704e-03
4.298400000000000176e+01 6.899955216799999978e-03
4.299000000000000199e+01 7.022430188950000256e-03
4.299600000000000222e+01 7.150869816540000347e-03
4.300200000000000244e+01 7.281820289789999769e-03
4.300800000000000267e+01 7.418643683199999984e-03
4.301400000000000290e+01 7.556594442580000237e-03
4.302000000000000313e+01 7.697145454590000047e-03
4.302600000000000335e+01 7.849820889530000415e-03
4.303200000000000358e+01 8.021164685490000598e-03
4.303800000000000381e+01 8.215828798710000588e-03
4.304400000000000404e+01 8.431266993279999677e-03
4.305000000000000426e+01 8.662291802469999219e-03
4.305600000000000449e+01 8.890338242049999201e-03
4.306200000000000472e+01 9.106593206520000386e-03
4.306800000000000495e+01 9.312242269520000157e-03
4.307400000000000517e+01 9.503606706860000600e-03
4.308000000000000540e+01 9.691610001030000546e-03
4.308600000000000563e+01 9.876986034210000209e-03
4.309200000000000585e+01 1.005413476379999997e-02
4.309799999999999898e+01 1.022009458390000028e-02
4.310399999999999920e+01 1.037812698629999968e-02
4.310999999999999943e+01 1.053574867550000072e-02
4.311599999999999966e+01 1.070041954520000067e-02
4.312199999999999989e+01 1.087384950369999978e-02
4.312800000000000011e+01 1.105100475249999950e-02
4.313400000000000034e+01 1.123072206969999952e-02
4.314000000000000057e+01 1.141384523359999931e-02
4.314600000000000080e+01 1.159036625180000050e-02
4.315200000000000102e+01 1.174999680369999931e-02
4.315800000000000125e+01 1.190610975030000074e-02
4.316400000000000148e+01 1.206368207929999978e-02
4.317000000000000171e+01 1.222382392730000066e-02
4.317600000000000193e+01 1.238181255759999988e-02
4.318200000000000216e+01 1.253378670660000062e-02
4.318800000000000239e+01 1.268187351520000047e-02
4.319400000000000261e+01 1.282095257189999962e-02
4.320000000000000284e+01 1.294851582499999959e-02
4.320600000000000307e+01 1.306214369829999944e-02
4.321200000000000330e+01 1.316859200600000064e-02
4.321800000000000352e+01 1.327502168719999973e-02
4.322400000000000375e+01 1.338168606159999968e-02
4.323000000000000398e+01 1.348393503580000083e-02
4.323600000000000421e+01 1.358448248360000048e-02
4.324200000000000443e+01 1.367672998460000081e-02
4.324800000000000466e+01 1.375544071199999961e-02
4.325400000000000489e+01 1.381382439289999958e-02
4.326000000000000512e+01 1.385354157540000068e-02
4.326600000000000534e+01 1.388211827729999952e-02
4.327200000000000557e+01 1.390499155970000011e-02
4.327800000000000580e+01 1.393222250040000026e-02
4.328399999999999892e+01 1.396486815069999943e-02
4.328999999999999915e+01 1.400890946389999996e-02
4.329599999999999937e+01 1.405906211580000044e-02
4.330199999999999960e+01 1.411007437860000054e-02
4.330799999999999983e+01 1.416115462779999994e-02
4.331400000000000006e+01 1.421994995330000053e-02
4.332000000000000028e+01 1.428451016549999938e-02
4.332600000000000051e+01 1.434575673190000011e-02
4.333200000000000074e+01 1.440287381409999928e-02
4.333800000000000097e+01 1.445026695729999949e-02
4.334400000000000119e+01 1.449307985600000077e-02
4.335000000000000142e+01 1.453515514729999958e-02
4.335600000000000165e+01 1.458091568199999973e-02
4.336200000000000188e+01 1.462585385889999916e-02
4.336800000000000210e+01 1.467877067629999935e-02
4.337400000000000233e+01 1.473838277160000043e-02
4.338000000000000256e+01 1.479668449610000054e-02
4.338600000000000279e+01 1.484763529149999914e-02
4.339200000000000301e+01 1.490560267120000053e-02
4.339800000000000324e+01 1.496980525550000059e-02
4.340400000000000347e+01 1.502992399040000045e-02
4.341000000000000369e+01 1.508163288239999962e-02
4.341600000000000392e+01 1.512979809189999962e-02
4.342200000000000415e+01 1.517272368070000065e-02
4.342800000000000438e+01 1.521839015189999957e-02
4.343400000000000460e+01 1.526179164649999961e-02
4.344000000000000483e+01 1.529717445369999963e-02
4.344600000000000506e+01 1.533216703679999952e-02
4.345200000000000529e+01 1.537180505689999914e-02
4.345800000000000551e+01 1.541802193970000061e-02
4.346400000000000574e+01 1.547344215209999971e-02
4.347000000000000597e+01 1.553088054059999917e-02
4.347599999999999909e+01 1.558472495530000002e-02
4.348199999999999932e+01 1.563853770490000045e-02
4.348799999999999955e+01 1.570344716310000110e-02
4.349399999999999977e+01 1.577912643550000160e-02
4.350000000000000000e+01 1.585861295460000084e-02
4.350600000000000023e+01 1.593784056599999860e-02
4.351200000000000045e+01 1.601579971609999944e-02
4.351800000000000068e+01 1.609059050679999964e-02
4.352400000000000091e+01 1.616820693020000130e-02
4.353000000000000114e+01 1.625293679539999842e-02
4.353600000000000136e+01 1.634168624879999906e-02
4.354200000000000159e+01 1.642719097439999942e-02
4.354800000000000182e+01 1.650674454869999891e-02
4.355400000000000205e+01 1.658660173419999884e-02
4.356000000000000227e+01 1.667653024199999834e-02
4.356600000000000250e+01 1.677391491829999942e-02
4.357200000000000273e+01 1.688373088839999897e-02
4.357800000000000296e+01 1.700058765710000044e-02
4.358400000000000318e+01 1.712751761079999921e-02
4.359000000000000341e+01 1.725705526770000137e-02
4.359600000000000364e+01 1.738995499909999978e-02
4.360200000000000387e+01 1.752731576560000171e-02
4.360800000000000409e+01 1.766434311870000023e-02
4.361400000000000432e+01 1.780137233440000008e-02
4.362000000000000455e+01 1.794251054530000139e-02
4.362600000000000477e+01 1.808630488810000075e-02
4.363200000000000500e+01 1.823532767590000173e-02
4.363800000000000523e+01 1.839288696649999874e-02
4.364400000000000546e+01 1.855846121910000035e-02
4.365000000000000568e+01 1.872216537590000104e-02
4.365600000000000591e+01 1.887273229660000121e-02
4.366199999999999903e+01 1.900670863689999865e-02
4.366799999999999926e+01 1.912655867640000035e-02
4.367399999999999949e+01 1.924082450569999936e-02
4.367999999999999972e+01 1.935796439650000131e-02
4.368599999999999994e+01 1.947462931280000142e-02
4.369200000000000017e+01 1.959274336699999911e-02
4.369800000000000040e+01 1.969723403450000104e-02
4.370400000000000063e+01 1.979056000709999985e-02
4.371000000000000085e+01 1.987590454519999952e-02
4.371600000000000108e+01 1.995219103990000103e-02
4.372200000000000131e+01 2.001711726189999915e-02
4.372800000000000153e+01 2.007287926970000025e-02
4.373400000000000176e+01 2.012535743419999884e-02
4.374000000000000199e+01 2.016826532780000014e-02
4.374600000000000222e+01 2.019722200929999906e-02
4.375200000000000244e+01 2.021102979780000156e-02
4.375800000000000267e+01 2.021346054969999986e-02
4.376400000000000290e+01 2.021148987110000031e-02
4.377000000000000313e+01 2.020714245740000067e-02
4.377600000000000335e+01 2.019091136750000154e-02
4.378200000000000358e+01 2.016796916720000124e-02
4.378800000000000381e+01 2.014473080639999844e-02
4.379400000000000404e+01 2.012492530050000172e-02
4.380000000000000426e+01 2.011086419220000157e-02
4.380600000000000449e+01 2.009748853739999966e-02
4.381200000000000472e+01 2.007339708509999973e-02
4.381800000000000495e+01 2.005207352340000054e-02
4.382400000000000517e+01 2.004079148170000158e-02
4.383000000000000540e+01 2.004238963129999912e-02
4.383600000000000563e+01 2.004610002039999839e-02
4.384200000000000585e+01 2.004986628890000067e-02
4.384799999999999898e+01 2.004694566130000091e-02
4.385399999999999920e+01 2.004058659079999832e-02
4.385999999999999943e+01 2.002521045510000097e-02
4.386599999999999966e+01 2.000733651220000173e-02
4.387199999999999989e+01 1.999150402840000132e-02
4.387800000000000011e+01 1.997886225579999925e-02
4.388400000000000034e+01 1.995881833140000089e-02
4.389000000000000057e+01 1.994294673199999840e-02
4.389600000000000080e+01 1.992132700980000018e-02
4.390200000000000102e+01 1.989552937449999906e-02
4.390800000000000125e+01 1.986487954850000084e-02
4.391400000000000148e+01 1.983786933119999901e-02
4.392000000000000171e+01 1.981037855149999846e-02
4.392600000000000193e+01 1.978655345740000168e-02
4.393200000000000216e+01 1.976796984670000160e-02
4.393800000000000239e+01 1.975345984099999980e-02
4.394400000000000261e+01 1.973693631590000067e-02
4.395000000000000284e+01 1.971770636740000082e-02
4.395600000000000307e+01 1.970388740300000122e-02
4.396200000000000330e+01 1.969218626619999996e-02
4.396800000000000352e+01 1.967437751589999964e-02
4.397400000000000375e+01 1.965285465120000102e-02
4.398000000000000398e+01 1.963681541379999965e-02
4.398600000000000421e+01 1.962619833649999895e-02
4.399200000000000443e+01 1.962582580750000041e-02
4.399800000000000466e+01 1.962627843020000110e-02
4.400400000000000489e+01 1.963473483919999860e-02
4.401000000000000512e+01 1.966193132100000143e-02
4.401600000000000534e+01 1.970419287679999951e-02
4.402200000000000557e+01 1.975329406559999876e-02
4.402800000000000580e+01 1.980350911620000140e-02
4.403400000000000603e+01 1.985037513079999927e-02
4.403999999999999915e+01 1.989887282250000014e-02
4.404599999999999937e+01 1.994818449019999940e-02
4.405199999999999960e+01 2.000082470479999999e-02
4.405799999999999983e+01 2.004947140810000097e-02
4.406400000000000006e+01 2.008833363649999842e-02
4.407000000000000028e+01 2.012162841860000093e-02
4.407600000000000051e+01 2.013990096749999903e-02
4.408200000000000074e+01 2.015271224080000118e-02
4.408800000000000097e+01 2.016363292929999884e-02
4.409400000000000119e+01 2.016758732499999984e-02
4.410000000000000142e+01 2.016914449630000106e-02
4.410600000000000165e+01 2.016467414800000163e-02
4.411200000000000188e+01 2.015288546680000029e-02
4.411800000000000210e+01 2.013921923939999969e-02
4.412400000000000233e+01 2.012415230269999980e-02
4.413000000000000256e+01 2.010068111119999931e-02
4.413600000000000279e+01 2.006733417509999964e-02
4.414200000000000301e+01 2.002444304529999927e-02
4.414800000000000324e+01 1.997436396779999832e-02
4.415400000000000347e+01 1.991518400610000142e-02
4.416000000000000369e+01 1.985637657339999959e-02
4.416600000000000392e+01 1.980242319409999951e-02
4.417200000000000415e+01 1.974713429809999907e-02
4.417800000000000438e+01 1.968385279179999878e-02
4.418400000000000460e+01 1.961319707330000037e-02
4.419000000000000483e+01 1.953053846960000131e-02
4.419600000000000506e+01 1.943783275779999847e-02
4.420200000000000529e+01 1.934095472099999977e-02
4.420800000000000551e+01 1.924001052980000084e-02
4.421400000000000574e+01 1.913083158430000166e-02
4.422000000000000597e+01 1.902157254520000021e-02
4.422599999999999909e+01 1.891540363429999871e-02
4.423199999999999932e+01 1.881157420579999962e-02
4.423799999999999955e+01 1.870996877550000145e-02
4.424399999999999977e+01 1.861051470040000003e-02
4.425000000000000000e+01 1.852022483939999922e-02
4.425600000000000023e+01 1.844078861179999917e-02
4.426200000000000045e+01 1.836514286700000054e-02
4.426800000000000068e+01 1.828907430170000070e-02
4.427400000000000091e+01 1.821952871979999958e-02
4.428000000000000114e+01 1.816077344120000173e-02
4.428600000000000136e+01 1.810623519119999858e-02
4.429200000000000159e+01 1.805409602820000001e-02
4.429800000000000182e+01 1.801265217359999948e-02
4.430400000000000205e+01 1.798155717549999866e-02
4.431000000000000227e+01 1.795996911820000111e-02
4.431600000000000250e+01 1.795234531160000077e-02
4.432200000000000273e+01 1.795270107690000172e-02
4.432800000000000296e+01 1.795952208340000078e-02
4.433400000000000318e+01 1.796595007180000134e-02
4.434000000000000341e+01 1.796851679680000133e-02
4.434600000000000364e+01 1.796147599819999940e-02
4.435200000000000387e+01 1.794988848269999868e-02
4.435800000000000409e+01 1.792976818980000081e-02
4.436400000000000432e+01 1.789667457339999893e-02
4.437000000000000455e+01 1.784211397170000143e-02
4.437600000000000477e+01 1.777208968999999944e-02
4.438200000000000500e+01 1.769119128580000019e-02
4.438800000000000523e+01 1.760450005529999931e-02
4.439400000000000546e+01 1.751503907140000010e-02
4.440000000000000568e+01 1.742229983209999875e-02
4.440600000000000591e+01 1.732682995500000114e-02
4.441199999999999903e+01 1.723984070120000017e-02
4.441799999999999926e+01 1.715681888159999863e-02
4.442399999999999949e+01 1.707985997200000064e-02
4.442999999999999972e+01 1.700556278230000093e-02
4.443599999999999994e+01 1.692972145969999856e-02
4.444200000000000017e+01 1.685118302700000167e-02
4.444800000000000040e+01 1.677501015370000056e-02
4.445400000000000063e+01 1.670344173909999938e-02
4.446000000000000085e+01 1.663007028400000087e-02
4.446600000000000108e+01 1.654995232820000162e-02
4.447200000000000131e+01 1.645843684670000168e-02
4.447800000000000153e+01 1.636352948839999918e-02
4.448400000000000176e+01 1.625469140710000121e-02
4.449000000000000199e+01 1.614028029140000126e-02
4.449600000000000222e+01 1.602270454169999955e-02
4.450200000000000244e+01 1.589574478570000143e-02
4.450800000000000267e+01 1.576848514379999844e-02
4.451400000000000290e+01 1.564873754980000004e-02
4.452000000000000313e+01 1.554675679649999975e-02
4.452600000000000335e+01 1.545505225660000030e-02
4.453200000000000358e+01 1.536933146419999958e-02
4.453800000000000381e+01 1.528480090200000016e-02
4.454400000000000404e+01 1.519907359030000030e-02
4.455000000000000426e+01 1.511095929890000043e-02
4.455600000000000449e+01 1.502295210960000009e-02
4.456200000000000472e+01 1.493290625509999942e-02
4.456800000000000495e+01 1.484033558519999921e-02
4.457400000000000517e+01 1.475113444030000040e-02
4.458000000000000540e+01 1.467018760739999955e-02
4.458600000000000563e+01 1.459885761139999988e-02
4.459200000000000585e+01 1.454469747840000070e-02
4.459800000000000608e+01 1.449945941569999973e-02
4.460399999999999920e+01 1.446116343139999989e-02
4.460999999999999943e+01 1.442948076869999922e-02
4.461599999999999966e+01 1.440518535670000030e-02
4.462199999999999989e+01 1.438672468069999988e-02
4.462800000000000011e+01 1.437119208279999914e-02
4.463400000000000034e+01 1.435977127400000011e-02
4.464000000000000057e+01 1.435555610809999966e-02
4.464600000000000080e+01 1.435098517689999999e-02
4.465200000000000102e+01 1.434819959099999966e-02
4.465800000000000125e+01 1.435067411509999974e-02
4.466400000000000148e+01 1.435675844550000045e-02
4.467000000000000171e+01 1.436687633400000018e-02
4.467600000000000193e+01 1.436597947029999954e-02
4.468200000000000216e+01 1.435745041819999970e-02
4.468800000000000239e+01 1.434890553359999960e-02
4.469400000000000261e+01 1.434164121749999937e-02
4.470000000000000284e+01 1.433272659779999923e-02
4.470600000000000307e+01 1.432000193740000024e-02
4.471200000000000330e+01 1.430941279979999932e-02
4.471800000000000352e+01 1.430301833900000062e-02
4.472400000000000375e+01 1.429464388639999951e-02
4.473000000000000398e+01 1.427603419870000084e-02
4.473600000000000421e+01 1.425686385479999971e-02
4.474200000000000443e+01 1.422731857750000016e-02
4.474800000000000466e+01 1.417953614150000048e-02
4.475400000000000489e+01 1.411164272580000059e-02
4.476000000000000512e+01 1.404048968110000080e-02
4.476600000000000534e+01 1.397022511809999958e-02
4.477200000000000557e+01 1.389702688900000017e-02
4.477800000000000580e+01 1.381316687909999938e-02
4.478400000000000603e+01 1.372058689589999991e-02
4.478999999999999915e+01 1.360976416619999983e-02
4.479599999999999937e+01 1.349051948639999957e-02
4.480199999999999960e+01 1.336581632490000011e-02
4.480799999999999983e+01 1.324245985599999988e-02
4.481400000000000006e+01 1.312306802720000082e-02
4.482000000000000028e+01 1.300918590279999919e-02
4.482600000000000051e+01 1.289543323220000010e-02
4.483200000000000074e+01 1.278084609660000079e-02
4.483800000000000097e+01 1.265572663399999916e-02
4.484400000000000119e+01 1.251729391519999963e-02
4.485000000000000142e+01 1.237651146949999940e-02
4.485600000000000165e+01 1.223836187270000049e-02
4.486200000000000188e+01 1.210493221879999949e-02
4.486800000000000210e+01 1.198009122160000051e-02
4.487400000000000233e+01 1.184907462449999969e-02
4.488000000000000256e+01 1.171075832100000082e-02
4.488600000000000279e+01 1.157398428769999994e-02
4.489200000000000301e+01 1.144503895189999919e-02
4.489800000000000324e+01 1.133193541319999983e-02
4.490400000000000347e+01 1.123321149499999921e-02
4.491000000000000369e+01 1.114063616839999944e-02
4.491600000000000392e+01 1.105540525170000017e-02
4.492200000000000415e+01 1.097275316720000039e-02
4.492800000000000438e+01 1.089404523370000009e-02
4.493400000000000460e+01 1.082003023480000020e-02
4.494000000000000483e+01 1.075175497680000078e-02
4.494600000000000506e+01 1.068854052570000074e-02
4.495200000000000529e+01 1.062918454409999929e-02
4.495800000000000551e+01 1.057147514080000045e-02
4.496400000000000574e+01 1.051631849259999918e-02
4.497000000000000597e+01 1.046178583059999972e-02
4.497599999999999909e+01 1.040732488040000021e-02
4.498199999999999932e+01 1.035603694619999932e-02
4.498799999999999955e+01 1.031232904640000045e-02
4.499399999999999977e+01 1.027016807349999915e-02
4.500000000000000000e+01 1.021715998649999971e-02
4.500600000000000023e+01 1.015377324069999948e-02
4.501200000000000045e+01 1.008944679050000071e-02
4.501800000000000068e+01 1.002762652929999922e-02
4.502400000000000091e+01 9.956153109669999349e-03
4.503000000000000114e+01 9.877786040309999641e-03
4.503600000000000136e+01 9.795449674129999562e-03
4.504200000000000159e+01 9.710307233040000111e-03
4.504800000000000182e+01 9.616076014940000069e-03
4.505400000000000205e+01 9.518267586829999918e-03
4.506000000000000227e+01 9.416653774679999492e-03
4.506600000000000250e+01 9.306373074649999452e-03
4.507200000000000273e+01 9.191998280580000041e-03
4.507800000000000296e+01 9.069228544829999183e-03
4.508400000000000318e+01 8.935052901509999215e-03
4.509000000000000341e+01 8.787818253039999736e-03
4.509600000000000364e+01 8.628035895530000027e-03
4.510200000000000387e+01 8.461518213150000592e-03
4.510800000000000409e+01 8.290502242739999916e-03
4.511400000000000432e+01 8.121049031619999997e-03
4.512000000000000455e+01 7.954685017470000674e-03
4.512600000000000477e+01 7.795886136589999862e-03
4.513200000000000500e+01 7.641297299410000285e-03
4.513800000000000523e+01 7.491276133810000244e-03
4.514400000000000546e+01 7.346346043050000323e-03
4.515000000000000568e+01 7.208217866719999860e-03
4.515600000000000591e+01 7.083600386979999920e-03
4.516199999999999903e+01 6.971868220720000425e-03
4.516799999999999926e+01 6.871759425850000082e-03
4.517399999999999949e+01 6.791222840549999799e-03
4.517999999999999972e+01 6.724853999909999672e-03
4.518599999999999994e+01 6.662243977189999909e-03
4.519200000000000017e+01 6.601655390110000403e-03
4.519800000000000040e+01 6.540119182319999863e-03
4.520400000000000063e+01 6.480482872579999658e-03
4.521000000000000085e+01 6.419699173419999780e-03
4.521600000000000108e+01 6.348775234069999572e-03
4.522200000000000131e+01 6.270621437579999673e-03
4.522800000000000153e+01 6.183913443240000342e-03
4.523400000000000176e+01 6.089553702619999662e-03
4.524000000000000199e+01 5.990667268630000056e-03
4.524600000000000222e+01 5.889071151609999791e-03
4.525200000000000244e+01 5.786078982060000216e-03
4.525800000000000267e+01 5.687098018829999865e-03
4.526400000000000290e+01 5.589895881710000257e-03
4.527000000000000313e+01 5.493245087559999948e-03
4.527600000000000335e+01 5.390430334959999716e-03
4.528200000000000358e+01 5.290523637089999780e-03
4.528800000000000381e+01 5.192052572970000390e-03
4.529400000000000404e+01 5.094235762949999961e-03
4.530000000000000426e+01 4.991282708940000118e-03
4.530600000000000449e+01 4.894487559800000075e-03
4.531200000000000472e+01 4.803383722899999889e-03
4.531800000000000495e+01 4.711832851169999933e-03
4.532400000000000517e+01 4.621212370689999939e-03
4.533000000000000540e+01 4.528366029259999620e-03
4.533600000000000563e+01 4.433888010679999832e-03
4.534200000000000585e+01 4.338736180219999669e-03
4.534800000000000608e+01 4.247212316839999759e-03
4.535399999999999920e+01 4.155698232349999688e-03
4.535999999999999943e+01 4.065224900839999912e-03
4.536599999999999966e+01 3.967249765989999677e-03
4.537199999999999989e+01 3.860082011669999959e-03
4.537800000000000011e+01 3.741889260710000008e-03
4.538400000000000034e+01 3.616023575890000077e-03
4.539000000000000057e+01 3.488407703119999950e-03
4.539600000000000080e+01 3.361821640280000106e-03
4.540200000000000102e+01 3.238223493100000211e-03
4.540800000000000125e+01 3.122105030340000063e-03
4.541400000000000148e+01 3.000595141200000041e-03
4.542000000000000171e+01 2.867806470020000005e-03
4.542600000000000193e+01 2.717661438510000135e-03
4.543200000000000216e+01 2.551601035519999831e-03
4.543800000000000239e+01 2.377462573350000181e-03
4.544400000000000261e+01 2.202341100199999794e-03
4.545000000000000284e+01 2.032904420049999866e-03
4.545600000000000307e+01 1.867530518209999926e-03
4.546200000000000330e+01 1.703830203040000105e-03
4.546800000000000352e+01 1.544946921059999921e-03
4.547400000000000375e+01 1.385487033989999967e-03
4.548000000000000398e+01 1.217818586159999947e-03
4.548600000000000421e+01 1.048262813130000073e-03
4.549200000000000443e+01 8.802626980470000138e-04
4.549800000000000466e+01 7.178271189330000419e-04
4.550400000000000489e+01 5.645081982950000184e-04
4.551000000000000512e+01 4.182406701150000097e-04
4.551600000000000534e+01 2.785799733830000065e-04
4.552200000000000557e+01 1.389584358549999935e-04
4.552800000000000580e+01 3.198102149329999792e-06
4.553400000000000603e+01 -1.239171106140000013e-04
4.553999999999999915e+01 -2.344723034180000085e-04
4.554599999999999937e+01 -3.395659150559999996e-04
4.555199999999999960e+01 -4.473421722649999948e-04
4.555799999999999983e+01 -5.530421040019999459e-04
4.556400000000000006e+01 -6.550397956740000496e-04
4.557000000000000028e+01 -7.462619105349999537e-04
4.557600000000000051e+01 -8.323983056470000410e-04
4.558200000000000074e+01 -9.190456476060000291e-04
4.558800000000000097e+01 -1.004685764199999892e-03
4.559400000000000119e+01 -1.087813987400000062e-03
4.560000000000000142e+01 -1.171784475450000050e-03
4.560600000000000165e+01 -1.263164449480000092e-03
4.561200000000000188e+01 -1.360319554810000050e-03
4.561800000000000210e+01 -1.456498750490000087e-03
4.562400000000000233e+01 -1.541824312879999919e-03
4.563000000000000256e+01 -1.627635210750000023e-03
4.563600000000000279e+01 -1.708390656859999938e-03
4.564200000000000301e+01 -1.783476560379999984e-03
4.564800000000000324e+01 -1.868835650379999970e-03
4.565400000000000347e+01 -1.961985602970000176e-03
4.566000000000000369e+01 -2.059142803770000127e-03
4.566600000000000392e+01 -2.162509132179999977e-03
4.567200000000000415e+01 -2.269184449690000126e-03
4.567800000000000438e+01 -2.379762474449999797e-03
4.568400000000000460e+01 -2.497083740310000136e-03
4.569000000000000483e+01 -2.618241589519999975e-03
4.569600000000000506e+01 -2.740545198319999792e-03
4.570200000000000529e+01 -2.865508664399999978e-03
4.570800000000000551e+01 -2.993834670629999788e-03
4.571400000000000574e+01 -3.123200964180000185e-03
4.572000000000000597e+01 -3.247579094020000123e-03
4.572599999999999909e+01 -3.374208696189999815e-03
4.573199999999999932e+01 -3.495851065959999955e-03
4.573799999999999955e+01 -3.602673299609999817e-03
4.574399999999999977e+01 -3.699961351229999820e-03
4.575000000000000000e+01 -3.790589282289999994e-03
4.575600000000000023e+01 -3.877554321659999921e-03
4.576200000000000045e+01 -3.955471795050000128e-03
4.576800000000000068e+01 -4.011125769469999804e-03
4.577400000000000091e+01 -4.053040873259999843e-03
4.578000000000000114e+01 -4.083158913999999744e-03
4.578600000000000136e+01 -4.102604463700000419e-03
4.579200000000000159e+01 -4.108953755349999820e-03
4.579800000000000182e+01 -4.112666938450000066e-03
4.580400000000000205e+01 -4.112697672100000014e-03
4.581000000000000227e+01 -4.108472727240000157e-03
4.581600000000000250e+01 -4.096887540069999584e-03
4.582200000000000273e+01 -4.073350690310000022e-03
4.582800000000000296e+01 -4.027892369779999954e-03
4.583400000000000318e+01 -3.962585236880000229e-03
4.584000000000000341e+01 -3.893228247759999896e-03
4.584600000000000364e+01 -3.825217019769999987e-03
4.585200000000000387e+01 -3.752398071809999892e-03
4.585800000000000409e+01 -3.673624247310000070e-03
4.586400000000000432e+01 -3.585648722950000086e-03
4.587000000000000455e+01 -3.491471055899999804e-03
4.587600000000000477e+01 -3.389316843819999842e-03
4.588200000000000500e+01 -3.281734418120000121e-03
4.588800000000000523e+01 -3.182140877469999841e-03
4.589400000000000546e+01 -3.091876627880000075e-03
4.590000000000000568e+01 -3.004944883290000014e-03
4.590600000000000591e+01 -2.910804934799999903e-03
4.591200000000000614e+01 -2.806114731360000083e-03
4.591799999999999926e+01 -2.701510442419999790e-03
4.592399999999999949e+01 -2.594410674650000047e-03
4.592999999999999972e+01 -2.486055251209999886e-03
4.593599999999999994e+01 -2.376226941120000019e-03
4.594200000000000017e+01 -2.264195587489999887e-03
4.594800000000000040e+01 -2.158754505220000092e-03
4.595400000000000063e+01 -2.046598121519999959e-03
4.596000000000000085e+01 -1.928724581380000065e-03
4.596600000000000108e+01 -1.806196407409999980e-03
4.597200000000000131e+01 -1.679367851469999945e-03
4.597800000000000153e+01 -1.551077351909999937e-03
4.598400000000000176e+01 -1.421878929249999982e-03
4.599000000000000199e+01 -1.290976651939999918e-03
4.599600000000000222e+01 -1.156518585050000025e-03
4.600200000000000244e+01 -1.028416794719999973e-03
4.600800000000000267e+01 -9.193995501849999870e-04
4.601400000000000290e+01 -8.292988059109999499e-04
4.602000000000000313e+01 -7.553184987049999790e-04
4.602600000000000335e+01 -6.986397784200000386e-04
4.603200000000000358e+01 -6.470237858589999872e-04
4.603800000000000381e+01 -5.943019641560000343e-04
4.604400000000000404e+01 -5.425247945819999806e-04
4.605000000000000426e+01 -4.956275806760000171e-04
4.605600000000000449e+01 -4.454630252439999790e-04
4.606200000000000472e+01 -3.893553803209999823e-04
4.606800000000000495e+01 -3.285631246400000133e-04
4.607400000000000517e+01 -2.631903626020000268e-04
4.608000000000000540e+01 -1.915091852419999879e-04
4.608600000000000563e+01 -1.025615638349999933e-04
4.609200000000000585e+01 1.687258554739999968e-05
4.609800000000000608e+01 1.621879637239999870e-04
4.610399999999999920e+01 3.229831054340000121e-04
4.610999999999999943e+01 4.878401814489999951e-04
4.611599999999999966e+01 6.516518769789999979e-04
4.612199999999999989e+01 8.133832598109999590e-04
4.612800000000000011e+01 9.660097421149999725e-04
4.613400000000000034e+01 1.112888101490000026e-03
4.614000000000000057e+01 1.258466276339999896e-03
4.614600000000000080e+01 1.408211304810000081e-03
4.615200000000000102e+01 1.568775973279999897e-03
4.615800000000000125e+01 1.733597717249999977e-03
4.616400000000000148e+01 1.895230030640000004e-03
4.617000000000000171e+01 2.047134796159999839e-03
4.617600000000000193e+01 2.189628081399999909e-03
4.618200000000000216e+01 2.333729760720000112e-03
4.618800000000000239e+01 2.482050098480000164e-03
4.619400000000000261e+01 2.632919233289999789e-03
4.620000000000000284e+01 2.786761149759999986e-03
4.620600000000000307e+01 2.944584703069999879e-03
4.621200000000000330e+01 3.115087747570000152e-03
4.621800000000000352e+01 3.277644747870000000e-03
4.622400000000000375e+01 3.429587231950000006e-03
4.623000000000000398e+01 3.576395567509999939e-03
4.623600000000000421e+01 3.725392278279999851e-03
4.624200000000000443e+01 3.876850940290000203e-03
4.624800000000000466e+01 4.025574307889999599e-03
4.625400000000000489e+01 4.163410514590000153e-03
4.626000000000000512e+01 4.296759609129999734e-03
4.626600000000000534e+01 4.431410692629999572e-03
4.627200000000000557e+01 4.575077444309999693e-03
4.627800000000000580e+01 4.728296771649999862e-03
4.628400000000000603e+01 4.886540118599999594e-03
4.628999999999999915e+01 5.043996963650000318e-03
4.629599999999999937e+01 5.198590923100000413e-03
4.630199999999999960e+01 5.340699106449999824e-03
4.630799999999999983e+01 5.471256561580000247e-03
4.631400000000000006e+01 5.590251181269999953e-03
4.632000000000000028e+01 5.700345616790000042e-03
4.632600000000000051e+01 5.797240883109999569e-03
4.633200000000000074e+01 5.877716001119999770e-03
4.633800000000000097e+01 5.955250933770000164e-03
4.634400000000000119e+01 6.034763995560000170e-03
4.635000000000000142e+01 6.111226975920000179e-03
4.635600000000000165e+01 6.182751152660000311e-03
4.636200000000000188e+01 6.247113924470000003e-03
4.636800000000000210e+01 6.307614501570000393e-03
4.637400000000000233e+01 6.361903157090000212e-03
4.638000000000000256e+01 6.417172960939999948e-03
4.638600000000000279e+01 6.474198773499999747e-03
4.639200000000000301e+01 6.535077933219999788e-03
4.639800000000000324e+01 6.599862128500000313e-03
4.640400000000000347e+01 6.667196284979999901e-03
4.641000000000000369e+01 6.739625707270000335e-03
4.641600000000000392e+01 6.822201423349999981e-03
4.642200000000000415e+01 6.917152553799999978e-03
4.642800000000000438e+01 7.025499828159999932e-03
4.643400000000000460e+01 7.145964540540000222e-03
4.644000000000000483e+01 7.271416485309999816e-03
4.644600000000000506e+01 7.398773450400000264e-03
4.645200000000000529e+01 7.526167668399999684e-03
4.645800000000000551e+01 7.648359052840000144e-03
4.646400000000000574e+01 7.750579621640000388e-03
4.647000000000000597e+01 7.830760441719999965e-03
4.647599999999999909e+01 7.900689728559999458e-03
4.648199999999999932e+01 7.963720709090000779e-03
4.648799999999999955e+01 8.014257065949999259e-03
4.649399999999999977e+01 8.052928373219999172e-03
4.650000000000000000e+01 8.085547946389999574e-03
4.650600000000000023e+01 8.105403743680000134e-03
4.651200000000000045e+01 8.109671995040000636e-03
4.651800000000000068e+01 8.094101212920000454e-03
4.652400000000000091e+01 8.070494048300000389e-03
4.653000000000000114e+01 8.033188991250000618e-03
4.653600000000000136e+01 7.993869483470000814e-03
4.654200000000000159e+01 7.947487756609999954e-03
4.654800000000000182e+01 7.889982312919999186e-03
4.655400000000000205e+01 7.814696989949999895e-03
4.656000000000000227e+01 7.724055554719999606e-03
4.656600000000000250e+01 7.628038059919999697e-03
4.657200000000000273e+01 7.530596572910000334e-03
4.657800000000000296e+01 7.438370026649999620e-03
4.658400000000000318e+01 7.349431980399999918e-03
4.659000000000000341e+01 7.255596574400000227e-03
4.659600000000000364e+01 7.159295026209999864e-03
4.660200000000000387e+01 7.074609398840000021e-03
4.660800000000000409e+01 6.995010189709999736e-03
4.661400000000000432e+01 6.915348581969999950e-03
4.662000000000000455e+01 6.837067194279999698e-03
4.662600000000000477e+01 6.762956734750000080e-03
4.663200000000000500e+01 6.687995512040000208e-03
4.663800000000000523e+01 6.614074110979999664e-03
4.664400000000000546e+01 6.541348528119999770e-03
4.665000000000000568e+01 6.465816870330000007e-03
4.665600000000000591e+01 6.387997884299999839e-03
4.666200000000000614e+01 6.310085300359999892e-03
4.666799999999999926e+01 6.232939194889999812e-03
4.667399999999999949e+01 6.155032198879999659e-03
4.667999999999999972e+01 6.087956950070000373e-03
4.668599999999999994e+01 6.028072908520000321e-03
4.669200000000000017e+01 5.968425888569999990e-03
4.669800000000000040e+01 5.914540495720000020e-03
4.670400000000000063e+01 5.857154261320000194e-03
4.671000000000000085e+01 5.793639924380000229e-03
4.671600000000000108e+01 5.721230525519999804e-03
4.672200000000000131e+01 5.643360782409999679e-03
4.672800000000000153e+01 5.566851701589999903e-03
4.673400000000000176e+01 5.507410038260000112e-03
4.674000000000000199e+01 5.460781510920000373e-03
4.674600000000000222e+01 5.430263001469999747e-03
4.675200000000000244e+01 5.408529657870000257e-03
4.675800000000000267e+01 5.387828685339999917e-03
4.676400000000000290e+01 5.360660143200000199e-03
4.677000000000000313e+01 5.335478577759999834e-03
4.677600000000000335e+01 5.312853492799999786e-03
4.678200000000000358e+01 5.295903421939999675e-03
4.678800000000000381e+01 5.279990844429999913e-03
4.679400000000000404e+01 5.267587490380000285e-03
4.680000000000000426e+01 5.261799786240000353e-03
4.680600000000000449e+01 5.264767911290000116e-03
4.681200000000000472e+01 5.277838092300000082e-03
4.681800000000000495e+01 5.287905223669999918e-03
4.682400000000000517e+01 5.292441230270000276e-03
4.683000000000000540e+01 5.297484342010000055e-03
4.683600000000000563e+01 5.306953098619999858e-03
4.684200000000000585e+01 5.302986130119999829e-03
4.684800000000000608e+01 5.288291722539999705e-03
4.685399999999999920e+01 5.264958366750000299e-03
4.685999999999999943e+01 5.241250619289999739e-03
4.686599999999999966e+01 5.222283303739999605e-03
4.687199999999999989e+01 5.212015472349999790e-03
4.687800000000000011e+01 5.211102310569999847e-03
4.688400000000000034e+01 5.206167697910000017e-03
4.689000000000000057e+01 5.196084734049999723e-03
4.689600000000000080e+01 5.188729148360000064e-03
4.690200000000000102e+01 5.183946341279999960e-03
4.690800000000000125e+01 5.183090921490000197e-03
4.691400000000000148e+01 5.176404025410000394e-03
4.692000000000000171e+01 5.164677277210000077e-03
4.692600000000000193e+01 5.150782410060000295e-03
4.693200000000000216e+01 5.146645940839999697e-03
4.693800000000000239e+01 5.157785955820000205e-03
4.694400000000000261e+01 5.178167950359999910e-03
4.695000000000000284e+01 5.203916691240000406e-03
4.695600000000000307e+01 5.241225007920000123e-03
4.696200000000000330e+01 5.295635201039999677e-03
4.696800000000000352e+01 5.360033363099999879e-03
4.697400000000000375e+01 5.425644107159999924e-03
4.698000000000000398e+01 5.478757433589999740e-03
4.698600000000000421e+01 5.522698629650000038e-03
4.699200000000000443e+01 5.557232070709999978e-03
4.699800000000000466e+01 5.594420712440000346e-03
4.700400000000000489e+01 5.635933950540000098e-03
4.701000000000000512e+01 5.675709340720000093e-03
4.701600000000000534e+01 5.711329635229999910e-03
4.702200000000000557e+01 5.742107052359999783e-03
4.702800000000000580e+01 5.770319607109999742e-03
4.703400000000000603e+01 5.797754973169999895e-03
4.703999999999999915e+01 5.825206171719999639e-03
4.704599999999999937e+01 5.857384297999999878e-03
4.705199999999999960e+01 5.889765918250000273e-03
4.705799999999999983e+01 5.921017378569999774e-03
4.706400000000000006e+01 5.948166828599999768e-03
4.707000000000000028e+01 5.973422434180000046e-03
4.707600000000000051e+01 6.006057374179999894e-03
4.708200000000000074e+01 6.047965958710000041e-03
4.708800000000000097e+01 6.098190788180000294e-03
4.709400000000000119e+01 6.162986624990000363e-03
4.710000000000000142e+01 6.236642599110000032e-03
4.710600000000000165e+01 6.313276011500000215e-03
4.711200000000000188e+01 6.394233088940000365e-03
4.711800000000000210e+01 6.473103072490000130e-03
4.712400000000000233e+01 6.538738030940000230e-03
4.713000000000000256e+01 6.593903061000000107e-03
4.713600000000000279e+01 6.644417531789999741e-03
4.714200000000000301e+01 6.696777418259999663e-03
4.714800000000000324e+01 6.756500806659999567e-03
4.715400000000000347e+01 6.820104084909999614e-03
4.716000000000000369e+01 6.894709542389999835e-03
4.716600000000000392e+01 6.979199592020000030e-03
4.717200000000000415e+01 7.066878024489999834e-03
4.717800000000000438e+01 7.161162793639999635e-03
4.718400000000000460e+01 7.255624048410000415e-03
4.719000000000000483e+01 7.359572686250000391e-03
4.719600000000000506e+01 7.456979248670000254e-03
4.720200000000000529e+01 7.546532433480000052e-03
4.720800000000000551e+01 7.634388748560000208e-03
4.721400000000000574e+01 7.718712557109999595e-03
4.722000000000000597e+01 7.796405814589999796e-03
4.722600000000000620e+01 7.865516468880000278e-03
4.723199999999999932e+01 7.935281842950000358e-03
4.723799999999999955e+01 7.997624576090000409e-03
4.724399999999999977e+01 8.056001737710000860e-03
4.725000000000000000e+01 8.111416362229999233e-03
4.725600000000000023e+01 8.163426071410000845e-03
4.726200000000000045e+01 8.212602697310000810e-03
4.726800000000000068e+01 8.256283588710000565e-03
4.727400000000000091e+01 8.301256224510000781e-03
4.728000000000000114e+01 8.343990892170000118e-03
4.728600000000000136e+01 8.383245207370000618e-03
4.729200000000000159e+01 8.406321518119999614e-03
4.729800000000000182e+01 8.416107855740000490e-03
4.730400000000000205e+01 8.411129005249999915e-03
4.731000000000000227e+01 8.402237668630000225e-03
4.731600000000000250e+01 8.393028751019999956e-03
4.732200000000000273e+01 8.393148891630000316e-03
4.732800000000000296e+01 8.402454666790000123e-03
4.733400000000000318e+01 8.419694378969999615e-03
4.734000000000000341e+01 8.434454910460000010e-03
4.734600000000000364e+01 8.448400534690000616e-03
4.735200000000000387e+01 8.468309417369999925e-03
4.735800000000000409e+01 8.495236746969999503e-03
4.736400000000000432e+01 8.523454889659999936e-03
4.737000000000000455e+01 8.541873656209999707e-03
4.737600000000000477e+01 8.545381948350000423e-03
4.738200000000000500e+01 8.533993735909999739e-03
4.738800000000000523e+01 8.506099693480000459e-03
4.739400000000000546e+01 8.459003642199999437e-03
4.740000000000000568e+01 8.408064953980000714e-03
4.740600000000000591e+01 8.365863934160000515e-03
4.741200000000000614e+01 8.327607065439999665e-03
4.741799999999999926e+01 8.291391655799999760e-03
4.742399999999999949e+01 8.259979076679999782e-03
4.742999999999999972e+01 8.234330452980000506e-03
4.743599999999999994e+01 8.217505179350000077e-03
4.744200000000000017e+01 8.208972401919999162e-03
4.744800000000000040e+01 8.210343308749999680e-03
4.745400000000000063e+01 8.223901502789999346e-03
4.746000000000000085e+01 8.250514976679999488e-03
4.746600000000000108e+01 8.291477337480000764e-03
4.747200000000000131e+01 8.346491493279999466e-03
4.747800000000000153e+01 8.410920388999999428e-03
4.748400000000000176e+01 8.484853431579999702e-03
4.749000000000000199e+01 8.558083325620000764e-03
4.749600000000000222e+01 8.622782304880000429e-03
4.750200000000000244e+01 8.676695637400000730e-03
4.750800000000000267e+01 8.715271949770000623e-03
4.751400000000000290e+01 8.737799711530000804e-03
4.752000000000000313e+01 8.754396811129999331e-03
4.752600000000000335e+01 8.762202225629999244e-03
4.753200000000000358e+01 8.770327083769999255e-03
4.753800000000000381e+01 8.774238638579999819e-03
4.754400000000000404e+01 8.769264444710000300e-03
4.755000000000000426e+01 8.761806413530000628e-03
4.755600000000000449e+01 8.759045973419999145e-03
4.756200000000000472e+01 8.772266097370000001e-03
4.756800000000000495e+01 8.791454136369999256e-03
4.757400000000000517e+01 8.814675733449999634e-03
4.758000000000000540e+01 8.834034204479999930e-03
4.758600000000000563e+01 8.857821114360000733e-03
4.759200000000000585e+01 8.892815560099999461e-03
4.759800000000000608e+01 8.939320221540000486e-03
4.760399999999999920e+01 8.993417955940000846e-03
4.760999999999999943e+01 9.054063819350000389e-03
4.761599999999999966e+01 9.114811196919999844e-03
4.762199999999999989e+01 9.175704792139999233e-03
4.762800000000000011e+01 9.225625544790000757e-03
4.763400000000000034e+01 9.269569069150000035e-03
4.764000000000000057e+01 9.301437065010000060e-03
4.764600000000000080e+01 9.330289438370000313e-03
4.765200000000000102e+01 9.357351809740000609e-03
4.765800000000000125e+01 9.376427158709999682e-03
4.766400000000000148e+01 9.383850730959999997e-03
4.767000000000000171e+01 9.373645298179999683e-03
4.767600000000000193e+01 9.345563128589999199e-03
4.768200000000000216e+01 9.301835671069999534e-03
4.768800000000000239e+01 9.244839660820000637e-03
4.769400000000000261e+01 9.171759709719999598e-03
4.770000000000000284e+01 9.087611921129999312e-03
4.770600000000000307e+01 8.992998860779999673e-03
4.771200000000000330e+01 8.895790204409999985e-03
4.771800000000000352e+01 8.802126161749999206e-03
4.772400000000000375e+01 8.707679808140000519e-03
4.773000000000000398e+01 8.602743037049999722e-03
4.773600000000000421e+01 8.494803681969999992e-03
4.774200000000000443e+01 8.397558704019999695e-03
4.774800000000000466e+01 8.304080925879999547e-03
4.775400000000000489e+01 8.218906819819999862e-03
4.776000000000000512e+01 8.141967467960000565e-03
4.776600000000000534e+01 8.070665411649999982e-03
4.777200000000000557e+01 8.006643503900000639e-03
4.777800000000000580e+01 7.944996468719999622e-03
4.778400000000000603e+01 7.884245365860000077e-03
4.779000000000000625e+01 7.813017815349999548e-03
4.779599999999999937e+01 7.733513135460000007e-03
4.780199999999999960e+01 7.651070132850000365e-03
4.780799999999999983e+01 7.570300716910000408e-03
4.781400000000000006e+01 7.490301970389999682e-03
4.782000000000000028e+01 7.406362798059999697e-03
[truncated: 4,653,137 more chars]
