# Supplementary material for: Chronology of motor-mediated microtubule streaming
Source: eLife. 2019 Jan 2;8:e39694. doi: 10.7554/eLife.39694 (PMC6338466; doi:10.7554/eLife.39694)
Supplement: Figure 8—source data 1. [file elife-39694-fig8-data1.zip › fig08/8a.txt]

FIG 8A

x_axis, for phi=0.3	 pa=0.0			  pa=0.2		   pa=0.4		    pa=0.6		     pa=0.8		      pa=1.0 
6.000000000000000125e-03 9.897978305819999933e-01 9.898303747179999501e-01 9.897889494899999585e-01 9.897338747980000129e-01 9.896467924120000426e-01 9.895564317699999668e-01
1.200000000000000025e-02 9.870238304139999919e-01 9.871132969860000328e-01 9.871070384979999668e-01 9.870732426639999835e-01 9.869845509529999728e-01 9.868789315220000136e-01
1.800000000000000211e-02 9.843662977220000165e-01 9.845097661020000279e-01 9.845320582390000297e-01 9.845095872879999765e-01 9.844033122059999696e-01 9.842643737790000014e-01
2.400000000000000050e-02 9.820771217349999471e-01 9.822583198550000061e-01 9.822927713389999482e-01 9.822635054589999859e-01 9.821211099619999718e-01 9.819312691689999761e-01
3.000000000000000236e-02 9.800335764880000466e-01 9.802371263500000431e-01 9.802713990210000228e-01 9.802197217939999652e-01 9.800255894660000466e-01 9.797714948650000366e-01
3.600000000000000422e-02 9.781863093379999929e-01 9.784045219420000050e-01 9.784269332889999893e-01 9.783418178560000511e-01 9.780830144879999466e-01 9.777521491049999680e-01
4.200000000000000261e-02 9.764770269389999591e-01 9.767058491710000068e-01 9.767058491710000068e-01 9.765787124629999871e-01 9.762470722199999562e-01 9.758279323580000275e-01
4.800000000000000100e-02 9.748836159710000393e-01 9.751212596889999862e-01 9.750892519949999615e-01 9.749138951300000411e-01 9.745000004770000279e-01 9.739834666250000161e-01
5.400000000000000633e-02 9.733804464340000129e-01 9.736238121989999605e-01 9.735544919969999489e-01 9.733225703240000470e-01 9.728201031680000499e-01 9.721990227700000320e-01
6.000000000000000472e-02 9.719550609589999723e-01 9.722005128859999568e-01 9.720913767809999939e-01 9.717953205110000381e-01 9.711968898770000358e-01 9.704664945600000037e-01
6.600000000000000311e-02 9.705941677089999775e-01 9.708381891249999729e-01 9.706861376759999827e-01 9.703200459480000317e-01 9.696202874179999931e-01 9.687763452530000485e-01
7.200000000000000844e-02 9.692887663839999668e-01 9.695310592650000503e-01 9.693300724029999538e-01 9.688903093339999995e-01 9.680827856060000292e-01 9.671226739880000034e-01
7.799999999999999989e-02 9.680318236349999550e-01 9.682735204700000375e-01 9.680180549619999963e-01 9.674994945529999946e-01 9.665801525120000237e-01 9.654999971390000324e-01
8.400000000000000522e-02 9.668190479279999971e-01 9.670574069020000385e-01 9.667444229130000011e-01 9.661439657210000309e-01 9.651094675060000183e-01 9.639047980310000430e-01
9.000000000000001055e-02 9.656450152400000153e-01 9.658761620519999980e-01 9.655059576029999535e-01 9.648177623750000542e-01 9.636673927309999943e-01 9.623352289200000076e-01
9.600000000000000200e-02 9.645048975940000435e-01 9.647257924080000491e-01 9.642964601519999901e-01 9.635170102119999802e-01 9.622507691380000061e-01 9.607893824580000519e-01
1.020000000000000073e-01 9.633952975270000385e-01 9.636026620859999836e-01 9.631108641619999799e-01 9.622396230699999942e-01 9.608552455900000178e-01 9.592624306679999879e-01
1.080000000000000127e-01 9.623121023180000178e-01 9.625051021580000032e-01 9.619471430779999999e-01 9.609841704370000182e-01 9.594792723659999467e-01 9.577500224110000460e-01
1.140000000000000041e-01 9.612525105479999832e-01 9.614304900169999835e-01 9.608047008510000042e-01 9.597474336619999935e-01 9.581216573719999463e-01 9.562497138979999534e-01
1.200000000000000094e-01 9.602159261699999560e-01 9.603761434559999755e-01 9.596813321110000405e-01 9.585279226299999733e-01 9.567805528639999890e-01 9.547613263130000361e-01
1.260000000000000009e-01 9.592011570930000230e-01 9.593415260309999804e-01 9.585742354389999997e-01 9.573243260379999953e-01 9.554525613780000537e-01 9.532837867740000526e-01
1.320000000000000062e-01 9.582058787349999607e-01 9.583247900010000153e-01 9.574814438819999607e-01 9.561349749569999501e-01 9.541359543799999843e-01 9.518166184430000287e-01
1.380000000000000115e-01 9.572287201879999818e-01 9.573252201080000301e-01 9.564007520680000152e-01 9.549576044080000381e-01 9.528288841249999974e-01 9.503595829009999774e-01
1.440000000000000169e-01 9.562668800350000442e-01 9.563402533529999916e-01 9.553326964380000064e-01 9.537908434870000507e-01 9.515316486360000381e-01 9.489123225209999957e-01
1.500000000000000222e-01 9.553199410439999761e-01 9.553677439690000384e-01 9.542767405509999801e-01 9.526351690290000285e-01 9.502441287039999906e-01 9.474719762800000167e-01
1.559999999999999998e-01 9.543863534930000503e-01 9.544078111649999530e-01 9.532331824299999923e-01 9.514909982679999878e-01 9.489648342130000414e-01 9.460386633870000450e-01
1.620000000000000051e-01 9.534649252889999538e-01 9.534592032430000419e-01 9.522009491920000457e-01 9.503560662269999737e-01 9.476941227909999599e-01 9.446138739589999833e-01
1.680000000000000104e-01 9.525545835490000224e-01 9.525204300880000252e-01 9.511793255810000458e-01 9.492293000220000110e-01 9.464299082760000426e-01 9.431955218319999501e-01
1.740000000000000158e-01 9.516556859020000037e-01 9.515919685360000324e-01 9.501681923870000102e-01 9.481109380719999757e-01 9.451717734340000510e-01 9.417827129360000216e-01
1.800000000000000211e-01 9.507672786709999713e-01 9.506753087039999661e-01 9.491667151449999507e-01 9.470008015630000386e-01 9.439204931260000153e-01 9.403747320180000369e-01
1.859999999999999987e-01 9.498903155329999626e-01 9.497706890110000355e-01 9.481759071349999957e-01 9.458969831469999923e-01 9.426757097240000549e-01 9.389702081680000312e-01
1.920000000000000040e-01 9.490246772770000172e-01 9.488736391069999554e-01 9.471914172169999535e-01 9.447997212409999790e-01 9.414368867869999935e-01 9.375680685039999851e-01
1.980000000000000093e-01 9.481688737869999883e-01 9.479827880860000056e-01 9.462127089499999810e-01 9.437093734739999684e-01 9.402037262919999971e-01 9.361659288410000279e-01
2.040000000000000147e-01 9.473228454590000291e-01 9.470988512039999474e-01 9.452402591709999635e-01 9.426252245899999771e-01 9.389747977260000100e-01 9.347655177120000047e-01
2.100000000000000200e-01 9.464851617809999507e-01 9.462226629259999910e-01 9.442740082739999874e-01 9.415474534029999454e-01 9.377490282060000348e-01 9.333678483959999550e-01
2.160000000000000253e-01 9.456537365910000492e-01 9.453539848330000384e-01 9.433144330980000047e-01 9.404743909839999860e-01 9.365276098250000514e-01 9.319741129880000363e-01
2.220000000000000029e-01 9.448302984240000146e-01 9.444925785059999912e-01 9.423607587810000075e-01 9.394056797030000405e-01 9.353105425829999486e-01 9.305847883219999783e-01
2.280000000000000082e-01 9.440128803249999700e-01 9.436370134349999494e-01 9.414128661159999467e-01 9.383400678629999492e-01 9.340978264810000375e-01 9.291998147960000010e-01
2.340000000000000135e-01 9.432016611100000336e-01 9.427883028979999747e-01 9.404705762859999485e-01 9.372771382329999623e-01 9.328890442849999687e-01 9.278184771540000098e-01
2.400000000000000189e-01 9.423965811729999587e-01 9.419457316399999502e-01 9.395329952240000226e-01 9.362176060679999745e-01 9.316845536229999558e-01 9.264405965809999755e-01
2.460000000000000242e-01 9.415973424910000222e-01 9.411082267760000342e-01 9.385995864870000371e-01 9.351629018779999969e-01 9.304832816120000016e-01 9.250662922860000137e-01
2.520000000000000018e-01 9.408035278320000527e-01 9.402748942380000363e-01 9.376707077029999837e-01 9.341126680369999935e-01 9.292833209040000098e-01 9.236956834789999959e-01
2.580000000000000071e-01 9.400136470790000365e-01 9.394473433490000414e-01 9.367469549179999744e-01 9.330664873120000369e-01 9.280866384510000344e-01 9.223270416259999882e-01
2.640000000000000124e-01 9.392294883730000210e-01 9.386241436000000160e-01 9.358282089230000045e-01 9.320247769360000545e-01 9.268944263460000554e-01 9.209603667260000126e-01
2.700000000000000178e-01 9.384507536889999946e-01 9.378054738040000338e-01 9.349146485329999923e-01 9.309855699539999474e-01 9.257060289380000251e-01 9.195967912670000022e-01
2.760000000000000231e-01 9.376773238179999526e-01 9.369918107989999578e-01 9.340054392809999939e-01 9.299494028089999587e-01 9.245209097859999892e-01 9.182363152500000458e-01
2.820000000000000284e-01 9.369078278539999527e-01 9.361833930020000416e-01 9.330998063090000239e-01 9.289163947109999597e-01 9.233386516570000202e-01 9.168773293499999921e-01
2.880000000000000338e-01 9.361416697500000161e-01 9.353806376459999905e-01 9.321962594989999795e-01 9.278866052630000416e-01 9.221584796909999548e-01 9.155204892160000441e-01
2.940000000000000391e-01 9.353784918790000180e-01 9.345804452899999504e-01 9.312952160840000104e-01 9.268597364430000152e-01 9.209807515140000511e-01 9.141657352449999996e-01
3.000000000000000444e-01 9.346172809599999631e-01 9.337835907939999736e-01 9.303984642029999863e-01 9.258359670639999539e-01 9.198059439660000169e-01 9.128144383430000230e-01
3.059999999999999942e-01 9.338591098790000045e-01 9.329906105999999921e-01 9.295067191120000016e-01 9.248154163359999513e-01 9.186335206029999645e-01 9.114650487900000098e-01
3.119999999999999996e-01 9.331056475640000514e-01 9.322027564050000548e-01 9.286203384400000260e-01 9.237980246539999607e-01 9.174640774729999615e-01 9.101173877720000194e-01
3.180000000000000049e-01 9.323546886439999515e-01 9.314191341399999935e-01 9.277380704880000550e-01 9.227842092510000205e-01 9.162976741789999879e-01 9.087734222409999951e-01
3.240000000000000102e-01 9.316061735149999690e-01 9.306388497349999955e-01 9.268592000009999721e-01 9.217746257779999564e-01 9.151338934899999611e-01 9.074316620829999680e-01
3.300000000000000155e-01 9.308599829670000103e-01 9.298606514930000122e-01 9.259822368619999855e-01 9.207697510719999867e-01 9.139723777770000224e-01 9.060925841329999786e-01
3.360000000000000209e-01 9.301171898840000507e-01 9.290849566459999931e-01 9.251070022580000218e-01 9.197683334349999740e-01 9.128133058549999790e-01 9.047558307649999909e-01
3.420000000000000262e-01 9.293789267540000232e-01 9.283124804500000327e-01 9.242341518400000178e-01 9.187691211699999805e-01 9.116569161419999512e-01 9.034224748610000244e-01
3.480000000000000315e-01 9.286442399019999572e-01 9.275429844860000328e-01 9.233636856079999733e-01 9.177720546719999595e-01 9.105018377300000409e-01 9.020913243289999661e-01
3.540000000000000369e-01 9.279133081439999708e-01 9.267760515209999550e-01 9.224951267240000252e-01 9.167786240580000356e-01 9.093479514119999774e-01 9.007619023320000418e-01
3.600000000000000422e-01 9.271873831750000461e-01 9.260113239289999854e-01 9.216306805609999486e-01 9.157871007919999862e-01 9.081957936290000477e-01 8.994337916369999908e-01
3.660000000000000475e-01 9.264650344849999497e-01 9.252504110339999643e-01 9.207682609559999509e-01 9.147980213170000541e-01 9.070464968679999851e-01 8.981075286869999452e-01
3.719999999999999973e-01 9.257451891900000396e-01 9.244938492769999572e-01 9.199070334429999551e-01 9.138119220729999936e-01 9.058993458749999839e-01 8.967828154560000264e-01
3.780000000000000027e-01 9.250278472899999826e-01 9.237396717069999985e-01 9.190474748610000244e-01 9.128283262249999863e-01 9.047550559039999607e-01 8.954614996909999736e-01
3.840000000000000080e-01 9.243130087850000010e-01 9.229880571370000508e-01 9.181884527210000257e-01 9.118476510049999817e-01 9.036130905150000503e-01 8.941436409949999886e-01
3.900000000000000133e-01 9.236006140710000256e-01 9.222397208210000308e-01 9.173299670219999813e-01 9.108691215519999496e-01 9.024738073350000445e-01 8.928287029270000064e-01
3.960000000000000187e-01 9.228914976119999558e-01 9.214935302729999611e-01 9.164742231369999992e-01 9.098927974699999588e-01 9.013369083400000203e-01 8.915157914160000141e-01
4.020000000000000240e-01 9.221854209900000043e-01 9.207500219349999959e-01 9.156230688099999959e-01 9.089187383650000340e-01 9.002030491829999814e-01 8.902060389520000117e-01
4.080000000000000293e-01 9.214816689489999657e-01 9.200088977810000346e-01 9.147757887840000102e-01 9.079465866089999615e-01 8.990703821180000554e-01 8.888998031620000129e-01
4.140000000000000346e-01 9.207807779309999940e-01 9.192709922789999988e-01 9.139312505719999757e-01 9.069779515270000037e-01 8.979389667510000450e-01 8.875964879990000389e-01
4.200000000000000400e-01 9.200834035870000260e-01 9.185351729389999997e-01 9.130895733830000083e-01 9.060115218159999761e-01 8.968092799189999464e-01 8.862953186040000153e-01
4.260000000000000453e-01 9.193879961969999570e-01 9.178017377849999603e-01 9.122522473340000104e-01 9.050456285479999696e-01 8.956812620159999572e-01 8.849953413009999936e-01
4.320000000000000506e-01 9.186950922009999854e-01 9.170687794690000061e-01 9.114167094230000155e-01 9.040811657909999521e-01 8.945544958109999945e-01 8.836959004400000151e-01
4.380000000000000004e-01 9.180050492289999475e-01 9.163367152210000199e-01 9.105824232100000470e-01 9.031184315679999797e-01 8.934281468389999592e-01 8.823985457420000511e-01
4.440000000000000058e-01 9.173187613490000336e-01 9.156050682070000502e-01 9.097489118579999978e-01 9.021574258800000301e-01 8.923040032390000542e-01 8.811029195789999990e-01
4.500000000000000111e-01 9.166370034220000518e-01 9.148752093319999501e-01 9.089164137840000102e-01 9.011982679369999749e-01 8.911820054050000328e-01 8.798101544380000361e-01
4.560000000000000164e-01 9.159585237499999755e-01 9.141484498980000373e-01 9.080867171290000206e-01 9.002399444580000409e-01 8.900617957119999479e-01 8.785206079480000207e-01
4.620000000000000218e-01 9.152815341950000239e-01 9.134240150450000373e-01 9.072586894040000072e-01 8.992841839790000069e-01 8.889439702029999779e-01 8.772342801089999531e-01
4.680000000000000271e-01 9.146063327790000530e-01 9.127019643779999969e-01 9.064317345619999911e-01 8.983314633369999802e-01 8.878285288809999454e-01 8.759490251539999717e-01
4.740000000000000324e-01 9.139332175250000079e-01 9.119816422459999794e-01 9.056070446970000409e-01 8.973810672759999774e-01 8.867161273960000312e-01 8.746659159659999627e-01
4.800000000000000377e-01 9.132638573650000424e-01 9.112641811370000289e-01 9.047833085059999725e-01 8.964322209359999460e-01 8.856051564219999950e-01 8.733869194979999584e-01
4.860000000000000431e-01 9.125964641570000202e-01 9.105502963070000177e-01 9.039603471760000453e-01 8.954855203629999982e-01 8.844954967500000542e-01 8.721095919610000191e-01
4.920000000000000484e-01 9.119290113450000401e-01 9.098386764529999837e-01 9.031384587290000043e-01 8.945404291149999798e-01 8.833875060079999786e-01 8.708338141439999625e-01
4.980000000000000537e-01 9.112611413000000216e-01 9.091282486920000405e-01 9.023183584210000552e-01 8.935971856119999668e-01 8.822806477550000359e-01 8.695599436759999801e-01
5.040000000000000036e-01 9.105937480929999772e-01 9.084210991860000028e-01 9.015004038809999454e-01 8.926562666889999997e-01 8.811755180360000272e-01 8.682896494870000481e-01
5.100000000000000089e-01 9.099278450009999908e-01 9.077156186100000523e-01 9.006834030150000503e-01 8.917177915570000390e-01 8.800724744800000332e-01 8.670236468319999501e-01
5.160000000000000142e-01 9.092645645139999511e-01 9.070127010349999797e-01 8.998681902890000028e-01 8.907805681229999939e-01 8.789720535280000080e-01 8.657609224319999797e-01
5.220000000000000195e-01 9.086046814920000214e-01 9.063114523890000163e-01 8.990528583529999729e-01 8.898448944090000534e-01 8.778724670409999709e-01 8.645004034040000285e-01
5.280000000000000249e-01 9.079482555390000487e-01 9.056109189990000363e-01 8.982392549509999879e-01 8.889109492300000248e-01 8.767737150190000328e-01 8.632417917250000405e-01
5.340000000000000302e-01 9.072939157489999795e-01 9.049121141429999904e-01 8.974270224570000121e-01 8.879806399349999824e-01 8.756768703459999470e-01 8.619844913480000370e-01
5.400000000000000355e-01 9.066417813299999517e-01 9.042140841479999747e-01 8.966168165210000041e-01 8.870520591739999849e-01 8.745816349980000126e-01 8.607300519939999894e-01
5.460000000000000409e-01 9.059916734699999807e-01 9.035167694090000534e-01 8.958083987239999768e-01 8.861241936679999931e-01 8.734877109530000405e-01 8.594793081279999969e-01
5.520000000000000462e-01 9.053436517720000465e-01 9.028205275539999963e-01 8.950025439259999827e-01 8.851966857909999709e-01 8.723943233490000226e-01 8.582307696340000236e-01
5.580000000000000515e-01 9.046980738640000297e-01 9.021255969999999458e-01 8.941984176639999893e-01 8.842712640759999854e-01 8.713013529780000432e-01 8.569851517680000530e-01
5.640000000000000568e-01 9.040535092350000523e-01 9.014318585399999639e-01 8.933951258660000061e-01 8.833466768259999879e-01 8.702095746989999547e-01 8.557422161100000091e-01
5.700000000000000622e-01 9.034099578859999813e-01 9.007402062420000188e-01 8.925932645799999898e-01 8.824242949489999877e-01 8.691201210019999790e-01 8.545011878010000395e-01
5.760000000000000675e-01 9.027671813959999847e-01 9.000520706179999664e-01 8.917938470840000020e-01 8.815044760700000426e-01 8.680320382120000344e-01 8.532627820970000165e-01
5.820000000000000728e-01 9.021256566049999925e-01 8.993666768069999984e-01 8.909964561459999821e-01 8.805868029590000479e-01 8.669461011889999513e-01 8.520267605779999753e-01
5.880000000000000782e-01 9.014847874639999592e-01 8.986842632289999688e-01 8.902006149290000447e-01 8.796709179880000118e-01 8.658603429790000527e-01 8.507925868029999616e-01
5.940000000000000835e-01 9.008447527890000028e-01 8.980033993720000218e-01 8.894047141080000385e-01 8.787568211559999565e-01 8.647760748859999458e-01 8.495616912840000534e-01
6.000000000000000888e-01 9.002059698100000062e-01 8.973243236539999446e-01 8.886089920999999947e-01 8.778429627420000214e-01 8.636955022810000049e-01 8.483331799509999938e-01
6.059999999999999831e-01 8.995685577390000187e-01 8.966454267500000297e-01 8.878142833709999904e-01 8.769306540489999469e-01 8.626183867450000209e-01 8.471073508259999718e-01
6.119999999999999885e-01 8.989325165749999513e-01 8.959670066830000001e-01 8.870197534560000374e-01 8.760207295420000539e-01 8.615431785580000001e-01 8.458830118179999635e-01
6.179999999999999938e-01 8.982981443409999711e-01 8.952890634539999448e-01 8.862269520759999963e-01 8.751125931740000308e-01 8.604701161379999519e-01 8.446599841120000507e-01
6.239999999999999991e-01 8.976648449899999882e-01 8.946118354800000061e-01 8.854367136959999662e-01 8.742046952249999947e-01 8.593989014630000201e-01 8.434376716610000324e-01
6.300000000000000044e-01 8.970329165460000365e-01 8.939357399940000004e-01 8.846487998959999821e-01 8.732975721360000110e-01 8.583304882050000195e-01 8.422164320949999672e-01
6.360000000000000098e-01 8.964019417759999664e-01 8.932615518569999580e-01 8.838630914689999951e-01 8.723918199539999474e-01 8.572624921799999465e-01 8.409966826439999599e-01
6.420000000000000151e-01 8.957720994950000293e-01 8.925882577899999504e-01 8.830791115760000531e-01 8.714879155160000224e-01 8.561952114109999679e-01 8.397790789600000361e-01
6.480000000000000204e-01 8.951434493059999831e-01 8.919163346289999961e-01 8.822968006129999763e-01 8.705865144729999505e-01 8.551302552220000353e-01 8.385641574859999947e-01
6.540000000000000258e-01 8.945181369779999780e-01 8.912454843520000169e-01 8.815163969989999737e-01 8.696868419650000126e-01 8.540666103359999539e-01 8.373509645459999984e-01
6.600000000000000311e-01 8.938949108120000098e-01 8.905761837960000094e-01 8.807377815250000408e-01 8.687880039219999517e-01 8.530030250550000304e-01 8.361400365829999570e-01
6.660000000000000364e-01 8.932730555529999616e-01 8.899087905879999871e-01 8.799597620960000199e-01 8.678900599479999478e-01 8.519395589830000004e-01 8.349316120149999909e-01
6.720000000000000417e-01 8.926523327830000465e-01 8.892425894740000336e-01 8.791828155519999521e-01 8.669941425320000228e-01 8.508768677710000228e-01 8.337260484699999807e-01
6.780000000000000471e-01 8.920335173610000057e-01 8.885778188709999581e-01 8.784069418909999927e-01 8.660988211629999656e-01 8.498146533970000194e-01 8.325226306920000541e-01
6.840000000000000524e-01 8.914152383800000301e-01 8.879132866860000028e-01 8.776329159739999497e-01 8.652033209799999680e-01 8.487533330919999619e-01 8.313205838199999587e-01
6.900000000000000577e-01 8.907969594000000324e-01 8.872498869899999585e-01 8.768598437310000104e-01 8.643090128899999502e-01 8.476936817169999916e-01 8.301201462749999704e-01
6.960000000000000631e-01 8.901787996290000393e-01 8.865882754330000060e-01 8.760885596280000298e-01 8.634169101719999517e-01 8.466353416440000057e-01 8.289213776589999805e-01
7.020000000000000684e-01 8.895618915559999618e-01 8.859276175500000461e-01 8.753169775010000153e-01 8.625259995459999551e-01 8.455769419669999509e-01 8.277249932289999501e-01
7.080000000000000737e-01 8.889449238779999485e-01 8.852675557139999540e-01 8.745447397229999531e-01 8.616355657580000438e-01 8.445195555690000466e-01 8.265311717990000417e-01
7.140000000000000790e-01 8.883270621300000114e-01 8.846077919010000290e-01 8.737736344340000239e-01 8.607480525970000462e-01 8.434647321699999534e-01 8.253402113910000004e-01
7.200000000000000844e-01 8.877084851259999798e-01 8.839479684829999462e-01 8.730037212369999855e-01 8.598635792729999450e-01 8.424119353290000500e-01 8.241512775420000159e-01
7.260000000000000897e-01 8.870894312860000408e-01 8.832876682279999780e-01 8.722339868549999764e-01 8.589811325070000336e-01 8.413607478140000540e-01 8.229648470879999955e-01
7.320000000000000950e-01 8.864713907240000523e-01 8.826292753219999732e-01 8.714655041690000381e-01 8.581007719040000259e-01 8.403113484380000386e-01 8.217804431920000541e-01
7.379999999999999893e-01 8.858544826509999748e-01 8.819725513460000554e-01 8.706982135769999465e-01 8.572208881380000145e-01 8.392648696900000260e-01 8.205984234809999833e-01
7.439999999999999947e-01 8.852383494379999496e-01 8.813191652299999790e-01 8.699318170550000007e-01 8.563407063479999692e-01 8.382205367089999859e-01 8.194189667700000346e-01
7.500000000000000000e-01 8.846246004100000171e-01 8.806673884390000540e-01 8.691664934160000522e-01 8.554609417920000514e-01 8.371788263320000256e-01 8.182426691059999646e-01
7.560000000000000053e-01 8.840126991269999790e-01 8.800163865090000481e-01 8.684033155439999652e-01 8.545824289319999822e-01 8.361388444899999772e-01 8.170680403710000039e-01
7.620000000000000107e-01 8.834010958669999969e-01 8.793656229970000515e-01 8.676432371140000432e-01 8.537061810489999791e-01 8.351005911829999517e-01 8.158940672869999799e-01
7.680000000000000160e-01 8.827904462810000075e-01 8.787147402760000503e-01 8.668853640560000295e-01 8.528320193289999906e-01 8.340625166889999997e-01 8.147212862970000247e-01
7.740000000000000213e-01 8.821800947190000519e-01 8.780640363689999894e-01 8.661295175550000058e-01 8.519589900970000462e-01 8.330246806140000349e-01 8.135498762130000117e-01
7.800000000000000266e-01 8.815716505049999707e-01 8.774147629740000065e-01 8.653748035430000041e-01 8.510857224460000037e-01 8.319886922839999643e-01 8.123816251750000106e-01
7.860000000000000320e-01 8.809649348260000234e-01 8.767671585080000218e-01 8.646200895310000023e-01 8.502131104469999867e-01 8.309540748599999471e-01 8.112170696260000424e-01
7.920000000000000373e-01 8.803591728209999578e-01 8.761193156240000279e-01 8.638662099839999886e-01 8.493421077730000102e-01 8.299216628069999713e-01 8.100538849830000165e-01
7.980000000000000426e-01 8.797552585600000308e-01 8.754700422290000450e-01 8.631144762039999474e-01 8.484712839129999740e-01 8.288908004759999448e-01 8.088917136190000301e-01
8.040000000000000480e-01 8.791521191600000229e-01 8.748202323910000411e-01 8.623631000520000089e-01 8.476007580759999938e-01 8.278619050979999505e-01 8.077300190930000179e-01
8.100000000000000533e-01 8.785493969919999646e-01 8.741708993910000114e-01 8.616117238999999595e-01 8.467292189599999741e-01 8.268355727199999672e-01 8.065699934960000039e-01
8.160000000000000586e-01 8.779463171960000256e-01 8.735241889949999505e-01 8.608614206310000183e-01 8.458585739139999893e-01 8.258097767830000491e-01 8.054134845729999936e-01
8.220000000000000639e-01 8.773410320279999564e-01 8.728801608089999942e-01 8.601124882699999752e-01 8.449899554249999944e-01 8.247838616370000153e-01 8.042617440220000136e-01
8.280000000000000693e-01 8.767351508139999972e-01 8.722386956209999820e-01 8.593657016750000377e-01 8.441244363780000537e-01 8.237596750260000045e-01 8.031147122380000170e-01
8.340000000000000746e-01 8.761302828789999664e-01 8.715990185740000173e-01 8.586201071739999469e-01 8.432605266570000202e-01 8.227383494379999496e-01 8.019700050350000442e-01
8.400000000000000799e-01 8.755263686180000393e-01 8.709608316419999996e-01 8.578746318819999717e-01 8.423968553539999959e-01 8.217201232909999709e-01 8.008260130880000549e-01
8.460000000000000853e-01 8.749220967290000095e-01 8.703240156170000130e-01 8.571290969849999497e-01 8.415319323540000340e-01 8.207045793530000077e-01 7.996826171880000445e-01
8.520000000000000906e-01 8.743185400959999631e-01 8.696879148480000099e-01 8.563843965530000268e-01 8.406670093539999611e-01 8.196900486949999509e-01 7.985414266589999643e-01
8.580000000000000959e-01 8.737159967419999562e-01 8.690535426140000297e-01 8.556408286090000370e-01 8.398039937019999845e-01 8.186753988270000226e-01 7.974019646640000403e-01
8.640000000000001013e-01 8.731160163879999603e-01 8.684201240540000422e-01 8.549000024799999764e-01 8.389435410500000190e-01 8.176630735400000072e-01 7.962644696239999931e-01
8.699999999999999956e-01 8.725191354750000405e-01 8.677870035169999996e-01 8.541622757910000141e-01 8.380859494210000094e-01 8.166539072990000037e-01 7.951287627219999488e-01
8.760000000000000009e-01 8.719248771669999565e-01 8.671548962589999965e-01 8.534259796140000187e-01 8.372299075129999713e-01 8.156467676159999680e-01 7.939956188200000264e-01
8.820000000000000062e-01 8.713328242300000248e-01 8.665248155589999612e-01 8.526894450190000141e-01 8.363748192790000369e-01 8.146393299099999874e-01 7.928646206860000545e-01
8.880000000000000115e-01 8.707410097119999692e-01 8.658967018130000470e-01 8.519519567490000389e-01 8.355214595790000365e-01 8.136329054830000462e-01 7.917356491089999615e-01
8.940000000000000169e-01 8.701500296590000127e-01 8.652698993680000283e-01 8.512147665020000087e-01 8.346687555309999507e-01 8.126281499859999702e-01 7.906082272529999511e-01
9.000000000000000222e-01 8.695599436759999801e-01 8.646426796909999490e-01 8.504785895349999958e-01 8.338156342510000263e-01 8.116254806520000198e-01 7.894834876059999562e-01
9.060000000000000275e-01 8.689705133439999951e-01 8.640149235730000266e-01 8.497431874280000352e-01 8.329628705980000047e-01 8.106234669690000061e-01 7.883611917499999677e-01
9.120000000000000329e-01 8.683806657789999717e-01 8.633884787559999996e-01 8.490076065060000454e-01 8.321109414099999713e-01 8.096219897269999466e-01 7.872412800789999610e-01
9.180000000000000382e-01 8.677920103070000390e-01 8.627626895900000203e-01 8.482738137249999921e-01 8.312615156170000130e-01 8.086211085319999770e-01 7.861226201059999807e-01
9.240000000000000435e-01 8.672046661379999577e-01 8.621367216109999676e-01 8.475418090820000527e-01 8.304154276849999849e-01 8.076201677319999606e-01 7.850058078770000280e-01
9.300000000000000488e-01 8.666187524799999764e-01 8.615107536320000259e-01 8.468127250670000050e-01 8.295719623570000367e-01 8.066201210019999790e-01 7.838908433910000140e-01
9.360000000000000542e-01 8.660331964490000090e-01 8.608847856519999953e-01 8.460861444470000325e-01 8.287314176560000023e-01 8.056214451790000286e-01 7.827778458599999878e-01
9.420000000000000595e-01 8.654484152789999607e-01 8.602579832079999544e-01 8.453609347339999802e-01 8.278898596760000395e-01 8.046248555180000039e-01 7.816672921180000122e-01
9.480000000000000648e-01 8.648644685749999894e-01 8.596322536470000220e-01 8.446355462069999875e-01 8.270472884180000150e-01 8.036305904389999810e-01 7.805605530739999631e-01
9.540000000000000702e-01 8.642808794980000320e-01 8.590083718300000060e-01 8.439099788670000324e-01 8.262055516240000008e-01 8.026375770570000068e-01 7.794558405879999929e-01
9.600000000000000755e-01 8.636977672579999599e-01 8.583872914310000102e-01 8.431843519210000526e-01 8.253666162489999847e-01 8.016475439069999931e-01 7.783514857290000366e-01
9.660000000000000808e-01 8.631156086919999915e-01 8.577669858930000446e-01 8.424601554870000397e-01 8.245297074320000474e-01 8.006610274309999831e-01 7.772480845450000508e-01
9.720000000000000862e-01 8.625361323360000165e-01 8.571451306339999965e-01 8.417373895649999938e-01 8.236945271490000442e-01 7.996754050250000079e-01 7.761461138730000320e-01
9.780000000000000915e-01 8.619589805599999766e-01 8.565234541889999997e-01 8.410145640370000342e-01 8.228606581690000032e-01 7.986900210380000198e-01 7.750456333159999600e-01
9.840000000000000968e-01 8.613839745519999980e-01 8.559027314189999736e-01 8.402909040449999534e-01 8.220279216770000064e-01 7.977061271669999565e-01 7.739470601079999623e-01
9.900000000000001021e-01 8.608102798460000038e-01 8.552833795550000007e-01 8.395671844480000479e-01 8.211966753010000453e-01 7.967229485510000098e-01 7.728490233420000077e-01
9.960000000000001075e-01 8.602374792100000445e-01 8.546650409699999562e-01 8.388441205019999680e-01 8.203663825989999658e-01 7.957402467730000373e-01 7.717514634130000495e-01
1.002000000000000002e+00 8.596658110620000182e-01 8.540483117099999522e-01 8.381229639049999625e-01 8.195371031760000369e-01 7.947591543199999942e-01 7.706550955769999600e-01
1.008000000000000007e+00 8.590941429139999919e-01 8.534318208690000462e-01 8.374037146570000312e-01 8.187091350559999592e-01 7.937804460530000217e-01 7.695596814159999521e-01
1.014000000000000012e+00 8.585218787189999867e-01 8.528161048889999485e-01 8.366859555240000468e-01 8.178822994229999477e-01 7.928034067150000475e-01 7.684658765790000068e-01
1.020000000000000018e+00 8.579500913619999558e-01 8.522030115130000416e-01 8.359686732290000366e-01 8.170557618139999700e-01 7.918275594710000309e-01 7.673733234409999548e-01
1.026000000000000023e+00 8.573798537250000296e-01 8.515926003460000393e-01 8.352507948880000255e-01 8.162305951120000236e-01 7.908522486689999464e-01 7.662824988369999479e-01
1.032000000000000028e+00 8.568124771120000371e-01 8.509841561319999581e-01 8.345343470570000255e-01 8.154062628749999542e-01 7.898766398430000502e-01 7.651943564409999787e-01
1.038000000000000034e+00 8.562443256380000145e-01 8.503773212430000283e-01 8.338201045990000226e-01 8.145825862879999546e-01 7.889020442959999713e-01 7.641094923019999818e-01
1.044000000000000039e+00 8.556764721870000479e-01 8.497712612150000178e-01 8.331086039539999932e-01 8.137613534930000503e-01 7.879294157030000134e-01 7.630262374880000253e-01
1.050000000000000044e+00 8.551087975500000216e-01 8.491653203960000118e-01 8.323986530300000464e-01 8.129432797429999580e-01 7.869582176210000446e-01 7.619437575340000102e-01
1.056000000000000050e+00 8.545417785640000430e-01 8.485586047169999535e-01 8.316902518269999600e-01 8.121263384819999986e-01 7.859887480739999877e-01 7.608632445340000050e-01
1.062000000000000055e+00 8.539760708810000267e-01 8.479523658750000026e-01 8.309824466709999635e-01 8.113110065459999687e-01 7.850205302239999794e-01 7.597857713700000293e-01
1.068000000000000060e+00 8.534113168720000031e-01 8.473448157309999562e-01 8.302748799319999984e-01 8.104959130290000369e-01 7.840543389320000500e-01 7.587110400200000049e-01
1.074000000000000066e+00 8.528469800950000401e-01 8.467365503310000374e-01 8.295673131940000111e-01 8.096820116039999959e-01 7.830906510349999738e-01 7.576365470889999676e-01
1.080000000000000071e+00 8.522831797600000092e-01 8.461287021640000461e-01 8.288591504100000229e-01 8.088696002959999687e-01 7.821282148360000352e-01 7.565621137619999992e-01
1.086000000000000076e+00 8.517203330989999710e-01 8.455218672750000053e-01 8.281517624859999760e-01 8.080583810810000323e-01 7.811667323109999783e-01 7.554885745049999546e-01
1.092000000000000082e+00 8.511579036709999713e-01 8.449149131769999599e-01 8.274446129800000493e-01 8.072489500049999656e-01 7.802067995070000039e-01 7.544166445729999504e-01
1.098000000000000087e+00 8.505943417550000385e-01 8.443080186839999612e-01 8.267382979389999997e-01 8.064405322069999604e-01 7.792490124700000020e-01 7.533462047579999599e-01
1.104000000000000092e+00 8.500297069550000195e-01 8.437008857729999534e-01 8.260326981540000446e-01 8.056325912480000184e-01 7.782921195030000350e-01 7.522776126860000190e-01
1.110000000000000098e+00 8.494648337360000134e-01 8.430938720699999722e-01 8.253267407419999646e-01 8.048257231709999848e-01 7.773364186290000477e-01 7.512117028239999605e-01
1.116000000000000103e+00 8.489003777500000458e-01 8.424865007399999772e-01 8.246217966079999462e-01 8.040202260019999603e-01 7.763824462889999944e-01 7.501477599139999564e-01
1.122000000000000108e+00 8.483366966249999974e-01 8.418799042700000346e-01 8.239175677300000222e-01 8.032156229019999927e-01 7.754304409029999512e-01 7.490880489350000282e-01
1.128000000000000114e+00 8.477742075919999509e-01 8.412735462189999680e-01 8.232146501539999717e-01 8.024117350580000085e-01 7.744815349579999841e-01 7.480322718620000533e-01
1.134000000000000119e+00 8.472109436989999631e-01 8.406670093539999611e-01 8.225123286250000110e-01 8.016067147250000025e-01 7.735355496410000198e-01 7.469794750210000389e-01
1.140000000000000124e+00 8.466479778290000313e-01 8.400617241860000028e-01 8.218111395839999833e-01 8.008017539980000210e-01 7.725902795789999500e-01 7.459288835530000217e-01
1.146000000000000130e+00 8.460851311679999931e-01 8.394581079480000207e-01 8.211111426349999576e-01 7.999970912930000067e-01 7.716456055639999700e-01 7.448804974560000458e-01
1.152000000000000135e+00 8.455210924149999530e-01 8.388558626169999588e-01 8.204120993610000134e-01 7.991933226590000050e-01 7.707023024560000213e-01 7.438327074049999599e-01
1.158000000000000140e+00 8.449574112890000377e-01 8.382542729380000335e-01 8.197148442270000279e-01 7.983915805819999933e-01 7.697609663009999936e-01 7.427861094469999648e-01
1.164000000000000146e+00 8.443932533260000151e-01 8.376539349560000458e-01 8.190199732780000241e-01 7.975912094120000129e-01 7.688205838199999587e-01 7.417420148850000228e-01
1.170000000000000151e+00 8.438314199449999942e-01 8.370546102520000087e-01 8.183262944220000001e-01 7.967926859859999489e-01 7.678817510600000062e-01 7.406986355779999753e-01
1.176000000000000156e+00 8.432713150980000183e-01 8.364557623859999458e-01 8.176346421240000550e-01 7.959946990009999501e-01 7.669436931609999730e-01 7.396562695499999673e-01
1.182000000000000162e+00 8.427115082739999874e-01 8.358578085900000287e-01 8.169436454770000466e-01 7.951976656910000330e-01 7.660050988200000077e-01 7.386143803600000446e-01
1.188000000000000167e+00 8.421523571010000042e-01 8.352620005609999732e-01 8.162532448770000171e-01 7.944014668459999928e-01 7.650676369669999755e-01 7.375732660289999743e-01
1.194000000000000172e+00 8.415949344640000218e-01 8.346672058109999570e-01 8.155643343930000233e-01 7.936059832570000472e-01 7.641320228579999707e-01 7.365344762800000167e-01
1.200000000000000178e+00 8.410406112670000267e-01 8.340730667110000107e-01 8.148754835129999874e-01 7.928106188769999951e-01 7.631982564929999935e-01 7.354964613910000004e-01
1.205999999999999961e+00 8.404873013500000489e-01 8.334802985189999625e-01 8.141866326329999515e-01 7.920170426370000127e-01 7.622660398480000099e-01 7.344604730610000409e-01
1.211999999999999966e+00 8.399347662930000125e-01 8.328888416290000096e-01 8.134976625440000220e-01 7.912261486049999570e-01 7.613343596460000473e-01 7.334250807759999935e-01
1.217999999999999972e+00 8.393831849099999687e-01 8.322988152500000458e-01 8.128093481060000292e-01 7.904375195499999673e-01 7.604035139079999839e-01 7.323902249339999670e-01
1.223999999999999977e+00 8.388310670849999928e-01 8.317074179650000287e-01 8.121212124819999767e-01 7.896492481229999694e-01 7.594755887990000121e-01 7.313569188120000453e-01
1.229999999999999982e+00 8.382796645160000004e-01 8.311148285870000318e-01 8.114329576490000306e-01 7.888615131380000145e-01 7.585488557820000421e-01 7.303256988530000271e-01
1.235999999999999988e+00 8.377299904820000309e-01 8.305212855339999534e-01 8.107438683509999855e-01 7.880747914310000102e-01 7.576231360440000007e-01 7.292965054509999989e-01
1.241999999999999993e+00 8.371814489359999945e-01 8.299278616909999684e-01 8.100557327270000441e-01 7.872895598410000195e-01 7.566988468169999482e-01 7.282675504679999579e-01
1.247999999999999998e+00 8.366339802740000442e-01 8.293359279630000414e-01 8.093692660329999677e-01 7.865042686459999821e-01 7.557771205900000178e-01 7.272400259969999947e-01
1.254000000000000004e+00 8.360869884489999793e-01 8.287451863289999610e-01 8.086835742000000327e-01 7.857173085209999686e-01 7.548572421070000038e-01 7.262141108509999610e-01
1.260000000000000009e+00 8.355416059489999547e-01 8.281553983689999843e-01 8.079991340640000352e-01 7.849312424659999898e-01 7.539396882059999916e-01 7.251898646350000144e-01
1.266000000000000014e+00 8.349976539610000081e-01 8.275662064550000085e-01 8.073161244390000268e-01 7.841468453409999873e-01 7.530235648159999684e-01 7.241668105130000255e-01
1.272000000000000020e+00 8.344537019729999505e-01 8.269767761230000236e-01 8.066333532330000056e-01 7.833648920060000131e-01 7.521085739139999893e-01 7.231460213660000358e-01
1.278000000000000025e+00 8.339080810550000278e-01 8.263888955120000102e-01 8.059501647950000347e-01 7.825852632519999519e-01 7.511953115460000552e-01 7.221279740329999974e-01
1.284000000000000030e+00 8.333610296250000271e-01 8.258036375049999656e-01 8.052669167520000171e-01 7.818069458009999639e-01 7.502831220629999631e-01 7.211129665369999664e-01
1.290000000000000036e+00 8.328133821490000255e-01 8.252198100090000210e-01 8.045847415919999968e-01 7.810285091399999935e-01 7.493715286250000052e-01 7.200996875759999583e-01
1.296000000000000041e+00 8.322657346730000238e-01 8.246369361880000470e-01 8.039034605029999891e-01 7.802492976189999707e-01 7.484614253039999499e-01 7.190878391270000280e-01
1.302000000000000046e+00 8.317194581029999645e-01 8.240548968319999501e-01 8.032245039940000275e-01 7.794693112370000287e-01 7.475517392160000441e-01 7.180771231650000530e-01
1.308000000000000052e+00 8.311756849289999582e-01 8.234742283820000175e-01 8.025462627410000493e-01 7.786908745770000362e-01 7.466416358949999887e-01 7.170662879939999623e-01
1.314000000000000057e+00 8.306313753130000199e-01 8.228946328159999490e-01 8.018691539760000042e-01 7.779150009159999657e-01 7.457330822940000381e-01 7.160553932190000248e-01
1.320000000000000062e+00 8.300868868830000302e-01 8.223154544830000301e-01 8.011948466299999572e-01 7.771413326260000476e-01 7.448263764379999818e-01 7.150458693500000296e-01
1.326000000000000068e+00 8.295425772669999809e-01 8.217365145680000094e-01 8.005244135860000165e-01 7.763697505000000110e-01 7.439212799069999660e-01 7.140382528309999755e-01
1.332000000000000073e+00 8.289991021160000306e-01 8.211585879330000060e-01 7.998553514480000182e-01 7.756001949309999643e-01 7.430177927019999684e-01 7.130337357520000197e-01
1.338000000000000078e+00 8.284554481510000290e-01 8.205813765530000081e-01 7.991878986360000381e-01 7.748322486880000470e-01 7.421165108680000122e-01 7.120318412780000106e-01
1.344000000000000083e+00 8.279120326040000366e-01 8.200039863589999589e-01 7.985214591029999864e-01 7.740665078159999490e-01 7.412161827090000266e-01 7.110316157339999776e-01
1.350000000000000089e+00 8.273700475690000111e-01 8.194272518159999574e-01 7.978537082669999725e-01 7.733023166660000225e-01 7.403146624569999501e-01 7.100325226779999888e-01
1.356000000000000094e+00 8.268293142320000122e-01 8.188503384590000156e-01 7.971848845479999612e-01 7.725390195850000419e-01 7.394123673439999544e-01 7.090353369709999631e-01
1.362000000000000099e+00 8.262904286379999519e-01 8.182744383810000022e-01 7.965149283410000169e-01 7.717761993409999466e-01 7.385104894639999973e-01 7.080401182169999696e-01
1.368000000000000105e+00 8.257536292079999951e-01 8.176993727679999768e-01 7.958455681799999626e-01 7.710150480270000495e-01 7.376110553739999576e-01 7.070474624629999871e-01
1.374000000000000110e+00 8.252167701720000137e-01 8.171247839930000367e-01 7.951782345769999871e-01 7.702561020849999496e-01 7.367128729820000554e-01 7.060577869420000541e-01
1.380000000000000115e+00 8.246808648110000028e-01 8.165506124500000462e-01 7.945123910900000475e-01 7.694973349570000121e-01 7.358155846599999661e-01 7.050710320469999459e-01
1.386000000000000121e+00 8.241468667979999774e-01 8.159768581390000053e-01 7.938463687900000343e-01 7.687396407130000497e-01 7.349192500110000026e-01 7.040868401530000487e-01
1.392000000000000126e+00 8.236136436459999821e-01 8.154032826420000157e-01 7.931814193730000184e-01 7.679820060730000453e-01 7.340243458749999839e-01 7.031055092810000184e-01
1.398000000000000131e+00 8.230801820759999776e-01 8.148305416109999921e-01 7.925189137460000310e-01 7.672243118289999719e-01 7.331303954119999799e-01 7.021253108980000102e-01
1.404000000000000137e+00 8.225457072259999558e-01 8.142582774159999870e-01 7.918578386310000106e-01 7.664672136310000106e-01 7.322378158569999851e-01 7.011465430259999909e-01
1.410000000000000142e+00 8.220115303989999900e-01 8.136866688730000075e-01 7.911983132359999837e-01 7.657119035720000300e-01 7.313471436499999756e-01 7.001687884330000111e-01
1.416000000000000147e+00 8.214775323870000534e-01 8.131158947940000381e-01 7.905396223070000339e-01 7.649580240250000163e-01 7.304587364200000321e-01 6.991918683050000194e-01
1.422000000000000153e+00 8.209443092349999471e-01 8.125469684599999631e-01 7.898825407030000134e-01 7.642054557799999870e-01 7.295740246770000548e-01 6.982162594799999900e-01
1.428000000000000158e+00 8.204104304310000373e-01 8.119788169860000515e-01 7.892265915870000370e-01 7.634537816049999925e-01 7.286911606789999718e-01 6.972414255140000350e-01
1.434000000000000163e+00 8.198745250700000264e-01 8.114112615590000077e-01 7.885714769360000487e-01 7.627032995220000000e-01 7.278096675870000531e-01 6.962674260140000460e-01
1.440000000000000169e+00 8.193385005000000110e-01 8.108440637589999778e-01 7.879176139829999759e-01 7.619546651840000129e-01 7.269287109380000445e-01 6.952956914900000340e-01
1.446000000000000174e+00 8.188037872310000020e-01 8.102781176569999744e-01 7.872644662859999976e-01 7.612079977989999469e-01 7.260491251949999780e-01 6.943255662920000404e-01
1.452000000000000179e+00 8.182699680330000058e-01 8.097122311590000399e-01 7.866125106810000212e-01 7.604618072509999882e-01 7.251709699630000117e-01 6.933567523960000312e-01
1.458000000000000185e+00 8.177384734149999446e-01 8.091465234760000236e-01 7.859617471690000245e-01 7.597155570979999828e-01 7.242926955220000407e-01 6.923868060110000000e-01
1.464000000000000190e+00 8.172084689140000080e-01 8.085819482799999625e-01 7.853116393090000535e-01 7.589715123179999745e-01 7.234146594999999458e-01 6.914175748830000412e-01
1.469999999999999973e+00 8.166774511340000320e-01 8.080173730849999902e-01 7.846611738200000019e-01 7.582278251649999801e-01 7.225370407100000225e-01 6.904495358469999733e-01
1.475999999999999979e+00 8.161464929580000138e-01 8.074523210530000217e-01 7.840093970300000548e-01 7.574836611749999893e-01 7.216594219209999661e-01 6.894832253460000393e-01
1.481999999999999984e+00 8.156171441080000140e-01 8.068867921829999679e-01 7.833577394490000012e-01 7.567386031149999637e-01 7.207832336430000097e-01 6.885176897050000466e-01
1.487999999999999989e+00 8.150892257690000031e-01 8.063212037089999562e-01 7.827070951460000092e-01 7.559947967529999646e-01 7.199088931079999920e-01 6.875542998310000264e-01
1.493999999999999995e+00 8.145623207090000317e-01 8.057574033740000363e-01 7.820562720300000548e-01 7.552530169490000445e-01 7.190360426899999879e-01 6.865932345390000080e-01
1.500000000000000000e+00 8.140352964399999447e-01 8.051961660390000164e-01 7.814058065410000031e-01 7.545115947720000271e-01 7.181627154349999875e-01 6.856322884559999942e-01
1.506000000000000005e+00 8.135086894040000072e-01 8.046362996100000498e-01 7.807571291920000212e-01 7.537713646889999675e-01 7.172904014590000266e-01 6.846712231639999757e-01
1.512000000000000011e+00 8.129838705059999615e-01 8.040780425069999904e-01 7.801098823550000061e-01 7.530317902569999555e-01 7.164205908780000298e-01 6.837121248249999894e-01
1.518000000000000016e+00 8.124610185620000369e-01 8.035206794739999658e-01 7.794644236559999939e-01 7.522942423820000446e-01 7.155524492260000313e-01 6.827561259269999683e-01
1.524000000000000021e+00 8.119382858279999837e-01 8.029644489289999854e-01 7.788196802140000541e-01 7.515588402749999730e-01 7.146847844120000071e-01 6.818035840989999929e-01
1.530000000000000027e+00 8.114152550700000077e-01 8.024099469180000499e-01 7.781754732129999574e-01 7.508244514470000519e-01 7.138201594349999901e-01 6.808526515959999470e-01
1.536000000000000032e+00 8.108921051030000271e-01 8.018571138379999574e-01 7.775310277939999626e-01 7.500903606409999869e-01 7.129582166669999888e-01 6.799021363260000506e-01
1.542000000000000037e+00 8.103683590889999566e-01 8.013039827350000310e-01 7.768844962119999531e-01 7.493566274640000024e-01 7.120988965029999562e-01 6.789532303809999725e-01
1.548000000000000043e+00 8.098448514939999843e-01 8.007495403290000313e-01 7.762379646300000546e-01 7.486225366590000263e-01 7.112405300140000053e-01 6.780065298080000247e-01
1.554000000000000048e+00 8.093220591549999954e-01 8.001937270160000004e-01 7.755926847459999607e-01 7.478892803190000382e-01 7.103820443149999608e-01 6.770625710490000282e-01
1.560000000000000053e+00 8.088008761410000469e-01 7.996373772620000153e-01 7.749490141870000182e-01 7.471561431880000548e-01 7.095243930819999933e-01 6.761205792429999528e-01
1.566000000000000059e+00 8.082810640340000186e-01 7.990812659260000395e-01 7.743058800700000077e-01 7.464240193369999776e-01 7.086670398709999930e-01 6.751796007160000279e-01
1.572000000000000064e+00 8.077628612520000306e-01 7.985252738000000461e-01 7.736629843710000065e-01 7.456920742989999740e-01 7.078105211259999585e-01 6.742395758629999847e-01
1.578000000000000069e+00 8.072462677959999500e-01 7.979688644410000142e-01 7.730224728579999649e-01 7.449609637259999584e-01 7.069551348689999681e-01 6.732999086380000442e-01
1.584000000000000075e+00 8.067316412930000125e-01 7.974131107330000301e-01 7.723835110660000058e-01 7.442319989200000263e-01 7.060998082160000466e-01 6.723602414129999927e-01
1.590000000000000080e+00 8.062173724169999778e-01 7.968578934669999780e-01 7.717451453210000256e-01 7.435039877889999538e-01 7.052457928659999764e-01 6.714208722109999972e-01
1.596000000000000085e+00 8.057042956350000118e-01 7.963026165959999902e-01 7.711085081099999794e-01 7.427781224249999648e-01 7.043935656549999980e-01 6.704834103579999649e-01
1.602000000000000091e+00 8.051916956900000422e-01 7.957466244699999969e-01 7.704732418059999643e-01 7.420539855959999986e-01 7.035433053970000516e-01 6.695479750630000115e-01
1.608000000000000096e+00 8.046793937680000175e-01 7.951914072039999448e-01 7.698380351069999961e-01 7.413306832310000427e-01 7.026944160460000255e-01 6.686162352560000022e-01
1.614000000000000101e+00 8.041678071019999763e-01 7.946368455890000515e-01 7.692037820820000205e-01 7.406079173089999967e-01 7.018466591840000213e-01 6.676865220069999607e-01
1.620000000000000107e+00 8.036562204360000461e-01 7.940835952760000316e-01 7.685701251030000458e-01 7.398853302000000243e-01 7.009982466699999915e-01 6.667581796649999504e-01
1.626000000000000112e+00 8.031447529790000095e-01 7.935312986370000043e-01 7.679368257519999519e-01 7.391626238820000472e-01 7.001500129700000130e-01 6.658313274379999980e-01
1.632000000000000117e+00 8.026337027550000114e-01 7.929793000220000110e-01 7.673031091690000194e-01 7.384414076809999727e-01 6.993013620379999740e-01 6.649058461190000546e-01
1.638000000000000123e+00 8.021225929259999665e-01 7.924278378489999497e-01 7.666691541669999888e-01 7.377221584319999526e-01 6.984532475470000001e-01 6.639803647990000224e-01
1.644000000000000128e+00 8.016110062600000363e-01 7.918770313259999583e-01 7.660367488860000407e-01 7.370041012760000232e-01 6.976065635679999932e-01 6.630553603169999644e-01
1.650000000000000133e+00 8.010997772219999868e-01 7.913252711299999520e-01 7.654073238370000531e-01 7.362873554229999451e-01 6.967609524729999615e-01 6.621311903000000054e-01
1.656000000000000139e+00 8.005887866019999466e-01 7.907740473750000110e-01 7.647795081139999729e-01 7.355726957320000148e-01 6.959161162379999821e-01 6.612091660500000190e-01
1.662000000000000144e+00 8.000783324239999494e-01 7.902227640150000232e-01 7.641516327859999569e-01 7.348595857619999450e-01 6.950725317000000514e-01 6.602881550789999610e-01
1.668000000000000149e+00 7.995688319210000339e-01 7.896710038190000169e-01 7.635235190389999538e-01 7.341476082800000302e-01 6.942313313479999692e-01 6.593672037119999718e-01
1.674000000000000155e+00 7.990601658820000175e-01 7.891198396680000338e-01 7.628947496410000140e-01 7.334356307980000045e-01 6.933912634850000201e-01 6.584466099739999523e-01
1.680000000000000160e+00 7.985531091690000194e-01 7.885707020759999963e-01 7.622669935229999805e-01 7.327246069909999493e-01 6.925522685049999572e-01 6.575269699100000365e-01
1.686000000000000165e+00 7.980464100840000130e-01 7.880226969720000030e-01 7.616402506830000085e-01 7.320140004159999547e-01 6.917153596880000199e-01 6.566085219380000115e-01
1.692000000000000171e+00 7.975411415099999957e-01 7.874760627750000408e-01 7.610140442849999687e-01 7.313042879100000171e-01 6.908802986149999992e-01 6.556918025019999874e-01
1.698000000000000176e+00 7.970381975170000022e-01 7.869312763210000172e-01 7.603890895839999775e-01 7.305946350099999931e-01 6.900476217269999601e-01 6.547767519949999615e-01
1.704000000000000181e+00 7.965356707570000472e-01 7.863877415659999981e-01 7.597641348839999642e-01 7.298852801320000472e-01 6.892169117930000422e-01 6.538634300229999585e-01
1.710000000000000187e+00 7.960324883460000445e-01 7.858459949489999818e-01 7.591390609739999684e-01 7.291766405109999516e-01 6.883892416950000426e-01 6.529530286789999582e-01
1.716000000000000192e+00 7.955307364460000308e-01 7.853056788440000435e-01 7.585135698320000230e-01 7.284683585169999809e-01 6.875628829000000053e-01 6.520447731020000415e-01
1.722000000000000197e+00 7.950311303139999675e-01 7.847666144370000207e-01 7.578874826429999878e-01 7.277612090110000542e-01 6.867377758029999946e-01 6.511377692219999513e-01
1.728000000000000203e+00 7.945322990419999565e-01 7.842272520070000530e-01 7.572612166400000122e-01 7.270547747610000000e-01 6.859139204030000325e-01 6.502310633660000061e-01
1.734000000000000208e+00 7.940332293509999584e-01 7.836875915530000514e-01 7.566372752190000384e-01 7.263492941860000274e-01 6.850909590720000164e-01 6.493242979050000141e-01
1.739999999999999991e+00 7.935336828229999639e-01 7.831482291219999947e-01 7.560145258899999554e-01 7.256443500520000089e-01 6.842692494390000268e-01 6.484184265139999459e-01
1.745999999999999996e+00 7.930334210399999639e-01 7.826094031329999812e-01 7.553921937940000220e-01 7.249410748479999667e-01 6.834483146669999565e-01 6.475142836570000338e-01
1.752000000000000002e+00 7.925328612330000411e-01 7.820710539820000529e-01 7.547715902330000004e-01 7.242398262020000033e-01 6.826295852660000385e-01 6.466127038000000216e-01
1.758000000000000007e+00 7.920330762859999485e-01 7.815326452259999668e-01 7.541524171829999679e-01 7.235412001609999866e-01 6.818130016329999599e-01 6.457137465479999561e-01
1.764000000000000012e+00 7.915348410610000274e-01 7.809946537020000523e-01 7.535348534579999757e-01 7.228436470029999672e-01 6.809971928600000446e-01 6.448160409930000503e-01
1.770000000000000018e+00 7.910381555559999889e-01 7.804589867590000507e-01 7.529174089429999661e-01 7.221460342409999900e-01 6.801827549929999606e-01 6.439185142519999738e-01
1.776000000000000023e+00 7.905420064929999935e-01 7.799251675610000545e-01 7.523007988929999446e-01 7.214492559430000229e-01 6.793678998950000159e-01 6.430212855339999534e-01
1.782000000000000028e+00 7.900452017779999725e-01 7.793896198269999465e-01 7.516836524009999909e-01 7.207534909249999622e-01 6.785530447959999822e-01 6.421259045599999604e-01
1.788000000000000034e+00 7.895483970640000404e-01 7.788525223729999558e-01 7.510656118390000024e-01 7.200576066970000300e-01 6.777375936509999477e-01 6.412333250049999656e-01
1.794000000000000039e+00 7.890521287920000404e-01 7.783163189890000000e-01 7.504488229750000405e-01 7.193611264229999858e-01 6.769228577610000297e-01 6.403425931930000203e-01
1.800000000000000044e+00 7.885566353799999817e-01 7.777805328369999938e-01 7.498343586919999915e-01 7.186643481250000187e-01 6.761094927790000098e-01 6.394530534740000549e-01
1.806000000000000050e+00 7.880625128749999542e-01 7.772449254990000389e-01 7.492220997809999616e-01 7.179686427120000047e-01 6.752976775169999835e-01 6.385652422900000014e-01
1.812000000000000055e+00 7.875683903689999488e-01 7.767107486719999621e-01 7.486109137540000180e-01 7.172737717630000009e-01 6.744862198829999489e-01 6.376796960830000138e-01
1.818000000000000060e+00 7.870751023290000203e-01 7.761778831479999585e-01 7.480008602140000296e-01 7.165803909300000329e-01 6.736757755279999538e-01 6.367942690850000309e-01
1.824000000000000066e+00 7.865836024279999616e-01 7.756462097170000458e-01 7.473924756049999951e-01 7.158889174460000282e-01 6.728665828700000073e-01 6.359090805049999462e-01
1.830000000000000071e+00 7.860919237140000515e-01 7.751160860060000157e-01 7.467860579489999928e-01 7.151985168459999986e-01 6.720592379569999553e-01 6.350236535069999633e-01
1.836000000000000076e+00 7.855992317200000130e-01 7.745869159699999562e-01 7.461805939669999832e-01 7.145066857340000022e-01 6.712545156479999831e-01 6.341392993929999555e-01
1.842000000000000082e+00 7.851063013079999653e-01 7.740579843520000169e-01 7.455761432649999909e-01 7.138140201570000176e-01 6.704508066180000503e-01 6.332575082779999809e-01
1.848000000000000087e+00 7.846147418019999709e-01 7.735297679899999501e-01 7.449728250499999538e-01 7.131216526029999780e-01 6.696474552150000203e-01 6.323783397669999751e-01
1.854000000000000092e+00 7.841240763660000113e-01 7.730020880700000374e-01 7.443701624870000533e-01 7.124300003050000329e-01 6.688446402550000114e-01 6.315014958379999710e-01
1.860000000000000098e+00 7.836337089539999745e-01 7.724743485449999669e-01 7.437683343890000298e-01 7.117402553560000511e-01 6.680417656899999557e-01 6.306267380710000037e-01
1.866000000000000103e+00 7.831441760059999480e-01 7.719485163689999707e-01 7.431665658949999642e-01 7.110524177550000546e-01 6.672407388690000385e-01 6.297540068629999821e-01
1.872000000000000108e+00 7.826544046400000232e-01 7.714250087739999984e-01 7.425635457039999610e-01 7.103658914570000205e-01 6.664411425589999993e-01 6.288819313050000304e-01
1.878000000000000114e+00 7.821652293209999662e-01 7.709017395970000353e-01 7.419609427450000183e-01 7.096800208089999451e-01 6.656444072720000271e-01 6.280103921890000107e-01
1.884000000000000119e+00 7.816776633259999718e-01 7.703781127929999473e-01 7.413594722749999866e-01 7.089961171149999908e-01 6.648487448690000301e-01 6.271390914919999782e-01
1.890000000000000124e+00 7.811920046810000295e-01 7.698536515239999822e-01 7.407593727110000081e-01 7.083123922349999768e-01 6.640524268149999854e-01 6.262680292129999549e-01
1.896000000000000130e+00 7.807072997089999911e-01 7.693303823470000191e-01 7.401593923570000122e-01 7.076300382610000161e-01 6.632556319240000553e-01 6.253982186319999581e-01
1.902000000000000135e+00 7.802230119709999689e-01 7.688086032869999586e-01 7.395592927930000338e-01 7.069491744039999581e-01 6.624581813809999886e-01 6.245296001429999633e-01
1.908000000000000140e+00 7.797387242319999689e-01 7.682874202730000102e-01 7.389586567879999901e-01 7.062696218489999955e-01 6.616614460949999943e-01 6.236622929570000418e-01
1.914000000000000146e+00 7.792550921440000167e-01 7.677662372589999507e-01 7.383577227590000236e-01 7.055913209919999485e-01 6.608663797379999982e-01 6.227955222130000523e-01
1.920000000000000151e+00 7.787728309629999845e-01 7.672445178029999591e-01 7.377583384510000286e-01 7.049145102499999593e-01 6.600729227070000205e-01 6.219286322589999694e-01
1.926000000000000156e+00 7.782912850380000469e-01 7.667226195340000050e-01 7.371595501900000125e-01 7.042391896249999839e-01 6.592798829079999923e-01 6.210619211200000267e-01
1.932000000000000162e+00 7.778095006940000111e-01 7.662014365199999455e-01 7.365614771840000019e-01 7.035648822779999589e-01 6.584881544109999485e-01 6.201950907709999905e-01
1.938000000000000167e+00 7.773277163509999532e-01 7.656815052030000457e-01 7.359634637830000381e-01 7.028917074199999560e-01 6.576978564259999827e-01 6.193279027939999626e-01
1.944000000000000172e+00 7.768469452859999569e-01 7.651616334919999485e-01 7.353648543359999623e-01 7.022179961200000209e-01 6.569082140919999535e-01 6.184616684910000384e-01
1.950000000000000178e+00 7.763652801510000367e-01 7.646415233609999973e-01 7.347663044929999554e-01 7.015450000759999583e-01 6.561198234559999509e-01 6.175970435140000214e-01
1.956000000000000183e+00 7.758824229240000037e-01 7.641223073009999478e-01 7.341677546499999485e-01 7.008725404740000497e-01 6.553313732150000126e-01 6.167342066759999852e-01
1.962000000000000188e+00 7.753997445110000220e-01 7.636042237279999645e-01 7.335689663890000434e-01 7.002002596859999706e-01 6.545419692989999927e-01 6.158718466760000343e-01
1.968000000000000194e+00 7.749180793759999908e-01 7.630867362019999600e-01 7.329704761509999722e-01 6.995265483860000355e-01 6.537528634070000066e-01 6.150095462800000412e-01
1.974000000000000199e+00 7.744364142420000485e-01 7.625697255129999519e-01 7.323731780050000140e-01 6.988531947139999811e-01 6.529634594919999646e-01 6.141482591629999765e-01
1.980000000000000204e+00 7.739553451539999962e-01 7.620532512659999869e-01 7.317768335340000263e-01 6.981810331340000397e-01 6.521729826929999474e-01 6.132875680920000239e-01
1.986000000000000210e+00 7.734739780429999989e-01 7.615395784380000199e-01 7.311799526209999955e-01 6.975106596950000348e-01 6.513822078700000073e-01 6.124293208119999665e-01
1.992000000000000215e+00 7.729918360709999714e-01 7.610280513760000476e-01 7.305831313130000115e-01 6.968421936040000153e-01 6.505929231639999699e-01 6.115736365320000312e-01
1.998000000000000220e+00 7.725097537039999906e-01 7.605186700820000256e-01 7.299870252610000110e-01 6.961765885349999738e-01 6.498048305510000233e-01 6.107200384140000216e-01
2.004000000000000004e+00 7.720286846160000493e-01 7.600099444390000514e-01 7.293910980219999729e-01 6.955134868619999855e-01 6.490181684489999547e-01 6.098678112030000431e-01
2.010000000000000231e+00 7.715506553650000043e-01 7.594998478890000460e-01 7.287963032719999568e-01 6.948512792590000320e-01 6.482329964640000108e-01 6.090164184570000527e-01
2.016000000000000014e+00 7.710743546489999822e-01 7.589899301529999809e-01 7.282013893130000470e-01 6.941895484919999859e-01 6.474482417110000165e-01 6.081657409670000458e-01
2.022000000000000242e+00 7.705981731409999869e-01 7.584797739980000397e-01 7.276083230969999649e-01 6.935261487960000526e-01 6.466632485390000351e-01 6.073161363600000362e-01
2.028000000000000025e+00 7.701213955879999684e-01 7.579696774480000343e-01 7.270174026490000552e-01 6.928609609600000496e-01 6.458788514140000325e-01 6.064675450330000439e-01
2.034000000000000252e+00 7.696439027789999665e-01 7.574604749679999527e-01 7.264291048050000033e-01 6.921975612640000053e-01 6.450946331019999924e-01 6.056194305419999591e-01
2.040000000000000036e+00 7.691667079930000206e-01 7.569534182549999546e-01 7.258418202399999908e-01 6.915370225910000279e-01 6.443111896509999825e-01 6.047714948650000366e-01
2.046000000000000263e+00 7.686894536020000279e-01 7.564491033550000409e-01 7.252557277679999581e-01 6.908792853359999597e-01 6.435294747349999955e-01 6.039237380030000324e-01
2.052000000000000046e+00 7.682126760480000316e-01 7.559466362000000217e-01 7.246710658070000255e-01 6.902226805690000466e-01 6.427486538890000434e-01 6.030767560009999695e-01
2.058000000000000274e+00 7.677361369130000224e-01 7.554454207420000511e-01 7.240878939629999955e-01 6.895667910580000060e-01 6.419700980189999573e-01 6.022313237190000113e-01
2.064000000000000057e+00 7.672603726390000434e-01 7.549449801449999997e-01 7.235064506530000106e-01 6.889116764070000176e-01 6.411930918689999759e-01 6.013858318329999841e-01
2.070000000000000284e+00 7.667849063870000315e-01 7.544442415240000255e-01 7.229254841800000220e-01 6.882566809650000339e-01 6.404171586039999475e-01 6.005424857140000405e-01
2.076000000000000068e+00 7.663102746009999855e-01 7.539437413220000384e-01 7.223446369170000159e-01 6.876016855240000281e-01 6.396418213840000533e-01 5.997005701069999528e-01
2.082000000000000295e+00 7.658357620240000552e-01 7.534427046780000081e-01 7.217648029330000492e-01 6.869451403620000507e-01 6.388671994210000094e-01 5.988592505459999771e-01
2.088000000000000078e+00 7.653616070750000056e-01 7.529402375220000110e-01 7.211853265759999854e-01 6.862875223159999871e-01 6.380942463869999637e-01 5.980176329609999675e-01
2.094000000000000306e+00 7.648890018459999496e-01 7.524369359020000037e-01 7.206066250799999517e-01 6.856312751769999547e-01 6.373236179350000308e-01 5.971770286559999752e-01
2.100000000000000089e+00 7.644167542459999742e-01 7.519338130949999588e-01 7.200288772580000218e-01 6.849766373629999627e-01 6.365558505060000538e-01 5.963365435599999875e-01
2.106000000000000316e+00 7.639437317849999687e-01 7.514310479160000167e-01 7.194523215289999607e-01 6.843222379679999579e-01 6.357896327969999595e-01 5.954974293710000310e-01
2.112000000000000099e+00 7.634713053699999641e-01 7.509286403660000442e-01 7.188765406610000408e-01 6.836683750149999961e-01 6.350251436229999991e-01 5.946605801580000517e-01
2.118000000000000327e+00 7.629995346069999851e-01 7.504262924190000517e-01 7.183018326760000072e-01 6.830148696900000260e-01 6.342615485189999625e-01 5.938253998760000263e-01
2.124000000000000110e+00 7.625293731690000465e-01 7.499245405200000159e-01 7.177271246909999736e-01 6.823626160619999936e-01 6.334987282749999782e-01 5.929912328719999515e-01
2.130000000000000338e+00 7.620597481730000400e-01 7.494230270389999893e-01 7.171525359149999446e-01 6.817123293879999713e-01 6.327362060550000278e-01 5.921579003329999757e-01
2.136000000000000121e+00 7.615924477579999463e-01 7.489221692090000104e-01 7.165771722789999743e-01 6.810628771779999591e-01 6.319740414619999802e-01 5.913254618640000349e-01
2.141999999999999904e+00 7.611265182499999948e-01 7.484204769129999546e-01 7.160000205040000232e-01 6.804132461549999844e-01 6.312122941019999711e-01 5.904944539069999498e-01
2.148000000000000131e+00 7.606599926949999535e-01 7.479194998739999711e-01 7.154238820080000005e-01 6.797639727590000236e-01 6.304515004159999547e-01 5.896639823910000411e-01
2.153999999999999915e+00 7.601916193959999957e-01 7.474191188809999886e-01 7.148490548129999844e-01 6.791152358059999727e-01 6.296920180320000338e-01 5.888348817830000304e-01
2.160000000000000142e+00 7.597220540050000359e-01 7.469183802600000144e-01 7.142755389210000416e-01 6.784687638280000321e-01 6.289348602290000256e-01 5.880072116850000308e-01
2.165999999999999925e+00 7.592535614969999624e-01 7.464187741279999511e-01 7.137032151219999676e-01 6.778246760370000290e-01 6.281814575199999862e-01 5.871795415880000091e-01
2.172000000000000153e+00 7.587852478030000514e-01 7.459203600880000007e-01 7.131318449969999973e-01 6.771807670589999884e-01 6.274307370189999844e-01 5.863516330720000003e-01
2.177999999999999936e+00 7.583159208299999898e-01 7.454228997230000209e-01 7.125599384309999618e-01 6.765363216399999935e-01 6.266815066340000184e-01 5.855240821839999832e-01
2.184000000000000163e+00 7.578453421590000127e-01 7.449263930320000338e-01 7.119876146319999988e-01 6.758918166159999519e-01 6.259333491330000276e-01 5.846979618069999551e-01
2.189999999999999947e+00 7.573754191399999502e-01 7.444311976430000311e-01 7.114157676700000321e-01 6.752471923830000167e-01 6.251844763760000534e-01 5.838739871979999885e-01
2.196000000000000174e+00 7.569050192830000245e-01 7.439376711849999824e-01 7.108449935909999517e-01 6.746039986609999595e-01 6.244353651999999810e-01 5.830528140070000420e-01
2.201999999999999957e+00 7.564342021940000382e-01 7.434452176089999531e-01 7.102736234659999814e-01 6.739627718930000233e-01 6.236863136289999554e-01 5.822336673739999524e-01
2.208000000000000185e+00 7.559633851050000519e-01 7.429538965230000347e-01 7.097026109699999807e-01 6.733220815660000413e-01 6.229375004770000279e-01 5.814150571820000390e-01
2.213999999999999968e+00 7.554931640619999555e-01 7.424633502959999687e-01 7.091330885890000379e-01 6.726792454719999759e-01 6.221910715099999711e-01 5.805968046189999843e-01
2.220000000000000195e+00 7.550235390659999490e-01 7.419736385349999797e-01 7.085651755330000245e-01 6.720353960989999820e-01 6.214459538459999877e-01 5.797801017760000342e-01
2.225999999999999979e+00 7.545544505119999856e-01 7.414846420289999962e-01 7.079976797100000496e-01 6.713917255400000395e-01 6.207018494610000436e-01 5.789651870730000427e-01
2.232000000000000206e+00 7.540856599809999672e-01 7.409964799880000008e-01 7.074298858640000187e-01 6.707482933999999730e-01 6.199593544010000290e-01 5.781526565550000329e-01
2.237999999999999989e+00 7.536163330080000167e-01 7.405086159710000393e-01 7.068619132040000475e-01 6.701052784919999672e-01 6.192178726200000538e-01 5.773427486419999699e-01
2.244000000000000217e+00 7.531476616860000028e-01 7.400209903719999760e-01 7.062938809390000294e-01 6.694632768630000008e-01 6.184779405589999612e-01 5.765356421470000381e-01
2.250000000000000000e+00 7.526803016659999734e-01 7.395336627959999687e-01 7.057265639309999727e-01 6.688222885129999629e-01 6.177385449410000007e-01 5.757325887680000420e-01
2.256000000000000227e+00 7.522130012509999908e-01 7.390462160109999568e-01 7.051601409909999951e-01 6.681813597679999717e-01 6.169987320900000016e-01 5.749321579930000148e-01
2.262000000000000011e+00 7.517439723009999852e-01 7.385584115979999531e-01 7.045938372610000000e-01 6.675407290460000365e-01 6.162599325180000420e-01 5.741332769389999591e-01
2.268000000000000238e+00 7.512764930730000401e-01 7.380703091620000045e-01 7.040279507640000434e-01 6.668992042539999554e-01 6.155225634569999604e-01 5.733347535130000061e-01
2.274000000000000021e+00 7.508113980289999878e-01 7.375829219820000393e-01 7.034627199170000456e-01 6.662580966950000239e-01 6.147858500480000155e-01 5.725374817849999687e-01
2.280000000000000249e+00 7.503476142880000088e-01 7.370955348009999852e-01 7.028976678849999660e-01 6.656165719030000538e-01 6.140491366389999595e-01 5.717402100559999534e-01
2.286000000000000032e+00 7.498846650120000179e-01 7.366082668300000247e-01 7.023313045500000351e-01 6.649762988089999993e-01 6.133137345310000210e-01 5.709429979319999848e-01
2.292000000000000259e+00 7.494236826900000370e-01 7.361204028129999521e-01 7.017647624020000308e-01 6.643368005749999972e-01 6.125797629360000274e-01 5.701470971109999786e-01
2.298000000000000043e+00 7.489628195759999718e-01 7.356328964230000045e-01 7.011988162990000495e-01 6.636984348300000169e-01 6.118468046189999843e-01 5.693514943120000504e-01
2.304000000000000270e+00 7.485013604160000167e-01 7.351476550100000118e-01 7.006348371509999451e-01 6.630600690839999478e-01 6.111148595809999806e-01 5.685564279560000323e-01
2.310000000000000053e+00 7.480405569079999761e-01 7.346643209459999824e-01 7.000713944440000169e-01 6.624217033389999676e-01 6.103841066359999568e-01 5.677612423900000316e-01
2.316000000000000281e+00 7.475804686550000522e-01 7.341809868809999751e-01 6.995078325269999953e-01 6.617840528489999929e-01 6.096547842030000108e-01 5.669648051260000043e-01
2.322000000000000064e+00 7.471207380290000311e-01 7.336980104450000484e-01 6.989449262619999992e-01 6.611472368240000064e-01 6.089264750480000155e-01 5.661700367930000422e-01
2.328000000000000291e+00 7.466620206830000273e-01 7.332150340080000328e-01 6.983839273449999885e-01 6.605120301250000381e-01 6.081987023349999522e-01 5.653786063190000544e-01
2.334000000000000075e+00 7.462033033370000235e-01 7.327339053150000447e-01 6.978250145909999924e-01 6.598788499829999488e-01 6.074736118319999933e-01 5.645901560780000050e-01
2.340000000000000302e+00 7.457442283630000279e-01 7.322540879250000190e-01 6.972659230229999450e-01 6.592462062839999914e-01 6.067494153979999805e-01 5.638031959529999915e-01
2.346000000000000085e+00 7.452858686450000159e-01 7.317764759060000346e-01 6.967069506649999910e-01 6.586125493050000168e-01 6.060247421259999934e-01 5.630183815960000393e-01
2.352000000000000313e+00 7.448283433910000140e-01 7.312991023060000373e-01 6.961495280270000308e-01 6.579774618150000531e-01 6.053007245060000319e-01 5.622357726100000175e-01
2.358000000000000096e+00 7.443711757659999817e-01 7.308223843569999767e-01 6.955937743190000466e-01 6.573418378830000464e-01 6.045769453049999465e-01 5.614552497860000324e-01
2.364000000000000323e+00 7.439145445820000146e-01 7.303462624550000060e-01 6.950379014019999468e-01 6.567069292070000230e-01 6.038538217540000419e-01 5.606756806370000179e-01
2.370000000000000107e+00 7.434595823290000016e-01 7.298704385759999802e-01 6.944823265080000141e-01 6.560729742049999924e-01 6.031304001809999482e-01 5.598977804179999795e-01
2.376000000000000334e+00 7.430056929589999859e-01 7.293941974640000270e-01 6.939266324039999878e-01 6.554400920870000480e-01 6.024072170259999748e-01 5.591210722920000320e-01
2.382000000000000117e+00 7.425531148909999546e-01 7.289177775380000224e-01 6.933705806729999477e-01 6.548081636429999852e-01 6.016844511029999509e-01 5.583465099329999459e-01
2.388000000000000345e+00 7.421027421950000535e-01 7.284415960310000049e-01 6.928143501279999672e-01 6.541770696640000216e-01 6.009617447849999738e-01 5.575735568999999892e-01
2.394000000000000128e+00 7.416535615920000213e-01 7.279645204539999526e-01 6.922596096990000225e-01 6.535459756849999469e-01 6.002401709560000187e-01 5.568007230760000370e-01
2.400000000000000355e+00 7.412050962449999725e-01 7.274873256680000067e-01 6.917062997820000447e-01 6.529148817059999832e-01 5.995194911960000095e-01 5.560275316239999821e-01
2.406000000000000139e+00 7.407559752460000091e-01 7.270106673239999928e-01 6.911531090739999605e-01 6.522839069370000020e-01 5.987989306450000049e-01 5.552556514740000226e-01
2.411999999999999922e+00 7.403078079220000163e-01 7.265350818629999763e-01 6.905997395520000470e-01 6.516533493999999704e-01 5.980796813959999847e-01 5.544845461849999824e-01
2.418000000000000149e+00 7.398588657379999711e-01 7.260594964030000487e-01 6.900454163550000519e-01 6.510235071180000554e-01 5.973626971240000305e-01 5.537146329880000550e-01
2.423999999999999932e+00 7.394086122509999637e-01 7.255855202669999615e-01 6.894907355310000430e-01 6.503958702090000266e-01 5.966476798059999753e-01 5.529462695119999882e-01
2.430000000000000160e+00 7.389576435089999507e-01 7.251130938530000458e-01 6.889349818229999478e-01 6.497707962990000308e-01 5.959339737890000377e-01 5.521782040599999553e-01
2.435999999999999943e+00 7.385079264639999863e-01 7.246415019040000072e-01 6.883792281149999637e-01 6.491469144820000148e-01 5.952221751209999523e-01 5.514099001879999573e-01
2.442000000000000171e+00 7.380591034889999458e-01 7.241697311400000503e-01 6.878250241279999511e-01 6.485239267350000336e-01 5.945105552670000293e-01 5.506421923640000271e-01
2.447999999999999954e+00 7.376108169559999483e-01 7.236971855160000411e-01 6.872718334199999779e-01 6.479016542429999470e-01 5.937987565990000549e-01 5.498744249339999612e-01
2.454000000000000181e+00 7.371625900270000198e-01 7.232225537299999951e-01 6.867192387580000057e-01 6.472790241239999576e-01 5.930876135829999951e-01 5.491065979000000485e-01
2.459999999999999964e+00 7.367143630979999802e-01 7.227472662930000125e-01 6.861673593520000169e-01 6.466554403309999755e-01 5.923781394960000446e-01 5.483399629590000046e-01
2.466000000000000192e+00 7.362664937970000434e-01 7.222737073899999638e-01 6.856161952020000117e-01 6.460331082339999531e-01 5.916691422459999794e-01 5.475757718089999670e-01
2.471999999999999975e+00 7.358187437059999780e-01 7.218020558359999894e-01 6.850661039350000037e-01 6.454125046730000426e-01 5.909610986709999958e-01 5.468147397039999635e-01
2.478000000000000203e+00 7.353707551960000366e-01 7.213313579560000077e-01 6.845176815989999497e-01 6.447929739950000183e-01 5.902546644210000526e-01 5.460555553439999654e-01
2.483999999999999986e+00 7.349218726159999493e-01 7.208613157269999627e-01 6.839694380759999692e-01 6.441755890850000554e-01 5.895508527759999451e-01 5.452976822849999738e-01
2.490000000000000213e+00 7.344713807110000436e-01 7.203927636150000424e-01 6.834210157390000484e-01 6.435590386389999917e-01 5.888476371769999496e-01 5.445418953899999748e-01
2.495999999999999996e+00 7.340201735500000435e-01 7.199253439899999663e-01 6.828735470769999871e-01 6.429435610770000142e-01 5.881439447399999798e-01 5.437881946560000346e-01
2.502000000000000224e+00 7.335699796679999718e-01 7.194579243659999790e-01 6.823274493219999570e-01 6.423299312589999532e-01 5.874410867689999760e-01 5.430346131319999659e-01
2.508000000000000007e+00 7.331213951110000515e-01 7.189903259280000514e-01 6.817814707760000426e-01 6.417167186740000417e-01 5.867395400999999566e-01 5.422800779340000155e-01
2.514000000000000234e+00 7.326729297640000027e-01 7.185238003730000100e-01 6.812348365779999915e-01 6.411034464839999725e-01 5.860386490819999850e-01 5.415254831310000183e-01
2.520000000000000018e+00 7.322239279750000218e-01 7.180590033529999916e-01 6.806881427759999825e-01 6.404886841770000006e-01 5.853375196460000041e-01 5.407720208170000431e-01
2.526000000000000245e+00 7.317735552790000098e-01 7.175944447519999603e-01 6.801411509510000286e-01 6.398746371269999900e-01 5.846386551860000003e-01 5.400200486180000148e-01
2.532000000000000028e+00 7.313230037689999463e-01 7.171293497089999969e-01 6.795940995220000058e-01 6.392632126809999482e-01 5.839421153070000203e-01 5.392683744430000203e-01
2.538000000000000256e+00 7.308728694920000324e-01 7.166638374329999950e-01 6.790468692779999538e-01 6.386539936070000367e-01 5.832469463349999605e-01 5.385156273840000507e-01
2.544000000000000039e+00 7.304221391680000286e-01 7.161977291109999921e-01 6.785014867780000403e-01 6.380459070209999473e-01 5.825517773630000118e-01 5.377646684650000397e-01
2.550000000000000266e+00 7.299706935880000414e-01 7.157317996030000407e-01 6.779573559760000423e-01 6.374387145040000258e-01 5.818561315539999557e-01 5.370165705680000068e-01
2.556000000000000050e+00 7.295191287990000495e-01 7.152653932570000039e-01 6.774138808249999810e-01 6.368319392200000317e-01 5.811609625820000069e-01 5.362694263460000554e-01
2.562000000000000277e+00 7.290689349169999778e-01 7.147986292839999534e-01 6.768708825110000271e-01 6.362248063090000239e-01 5.804663896559999481e-01 5.355227589609999894e-01
2.568000000000000060e+00 7.286201715469999840e-01 7.143309712409999790e-01 6.763283610339999585e-01 6.356175541880000335e-01 5.797731876370000315e-01 5.347766876220000354e-01
2.574000000000000288e+00 7.281721830370000426e-01 7.138635516169999917e-01 6.757864952090000266e-01 6.350105404850000523e-01 5.790823102000000056e-01 5.340331196780000456e-01
2.580000000000000071e+00 7.277253866199999699e-01 7.133968472480000100e-01 6.752444505689999543e-01 6.344029307370000481e-01 5.783925652500000458e-01 5.332913994789999501e-01
2.586000000000000298e+00 7.272788882259999532e-01 7.129296064379999631e-01 6.747027635569999848e-01 6.337967514990000550e-01 5.777029991150000043e-01 5.325513482089999640e-01
2.592000000000000082e+00 7.268319129939999623e-01 7.124609351159999493e-01 6.741626858710000336e-01 6.331918835640000243e-01 5.770148634909999519e-01 5.318127870559999915e-01
2.598000000000000309e+00 7.263847589490000090e-01 7.119920849799999951e-01 6.736242175100000118e-01 6.325882077219999733e-01 5.763294100760000260e-01 5.310752987860000163e-01
2.604000000000000092e+00 7.259376049039999446e-01 7.115259170529999455e-01 6.730859279630000414e-01 6.319857835769999710e-01 5.756461620330000084e-01 5.303381681440000328e-01
2.610000000000000320e+00 7.254908084869999829e-01 7.110611200330000381e-01 6.725475788120000020e-01 6.313850879669999916e-01 5.749632120130000468e-01 5.296012163159999897e-01
2.616000000000000103e+00 7.250436544420000295e-01 7.105967998500000160e-01 6.720082163809999454e-01 6.307854652400000095e-01 5.742789506909999897e-01 5.288647413250000540e-01
2.622000000000000330e+00 7.245966792110000165e-01 7.101329565049999681e-01 6.714692115779999915e-01 6.301862001419999970e-01 5.735930204389999565e-01 5.281299948690000301e-01
2.628000000000000114e+00 7.241502404209999577e-01 7.096698284150000369e-01 6.709299683570000283e-01 6.295869350430000067e-01 5.729074478150000260e-01 5.273962020869999989e-01
2.634000000000000341e+00 7.237057089809999511e-01 7.092067599300000413e-01 6.703923940660000413e-01 6.289880275729999859e-01 5.722235441209999607e-01 5.266645550730000291e-01
2.640000000000000124e+00 7.232618927959999500e-01 7.087438702580000083e-01 6.698564290999999837e-01 6.283891797070000340e-01 5.715410113329999486e-01 5.259349346160000493e-01
2.646000000000000352e+00 7.228190302850000526e-01 7.082816362380000008e-01 6.693223118779999536e-01 6.277910470959999767e-01 5.708584189409999787e-01 5.252066850659999897e-01
2.652000000000000135e+00 7.223771214490000148e-01 7.078204154970000328e-01 6.687898635860000107e-01 6.271933317179999579e-01 5.701770782470000354e-01 5.244798064229999612e-01
2.658000000000000362e+00 7.219349741939999898e-01 7.073596715929999501e-01 6.682593226430000311e-01 6.265959739690000196e-01 5.694973468780000214e-01 5.237526297569999878e-01
2.664000000000000146e+00 7.214927673340000291e-01 7.068991065030000298e-01 6.677301526069999715e-01 6.259998679160000412e-01 5.688180923460000038e-01 5.230244398119999749e-01
2.670000000000000373e+00 7.210521101950000400e-01 7.064389586449999481e-01 6.672013401990000148e-01 6.254054307940000168e-01 5.681391358380000201e-01 5.222966074939999759e-01
2.676000000000000156e+00 7.206133007999999673e-01 7.059795260429999608e-01 6.666726469989999737e-01 6.248121857639999943e-01 5.674605369570000502e-01 5.215696096420000538e-01
2.681999999999999940e+00 7.201758027079999680e-01 7.055200338360000378e-01 6.661447286610000518e-01 6.242197155950000020e-01 5.667819380759999692e-01 5.208449959750000025e-01
2.688000000000000167e+00 7.197349071499999917e-01 7.050617933270000304e-01 6.656172871590000373e-01 6.236254572870000290e-01 5.661039352419999782e-01 5.201222896580000032e-01
2.693999999999999950e+00 7.192916870119999695e-01 7.046045660969999513e-01 6.650904417040000016e-01 6.230299472810000294e-01 5.654261708259999963e-01 5.194001197809999804e-01
2.700000000000000178e+00 7.188490033150000125e-01 7.041466236109999999e-01 6.645624041559999862e-01 6.224349737169999619e-01 5.647489428519999466e-01 5.186796188350000225e-01
2.705999999999999961e+00 7.184075117110000352e-01 7.036873102189999951e-01 6.640334129330000001e-01 6.218410134320000449e-01 5.640726089480000427e-01 5.179609656329999812e-01
2.712000000000000188e+00 7.179649472239999497e-01 7.032288312910000005e-01 6.635052561759999801e-01 6.212479472159999627e-01 5.633974671360000297e-01 5.172443389890000187e-01
2.717999999999999972e+00 7.175206542019999523e-01 7.027727365489999656e-01 6.629780530929999527e-01 6.206552386279999833e-01 5.627231597899999826e-01 5.165293216709999635e-01
2.724000000000000199e+00 7.170757651329999760e-01 7.023177742959999525e-01 6.624527573589999996e-01 6.200613975519999599e-01 5.620502233509999668e-01 5.158154368399999745e-01
2.729999999999999982e+00 7.166317105289999878e-01 7.018619179730000157e-01 6.619282960889999456e-01 6.194681525230000263e-01 5.613771677019999684e-01 5.151032209400000506e-01
2.736000000000000210e+00 7.161885499950000344e-01 7.014050483699999505e-01 6.614027619360000054e-01 6.188750267029999863e-01 5.607036948200000426e-01 5.143920779230000129e-01
2.741999999999999993e+00 7.157463431360000516e-01 7.009499073029999971e-01 6.608759760860000165e-01 6.182823181150000069e-01 5.600310564039999717e-01 5.136815309519999762e-01
2.748000000000000220e+00 7.153058648110000028e-01 7.004961967470000328e-01 6.603487133980000534e-01 6.176898479460000146e-01 5.593592524529999999e-01 5.129714608190000247e-01
2.754000000000000004e+00 7.148663401599999467e-01 7.000426053999999620e-01 6.598210930819999875e-01 6.170977354050000141e-01 5.586879849429999823e-01 5.122615695000000136e-01
2.760000000000000231e+00 7.144268155099999795e-01 6.995896100999999812e-01 6.592926979059999804e-01 6.165075302119999989e-01 5.580165982250000489e-01 5.115526318549999951e-01
2.766000000000000014e+00 7.139875888819999794e-01 6.991384625430000499e-01 6.587637662890000190e-01 6.159169077870000342e-01 5.573453307150000313e-01 5.108439922330000327e-01
2.772000000000000242e+00 7.135472297670000241e-01 6.986883878709999607e-01 6.582347154619999641e-01 6.153252124789999611e-01 5.566756725310000320e-01 5.101359486580000491e-01
2.778000000000000025e+00 7.131052017210000038e-01 6.982396841050000358e-01 6.577057242389999780e-01 6.147335171700000211e-01 5.560070872310000079e-01 5.094286203379999600e-01
2.784000000000000252e+00 7.126618623729999991e-01 6.977919340129999926e-01 6.571770906449999616e-01 6.141434311869999885e-01 5.553384423260000480e-01 5.087224841120000507e-01
2.790000000000000036e+00 7.122175097470000438e-01 6.973429918289999474e-01 6.566492319109999976e-01 6.135547757149999448e-01 5.546696782109999946e-01 5.080173015590000452e-01
2.796000000000000263e+00 7.117722630499999648e-01 6.968935728070000390e-01 6.561223864559999619e-01 6.129684448240000361e-01 5.540007352829999787e-01 5.073143839839999725e-01
2.802000000000000046e+00 7.113255858420000077e-01 6.964434385300000141e-01 6.555957198139999997e-01 6.123833060259999961e-01 5.533329248430000069e-01 5.066142678260000531e-01
2.808000000000000274e+00 7.108789682389999864e-01 6.959941387179999772e-01 6.550710201260000476e-01 6.117985844609999946e-01 5.526675581929999526e-01 5.059158205989999768e-01
2.814000000000000057e+00 7.104329466819999661e-01 6.955451965329999542e-01 6.545479297640000027e-01 6.112139225010000398e-01 5.520025491710000010e-01 5.052167177199999859e-01
2.820000000000000284e+00 7.099880576129999898e-01 6.950974464419999999e-01 6.540256142620000102e-01 6.106293201450000430e-01 5.513384938240000199e-01 5.045176744460000418e-01
2.826000000000000068e+00 7.095430493350000090e-01 6.946505308149999447e-01 6.535046696659999599e-01 6.100463867190000222e-01 5.506761670109999729e-01 5.038191080089999829e-01
2.832000000000000295e+00 7.090987563130000115e-01 6.942038536069999877e-01 6.529852747919999700e-01 6.094654202460000336e-01 5.500160455699999451e-01 5.031212568280000186e-01
2.838000000000000078e+00 7.086550593379999929e-01 6.937569379810000214e-01 6.524664759639999811e-01 6.088862419130000037e-01 5.493575334550000466e-01 5.024235248570000367e-01
2.844000000000000306e+00 7.082108259199999534e-01 6.933112144469999460e-01 6.519485116000000025e-01 6.083067059519999820e-01 5.487000346179999877e-01 5.017270445820000146e-01
2.850000000000000089e+00 7.077662348750000110e-01 6.928671002390000000e-01 6.514312028880000494e-01 6.077278256420000080e-01 5.480433702470000057e-01 5.010315179819999631e-01
2.856000000000000316e+00 7.073209881780000430e-01 6.924240589140000512e-01 6.509146690370000155e-01 6.071493029590000479e-01 5.473877787590000210e-01 5.003363490100000144e-01
2.862000000000000099e+00 7.068760395049999978e-01 6.919821500780000134e-01 6.503980755810000458e-01 6.065710186960000527e-01 5.467347502710000473e-01 4.996408820150000096e-01
2.868000000000000327e+00 7.064321041109999921e-01 6.915410757059999858e-01 6.498816013339999698e-01 6.059924960139999595e-01 5.460841059680000553e-01 4.989467859269999805e-01
2.874000000000000110e+00 7.059903144839999589e-01 6.911017298699999589e-01 6.493651866909999626e-01 6.054127812389999974e-01 5.454345941539999743e-01 4.982538223269999955e-01
2.880000000000000338e+00 7.055495381359999651e-01 6.906617879869999532e-01 6.488486528400000397e-01 6.048336625100000363e-01 5.447859764100000390e-01 4.975611269469999987e-01
2.886000000000000121e+00 7.051095962519999816e-01 6.902205944060000320e-01 6.483325958250000243e-01 6.042565703390000431e-01 5.441383719440000544e-01 4.968681633470000136e-01
2.892000000000000348e+00 7.046715021130000034e-01 6.897780299189999464e-01 6.478165984149999446e-01 6.036811470990000039e-01 5.434922575949999723e-01 4.961751401419999818e-01
2.898000000000000131e+00 7.042348384859999921e-01 6.893340349200000050e-01 6.473022699360000409e-01 6.031066179280000217e-01 5.428468585010000069e-01 4.954833388329999977e-01
2.904000000000000359e+00 7.037990093229999911e-01 6.888889670369999774e-01 6.467889547349999768e-01 6.025326251979999936e-01 5.422033667560000048e-01 4.947924911980000062e-01
2.910000000000000142e+00 7.033635973930000285e-01 6.884437203409999873e-01 6.462762355800000247e-01 6.019580364230000535e-01 5.415607690810000374e-01 4.941039681430000052e-01
2.916000000000000369e+00 7.029282450680000016e-01 6.879993677140000541e-01 6.457640528679999825e-01 6.013818979260000530e-01 5.409185290339999508e-01 4.934164583680000216e-01
2.922000000000000153e+00 7.024933695789999932e-01 6.875557899480000401e-01 6.452531218529999890e-01 6.008067727089999588e-01 5.402768850329999761e-01 4.927302598950000223e-01
2.928000000000000380e+00 7.020586132999999673e-01 6.871132254599999767e-01 6.447430849080000304e-01 6.002328395839999775e-01 5.396364331249999813e-01 4.920459985730000207e-01
2.934000000000000163e+00 7.016242146490000442e-01 6.866711974139999564e-01 6.442331075670000295e-01 5.996592044830000301e-01 5.389974117279999755e-01 4.913627505300000031e-01
2.939999999999999947e+00 7.011903524400000531e-01 6.862305998800000140e-01 6.437236666679999608e-01 5.990864038469999597e-01 5.383594632149999448e-01 4.906803667549999859e-01
2.946000000000000174e+00 7.007562518119999639e-01 6.857911944390000514e-01 6.432132124899999637e-01 5.985159277920000243e-01 5.377218127249999702e-01 4.899987280370000087e-01
2.951999999999999957e+00 7.003228664399999692e-01 6.853514909740000549e-01 6.427022218700000344e-01 5.979472994800000274e-01 5.370839834210000552e-01 4.893177747729999805e-01
2.958000000000000185e+00 6.998896598820000259e-01 6.849109530450000483e-01 6.421915888789999638e-01 5.973813533780000240e-01 5.364459753039999557e-01 4.886380434040000220e-01
2.963999999999999968e+00 6.994557976719999459e-01 6.844710111620000426e-01 6.416818499569999501e-01 5.968155860899999610e-01 5.358091592789999691e-01 4.879597723479999760e-01
2.970000000000000195e+00 6.990215778349999631e-01 6.840311288829999947e-01 6.411730051039999934e-01 5.962493419650000126e-01 5.351739525790000229e-01 4.872826039789999730e-01
2.975999999999999979e+00 6.985889077189999519e-01 6.835911869999999890e-01 6.406653523449999943e-01 5.956841111180000148e-01 5.345398187640000298e-01 4.866058528419999751e-01
2.982000000000000206e+00 6.981565952299999545e-01 6.831520199780000135e-01 6.401584744449999587e-01 5.951196551320000472e-01 5.339078903199999671e-01 4.859294891359999813e-01
2.987999999999999989e+00 6.977238655090000075e-01 6.827146410940000409e-01 6.396531462669999835e-01 5.945560336109999566e-01 5.332766771319999988e-01 4.852541387079999935e-01
2.994000000000000217e+00 6.972900629039999743e-01 6.822789907459999581e-01 6.391481757160000221e-01 5.939942598340000046e-01 5.326448082920000049e-01 4.845793843269999845e-01
3.000000000000000000e+00 6.968580484390000107e-01 6.818449497220000488e-01 6.386432647709999744e-01 5.934341549870000287e-01 5.320143699649999558e-01 4.839063584800000206e-01
3.006000000000000227e+00 6.964293122289999527e-01 6.814119219780000458e-01 6.381386518480000047e-01 5.928745269780000271e-01 5.313861966130000170e-01 4.832355380059999983e-01
3.012000000000000011e+00 6.960027217859999782e-01 6.809807419779999593e-01 6.376339197160000305e-01 5.923160910610000274e-01 5.307593941689999761e-01 4.825674295430000260e-01
3.018000000000000238e+00 6.955769658089999696e-01 6.805507540699999858e-01 6.371287703510000178e-01 5.917572975160000359e-01 5.301342010499999757e-01 4.819012284279999836e-01
3.024000000000000021e+00 6.951515674589999749e-01 6.801205277440000030e-01 6.366229653360000462e-01 5.911986231800000491e-01 5.295089483260000396e-01 4.812355041499999930e-01
3.030000000000000249e+00 6.947264075279999673e-01 6.796890497209999715e-01 6.361175775530000243e-01 5.906395316120000016e-01 5.288832783700000428e-01 4.805702567099999767e-01
3.036000000000000032e+00 6.943013668059999643e-01 6.792588829989999466e-01 6.356132030490000417e-01 5.900808572769999927e-01 5.282580852510000424e-01 4.799051284790000205e-01
3.042000000000000259e+00 6.938763856890000081e-01 6.788291335110000491e-01 6.351103186609999840e-01 5.895209908490000039e-01 5.276327729230000374e-01 4.792390763759999950e-01
3.048000000000000043e+00 6.934517621989999547e-01 6.783995032309999562e-01 6.346083283419999832e-01 5.889611840249999730e-01 5.270079374310000508e-01 4.785728454589999736e-01
3.054000000000000270e+00 6.930270195009999856e-01 6.779708862300000138e-01 6.341062784190000245e-01 5.884010195729999504e-01 5.263825654979999991e-01 4.779076278209999917e-01
3.060000000000000053e+00 6.926034688950000184e-01 6.775434017179999824e-01 6.336053609849999768e-01 5.878413915629999709e-01 5.257564187050000060e-01 4.772437512869999732e-01
3.066000000000000281e+00 6.921817660329999677e-01 6.771172285080000464e-01 6.331053972240000549e-01 5.872819423680000206e-01 5.251307487490000092e-01 4.765815436840000197e-01
3.072000000000000064e+00 6.917608380319999473e-01 6.766915321349999957e-01 6.326057910919999916e-01 5.867226719860000328e-01 5.245053768159999574e-01 4.759191274640000024e-01
3.078000000000000291e+00 6.913408040999999837e-01 6.762652993200000129e-01 6.321058869360000054e-01 5.861635208130000496e-01 5.238797068599999607e-01 4.752578139309999727e-01
3.084000000000000075e+00 6.909219622610000000e-01 6.758388876909999787e-01 6.316047906880000173e-01 5.856051445009999856e-01 5.232542157170000374e-01 4.745990335940000193e-01
3.090000000000000302e+00 6.905040740969999868e-01 6.754113435749999894e-01 6.311036944390000514e-01 5.850476026540000207e-01 5.226293206209999820e-01 4.739423692229999818e-01
3.096000000000000085e+00 6.900871992110000352e-01 6.749830842020000388e-01 6.306051611899999854e-01 5.844908952709999550e-01 5.220044851299999733e-01 4.732878506179999945e-01
3.102000000000000313e+00 6.896708011629999469e-01 6.745543479919999807e-01 6.301087737080000029e-01 5.839351415629999709e-01 5.213805437089999995e-01 4.726354479789999785e-01
3.108000000000000096e+00 6.892556548120000182e-01 6.741242408750000026e-01 6.296128630639999946e-01 5.833801031109999702e-01 5.207571983340000266e-01 4.719827175140000053e-01
3.114000000000000323e+00 6.888417005539999582e-01 6.736943125719999648e-01 6.291170716289999909e-01 5.828261971470000136e-01 5.201335549350000198e-01 4.713290035720000271e-01
3.120000000000000107e+00 6.884294748310000323e-01 6.732645630839999562e-01 6.286203861239999524e-01 5.822727680210000312e-01 5.195102691649999826e-01 4.706767201420000157e-01
3.126000000000000334e+00 6.880188584330000356e-01 6.728357672689999625e-01 6.281231641769999818e-01 5.817202925679999526e-01 5.188871026039999501e-01 4.700262546539999975e-01
3.132000000000000117e+00 6.876077651980000427e-01 6.724085807799999870e-01 6.276254057879999682e-01 5.811678767200000317e-01 5.182639360430000286e-01 4.693765640259999761e-01
3.138000000000000345e+00 6.871944069859999837e-01 6.719816327099999986e-01 6.271278262139999837e-01 5.806156992909999870e-01 5.176427960399999639e-01 4.687272906300000153e-01
3.144000000000000128e+00 6.867793202399999908e-01 6.715548634529999728e-01 6.266329288480000370e-01 5.800649523740000202e-01 5.170239210129999874e-01 4.680785238740000076e-01
3.150000000000000355e+00 6.863630414010000180e-01 6.711283326150000450e-01 6.261398792269999847e-01 5.795156359669999535e-01 5.164069533349999741e-01 4.674313366410000059e-01
3.156000000000000139e+00 6.859464049340000535e-01 6.707014441490000145e-01 6.256471276280000104e-01 5.789667963979999721e-01 5.157911181450000049e-01 4.667873084549999940e-01
3.162000000000000366e+00 6.855307221409999707e-01 6.702753901479999721e-01 6.251535415650000260e-01 5.784183740620000291e-01 5.151752829550000357e-01 4.661459028719999731e-01
3.168000000000000149e+00 6.851150393489999768e-01 6.698498129840000370e-01 6.246603131290000555e-01 5.778698325159999927e-01 5.145594477649999554e-01 4.655068218710000094e-01
3.174000000000000377e+00 6.846995353699999454e-01 6.694261431689999542e-01 6.241681575780000379e-01 5.773208141329999599e-01 5.139459967609999458e-01 4.648687541479999963e-01
3.180000000000000160e+00 6.842840909959999607e-01 6.690047979350000062e-01 6.236774325370000316e-01 5.767717957500000381e-01 5.133344531060000104e-01 4.642313420770000088e-01
3.186000000000000387e+00 6.838700175290000072e-01 6.685836911200000454e-01 6.231877207760000426e-01 5.762230157850000145e-01 5.127242207529999485e-01 4.635932743549999735e-01
3.192000000000000171e+00 6.834564208979999611e-01 6.681612133980000534e-01 6.226977109910000197e-01 5.756754875180000175e-01 5.121151208880000416e-01 4.629547894000000108e-01
3.198000000000000398e+00 6.830427050589999993e-01 6.677377820009999798e-01 6.222079992290000527e-01 5.751287341120000507e-01 5.115075111389999485e-01 4.623163044449999926e-01
3.204000000000000181e+00 6.826300024989999660e-01 6.673156023030000217e-01 6.217195987700000481e-01 5.745829343799999656e-01 5.109003186230000049e-01 4.616788029669999793e-01
3.209999999999999964e+00 6.822187304500000327e-01 6.668931245800000518e-01 6.212317347529999756e-01 5.740367174149999530e-01 5.102941393850000118e-01 4.610432982439999772e-01
3.216000000000000192e+00 6.818091273309999645e-01 6.664710640909999873e-01 6.207439899440000408e-01 5.734899044040000504e-01 5.096895694730000370e-01 4.604100584979999855e-01
3.221999999999999975e+00 6.813988685609999596e-01 6.660488247870000045e-01 6.202580332760000426e-01 5.729430913930000369e-01 5.090860128399999907e-01 4.597789943219999786e-01
3.228000000000000203e+00 6.809868216509999961e-01 6.656268835069999446e-01 6.197739243509999829e-01 5.723964571949999858e-01 5.084826350209999957e-01 4.591493308540000040e-01
3.233999999999999986e+00 6.805737614629999710e-01 6.652059555049999462e-01 6.192917823789999554e-01 5.718506574630000117e-01 5.078803300859999759e-01 4.585192501540000243e-01
3.240000000000000213e+00 6.801609992980000019e-01 6.647857427600000202e-01 6.188105940820000095e-01 5.713060498240000173e-01 5.072785019869999745e-01 4.578880965709999917e-01
3.245999999999999996e+00 6.797466874119999503e-01 6.643660068510000016e-01 6.183289289469999783e-01 5.707626938819999607e-01 5.066765546799999465e-01 4.572578072549999817e-01
3.252000000000000224e+00 6.793321371080000004e-01 6.639468669889999619e-01 6.178463697430000012e-01 5.702207088470000462e-01 5.060753226280000350e-01 4.566299915309999791e-01
3.258000000000000007e+00 6.789190173150000396e-01 6.635295748709999497e-01 6.173645257950000076e-01 5.696790218349999657e-01 5.054746270179999446e-01 4.560032188889999727e-01
3.264000000000000234e+00 6.785076856609999485e-01 6.631132364270000412e-01 6.168827414509999718e-01 5.691378116609999704e-01 5.048744082449999615e-01 4.553779363630000021e-01
3.270000000000000018e+00 6.780968308450000537e-01 6.626971960069999446e-01 6.164008975029999782e-01 5.685985088349999605e-01 5.042741894719999785e-01 4.547539055350000026e-01
3.276000000000000245e+00 6.776869893069999984e-01 6.622816324229999774e-01 6.159195899960000498e-01 5.680598616599999984e-01 5.036735534670000458e-01 4.541318416599999797e-01
3.282000000000000028e+00 6.772781014440000247e-01 6.618667244910000358e-01 6.154391765590000452e-01 5.675215721130000279e-01 5.030723810199999591e-01 4.535120129590000104e-01
3.288000000000000256e+00 6.768690347669999996e-01 6.614527106290000180e-01 6.149591207500000323e-01 5.669840574259999988e-01 5.024703145029999485e-01 4.528928697110000123e-01
3.294000000000000039e+00 6.764609217639999672e-01 6.610395312310000104e-01 6.144801378249999946e-01 5.664466023449999943e-01 5.018676519389999591e-01 4.522750377659999765e-01
3.300000000000000266e+00 6.760535836219999650e-01 6.606270670889999863e-01 6.140035986899999854e-01 5.659095644949999615e-01 5.012648701670000539e-01 4.516589939589999991e-01
3.306000000000000050e+00 6.756463646889999675e-01 6.602150797839999585e-01 6.135288476939999569e-01 5.653737187389999974e-01 5.006620287899999910e-01 4.510445296760000056e-01
3.312000000000000277e+00 6.752387881279999782e-01 6.598047614099999958e-01 6.130540370939999706e-01 5.648385882380000389e-01 5.000598430629999980e-01 4.504305720330000207e-01
3.318000000000000060e+00 6.748323440550000329e-01 6.593946218489999955e-01 6.125780344010000045e-01 5.643050074580000519e-01 4.994607567789999814e-01 4.498168826100000239e-01
3.324000000000000288e+00 6.744280457500000381e-01 6.589841842650000503e-01 6.121016740800000466e-01 5.637735128399999907e-01 4.988635182380000144e-01 4.492044448849999982e-01
3.330000000000000071e+00 6.740246415139999892e-01 6.585742235179999904e-01 6.116259694100000255e-01 5.632430911060000156e-01 4.982679188249999891e-01 4.485919773579999936e-01
3.336000000000000298e+00 6.736225485800000357e-01 6.581636667250000405e-01 6.111500263210000172e-01 5.627136230470000111e-01 4.976717829699999762e-01 4.479803740980000115e-01
3.342000000000000082e+00 6.732193827629999738e-01 6.577528119090000347e-01 6.106731295589999942e-01 5.621852278710000039e-01 4.970757961269999803e-01 4.473694264890000216e-01
3.348000000000000309e+00 6.728174090390000028e-01 6.573428511619999748e-01 6.101964116100000446e-01 5.616575479509999802e-01 4.964798688889999756e-01 4.467588365080000234e-01
3.354000000000000092e+00 6.724159121510000503e-01 6.569336056710000094e-01 6.097205281259999721e-01 5.611305832859999621e-01 4.958848655220000068e-01 4.461491703989999835e-01
3.360000000000000320e+00 6.720140576359999729e-01 6.565260887149999558e-01 6.092453598979999940e-01 5.606036782259999907e-01 4.952913522719999961e-01 4.455403387549999872e-01
3.366000000000000103e+00 6.716112494470000138e-01 6.561188697809999804e-01 6.087705492970000298e-01 5.600759387020000091e-01 4.947007894520000226e-01 4.449329674240000143e-01
3.372000000000000330e+00 6.712083816530000080e-01 6.557123064990000305e-01 6.082970499990000279e-01 5.595468878749999542e-01 4.941113293170000254e-01 4.443264603609999863e-01
3.378000000000000114e+00 6.708061695100000499e-01 6.553052663799999733e-01 6.078236699100000306e-01 5.590180158619999506e-01 4.935233294959999739e-01 4.437191486359999826e-01
3.384000000000000341e+00 6.704041957859999679e-01 6.548978686330000354e-01 6.073496937750000324e-01 5.584899187089999995e-01 4.929359257220000123e-01 4.431125521659999844e-01
3.390000000000000124e+00 6.700038909909999951e-01 6.544896960260000451e-01 6.068744659420000076e-01 5.579624176030000271e-01 4.923493266110000044e-01 4.425068497660000211e-01
3.396000000000000352e+00 6.696044206619999883e-01 6.540807485580000247e-01 6.063988208770000332e-01 5.574354529380000089e-01 4.917622208599999878e-01 4.419021904470000206e-01
3.402000000000000135e+00 6.692052483560000375e-01 6.536716818809999996e-01 6.059241294860000515e-01 5.569097399710000174e-01 4.911752343179999758e-01 4.412985444070000041e-01
3.408000000000000362e+00 6.688066124920000188e-01 6.532624959949999699e-01 6.054499745370000019e-01 5.563856363300000440e-01 4.905896484849999739e-01 4.406954944129999885e-01
3.414000000000000146e+00 6.684067845340000424e-01 6.528520584110000247e-01 6.049759984020000037e-01 5.558611750599999901e-01 4.900045990940000151e-01 4.400935471060000159e-01
3.420000000000000373e+00 6.680072546009999668e-01 6.524413228030000456e-01 6.045024991040000018e-01 5.553358197209999902e-01 4.894204139710000012e-01 4.394932091239999727e-01
3.426000000000000156e+00 6.676084995269999656e-01 6.520314812659999681e-01 6.040298938749999458e-01 5.548102259639999811e-01 4.888377785679999810e-01 4.388928711410000072e-01
3.432000000000000384e+00 6.672102808950000075e-01 6.516219377519999467e-01 6.035581231119999668e-01 5.542844533920000538e-01 4.882567524909999790e-01 4.382922947410000103e-01
3.438000000000000167e+00 6.668127775190000328e-01 6.512126922609999813e-01 6.030871868129999980e-01 5.537584424020000062e-01 4.876772463319999917e-01 4.376923739910000277e-01
3.444000000000000394e+00 6.664165854450000426e-01 6.508054733279999837e-01 6.026164889339999942e-01 5.532339811330000412e-01 4.870986342429999838e-01 4.370944201949999997e-01
3.450000000000000178e+00 6.660217046740000146e-01 6.503995060920000348e-01 6.021458506579999703e-01 5.527114272119999505e-01 4.865221679210000039e-01 4.364978075029999904e-01
3.456000000000000405e+00 6.656268835069999446e-01 6.499928832050000382e-01 6.016753315930000179e-01 5.521893501279999672e-01 4.859476089479999872e-01 4.359021484849999739e-01
3.462000000000000188e+00 6.652324199679999772e-01 6.495862007139999728e-01 6.012055873870000289e-01 5.516686439510000151e-01 4.853733479980000265e-01 4.353068470950000046e-01
3.468000000000000416e+00 6.648377180100000228e-01 6.491806507109999513e-01 6.007363200190000141e-01 5.511484146120000371e-01 4.847979545589999884e-01 4.347128868099999766e-01
3.474000000000000199e+00 6.644440293309999968e-01 6.487753987309999859e-01 6.002665758130000251e-01 5.506270527840000373e-01 4.842217862609999868e-01 4.341198205949999833e-01
3.479999999999999982e+00 6.640508174899999450e-01 6.483701467510000205e-01 5.997979044910000113e-01 5.501054525380000282e-01 4.836461842059999738e-01 4.335269033909999736e-01
3.486000000000000210e+00 6.636572480200000346e-01 6.479647755620000504e-01 5.993291735650000396e-01 5.495845079419999779e-01 4.830705225470000030e-01 4.329340457920000107e-01
3.491999999999999993e+00 6.632637977599999957e-01 6.475600600240000171e-01 5.988609194759999532e-01 5.490633845329999652e-01 4.824955463410000034e-01 4.323416948320000230e-01
3.498000000000000220e+00 6.628702282909999521e-01 6.471567153930000149e-01 5.983932614329999788e-01 5.485429763789999580e-01 4.819196164610000110e-01 4.317497015000000271e-01
3.504000000000000004e+00 6.624761819840000454e-01 6.467551589009999935e-01 5.979259610179999962e-01 5.480234622959999635e-01 4.813423752780000009e-01 4.311581552029999931e-01
3.510000000000000231e+00 6.620832085610000028e-01 6.463552117349999904e-01 5.974592566490000145e-01 5.475055575370000316e-01 4.807650446889999984e-01 4.305682480340000118e-01
3.516000000000000014e+00 6.616902351379999603e-01 6.459552049640000515e-01 5.969929695129999603e-01 5.469883680339999721e-01 4.801901876929999813e-01 4.299792349339999764e-01
3.522000000000000242e+00 6.612966060639999810e-01 6.455538868900000393e-01 5.965282917019999465e-01 5.464721918110000409e-01 4.796171784400000138e-01 4.293904304500000269e-01
3.528000000000000025e+00 6.609041094780000458e-01 6.451511383060000160e-01 5.960657000539999473e-01 5.459564328189999705e-01 4.790448248390000163e-01 4.288013577459999781e-01
3.534000000000000252e+00 6.605126261710000390e-01 6.447478532789999717e-01 5.956051945689999627e-01 5.454403161999999972e-01 4.784737229350000121e-01 4.282120466229999978e-01
3.540000000000000036e+00 6.601208448409999763e-01 6.443452835080000218e-01 5.951445102689999489e-01 5.449239015579999679e-01 4.779051840310000188e-01 4.276234507560000009e-01
3.546000000000000263e+00 6.597278118129999980e-01 6.439439654349999875e-01 5.946825742719999974e-01 5.444076061250000542e-01 4.773394465449999902e-01 4.270366728309999971e-01
3.552000000000000046e+00 6.593341827390000187e-01 6.435430645940000138e-01 5.942192673680000148e-01 5.438916087149999745e-01 4.767739176749999919e-01 4.264513552190000167e-01
3.558000000000000274e+00 6.589397192000000514e-01 6.431413292880000521e-01 5.937567949299999981e-01 5.433748960490000224e-01 4.762085974220000018e-01 4.258676171299999869e-01
3.564000000000000057e+00 6.585462093349999657e-01 6.427399516109999489e-01 5.932956933980000347e-01 5.428566336629999656e-01 4.756435155870000209e-01 4.252856373789999922e-01
3.570000000000000284e+00 6.581523418429999772e-01 6.423384547229999963e-01 5.928359627720000136e-01 5.423370003699999886e-01 4.750801324839999951e-01 4.247053563589999747e-01
3.576000000000000068e+00 6.577582955359999595e-01 6.419373750689999492e-01 5.923760533330000300e-01 5.418158173560000401e-01 4.745191037650000054e-01 4.241262674330000260e-01
3.582000000000000295e+00 6.573641896249999839e-01 6.415367722510000315e-01 5.919160842899999775e-01 5.412941575049999843e-01 4.739585816860000245e-01 4.235485494139999973e-01
3.588000000000000078e+00 6.569696068760000340e-01 6.411368846889999862e-01 5.914556384089999508e-01 5.407728552820000312e-01 4.733980894090000224e-01 4.229725599290000138e-01
3.594000000000000306e+00 6.565747261050000061e-01 6.407377719879999711e-01 5.909968614580000112e-01 5.402519702910000277e-01 4.728380739690000167e-01 4.223981499669999806e-01
3.600000000000000089e+00 6.561806797979999883e-01 6.403400897979999451e-01 5.905403494830000488e-01 5.397315621379999984e-01 4.722790122030000037e-01 4.218236804009999896e-01
3.606000000000000316e+00 6.557875275610000054e-01 6.399443149569999933e-01 5.900855660439999761e-01 5.392126441000000270e-01 4.717199206350000118e-01 4.212504923340000262e-01
3.612000000000000099e+00 6.553956866260000069e-01 6.395499110219999839e-01 5.896326899529999999e-01 5.386950969699999536e-01 4.711618125440000249e-01 4.206794798369999921e-01
3.618000000000000327e+00 6.550034880639999946e-01 6.391565203669999917e-01 5.891800522800000328e-01 5.381779074670000051e-01 4.706057608129999847e-01 4.201093316080000140e-01
3.624000000000000110e+00 6.546109914779999484e-01 6.387638449670000051e-01 5.887272357939999923e-01 5.376625061040000153e-01 4.700497090820000001e-01 4.195398390289999946e-01
3.630000000000000338e+00 6.542187333110000003e-01 6.383719444269999599e-01 5.882740020750000243e-01 5.371480584140000403e-01 4.694928824899999853e-01 4.189709424970000096e-01
3.636000000000000121e+00 6.538266539570000146e-01 6.379798054699999943e-01 5.878198742869999993e-01 5.366337299350000256e-01 4.689350128170000076e-01 4.184026420120000034e-01
3.642000000000000348e+00 6.534358263020000335e-01 6.375871300700000077e-01 5.873661041259999882e-01 5.361195802689999734e-01 4.683780372140000092e-01 4.178351461889999729e-01
3.648000000000000131e+00 6.530452966690000194e-01 6.371936798099999688e-01 5.869128704070000202e-01 5.356059074400000286e-01 4.678220152850000035e-01 4.172678291799999939e-01
3.654000000000000359e+00 6.526563763620000236e-01 6.368007659909999951e-01 5.864615440370000155e-01 5.350929498669999562e-01 4.672678112979999909e-01 4.167010784149999814e-01
3.660000000000000142e+00 6.522679924959999820e-01 6.364085674289999828e-01 5.860104560850000199e-01 5.345809459689999654e-01 4.667144119739999875e-01 4.161338806150000069e-01
3.666000000000000369e+00 6.518793702130000201e-01 6.360160708430000476e-01 5.855586528780000188e-01 5.340707302089999775e-01 4.661616683009999762e-01 4.155668020250000150e-01
3.672000000000000153e+00 6.514899730680000500e-01 6.356240510939999977e-01 5.851063132289999746e-01 5.335621237750000079e-01 4.656101465229999792e-01 4.150009751320000162e-01
3.678000000000000380e+00 6.511007547379999982e-01 6.352329850200000294e-01 5.846551060679999745e-01 5.330546498299999492e-01 4.650611281390000240e-01 4.144368767739999848e-01
3.684000000000000163e+00 6.507124900820000502e-01 6.348420977590000236e-01 5.842050313950000184e-01 5.325480699539999474e-01 4.645131826400000219e-01 4.138748049739999768e-01
3.690000000000000391e+00 6.503245234490000470e-01 6.344511508939999489e-01 5.837559700009999908e-01 5.320411324499999539e-01 4.639651477339999941e-01 4.133150279519999803e-01
3.696000000000000174e+00 6.499373316759999852e-01 6.340604424479999723e-01 5.833094120030000163e-01 5.315352082249999999e-01 4.634178578850000063e-01 4.127574265000000242e-01
3.702000000000000401e+00 6.495505571370000508e-01 6.336700916290000096e-01 5.828632116319999446e-01 5.310302972789999743e-01 4.628702104090000047e-01 4.122020602229999886e-01
3.708000000000000185e+00 6.491636037829999761e-01 6.332800984380000386e-01 5.824174284930000445e-01 5.305257439610000514e-01 4.623230397699999994e-01 4.116477668290000058e-01
3.714000000000000412e+00 6.487774848940000005e-01 6.328895688060000024e-01 5.819711089129999682e-01 5.300211906430000175e-01 4.617758393290000152e-01 4.110941290860000152e-01
3.720000000000000195e+00 6.483932733539999882e-01 6.324980258939999489e-01 5.815246105189999515e-01 5.295168757439999707e-01 4.612298905850000241e-01 4.105397462839999734e-01
3.726000000000000423e+00 6.480093598370000318e-01 6.321073174479999723e-01 5.810778737070000366e-01 5.290138721470000194e-01 4.606851935390000041e-01 4.099860787390000039e-01
3.732000000000000206e+00 6.476263403890000214e-01 6.317170858380000142e-01 5.806312561040000153e-01 5.285117030139999672e-01 4.601422846320000204e-01 4.094329476360000220e-01
3.738000000000000433e+00 6.472432613370000531e-01 6.313271522519999790e-01 5.801847577099999986e-01 5.280104279520000388e-01 4.596002101900000247e-01 4.088794589040000149e-01
3.744000000000000217e+00 6.468595266340000371e-01 6.309372186660000548e-01 5.797374844549999517e-01 5.275089144710000122e-01 4.590589702130000171e-01 4.083273112770000046e-01
3.750000000000000000e+00 6.464754939079999652e-01 6.305474042890000241e-01 5.792898535730000020e-01 5.270074605940000545e-01 4.585201740259999825e-01 4.077773094180000002e-01
3.756000000000000227e+00 6.460915803910000088e-01 6.301582455640000191e-01 5.788437724110000460e-01 5.265072584150000123e-01 4.579821228979999992e-01 4.072294235230000115e-01
3.762000000000000011e+00 6.457082033159999845e-01 6.297695040699999858e-01 5.783983469010000045e-01 5.260089635850000445e-01 4.574435055259999938e-01 4.066827297210000025e-01
3.768000000000000238e+00 6.453253626820000255e-01 6.293801665310000404e-01 5.779524445529999888e-01 5.255116224289999582e-01 4.569042921070000096e-01 4.061367213729999981e-01
3.774000000000000021e+00 6.449424624439999976e-01 6.289922595019999951e-01 5.775070190429999473e-01 5.250148177150000262e-01 4.563648402689999828e-01 4.055905342100000199e-01
3.780000000000000249e+00 6.445586085319999770e-01 6.286048889159999709e-01 5.770627856250000187e-01 5.245183706279999969e-01 4.558250904080000110e-01 4.050457179549999953e-01
3.786000000000000032e+00 6.441741585729999775e-01 6.282183527950000457e-01 5.766192674640000515e-01 5.240218639370000098e-01 4.552846550940000125e-01 4.045027196409999859e-01
3.792000000000000259e+00 6.437900662419999698e-01 6.278318166730000316e-01 5.761758685110000000e-01 5.235261917110000107e-01 4.547440409660000182e-01 4.039602279660000073e-01
3.798000000000000043e+00 6.434058547019999574e-01 6.274461150169999835e-01 5.757325887680000420e-01 5.230306982989999520e-01 4.542048871520000253e-01 4.034175276759999762e-01
3.804000000000000270e+00 6.430214047429999580e-01 6.270603537559999996e-01 5.752878189090000483e-01 5.225349068639999484e-01 4.536671042439999746e-01 4.028746187689999925e-01
3.810000000000000053e+00 6.426372528079999924e-01 6.266737580300000277e-01 5.748427510260000206e-01 5.220389366150000043e-01 4.531307220460000229e-01 4.023313820359999959e-01
3.816000000000000281e+00 6.422540545460000416e-01 6.262856721880000199e-01 5.743985176089999589e-01 5.215427875520000089e-01 4.525951743130000038e-01 4.017887115479999993e-01
3.822000000000000064e+00 6.418724656109999760e-01 6.258959174160000360e-01 5.739558339120000019e-01 5.210468769070000228e-01 4.520601630209999944e-01 4.012484252449999844e-01
3.828000000000000291e+00 6.414912343030000352e-01 6.255050897599999660e-01 5.735132694240000495e-01 5.205511450769999549e-01 4.515253901480000276e-01 4.007106423380000226e-01
3.834000000000000075e+00 6.411109566689999761e-01 6.251142621040000069e-01 5.730701088909999630e-01 5.200557708740000118e-01 4.509909152980000058e-01 4.001736938950000155e-01
3.840000000000000302e+00 6.407315135000000161e-01 6.247239708899999799e-01 5.726272463799999546e-01 5.195611119270000522e-01 4.504579007630000187e-01 3.996372520920000171e-01
3.846000000000000085e+00 6.403518319130000469e-01 6.243339776990000090e-01 5.721850395199999939e-01 5.190666913989999687e-01 4.499260783199999780e-01 3.991021215919999809e-01
3.852000000000000313e+00 6.399734616279999511e-01 6.239449977869999664e-01 5.717440247539999909e-01 5.185720920559999669e-01 4.493951201440000154e-01 3.985694646840000077e-01
3.858000000000000096e+00 6.395965814590000020e-01 6.235581040380000495e-01 5.713037848469999513e-01 5.180760025980000183e-01 4.488646388049999936e-01 3.980377316470000149e-01
3.864000000000000323e+00 6.392197012900000530e-01 6.231721639630000142e-01 5.708627104760000126e-01 5.175788998600000523e-01 4.483353495599999849e-01 3.975066542630000255e-01
3.870000000000000107e+00 6.388418078419999535e-01 6.227864623069999661e-01 5.704208016399999748e-01 5.170829296109999973e-01 4.478072226049999993e-01 3.969757556919999986e-01
3.876000000000000334e+00 6.384629011150000366e-01 6.223999857899999988e-01 5.699783563610000270e-01 5.165866017339999505e-01 4.472792446609999972e-01 3.964456617830000029e-01
3.882000000000000117e+00 6.380851268770000306e-01 6.220127940180000259e-01 5.695372819899999772e-01 5.160909891129999982e-01 4.467505812640000240e-01 3.959157764910000155e-01
3.888000000000000345e+00 6.377080082889999835e-01 6.216248273850000228e-01 5.690978765490000146e-01 5.155959725380000469e-01 4.462225437160000086e-01 3.953859508040000192e-01
3.894000000000000128e+00 6.373294591899999473e-01 6.212367415430000150e-01 5.686590075490000062e-01 5.151025652890000028e-01 4.456956088540000027e-01 3.948566317559999983e-01
3.900000000000000355e+00 6.369496583939999734e-01 6.208493113520000550e-01 5.682201385499999757e-01 5.146109461779999616e-01 4.451696276659999896e-01 3.943281173709999865e-01
3.906000000000000139e+00 6.365703344349999959e-01 6.204620599750000354e-01 5.677822232250000489e-01 5.141201615329999974e-01 4.446445405480000113e-01 3.938005864620000018e-01
3.912000000000000366e+00 6.361919641490000332e-01 6.200736165050000359e-01 5.673452019689999570e-01 5.136298537250000296e-01 4.441201686860000164e-01 3.932738900180000052e-01
3.918000000000000149e+00 6.358137726779999888e-01 6.196850538250000540e-01 5.669095516200000073e-01 5.131402611730000451e-01 4.435957968240000215e-01 3.927484750749999920e-01
3.924000000000000377e+00 6.354370713229999801e-01 6.192958951000000489e-01 5.664746165280000190e-01 5.126501917839999534e-01 4.430703222749999837e-01 3.922243118290000274e-01
3.930000000000000160e+00 6.350609660149999502e-01 6.189070343970000110e-01 5.660396218300000060e-01 5.121591687200000020e-01 4.425451159480000007e-01 3.917002081870000207e-01
3.936000000000000387e+00 6.346852779389999810e-01 6.185193657880000417e-01 5.656042695049999791e-01 5.116686820979999828e-01 4.420211315159999765e-01 3.911751210689999869e-01
3.942000000000000171e+00 6.343109607700000430e-01 6.181337237359999515e-01 5.651695728300000221e-01 5.111791491510000451e-01 4.414974749089999873e-01 3.906497061249999958e-01
3.948000000000000398e+00 6.339380741119999829e-01 6.177493929859999566e-01 5.647349357600000008e-01 5.106900334359999460e-01 4.409747123719999773e-01 3.901240825649999744e-01
3.954000000000000181e+00 6.335656642910000302e-01 6.173648238179999526e-01 5.643002986909999574e-01 5.102018713949999507e-01 4.404519498350000228e-01 3.896003365519999928e-01
3.960000000000000409e+00 6.331940889360000435e-01 6.169795989990000118e-01 5.638667941089999802e-01 5.097137689590000020e-01 4.399287998679999867e-01 3.890777826310000131e-01
3.966000000000000192e+00 6.328231692310000156e-01 6.165938377380000279e-01 5.634345412250000296e-01 5.092250704770000524e-01 4.394045770169999754e-01 3.885559439660000169e-01
3.972000000000000419e+00 6.324521899220000298e-01 6.162092089649999771e-01 5.630032420160000495e-01 5.087369084359999460e-01 4.388811588289999732e-01 3.880352675909999882e-01
3.978000000000000203e+00 6.320819258690000275e-01 6.158260107040000042e-01 5.625723600390000190e-01 5.082500576970000461e-01 4.383603930469999743e-01 3.875155150890000066e-01
3.984000000000000430e+00 6.317121982569999794e-01 6.154443621640000028e-01 5.621427893639999729e-01 5.077643990519999928e-01 4.378412067890000148e-01 3.869964480399999962e-01
3.990000000000000213e+00 6.313422918319999688e-01 6.150632500649999557e-01 5.617145299910000222e-01 5.072785019869999745e-01 4.373220205309999997e-01 3.864774405959999770e-01
3.996000000000000441e+00 6.309717893599999794e-01 6.146823167799999599e-01 5.612869858740000550e-01 5.067939162250000296e-01 4.368033111099999810e-01 3.859592676160000235e-01
4.002000000000000668e+00 6.306003332139999973e-01 6.143000125890000218e-01 5.608587265009999934e-01 5.063115954400000396e-01 4.362854957580000193e-01 3.854427337649999896e-01
4.008000000000000007e+00 6.302294731140000161e-01 6.139182448390000379e-01 5.604301691059999646e-01 5.058312416079999707e-01 4.357681572439999762e-01 3.849270641800000003e-01
4.014000000000000234e+00 6.298593878749999542e-01 6.135385632509999798e-01 5.600008368490000388e-01 5.053515434269999496e-01 4.352516531939999989e-01 3.844118416310000064e-01
4.020000000000000462e+00 6.294884085659999684e-01 6.131609082219999785e-01 5.595721602440000275e-01 5.048716664310000102e-01 4.347361922260000178e-01 3.838986456390000024e-01
4.025999999999999801e+00 6.291156411170000240e-01 6.127836704250000377e-01 5.591444373130000089e-01 5.043922066689999761e-01 4.342209100719999770e-01 3.833857774730000112e-01
4.032000000000000028e+00 6.287423372270000144e-01 6.124050021169999969e-01 5.587175488469999785e-01 5.039134025570000119e-01 4.337068796160000184e-01 3.828730583189999814e-01
4.038000000000000256e+00 6.283687353129999709e-01 6.120263338089999561e-01 5.582908988000000461e-01 5.034347772599999660e-01 4.331943988799999978e-01 3.823608756069999948e-01
4.044000000000000483e+00 6.279956698419999483e-01 6.116481423380000226e-01 5.578638911250000110e-01 5.029563903810000403e-01 4.326820373540000153e-01 3.818497061730000142e-01
4.049999999999999822e+00 6.276226043699999479e-01 6.112704873090000213e-01 5.574361085889999456e-01 5.024776458740000118e-01 4.321692883969999732e-01 3.813390731810000212e-01
4.056000000000000050e+00 6.272494792939999897e-01 6.108923554420000457e-01 5.570083260539999692e-01 5.019978284839999860e-01 4.316564798359999733e-01 3.808287382130000065e-01
4.062000000000000277e+00 6.268757581710000526e-01 6.105135083199999535e-01 5.565803647039999635e-01 5.015186667440000301e-01 4.311436116699999821e-01 3.803194761279999891e-01
4.068000000000000504e+00 6.265029311180000393e-01 6.101352572439999733e-01 5.561528801920000431e-01 5.010410547260000236e-01 4.306327104570000230e-01 3.798112869260000246e-01
4.073999999999999844e+00 6.261316537859999976e-01 6.097591519360000545e-01 5.557264685630000089e-01 5.005657076839999942e-01 4.301238656040000108e-01 3.793038427830000003e-01
4.080000000000000071e+00 6.257598400120000237e-01 6.093844175339999669e-01 5.552993416789999692e-01 5.000925660130000061e-01 4.296158254149999856e-01 3.787973523140000243e-01
4.086000000000000298e+00 6.253871917719999729e-01 6.090117096899999583e-01 5.548712015150000232e-01 4.996203184129999753e-01 4.291082024569999875e-01 3.782922029499999894e-01
4.092000000000000526e+00 6.250127553940000302e-01 6.086397171020000441e-01 5.544437766080000385e-01 4.991483390329999881e-01 4.286023378370000247e-01 3.777875602249999853e-01
4.097999999999999865e+00 6.246386766429999904e-01 6.082658767699999913e-01 5.540164113040000338e-01 4.986762702470000086e-01 4.280994236469999881e-01 3.772822320459999768e-01
4.104000000000000092e+00 6.242656707760000367e-01 6.078905463220000138e-01 5.535892844199999940e-01 4.982054829600000012e-01 4.275983273980000221e-01 3.767772316929999810e-01
4.110000000000000320e+00 6.238950490950000427e-01 6.075161099429999823e-01 5.531628131870000020e-01 4.977362155910000086e-01 4.270968139169999955e-01 3.762733042240000159e-01
4.116000000000000547e+00 6.235263943669999698e-01 6.071431636809999643e-01 5.527372360229999559e-01 4.972660541530000144e-01 4.265932142730000098e-01 3.757698833940000260e-01
4.121999999999999886e+00 6.231600642200000317e-01 6.067709326739999520e-01 5.523113012310000292e-01 4.967943429950000267e-01 4.260880947110000094e-01 3.752670288089999806e-01
4.128000000000000114e+00 6.227947473530000000e-01 6.063992381099999607e-01 5.518850684170000243e-01 4.963226616379999845e-01 4.255824089049999870e-01 3.747638762000000123e-01
4.134000000000000341e+00 6.224290132519999519e-01 6.060252189639999676e-01 5.514587163930000369e-01 4.958513677120000018e-01 4.250779151919999999e-01 3.742599487300000138e-01
4.140000000000000568e+00 6.220611333850000202e-01 6.056503057480000507e-01 5.510343909260000395e-01 4.953810572619999908e-01 4.245752096179999935e-01 3.737564384939999762e-01
4.145999999999999908e+00 6.216923594469999648e-01 6.052760481829999595e-01 5.506124496459999795e-01 4.949131906029999861e-01 4.240744113919999725e-01 3.732535541059999740e-01
4.152000000000000135e+00 6.213251948360000165e-01 6.049016714099999525e-01 5.501918196680000150e-01 4.944476187230000264e-01 4.235740303989999900e-01 3.727529346940000043e-01
4.158000000000000362e+00 6.209580898280000483e-01 6.045261025429999879e-01 5.497702956200000157e-01 4.939833879469999744e-01 4.230732321740000024e-01 3.722542822359999892e-01
4.164000000000000590e+00 6.205897927279999671e-01 6.041495800020000306e-01 5.493476390839999723e-01 4.935183227059999900e-01 4.225734472270000208e-01 3.717567622660000182e-01
4.169999999999999929e+00 6.202198266980000207e-01 6.037742495540000531e-01 5.489242672919999455e-01 4.930523335929999917e-01 4.220747053619999800e-01 3.712607026099999930e-01
4.176000000000000156e+00 6.198514699939999817e-01 6.033986210820000418e-01 5.485018491740000224e-01 4.925855100150000054e-01 4.215768575669999740e-01 3.707664906979999953e-01
4.182000000000000384e+00 6.194853782650000529e-01 6.030209660530000404e-01 5.480793714520000304e-01 4.921177625659999832e-01 4.210793077950000241e-01 3.702730834479999733e-01
4.188000000000000611e+00 6.191204190250000350e-01 6.026441454890000271e-01 5.476571321490000255e-01 4.916498064989999750e-01 4.205830097200000117e-01 3.697797656060000104e-01
4.193999999999999950e+00 6.187560558319999959e-01 6.022675037379999763e-01 5.472353696820000390e-01 4.911822378640000042e-01 4.200885593890000269e-01 3.692857027049999963e-01
4.200000000000000178e+00 6.183913946150000340e-01 6.018908619880000144e-01 5.468133687970000434e-01 4.907133877279999945e-01 4.195961058139999755e-01 3.687915802000000243e-01
4.206000000000000405e+00 6.180275082589999913e-01 6.015142798420000103e-01 5.463914871220000302e-01 4.902443289760000100e-01 4.191054701809999727e-01 3.682979941369999843e-01
4.212000000000000632e+00 6.176642775539999963e-01 6.011364459989999576e-01 5.459701418879999713e-01 4.897758364679999921e-01 4.186164140699999980e-01 3.678047358989999793e-01
4.217999999999999972e+00 6.173014044760000152e-01 6.007583737370000287e-01 5.455496907229999692e-01 4.893072843549999829e-01 4.181275367739999971e-01 3.673116564750000257e-01
4.224000000000000199e+00 6.169378161430000285e-01 6.003808379170000320e-01 5.451295971870000479e-01 4.888386130330000245e-01 4.176388680929999930e-01 3.668185472489999821e-01
4.230000000000000426e+00 6.165732145310000023e-01 6.000032424929999664e-01 5.447108149529999999e-01 4.883705973629999808e-01 4.171507954600000012e-01 3.663273453709999794e-01
4.236000000000000654e+00 6.162078380579999459e-01 5.996264815330000220e-01 5.442920923230000207e-01 4.879038035869999734e-01 4.166625142100000012e-01 3.658375144000000079e-01
4.241999999999999993e+00 6.158413290980000454e-01 5.992514491079999894e-01 5.438728928570000232e-01 4.874387681480000234e-01 4.161750376219999770e-01 3.653475046160000184e-01
4.248000000000000220e+00 6.154738068580000165e-01 5.988796949389999513e-01 5.434520244599999605e-01 4.869741201400000219e-01 4.156878888609999989e-01 3.648563623430000069e-01
4.254000000000000448e+00 6.151064038279999702e-01 5.985088944440000169e-01 5.430307388309999483e-01 4.865102469920000172e-01 4.152014553550000264e-01 3.643659055230000221e-01
4.260000000000000675e+00 6.147392392160000441e-01 5.981387495990000414e-01 5.426084995269999656e-01 4.860455095769999900e-01 4.147158563139999865e-01 3.638767004010000083e-01
4.266000000000000014e+00 6.143721938130000115e-01 5.977684855460000390e-01 5.421860218049999736e-01 4.855801761149999840e-01 4.142310917379999902e-01 3.633892834190000087e-01
4.272000000000000242e+00 6.140053868289999661e-01 5.973979830740000496e-01 5.417634844780000458e-01 4.851151406759999785e-01 4.137476086619999993e-01 3.629029095169999941e-01
4.278000000000000469e+00 6.136397123340000537e-01 5.970266461369999611e-01 5.413417220120000373e-01 4.846502840520000022e-01 4.132639765739999915e-01 3.624171018599999794e-01
4.283999999999999808e+00 6.132767200469999569e-01 5.966534018519999982e-01 5.409217476840000316e-01 4.841866195199999723e-01 4.127813577650000232e-01 3.619318008419999955e-01
4.290000000000000036e+00 6.129135489460000308e-01 5.962795615199999455e-01 5.405029058460000257e-01 4.837239384650000029e-01 4.122993052009999992e-01 3.614473044870000207e-01
4.296000000000000263e+00 6.125496625899999881e-01 5.959063768390000515e-01 5.400851368900000393e-01 4.832622706890000175e-01 4.118174314499999933e-01 3.609638512130000088e-01
4.302000000000000490e+00 6.121856570239999629e-01 5.955322980880000117e-01 5.396690368650000069e-01 4.828017652029999995e-01 4.113357067110000043e-01 3.604816496370000234e-01
4.307999999999999829e+00 6.118231415749999513e-01 5.951571464539999745e-01 5.392538309100000093e-01 4.823419451709999861e-01 4.108543992040000203e-01 3.600000441069999835e-01
4.314000000000000057e+00 6.114619970319999931e-01 5.947816371919999456e-01 5.388391017910000302e-01 4.818822741509999896e-01 4.103731513020000277e-01 3.595180213449999940e-01
4.320000000000000284e+00 6.111011505129999577e-01 5.944068431850000334e-01 5.384252667429999528e-01 4.814225733279999808e-01 4.098921418190000221e-01 3.590360283849999834e-01
4.326000000000000512e+00 6.107406020160000004e-01 5.940349102020000549e-01 5.380123257640000434e-01 4.809627532960000229e-01 4.094111025330000042e-01 3.585559129709999793e-01
4.331999999999999851e+00 6.103785037990000495e-01 5.936661362649999774e-01 5.375999808310000239e-01 4.805044829849999810e-01 4.089311063289999826e-01 3.580781519410000113e-01
4.338000000000000078e+00 6.100168228150000260e-01 5.932978391650000072e-01 5.371888279909999842e-01 4.800469279290000002e-01 4.084520041940000179e-01 3.576023578640000200e-01
4.344000000000000306e+00 6.096561551089999531e-01 5.929290056229999939e-01 5.367783308029999700e-01 4.795880317690000005e-01 4.079732298850000105e-01 3.571270704269999818e-01
4.350000000000000533e+00 6.092967987059999535e-01 5.925613045690000247e-01 5.363677740100000202e-01 4.791279435160000211e-01 4.074954092499999958e-01 3.566525280480000171e-01
4.355999999999999872e+00 6.089389920229999476e-01 5.921944379810000214e-01 5.359566211699999805e-01 4.786669015880000155e-01 4.070189297199999778e-01 3.561794161799999858e-01
4.362000000000000099e+00 6.085808277130000388e-01 5.918291211130000118e-01 5.355436801909999600e-01 4.782065451149999924e-01 4.065431058410000076e-01 3.557059466840000184e-01
4.368000000000000327e+00 6.082222461699999805e-01 5.914639830590000535e-01 5.351289510729999588e-01 4.777468740940000180e-01 4.060674905780000121e-01 3.552319407460000078e-01
4.374000000000000554e+00 6.078652143480000047e-01 5.910984277730000347e-01 5.347145795819999714e-01 4.772868156430000175e-01 4.055924713610000176e-01 3.547579646110000096e-01
4.379999999999999893e+00 6.075088977810000346e-01 5.907328724860000380e-01 5.343007445340000050e-01 4.768266677860000247e-01 4.051172435279999928e-01 3.542849123480000251e-01
4.386000000000000121e+00 6.071531176569999744e-01 5.903674960139999595e-01 5.338873267170000103e-01 4.763680100439999787e-01 4.046427607540000193e-01 3.538137376309999915e-01
4.392000000000000348e+00 6.067957878109999648e-01 5.900031924249999893e-01 5.334746241569999770e-01 4.759101569649999974e-01 4.041697382930000138e-01 3.533439040179999768e-01
4.398000000000000576e+00 6.064376235009999450e-01 5.896403193470000081e-01 5.330633521080000436e-01 4.754521846770000115e-01 4.036960005760000247e-01 3.528751730920000051e-01
4.403999999999999915e+00 6.060802936550000464e-01 5.892782211299999462e-01 5.326527357100000470e-01 4.749964475630000238e-01 4.032211303709999917e-01 3.524065911770000170e-01
4.410000000000000142e+00 6.057232618329999596e-01 5.889154076579999897e-01 5.322411060330000110e-01 4.745419919489999860e-01 4.027457833290000178e-01 3.519386649130000211e-01
4.416000000000000369e+00 6.053671240810000187e-01 5.885518789289999608e-01 5.318294167520000171e-01 4.740875065330000249e-01 4.022718966009999897e-01 3.514711856839999871e-01
4.422000000000000597e+00 6.050117611890000191e-01 5.881876945499999731e-01 5.314189195630000251e-01 4.736331105230000005e-01 4.017990529539999800e-01 3.510042130950000172e-01
4.427999999999999936e+00 6.046573519710000122e-01 5.878224372860000324e-01 5.310096740719999486e-01 4.731791615490000269e-01 4.013265967369999965e-01 3.505384325979999938e-01
4.434000000000000163e+00 6.043035387990000062e-01 5.874565243720000218e-01 5.306006073950000346e-01 4.727244079110000108e-01 4.008552134039999881e-01 3.500745296480000102e-01
4.440000000000000391e+00 6.039482951160000113e-01 5.870903134349999553e-01 5.301913619039999581e-01 4.722709953779999914e-01 4.003851115700000074e-01 3.496105372910000009e-01
4.446000000000000618e+00 6.035922765729999639e-01 5.867236256600000255e-01 5.297827124599999715e-01 4.718204140660000045e-01 3.999165892600000105e-01 3.491476178169999889e-01
4.451999999999999957e+00 6.032364368439999680e-01 5.863565206530000351e-01 5.293732285500000190e-01 4.713713526730000103e-01 3.994512259960000256e-01 3.486855328080000205e-01
4.458000000000000185e+00 6.028810739519999684e-01 5.859897732729999476e-01 5.289625525469999756e-01 4.709222316739999914e-01 3.989873230459999864e-01 3.482239246370000263e-01
4.464000000000000412e+00 6.025254726409999817e-01 5.856243371960000443e-01 5.285517573360000165e-01 4.704736471179999935e-01 3.985227942469999896e-01 3.477625250820000069e-01
4.470000000000000639e+00 6.021702885630000335e-01 5.852614045139999943e-01 5.281426310539999447e-01 4.700250029560000264e-01 3.980580568309999845e-01 3.473005890849999999e-01
4.475999999999999979e+00 6.018143296240000550e-01 5.849006175990000278e-01 5.277363061900000041e-01 4.695777297020000129e-01 3.975938856599999793e-01 3.468388319019999888e-01
4.482000000000000206e+00 6.014575958250000243e-01 5.845411419870000236e-01 5.273321270940000138e-01 4.691308736800000045e-01 3.971298336979999788e-01 3.463772535319999957e-01
4.488000000000000433e+00 6.011005640030000485e-01 5.841824412349999607e-01 5.269281268119999639e-01 4.686842262740000264e-01 3.966655135150000122e-01 3.459162712100000148e-01
4.494000000000000661e+00 6.007438302040000178e-01 5.838245749470000190e-01 5.265236496930000287e-01 4.682366847989999914e-01 3.962010741229999855e-01 3.454566895960000106e-01
4.500000000000000000e+00 6.003874540329999787e-01 5.834664702420000459e-01 5.261187553410000550e-01 4.677882790569999893e-01 3.957363367080000138e-01 3.449987769130000159e-01
4.506000000000000227e+00 6.000305414200000076e-01 5.831084847449999886e-01 5.257142782210000309e-01 4.673402309420000011e-01 3.952713012699999862e-01 3.445417582990000227e-01
4.512000000000000455e+00 5.996735095980000319e-01 5.827508568760000340e-01 5.253115296360000297e-01 4.668930768969999923e-01 3.948062360290000017e-01 3.440854847429999919e-01
4.518000000000000682e+00 5.993179678919999809e-01 5.823925733570000096e-01 5.249109268189999788e-01 4.664459824559999968e-01 3.943422734740000268e-01 3.436302840709999917e-01
4.524000000000000021e+00 5.989620089530000024e-01 5.820342898370000073e-01 5.245122313500000244e-01 4.659988880159999791e-01 3.938793838019999938e-01 3.431763052940000058e-01
4.530000000000000249e+00 5.986065268519999982e-01 5.816769003870000398e-01 5.241140127179999553e-01 4.655522108080000221e-01 3.934181034559999790e-01 3.427232205869999992e-01
4.536000000000000476e+00 5.982523560520000006e-01 5.813202261919999669e-01 5.237154364589999833e-01 4.651067852970000027e-01 3.929595351219999921e-01 3.422706723210000024e-01
4.541999999999999815e+00 5.978989601140000110e-01 5.809637904169999700e-01 5.233179926869999665e-01 4.646630287169999929e-01 3.925025463099999778e-01 3.418190181260000182e-01
4.548000000000000043e+00 5.975461006159999977e-01 5.806083679200000347e-01 5.229229331019999982e-01 4.642203152180000014e-01 3.920456767080000016e-01 3.413691818710000159e-01
4.554000000000000270e+00 5.971934795379999494e-01 5.802535414699999672e-01 5.225281119350000392e-01 4.637779295439999894e-01 3.915889263149999744e-01 3.409201204780000216e-01
4.560000000000000497e+00 5.968420505520000141e-01 5.798985958100000282e-01 5.221326351170000324e-01 4.633364677430000245e-01 3.911324441430000243e-01 3.404706716540000233e-01
4.565999999999999837e+00 5.964918136600000365e-01 5.795448422429999580e-01 5.217360258100000037e-01 4.628960490230000224e-01 3.906756341459999837e-01 3.400217890739999915e-01
4.572000000000000064e+00 5.961426496509999451e-01 5.791919231409999869e-01 5.213386416440000115e-01 4.624558687209999741e-01 3.902176618579999978e-01 3.395737409590000033e-01
4.578000000000000291e+00 5.957943201069999528e-01 5.788384675979999505e-01 5.209424495700000213e-01 4.620153307909999896e-01 3.897590339179999863e-01 3.391248881819999839e-01
4.584000000000000519e+00 5.954459905619999827e-01 5.784842371939999950e-01 5.205476284029999512e-01 4.615752995010000137e-01 3.893004953859999784e-01 3.386751413349999851e-01
4.589999999999999858e+00 5.950977802279999729e-01 5.781304836270000358e-01 5.201541185379999765e-01 4.611353576180000080e-01 3.888419568540000260e-01 3.382251262659999869e-01
4.596000000000000085e+00 5.947487354279999971e-01 5.777781009669999968e-01 5.197602510450000102e-01 4.606965184210000119e-01 3.883823156360000084e-01 3.377765715120000234e-01
4.602000000000000313e+00 5.943996906280000214e-01 5.774264931679999879e-01 5.193655490880000336e-01 4.602577090259999948e-01 3.879224956039999950e-01 3.373295962810000104e-01
4.608000000000000540e+00 5.940510034560000374e-01 5.770748257640000434e-01 5.189705491070000232e-01 4.598203003410000211e-01 3.874625861639999780e-01 3.368828594680000066e-01
4.613999999999999879e+00 5.937028527259999855e-01 5.767216682429999741e-01 5.185762643810000183e-01 4.593840837479999939e-01 3.870027363299999856e-01 3.364362716670000197e-01
4.620000000000000107e+00 5.933550000189999896e-01 5.763679742809999507e-01 5.181818604469999867e-01 4.589498043060000199e-01 3.865425884720000149e-01 3.359905779360000122e-01
4.626000000000000334e+00 5.930077433589999725e-01 5.760151147840000263e-01 5.177875161170000240e-01 4.585164189340000251e-01 3.860824406150000221e-01 3.355459570880000020e-01
4.632000000000000561e+00 5.926603674889999729e-01 5.756632089609999836e-01 5.173930525779999456e-01 4.580835103990000268e-01 3.856236934660000060e-01 3.351023793219999880e-01
4.637999999999999901e+00 5.923129916189999733e-01 5.753120183940000354e-01 5.169993042949999618e-01 4.576511681079999949e-01 3.851652741430000026e-01 3.346589803700000254e-01
4.644000000000000128e+00 5.919651985170000241e-01 5.749603509899999798e-01 5.166064500810000348e-01 4.572196304800000277e-01 3.847081065180000259e-01 3.342159092429999867e-01
4.650000000000000355e+00 5.916163921360000355e-01 5.746091604230000316e-01 5.162139534949999886e-01 4.567888081070000106e-01 3.842508792880000024e-01 3.337743580340000182e-01
4.656000000000000583e+00 5.912674665449999534e-01 5.742596387859999485e-01 5.158204436300000140e-01 4.563586413860000190e-01 3.837943375110000055e-01 3.333330154420000024e-01
4.661999999999999922e+00 5.909187793729999694e-01 5.739111900329999516e-01 5.154260993000000513e-01 4.559294879440000114e-01 3.833384215830000219e-01 3.328923285009999788e-01
4.668000000000000149e+00 5.905706882479999642e-01 5.735613107679999878e-01 5.150328874589999995e-01 4.555016458030000104e-01 3.828821182250000121e-01 3.324518501759999856e-01
4.674000000000000377e+00 5.902241468429999527e-01 5.732112526889999726e-01 5.146402120590000129e-01 4.550749957560000225e-01 3.824256956579999978e-01 3.320123553279999973e-01
4.680000000000000604e+00 5.898773670200000430e-01 5.728610157969999950e-01 5.142485499379999547e-01 4.546478986740000172e-01 3.819704949859999976e-01 3.315737545490000104e-01
4.685999999999999943e+00 5.895305871960000443e-01 5.725114941600000229e-01 5.138568282130000497e-01 4.542212784290000083e-01 3.815169036389999824e-01 3.311368823049999910e-01
4.692000000000000171e+00 5.891841650010000153e-01 5.721622109409999490e-01 5.134659409520000439e-01 4.537949562069999998e-01 3.810643553729999855e-01 3.307012021540000068e-01
4.698000000000000398e+00 5.888385772709999744e-01 5.718132853509999558e-01 5.130748748779999646e-01 4.533692300320000257e-01 3.806134760379999982e-01 3.302660286429999759e-01
4.704000000000000625e+00 5.884936451910000033e-01 5.714642405509999801e-01 5.126837491989999496e-01 4.529439508909999801e-01 3.801637589929999783e-01 3.298315405850000270e-01
4.709999999999999964e+00 5.881491899490000064e-01 5.711165666580000355e-01 5.122928023339999859e-01 4.525184929370000275e-01 3.797145485880000226e-01 3.293976783750000026e-01
4.716000000000000192e+00 5.878036022189999654e-01 5.707700848579999597e-01 5.119025707240000278e-01 4.520924687389999974e-01 3.792664110660000087e-01 3.289643824099999780e-01
4.722000000000000419e+00 5.874564647669999751e-01 5.704249143599999794e-01 5.115128755569999797e-01 4.516664445399999894e-01 3.788192272190000209e-01 3.285309672360000044e-01
4.728000000000000647e+00 5.871089100840000130e-01 5.700798630710000037e-01 5.111240148540000527e-01 4.512417912480000126e-01 3.783726692200000130e-01 3.280985951420000157e-01
4.733999999999999986e+00 5.867612361909999574e-01 5.697343945499999673e-01 5.107360482220000275e-01 4.508181214329999853e-01 3.779268562790000230e-01 3.276667594909999925e-01
4.740000000000000213e+00 5.864142775539999963e-01 5.693884491920000457e-01 5.103478431700000373e-01 4.503957629199999979e-01 3.774816989900000030e-01 3.272357881069999919e-01
4.746000000000000441e+00 5.860678553579999894e-01 5.690419673919999699e-01 5.099599361419999699e-01 4.499739110470000192e-01 3.770366311069999754e-01 3.268053233620000220e-01
4.752000000000000668e+00 5.857231616970000054e-01 5.686944127080000300e-01 5.095738172529999943e-01 4.495529234410000075e-01 3.765919506550000073e-01 3.263752758499999795e-01
4.758000000000000007e+00 5.853793621059999452e-01 5.683470368390000083e-01 5.091889500620000453e-01 4.491342902179999985e-01 3.761469721790000054e-01 3.259459435939999761e-01
4.764000000000000234e+00 5.850352048870000043e-01 5.680000185970000004e-01 5.088047981259999908e-01 4.487166404719999946e-01 3.757037520409999831e-01 3.255176246170000121e-01
4.770000000000000462e+00 5.846915841099999955e-01 5.676538348199999806e-01 5.084202885630000335e-01 4.482984244820000241e-01 3.752621710299999802e-01 3.250910341739999820e-01
4.776000000000000689e+00 5.843492150310000133e-01 5.673075318339999562e-01 5.080355405809999780e-01 4.478804767130000197e-01 3.748210966589999860e-01 3.246667981149999882e-01
4.782000000000000028e+00 5.840082764630000201e-01 5.669621825220000355e-01 5.076500773430000502e-01 4.474627077580000112e-01 3.743795454500000175e-01 3.242445886140000177e-01
4.788000000000000256e+00 5.836687684060000159e-01 5.666188597679999717e-01 5.072644352909999599e-01 4.470439851279999766e-01 3.739381432530000104e-01 3.238237202170000106e-01
4.794000000000000483e+00 5.833296179770000034e-01 5.662767291069999986e-01 5.068790316579999677e-01 4.466250836849999795e-01 3.734975755209999915e-01 3.234040141110000044e-01
4.800000000000000711e+00 5.829893350599999469e-01 5.659347772599999660e-01 5.064939260480000316e-01 4.462075233460000012e-01 3.730572164059999807e-01 3.229845762249999863e-01
4.806000000000000050e+00 5.826486349110000518e-01 5.655921101569999498e-01 5.061094760890000321e-01 4.457905888559999807e-01 3.726163208480000044e-01 3.225650489329999759e-01
4.812000000000000277e+00 5.823072195049999733e-01 5.652499198910000411e-01 5.057254433629999602e-01 4.453736245630000035e-01 3.721759617329999936e-01 3.221452534199999995e-01
4.818000000000000504e+00 5.819682478900000122e-01 5.649077892299999570e-01 5.053411722180000121e-01 4.449566006660000128e-01 3.717364668850000053e-01 3.217252790930000272e-01
4.823999999999999844e+00 5.816303491590000263e-01 5.645650625229999831e-01 5.049561262130000117e-01 4.445400536060000185e-01 3.712981939319999758e-01 3.213062286380000132e-01
4.830000000000000071e+00 5.812934637069999688e-01 5.642227530479999587e-01 5.045704841610000324e-01 4.441248476510000209e-01 3.708610832690000247e-01 3.208867609500000162e-01
4.836000000000000298e+00 5.809561610219999839e-01 5.638810396190000462e-01 5.041843652730000347e-01 4.437102675440000032e-01 3.704241812230000264e-01 3.204665482040000013e-01
4.842000000000000526e+00 5.806191563610000328e-01 5.635395646099999878e-01 5.037984848019999573e-01 4.432952702049999805e-01 3.699872195719999812e-01 3.200470805169999822e-01
4.847999999999999865e+00 5.802823305130000442e-01 5.631974935529999726e-01 5.034139752390000000e-01 4.428805708890000137e-01 3.695500493050000168e-01 3.196285665040000112e-01
4.854000000000000092e+00 5.799448490140000079e-01 5.628556609149999446e-01 5.030318498610000244e-01 4.424665570260000180e-01 3.691136837010000060e-01 3.192127048969999881e-01
4.860000000000000320e+00 5.796075463290000229e-01 5.625145435330000110e-01 5.026517510410000167e-01 4.420518577099999957e-01 3.686776161190000178e-01 3.187985718249999878e-01
4.866000000000000547e+00 5.792694091800000278e-01 5.621744394300000058e-01 5.022730231290000180e-01 4.416359961029999726e-01 3.682423233989999822e-01 3.183839321140000123e-01
4.871999999999999886e+00 5.789309740069999988e-01 5.618357658389999676e-01 5.018935799599999470e-01 4.412200748919999915e-01 3.678079545499999825e-01 3.179687857629999725e-01
4.878000000000000114e+00 5.785920619959999955e-01 5.614985227580000515e-01 5.015130639079999897e-01 4.408037960530000188e-01 3.673747181890000268e-01 3.175545930859999810e-01
4.884000000000000341e+00 5.782536864280000133e-01 5.611613392830000491e-01 5.011333227159999737e-01 4.403870999810000075e-01 3.669424057010000073e-01 3.171415626999999904e-01
4.890000000000000568e+00 5.779169201849999604e-01 5.608249306679999879e-01 5.007558465000000458e-01 4.399721622469999760e-01 3.665110766890000149e-01 3.167298436159999842e-01
4.895999999999999908e+00 5.775804519649999635e-01 5.604888796810000295e-01 5.003795623779999646e-01 4.395576119419999928e-01 3.660804629330000060e-01 3.163191676139999742e-01
4.902000000000000135e+00 5.772455930709999850e-01 5.601529479029999647e-01 5.000027418139999513e-01 4.391444325450000186e-01 3.656507432459999984e-01 3.159082829950000115e-01
4.908000000000000362e+00 5.769116282459999523e-01 5.598173737530000027e-01 4.996255934239999807e-01 4.387316405769999816e-01 3.652217388149999744e-01 3.154972791669999888e-01
4.914000000000000590e+00 5.765780806539999581e-01 5.594810247420000104e-01 4.992478489880000092e-01 4.383194446559999791e-01 3.647931218150000099e-01 3.150860965250000256e-01
4.919999999999999929e+00 5.762441158290000365e-01 5.591440796850000172e-01 4.988692402839999818e-01 4.379075765609999893e-01 3.643642961979999817e-01 3.146744668479999896e-01
4.926000000000000156e+00 5.759094953540000450e-01 5.588085651399999909e-01 4.984891712669999864e-01 4.374960064890000000e-01 3.639366328720000099e-01 3.142629861830000260e-01
4.932000000000000384e+00 5.755741000180000233e-01 5.584731698039999692e-01 4.981088936329999828e-01 4.370843172069999727e-01 3.635103404519999803e-01 3.138526976109999866e-01
4.938000000000000611e+00 5.752375125890000218e-01 5.581383705139999485e-01 4.977293908600000094e-01 4.366729557510000137e-01 3.630844354630000104e-01 3.134441971779999836e-01
4.943999999999999950e+00 5.749004483220000461e-01 5.578035712240000388e-01 4.973505735400000072e-01 4.362623989580000083e-01 3.626572191720000005e-01 3.130380511279999833e-01
4.950000000000000178e+00 5.745640397069999850e-01 5.574687719349999959e-01 4.969720244410000265e-01 4.358524382110000039e-01 3.622297346589999911e-01 3.126334547999999880e-01
4.956000000000000405e+00 5.742279887200000266e-01 5.571336746220000302e-01 4.965942800049999994e-01 4.354435503479999747e-01 3.618027567859999905e-01 3.122282028200000226e-01
4.962000000000000632e+00 5.738922953609999489e-01 5.567987561230000049e-01 4.962173700329999826e-01 4.350342154499999836e-01 3.613756299020000062e-01 3.118222057819999837e-01
4.967999999999999972e+00 5.735564231869999530e-01 5.564639568329999841e-01 4.958399832250000028e-01 4.346250593659999883e-01 3.609474599360000258e-01 3.114167749880000224e-01
4.974000000000000199e+00 5.732204914089999992e-01 5.561287403110000138e-01 4.954623878000000148e-01 4.342171847819999986e-01 3.605187237260000233e-01 3.110120892520000235e-01
4.980000000000000426e+00 5.728850364690000196e-01 5.557936429980000481e-01 4.950843155379999749e-01 4.338095784189999748e-01 3.600918948649999840e-01 3.106091916559999833e-01
4.986000000000000654e+00 5.725505352020000549e-01 5.554592609409999548e-01 4.947057962420000066e-01 4.334013760089999723e-01 3.596668839450000155e-01 3.102062642569999862e-01
4.991999999999999993e+00 5.722152590750000378e-01 5.551257133479999828e-01 4.943262636660000209e-01 4.329926371569999821e-01 3.592429459100000000e-01 3.098042905330000152e-01
4.998000000000000220e+00 5.718795657159999601e-01 5.547922253610000354e-01 4.939472079280000094e-01 4.325843751430000217e-01 3.588202893729999787e-01 3.094039857390000203e-01
5.004000000000000448e+00 5.715422630309999752e-01 5.544597506520000385e-01 4.935688078400000123e-01 4.321769475939999938e-01 3.583995997910000009e-01 3.090057969089999856e-01
5.010000000000000675e+00 5.712035894389999591e-01 5.541273355479999774e-01 4.931910037989999940e-01 4.317698776719999798e-01 3.579799234869999736e-01 3.086097538470000123e-01
5.016000000000000014e+00 5.708645582200000401e-01 5.537957549099999932e-01 4.928140640259999761e-01 4.313644468780000185e-01 3.575615882870000206e-01 3.082147240640000230e-01
5.022000000000000242e+00 5.705263614650000203e-01 5.534643530849999715e-01 4.924392700199999862e-01 4.309601485730000237e-01 3.571442961690000084e-01 3.078205883499999795e-01
5.028000000000000469e+00 5.701889395710000308e-01 5.531322956090000131e-01 4.920656681059999982e-01 4.305554628370000247e-01 3.567267954350000214e-01 3.074264526370000250e-01
5.034000000000000696e+00 5.698510408400000449e-01 5.527988076209999768e-01 4.916922748090000184e-01 4.301503300669999863e-01 3.563102781770000060e-01 3.070321679119999980e-01
5.040000000000000036e+00 5.695132613179999526e-01 5.524648427960000552e-01 4.913190007209999877e-01 4.297447204589999736e-01 3.558932244779999809e-01 3.066374361520000091e-01
5.046000000000000263e+00 5.691767930979999557e-01 5.521311759949999454e-01 4.909464716909999749e-01 4.293403923510000220e-01 3.554753065110000110e-01 3.062419295309999900e-01
5.052000000000000490e+00 5.688423514370000156e-01 5.517975687980000155e-01 4.905732274060000120e-01 4.289374053480000115e-01 3.550568521019999979e-01 3.058474659920000227e-01
5.058000000000000718e+00 5.685103535650000151e-01 5.514639616009999745e-01 4.901988208290000149e-01 4.285344779490000144e-01 3.546387553220000100e-01 3.054544031620000100e-01
5.064000000000000057e+00 5.681799054149999639e-01 5.511303544040000446e-01 4.898238778110000080e-01 4.281323254109999921e-01 3.542209565639999891e-01 3.050622642040000110e-01
5.070000000000000284e+00 5.678494572640000460e-01 5.507975220680000339e-01 4.894497096539999759e-01 4.277298748489999913e-01 3.538036048409999856e-01 3.046696484090000157e-01
5.076000000000000512e+00 5.675183534619999692e-01 5.504652857780000241e-01 4.890766143799999965e-01 4.273278415199999736e-01 3.533880114560000174e-01 3.042761981489999767e-01
5.081999999999999851e+00 5.671863555909999466e-01 5.501332879070000015e-01 4.887035191060000172e-01 4.269278347489999792e-01 3.529736697670000090e-01 3.038840889930000122e-01
5.088000000000000078e+00 5.668536424640000515e-01 5.498008728030000514e-01 4.883297383790000112e-01 4.265297949310000170e-01 3.525604307649999880e-01 3.034926056860000054e-01
5.094000000000000306e+00 5.665206313130000115e-01 5.494676828379999600e-01 4.879557490349999971e-01 4.261317253110000203e-01 3.521478176119999803e-01 3.031017184259999775e-01
5.100000000000000533e+00 5.661882758139999972e-01 5.491335988040000338e-01 4.875821769240000214e-01 4.257323145870000047e-01 3.517355918880000210e-01 3.027110397819999799e-01
5.105999999999999872e+00 5.658561587329999920e-01 5.488004088400000313e-01 4.872097671030000132e-01 4.253312945370000264e-01 3.513236045840000266e-01 3.023193478580000204e-01
5.112000000000000099e+00 5.655239224429999823e-01 5.484680533410000169e-01 4.868378043170000224e-01 4.249292910099999876e-01 3.509115278719999731e-01 3.019270002839999911e-01
5.118000000000000327e+00 5.651924610140000027e-01 5.481355190279999512e-01 4.864654242990000266e-01 4.245283305640000227e-01 3.504998683930000136e-01 3.015350699420000224e-01
5.124000000000000554e+00 5.648612380030000324e-01 5.478028059009999451e-01 4.860938489439999843e-01 4.241299927230000044e-01 3.500885069369999991e-01 3.011437058449999982e-01
5.129999999999999893e+00 5.645295381549999547e-01 5.474699139599999986e-01 4.857227504250000161e-01 4.237327575679999958e-01 3.496765196320000268e-01 3.007538020609999974e-01
5.136000000000000121e+00 5.641982555390000487e-01 5.471378564829999513e-01 4.853517711159999748e-01 4.233360290529999959e-01 3.492645323279999769e-01 3.003650009630000062e-01
5.142000000000000348e+00 5.638675093649999637e-01 5.468067526819999635e-01 4.849816262719999771e-01 4.229394495489999795e-01 3.488549888129999776e-01 2.999773919579999948e-01
5.148000000000000576e+00 5.635379552839999695e-01 5.464748740199999455e-01 4.846124052999999932e-01 4.225437641140000200e-01 3.484487235550000062e-01 2.995899915699999916e-01
5.153999999999999915e+00 5.632098913190000111e-01 5.461424589159999954e-01 4.842452704910000238e-01 4.221482872960000132e-01 3.480432927609999894e-01 2.992020547390000229e-01
5.160000000000000142e+00 5.628826022149999719e-01 5.458096861840000535e-01 4.838791489600000051e-01 4.217524528500000147e-01 3.476381897929999854e-01 2.988137304779999726e-01
5.166000000000000369e+00 5.625568628310000374e-01 5.454773306850000392e-01 4.835110306739999753e-01 4.213566780090000075e-01 3.472340404989999740e-01 2.984248697760000235e-01
5.172000000000000597e+00 5.622320175170000267e-01 5.451458096500000350e-01 4.831416010860000165e-01 4.209610223770000048e-01 3.468310534949999857e-01 2.980355024340000103e-01
5.177999999999999936e+00 5.619066953660000197e-01 5.448145270349999958e-01 4.827721118930000110e-01 4.205645620819999930e-01 3.464290499689999803e-01 2.976474463939999815e-01
5.184000000000000163e+00 5.615797638889999943e-01 5.444840788839999668e-01 4.824034571649999936e-01 4.201686978340000156e-01 3.460271656510000016e-01 2.972605824469999880e-01
5.190000000000000391e+00 5.612523555759999505e-01 5.441534519199999753e-01 4.820353388790000193e-01 4.197730422020000129e-01 3.456262052060000145e-01 2.968746423720000083e-01
5.196000000000000618e+00 5.609253048900000316e-01 5.438227057460000013e-01 4.816681146619999909e-01 4.193768501280000227e-01 3.452258706090000073e-01 2.964896857739999780e-01
5.201999999999999957e+00 5.605987310409999980e-01 5.434908866880000522e-01 4.813022315500000148e-01 4.189806580539999770e-01 3.448256254200000037e-01 2.961055934430000258e-01
5.208000000000000185e+00 5.602731108670000459e-01 5.431584715839999911e-01 4.809369146820000052e-01 4.185836017130000197e-01 3.444256484509999883e-01 2.957208752630000048e-01
5.214000000000000412e+00 5.599493980409999683e-01 5.428258776659999896e-01 4.805712997909999951e-01 4.181865155699999725e-01 3.440264165399999907e-01 2.953359782700000213e-01
5.220000000000000639e+00 5.596271753310000374e-01 5.424934625630000173e-01 4.802047908309999835e-01 4.177899360660000116e-01 3.436277806760000275e-01 2.949507236480000127e-01
5.225999999999999979e+00 5.593052506450000294e-01 5.421617031100000039e-01 4.798395633699999996e-01 4.173936545849999957e-01 3.432285189629999955e-01 2.945664525030000092e-01
5.232000000000000206e+00 5.589835047719999839e-01 5.418300032620000373e-01 4.794760346410000262e-01 4.169980883600000188e-01 3.428291082380000021e-01 2.941839396950000074e-01
5.238000000000000433e+00 5.586615800859999759e-01 5.414994955059999615e-01 4.791139662269999766e-01 4.166029393669999914e-01 3.424301147459999917e-01 2.938023805619999762e-01
5.244000000000000661e+00 5.583403706549999734e-01 5.411711931229999939e-01 4.787519574169999959e-01 4.162075221539999759e-01 3.420312404629999858e-01 2.934213876719999892e-01
5.250000000000000000e+00 5.580208301539999471e-01 5.408433675770000226e-01 4.783901274199999776e-01 4.158136248589999751e-01 3.416313827040000084e-01 2.930414676670000107e-01
5.256000000000000227e+00 5.577021837229999557e-01 5.405163764949999505e-01 4.780282676220000138e-01 4.154200255869999747e-01 3.412325084210000026e-01 2.926627993579999920e-01
5.262000000000000455e+00 5.573832988739999550e-01 5.401905775069999471e-01 4.776661992069999862e-01 4.150269925589999964e-01 3.408350944519999981e-01 2.922861278059999957e-01
5.268000000000000682e+00 5.570636987689999708e-01 5.398654341699999915e-01 4.773040115830000096e-01 4.146346747879999795e-01 3.404376506810000147e-01 2.919112443920000022e-01
5.274000000000000021e+00 5.567429065700000290e-01 5.395395755770000523e-01 4.769428074359999825e-01 4.142436087129999778e-01 3.400406837459999942e-01 2.915359735490000159e-01
5.280000000000000249e+00 5.564221143719999541e-01 5.392148494720000462e-01 4.765825271610000247e-01 4.138520359990000008e-01 3.396440744399999989e-01 2.911604642869999870e-01
5.286000000000000476e+00 5.561024546620000342e-01 5.388916730880000117e-01 4.762219786640000119e-01 4.134601950649999802e-01 3.392467498780000201e-01 2.907846570009999798e-01
5.292000000000000703e+00 5.557838678359999784e-01 5.385690331460000202e-01 4.758618772029999944e-01 4.130691885950000253e-01 3.388497233389999863e-01 2.904095947740000239e-01
5.298000000000000043e+00 5.554668903349999631e-01 5.382465720179999691e-01 4.755025506019999737e-01 4.126787185670000024e-01 3.384531736370000043e-01 2.900357544420000266e-01
5.304000000000000270e+00 5.551513433460000257e-01 5.379239320759999776e-01 4.751428365709999824e-01 4.122882783410000140e-01 3.380582034590000062e-01 2.896627485750000175e-01
5.310000000000000497e+00 5.548354387280000077e-01 5.376012325290000504e-01 4.747829735279999741e-01 4.118973612790000072e-01 3.376645147799999802e-01 2.892922163009999936e-01
5.316000000000000725e+00 5.545179843899999961e-01 5.372785329820000122e-01 4.744240343569999796e-01 4.115074276919999940e-01 3.372713923449999762e-01 2.889237701890000065e-01
5.322000000000000064e+00 5.541988015169999615e-01 5.369551777840000373e-01 4.740660190579999989e-01 4.111185669899999895e-01 3.368791639800000071e-01 2.885564565659999858e-01
5.328000000000000291e+00 5.538786053659999764e-01 5.366305708890000137e-01 4.737089276309999764e-01 4.107308685780000079e-01 3.364871442319999906e-01 2.881888747219999991e-01
5.334000000000000519e+00 5.535579323770000171e-01 5.363047122959999635e-01 4.733533263210000230e-01 4.103442728519999805e-01 3.360955715180000136e-01 2.878212332730000211e-01
5.340000000000000746e+00 5.532370805740000064e-01 5.359790325159999869e-01 4.729986786839999735e-01 4.099583029750000218e-01 3.357058167459999742e-01 2.874533236030000216e-01
5.346000000000000085e+00 5.529160499570000553e-01 5.356528758999999917e-01 4.726442396639999877e-01 4.095726013179999958e-01 3.353170454500000175e-01 2.870855927470000180e-01
5.352000000000000313e+00 5.525954961779999675e-01 5.353273153309999755e-01 4.722911119459999862e-01 4.091862738129999899e-01 3.349278271200000212e-01 2.867177724839999886e-01
5.358000000000000540e+00 5.522764325140000485e-01 5.350018739699999859e-01 4.719376862049999843e-01 4.087991416449999749e-01 3.345387279989999740e-01 2.863505780699999725e-01
5.363999999999999879e+00 5.519568920140000001e-01 5.346765518189999788e-01 4.715836942200000159e-01 4.084123671050000071e-01 3.341502547260000178e-01 2.859824299809999859e-01
5.370000000000000107e+00 5.516361594199999940e-01 5.343520641329999599e-01 4.712288975719999828e-01 4.080256521699999750e-01 3.337622582909999802e-01 2.856146395210000244e-01
5.376000000000000334e+00 5.513150095940000384e-01 5.340280532840000483e-01 4.708734452719999797e-01 4.076387584210000026e-01 3.333749771119999816e-01 2.852475047110000217e-01
5.382000000000000561e+00 5.509945154190000194e-01 5.337036848070000339e-01 4.705190360550000062e-01 4.072521626949999751e-01 3.329887688159999803e-01 2.848805785180000272e-01
5.387999999999999901e+00 5.506752729420000270e-01 5.333796143529999645e-01 4.701664149759999800e-01 4.068667888640000174e-01 3.326035439969999841e-01 2.845139503479999776e-01
5.394000000000000128e+00 5.503566861149999934e-01 5.330567359919999859e-01 4.698141515250000011e-01 4.064820706839999964e-01 3.322165608409999860e-01 2.841472923760000047e-01
5.400000000000000355e+00 5.500397682190000248e-01 5.327365398410000008e-01 4.694627523420000226e-01 4.060977101330000005e-01 3.318277895449999737e-01 2.837804555890000024e-01
5.406000000000000583e+00 5.497240424160000360e-01 5.324173569679999662e-01 4.691109955309999968e-01 4.057142436499999727e-01 3.314391672609999784e-01 2.834134399889999822e-01
5.411999999999999922e+00 5.494092702870000400e-01 5.320986509320000390e-01 4.687587320800000179e-01 4.053319692610000136e-01 3.310504555700000129e-01 2.830479443069999768e-01
5.418000000000000149e+00 5.490946173670000485e-01 5.317808389660000357e-01 4.684068262580000086e-01 4.049507677559999741e-01 3.306612670419999955e-01 2.826834917070000230e-01
5.424000000000000377e+00 5.487788319590000130e-01 5.314627885820000230e-01 4.680546820159999788e-01 4.045697748659999871e-01 3.302728533739999750e-01 2.823185920719999964e-01
5.430000000000000604e+00 5.484628677370000371e-01 5.311442613600000362e-01 4.677024781699999911e-01 4.041883945470000072e-01 3.298852145669999847e-01 2.819532752039999868e-01
5.435999999999999943e+00 5.481469631199999970e-01 5.308239459989999576e-01 4.673495590689999979e-01 4.038068950179999894e-01 3.294977545739999902e-01 2.815873920920000106e-01
5.442000000000000171e+00 5.478313565250000350e-01 5.305010080340000211e-01 4.669974148270000236e-01 4.034266173839999858e-01 3.291114270689999843e-01 2.812230885029999850e-01
5.448000000000000398e+00 5.475162267680000472e-01 5.301762819290000150e-01 4.666461050510000153e-01 4.030468165869999786e-01 3.287262320520000225e-01 2.808589339259999762e-01
5.454000000000000625e+00 5.472021698950000346e-01 5.298503041269999603e-01 4.662948846819999771e-01 4.026670455929999837e-01 3.283427655699999725e-01 2.804939448830000015e-01
5.459999999999999964e+00 5.468888878819999633e-01 5.295251607890000267e-01 4.659426808359999894e-01 4.022861421110000002e-01 3.279598951339999791e-01 2.801285386089999996e-01
5.466000000000000192e+00 5.465756654740000497e-01 5.292006134990000499e-01 4.655906260009999853e-01 4.019051194189999787e-01 3.275777697560000035e-01 2.797640264030000212e-01
5.472000000000000419e+00 5.462622046470000381e-01 5.288773179050000328e-01 4.652396440509999898e-01 4.015243351459999999e-01 3.271972537039999906e-01 2.793985307219999936e-01
5.478000000000000647e+00 5.459483265879999658e-01 5.285547971730000238e-01 4.648896455759999879e-01 4.011439085010000127e-01 3.268181979659999792e-01 2.790326774119999964e-01
5.483999999999999986e+00 5.456354022029999973e-01 5.282336473459999793e-01 4.645396471020000195e-01 4.007618725300000073e-01 3.264404237269999953e-01 2.786675989629999739e-01
5.490000000000000213e+00 5.453228354450000426e-01 5.279145240779999915e-01 4.641902744770000089e-01 4.003795385360000014e-01 3.260633647439999949e-01 2.783041894439999830e-01
5.496000000000000441e+00 5.450099110599999630e-01 5.275975465769999762e-01 4.638415873050000249e-01 3.999977409839999831e-01 3.256863951680000202e-01 2.779421508309999900e-01
5.502000000000000668e+00 5.446976423260000422e-01 5.272811651230000507e-01 4.634928703310000064e-01 3.996170759200000089e-01 3.253100514410000033e-01 2.775816321369999895e-01
5.508000000000000007e+00 5.443862080569999984e-01 5.269649624819999767e-01 4.631442427640000137e-01 3.992367386819999919e-01 3.249343335629999996e-01 2.772202491760000220e-01
5.514000000000000234e+00 5.440747737879999546e-01 5.266498923300000357e-01 4.627947211269999861e-01 3.988553285599999998e-01 3.245590627189999799e-01 2.768591344360000206e-01
5.520000000000000462e+00 5.437631607059999483e-01 5.263358950609999809e-01 4.624449610710000269e-01 3.984735906119999949e-01 3.241837620740000148e-01 2.764994502070000082e-01
5.526000000000000689e+00 5.434506535530000404e-01 5.260223150249999646e-01 4.620961546899999828e-01 3.980915546420000228e-01 3.238091170790000084e-01 2.761402726170000266e-01
5.532000000000000028e+00 5.431383848190000085e-01 5.257093906399999961e-01 4.617489278320000001e-01 3.977105617519999803e-01 3.234339952470000057e-01 2.757811546330000141e-01
5.538000000000000256e+00 5.428261756900000234e-01 5.253973603249999513e-01 4.614024460319999799e-01 3.973296880719999757e-01 3.230586051939999814e-01 2.754215896130000063e-01
5.544000000000000483e+00 5.425131917000000081e-01 5.250858664509999718e-01 4.610569477079999867e-01 3.969481885430000134e-01 3.226841092109999920e-01 2.750630974769999737e-01
5.550000000000000711e+00 5.421987175939999570e-01 5.247746109959999794e-01 4.607134759429999948e-01 3.965670466419999873e-01 3.223108947280000081e-01 2.747050821779999930e-01
5.556000000000000050e+00 5.418837666510000206e-01 5.244641304020000172e-01 4.603714942930000054e-01 3.961860239509999992e-01 3.219380378719999825e-01 2.743477225300000044e-01
5.562000000000000277e+00 5.415697097780000080e-01 5.241535902020000304e-01 4.600302875039999906e-01 3.958058357240000213e-01 3.215651512150000113e-01 2.739901542659999856e-01
5.568000000000000504e+00 5.412585735320000202e-01 5.238432884220000085e-01 4.596880972390000042e-01 3.954270184040000191e-01 3.211917579169999981e-01 2.736330330369999841e-01
5.574000000000000732e+00 5.409491658210000553e-01 5.235332250599999959e-01 4.593440294269999780e-01 3.950489759449999916e-01 3.208189904689999761e-01 2.732761204240000130e-01
5.580000000000000071e+00 5.406390428539999959e-01 5.232232213020000522e-01 4.590004980560000170e-01 3.946711122989999820e-01 3.204470574859999976e-01 2.729194164279999946e-01
5.586000000000000298e+00 5.403274893759999475e-01 5.229126214979999965e-01 4.586574733259999870e-01 3.942940533159999816e-01 3.200753629209999729e-01 2.725625634189999813e-01
5.592000000000000526e+00 5.400153398510000313e-01 5.226020216940000518e-01 4.583151340480000058e-01 3.939150869849999959e-01 3.197050392629999793e-01 2.722069323060000157e-01
5.598000000000000753e+00 5.397040247919999700e-01 5.222928524019999630e-01 4.579737186430000162e-01 3.935355246069999757e-01 3.193362653260000128e-01 2.718525528910000211e-01
5.604000000000000092e+00 5.393939614299999574e-01 5.219838619229999477e-01 4.576323628430000179e-01 3.931556046010000194e-01 3.189671337600000212e-01 2.714978158470000014e-01
5.610000000000000320e+00 5.390854477880000495e-01 5.216758847239999497e-01 4.572919905189999912e-01 3.927750885490000066e-01 3.185983300210000202e-01 2.711429595950000104e-01
5.616000000000000547e+00 5.387780666350000525e-01 5.213684439660000169e-01 4.569521546359999742e-01 3.923945426939999814e-01 3.182289600370000193e-01 2.707883417609999732e-01
5.621999999999999886e+00 5.384721755979999802e-01 5.210617184639999566e-01 4.566118121150000153e-01 3.920144140719999948e-01 3.178591430189999789e-01 2.704349756239999847e-01
5.628000000000000114e+00 5.381660461430000097e-01 5.207554101939999569e-01 4.562709927560000267e-01 3.916345536709999742e-01 3.174899816510000083e-01 2.700828015799999759e-01
5.634000000000000341e+00 5.378608107569999852e-01 5.204498767849999874e-01 4.559295773509999816e-01 3.912554681300000059e-01 3.171214461329999734e-01 2.697322368619999855e-01
5.640000000000000568e+00 5.375545620920000323e-01 5.201440453529999619e-01 4.555882215500000054e-01 3.908776342870000087e-01 3.167534768579999827e-01 2.693817913529999997e-01
5.645999999999999908e+00 5.372480154040000233e-01 5.198382735250000053e-01 4.552457928659999764e-01 3.905013799670000174e-01 3.163862824440000221e-01 2.690313756470000262e-01
5.652000000000000135e+00 5.369408726690000355e-01 5.195311307909999954e-01 4.549022018910000020e-01 3.901263177389999726e-01 3.160203993319999904e-01 2.686808109280000023e-01
5.658000000000000362e+00 5.366339087489999660e-01 5.192247033119999911e-01 4.545578956599999887e-01 3.897512555120000166e-01 3.156552612779999767e-01 2.683303356169999820e-01
5.664000000000000590e+00 5.363272428509999745e-01 5.189185738560000427e-01 4.542147517199999762e-01 3.893764615060000267e-01 3.152906298640000271e-01 2.679806053639999797e-01
5.669999999999999929e+00 5.360201001169999646e-01 5.186117291449999778e-01 4.538730382919999862e-01 3.890020251269999951e-01 3.149248957629999790e-01 2.676317691799999787e-01
5.676000000000000156e+00 5.357134938240000199e-01 5.183042287829999761e-01 4.535315334800000264e-01 3.886275887489999969e-01 3.145599067209999822e-01 2.672837674619999992e-01
5.682000000000000384e+00 5.354074239730000073e-01 5.179967880250000434e-01 4.531900286669999778e-01 3.882542848589999873e-01 3.141964972019999913e-01 2.669358253479999776e-01
5.688000000000000611e+00 5.351017713550000332e-01 5.176900029180000473e-01 4.528477489950000212e-01 3.878827095030000227e-01 3.138331174849999794e-01 2.665874361989999941e-01
5.693999999999999950e+00 5.347945690159999765e-01 5.173829197879999953e-01 4.525056779380000060e-01 3.875116109849999768e-01 3.134688735010000005e-01 2.662385106090000009e-01
5.700000000000000178e+00 5.344859957699999997e-01 5.170766711240000202e-01 4.521642625330000165e-01 3.871408402920000213e-01 3.131036162379999821e-01 2.658898830409999747e-01
5.706000000000000405e+00 5.341783165929999688e-01 5.167715549470000003e-01 4.518223702909999751e-01 3.867707848549999938e-01 3.127391040329999816e-01 2.655426263810000131e-01
5.712000000000000632e+00 5.338716506959999553e-01 5.164664387699999804e-01 4.514788687230000264e-01 3.864009678359999755e-01 3.123747706409999991e-01 2.651962041850000062e-01
5.717999999999999972e+00 5.335662364959999904e-01 5.161608457570000530e-01 4.511352479460000175e-01 3.860321640969999746e-01 3.120112717149999826e-01 2.648517191409999749e-01
5.724000000000000199e+00 5.332607626909999787e-01 5.158548951150000450e-01 4.507909119130000253e-01 3.856639564039999746e-01 3.116494715209999766e-01 2.645085453989999835e-01
5.730000000000000426e+00 5.329555869100000010e-01 5.155491232869999774e-01 4.504470825199999862e-01 3.852965831760000182e-01 3.112877309320000174e-01 2.641662955279999725e-01
5.736000000000000654e+00 5.326518416400000122e-01 5.152433514599999986e-01 4.501042068000000174e-01 3.849304318430000205e-01 3.109261691569999986e-01 2.638246715070000081e-01
5.741999999999999993e+00 5.323492288590000454e-01 5.149386525150000393e-01 4.497617781159999883e-01 3.845660984520000159e-01 3.105645179750000096e-01 2.634828686710000145e-01
5.748000000000000220e+00 5.320475697519999603e-01 5.146333575249999459e-01 4.494192004199999979e-01 3.842030167580000044e-01 3.102025985719999990e-01 2.631409168239999818e-01
5.754000000000000448e+00 5.317457318310000458e-01 5.143278241159999764e-01 4.490763247010000070e-01 3.838397562499999971e-01 3.098407387730000018e-01 2.627992033959999918e-01
5.760000000000000675e+00 5.314436554910000332e-01 5.140222907070000069e-01 4.487324357029999766e-01 3.834761679170000104e-01 3.094790279869999994e-01 2.624566257000000014e-01
5.766000000000000014e+00 5.311407446860000325e-01 5.137168765070000420e-01 4.483880400660000265e-01 3.831130862239999768e-01 3.091181516650000072e-01 2.621139585969999852e-01
5.772000000000000242e+00 5.308369398119999749e-01 5.134106874470000248e-01 4.480437636380000255e-01 3.827502429490000080e-01 3.087592124940000127e-01 2.617729008199999874e-01
5.778000000000000469e+00 5.305333733560000375e-01 5.131041407590000158e-01 4.477012157440000140e-01 3.823864758009999920e-01 3.084008693699999970e-01 2.614328265190000167e-01
5.784000000000000696e+00 5.302294492719999974e-01 5.127978324890000161e-01 4.473597109319999987e-01 3.820230662820000012e-01 3.080426156519999736e-01 2.610922455790000152e-01
5.790000000000000036e+00 5.299249291419999564e-01 5.124920606609999485e-01 4.470191895960000106e-01 3.816600441929999810e-01 3.076834678650000043e-01 2.607519030570000229e-01
5.796000000000000263e+00 5.296198129650000475e-01 5.121868848799999707e-01 4.466795027259999884e-01 3.812988996510000006e-01 3.073239028449999966e-01 2.604122459889999797e-01
5.802000000000000490e+00 5.293148159980000100e-01 5.118829011919999727e-01 4.463395476340000223e-01 3.809383213520000089e-01 3.069651722910000102e-01 2.600730955600000227e-01
5.808000000000000718e+00 5.290100574489999818e-01 5.115802288059999592e-01 4.460009634489999764e-01 3.805779218670000130e-01 3.066077530379999749e-01 2.597346305850000148e-01
5.814000000000000057e+00 5.287047624589999995e-01 5.112789273259999989e-01 4.456628859039999946e-01 3.802166879180000070e-01 3.062503337859999730e-01 2.593951523299999895e-01
5.820000000000000284e+00 5.284003019330000273e-01 5.109797120090000533e-01 4.453252851960000092e-01 3.798558712010000060e-01 3.058935403820000065e-01 2.590547800060000183e-01
5.826000000000000512e+00 5.280967950820000256e-01 5.106817483900000232e-01 4.449869096280000269e-01 3.794943392280000216e-01 3.055378496650000275e-01 2.587141692639999824e-01
5.832000000000000739e+00 5.277929306030000323e-01 5.103834867480000481e-01 4.446481466289999851e-01 3.791320919989999982e-01 3.051846325400000004e-01 2.583741843699999818e-01
5.838000000000000078e+00 5.274878144260000123e-01 5.100844502450000428e-01 4.443097710610000028e-01 3.787691295150000248e-01 3.048324584959999917e-01 2.580350041389999904e-01
5.844000000000000306e+00 5.271821022029999915e-01 5.097858309749999650e-01 4.439724683760000179e-01 3.784062266350000092e-01 3.044800162319999948e-01 2.576956152920000243e-01
5.850000000000000533e+00 5.268761515619999614e-01 5.094878077509999992e-01 4.436360895629999912e-01 3.780445456500000079e-01 3.041271269320000026e-01 2.573561668400000113e-01
5.856000000000000760e+00 5.265714526179999799e-01 5.091893672939999949e-01 4.432995021339999897e-01 3.776845335960000161e-01 3.037744164469999841e-01 2.570168375970000030e-01
5.862000000000000099e+00 5.262674093250000462e-01 5.088906884189999813e-01 4.429631233219999964e-01 3.773256242279999784e-01 3.034218847749999837e-01 2.566772699359999854e-01
5.868000000000000327e+00 5.259637236599999932e-01 5.085918903349999631e-01 4.426270425320000257e-01 3.769672214979999936e-01 3.030691146849999740e-01 2.563368380070000230e-01
5.874000000000000554e+00 5.256600379939999623e-01 5.082934498790000477e-01 4.422901272770000114e-01 3.766089379790000247e-01 3.027172386649999991e-01 2.559970319270000183e-01
5.879999999999999893e+00 5.253575444220000001e-01 5.079956650729999801e-01 4.419521987439999910e-01 3.762491345410000076e-01 3.023654818529999955e-01 2.556572854520000049e-01
5.886000000000000121e+00 5.250566601749999673e-01 5.076972842220000004e-01 4.416150450710000230e-01 3.758881688119999898e-01 3.020134270190000247e-01 2.553177773950000007e-01
5.892000000000000348e+00 5.247567296030000161e-01 5.073983669279999997e-01 4.412781298160000087e-01 3.755275309089999847e-01 3.016625046729999871e-01 2.549793422220000272e-01
5.898000000000000576e+00 5.244570970540000099e-01 5.070996880529999862e-01 4.409410655500000109e-01 3.751680552960000026e-01 3.013115823270000049e-01 2.546421885490000037e-01
5.903999999999999915e+00 5.241565108300000331e-01 5.068013072010000286e-01 4.406055808070000190e-01 3.748100996020000131e-01 3.009619712830000071e-01 2.543072402479999994e-01
5.910000000000000142e+00 5.238564014430000526e-01 5.065023303029999591e-01 4.402715265750000162e-01 3.744519948960000066e-01 3.006125390530000052e-01 2.539723515510000085e-01
5.916000000000000369e+00 5.235567688940000464e-01 5.062041282650000529e-01 4.399381875989999968e-01 3.740938007829999745e-01 3.002639114860000125e-01 2.536378502850000216e-01
5.922000000000000597e+00 5.232566595080000438e-01 5.059066414830000191e-01 4.396049380300000031e-01 3.737363815309999726e-01 2.999161779880000211e-01 2.533034682270000060e-01
5.927999999999999936e+00 5.229564309119999477e-01 5.056096911430000285e-01 4.392737448219999896e-01 3.733797073360000107e-01 2.995687127109999959e-01 2.529700994490000077e-01
5.934000000000000163e+00 5.226559042930000176e-01 5.053129792210000470e-01 4.389441311360000042e-01 3.730230927470000180e-01 2.992220520969999797e-01 2.526384890080000112e-01
5.940000000000000391e+00 5.223556756970000325e-01 5.050154328350000554e-01 4.386158287529999811e-01 3.726666867730000221e-01 2.988768517970000205e-01 2.523071765900000152e-01
5.946000000000000618e+00 5.220550298689999869e-01 5.047181844710000309e-01 4.382874965670000011e-01 3.723110854630000133e-01 2.985321879389999933e-01 2.519745826720000137e-01
5.951999999999999957e+00 5.217545628549999925e-01 5.044218897819999770e-01 4.379577040670000199e-01 3.719585835929999917e-01 2.981872260569999877e-01 2.516416013239999860e-01
5.958000000000000185e+00 5.214542746539999607e-01 5.041260719300000304e-01 4.376278221609999908e-01 3.716080784799999925e-01 2.978409230710000188e-01 2.513084709639999970e-01
5.964000000000000412e+00 5.211547613139999591e-01 5.038309693339999562e-01 4.372978508470000136e-01 3.712580800060000241e-01 2.974942624570000027e-01 2.509754002089999991e-01
5.970000000000000639e+00 5.208552479739999574e-01 5.035361647610000491e-01 4.369686543940000112e-01 3.709070980549999952e-01 2.971471548080000247e-01 2.506422400469999756e-01
5.975999999999999979e+00 5.205557346339999558e-01 5.032414197919999888e-01 4.366403222079999757e-01 3.705570101740000011e-01 2.967999875549999778e-01 2.503102123739999740e-01
5.982000000000000206e+00 5.202562212939999542e-01 5.029464960099999660e-01 4.363126456740000214e-01 3.702059090140000230e-01 2.964527308939999828e-01 2.499802559609999864e-01
5.988000000000000433e+00 5.199567675589999993e-01 5.026500821110000405e-01 4.359856545929999827e-01 3.698551654819999812e-01 2.961051166059999740e-01 2.496523261069999999e-01
5.994000000000000661e+00 5.196582078929999904e-01 5.023519992830000058e-01 4.356593787670000051e-01 3.695065975190000018e-01 2.957579493520000047e-01 2.493250072000000039e-01
6.000000000000000000e+00 5.193620324130000521e-01 5.020543336870000317e-01 4.353325068950000265e-01 3.691602647300000206e-01 2.954122126100000023e-01 2.489988207820000021e-01
6.006000000000000227e+00 5.190671682359999650e-01 5.017571449280000540e-01 4.350056648250000269e-01 3.688143491740000224e-01 2.950672507289999746e-01 2.486722916359999924e-01
6.012000000000000455e+00 5.187724232670000157e-01 5.014606714249999486e-01 4.346795976160000019e-01 3.684692680839999901e-01 2.947229444980000168e-01 2.483457773920000056e-01
6.018000000000000682e+00 5.184786915779999728e-01 5.011637806890000268e-01 4.343536198140000026e-01 3.681237995619999759e-01 2.943792939189999736e-01 2.480191886429999881e-01
6.024000000000000021e+00 5.181844830509999555e-01 5.008661746979999885e-01 4.340272843840000117e-01 3.677785694599999822e-01 2.940364778039999960e-01 2.476925253870000121e-01
6.030000000000000249e+00 5.178902149199999805e-01 5.005692243579999978e-01 4.336996078490000239e-01 3.674337267880000146e-01 2.936928570269999872e-01 2.473656237129999991e-01
6.036000000000000476e+00 5.175957679749999540e-01 5.002741217609999458e-01 4.333725571629999940e-01 3.670898079870000275e-01 2.933493554589999830e-01 2.470385730269999969e-01
6.042000000000000703e+00 5.173020362850000442e-01 4.999788999559999780e-01 4.330468773839999952e-01 3.667460381980000017e-01 2.930060625079999870e-01 2.467124462130000084e-01
6.048000000000000043e+00 5.170081257819999498e-01 4.996830523010000191e-01 4.327228367329999936e-01 3.664026856420000144e-01 2.926630377769999791e-01 2.463873326780000039e-01
6.054000000000000270e+00 5.167143344879999711e-01 4.993875026699999831e-01 4.323987364770000008e-01 3.660592138770000226e-01 2.923198044299999965e-01 2.460632622239999900e-01
6.060000000000000497e+00 5.164200663569999961e-01 4.990920424459999727e-01 4.320743679999999864e-01 3.657164573669999807e-01 2.919770479200000102e-01 2.457401305440000128e-01
6.066000000000000725e+00 5.161250233649999908e-01 4.987957179549999953e-01 4.317496120930000014e-01 3.653738200659999991e-01 2.916353642939999991e-01 2.454185038810000052e-01
6.072000000000000064e+00 5.158298015590000452e-01 4.984982311730000171e-01 4.314239323140000026e-01 3.650304079059999984e-01 2.912949621679999934e-01 2.450983375309999934e-01
6.078000000000000291e+00 5.155355930330000058e-01 4.982005953790000219e-01 4.310986697670000090e-01 3.646866679190000071e-01 2.909541428090000048e-01 2.447788268330000072e-01
6.084000000000000519e+00 5.152434110639999565e-01 4.979029297829999923e-01 4.307745695110000161e-01 3.643426597120000276e-01 2.906147539619999831e-01 2.444602847100000031e-01
6.090000000000000746e+00 5.149518847470000438e-01 4.976055324079999842e-01 4.304514527319999728e-01 3.639976680279999877e-01 2.902763783930000230e-01 2.441432178019999899e-01
6.096000000000000085e+00 5.146624445919999458e-01 4.973098635670000212e-01 4.301277399060000062e-01 3.636514246459999766e-01 2.899369895460000013e-01 2.438274919990000011e-01
6.102000000000000313e+00 5.143733620639999726e-01 4.970157146449999952e-01 4.298032224180000083e-01 3.633043468000000109e-01 2.895974516870000182e-01 2.435115724799999937e-01
6.108000000000000540e+00 5.140836834909999764e-01 4.967226088050000210e-01 4.294786751269999980e-01 3.629579246040000040e-01 2.892580330369999841e-01 2.431948781009999894e-01
6.114000000000000767e+00 5.137946009639999811e-01 4.964302182199999969e-01 4.291541576390000001e-01 3.626122176650000140e-01 2.889195680619999762e-01 2.428778111930000039e-01
6.120000000000000107e+00 5.135055780410000548e-01 4.961374998090000155e-01 4.288283288479999844e-01 3.622676730159999914e-01 2.885816991330000247e-01 2.425613254310000078e-01
6.126000000000000334e+00 5.132150650019999816e-01 4.958444833760000114e-01 4.285021126269999980e-01 3.619249463079999840e-01 2.882445454600000012e-01 2.422461956739999922e-01
6.132000000000000561e+00 5.129237174990000092e-01 4.955525398250000269e-01 4.281773865219999919e-01 3.615829646589999724e-01 2.879078090189999828e-01 2.419317364690000138e-01
6.138000000000000789e+00 5.126322507860000544e-01 4.952616095540000041e-01 4.278552830219999881e-01 3.612421154980000049e-01 2.875719666479999992e-01 2.416176050899999928e-01
6.144000000000000128e+00 5.123392343520000169e-01 4.949719607829999868e-01 4.275332987309999888e-01 3.609027862549999965e-01 2.872362732889999770e-01 2.413039505479999958e-01
6.150000000000000355e+00 5.120462179179999795e-01 4.946829676630000172e-01 4.272110760210000024e-01 3.605625033379999955e-01 2.869001328949999929e-01 2.409898489710000091e-01
6.156000000000000583e+00 5.117524266240000008e-01 4.943946301939999843e-01 4.268873929979999926e-01 3.602207899090000276e-01 2.865646779539999800e-01 2.406754642720000115e-01
6.161999999999999922e+00 5.114577412609999651e-01 4.941056072710000024e-01 4.265632331370000085e-01 3.598783314230000197e-01 2.862291932109999881e-01 2.403603345160000015e-01
6.168000000000000149e+00 5.111637711519999572e-01 4.938160777089999898e-01 4.262387752530000240e-01 3.595369756219999879e-01 2.858938872810000142e-01 2.400463372470000023e-01
6.174000000000000377e+00 5.108708143229999665e-01 4.935270547869999858e-01 4.259157180790000274e-01 3.591950237750000108e-01 2.855601906779999810e-01 2.397325634960000007e-01
6.180000000000000604e+00 5.105792284010000071e-01 4.932377040390000245e-01 4.255943000319999947e-01 3.588527441020000208e-01 2.852281332020000226e-01 2.394197285180000023e-01
6.185999999999999943e+00 5.102888345720000274e-01 4.929491579529999834e-01 4.252727925779999918e-01 3.585098087790000165e-01 2.848955690860000001e-01 2.391072958709999918e-01
6.192000000000000171e+00 5.100001096730000238e-01 4.926610290999999808e-01 4.249507784839999802e-01 3.581670820710000092e-01 2.845619618890000146e-01 2.387954145669999861e-01
6.198000000000000398e+00 5.097121596339999616e-01 4.923729598520000250e-01 4.246282577509999934e-01 3.578251600269999888e-01 2.842287123200000210e-01 2.384836375709999956e-01
6.204000000000000625e+00 5.094224810599999875e-01 4.920842647550000004e-01 4.243065416810000157e-01 3.574840724469999786e-01 2.838972508909999859e-01 2.381734550000000061e-01
6.209999999999999964e+00 5.091322064400000125e-01 4.917958974839999886e-01 4.239855110649999870e-01 3.571436405180000162e-01 2.835678756239999876e-01 2.378637194630000007e-01
6.216000000000000192e+00 5.088410377500000026e-01 4.915084838870000250e-01 4.236659109590000249e-01 3.568035662169999900e-01 2.832388877870000155e-01 2.375530749560000043e-01
6.222000000000000419e+00 5.085498094560000348e-01 4.912219345569999729e-01 4.233477413649999743e-01 3.564635813240000228e-01 2.829088270660000126e-01 2.372434139250000074e-01
6.228000000000000647e+00 5.082585811609999782e-01 4.909360408780000240e-01 4.230293333530000255e-01 3.561239540580000140e-01 2.825786769390000175e-01 2.369345724580000090e-01
6.233999999999999986e+00 5.079686641689999949e-01 4.906496107580000099e-01 4.227101206780000120e-01 3.557833135130000213e-01 2.822474837300000261e-01 2.366255074739999908e-01
6.240000000000000213e+00 5.076801776889999784e-01 4.903621971609999908e-01 4.223912060259999990e-01 3.554413616659999886e-01 2.819154858590000035e-01 2.363168895240000122e-01
6.246000000000000441e+00 5.073927044870000236e-01 4.900745153430000056e-01 4.220730364320000039e-01 3.550986945629999725e-01 2.815839350220000203e-01 2.360076606269999877e-01
6.252000000000000668e+00 5.071049928669999485e-01 4.897874891760000127e-01 4.217551648619999871e-01 3.547565042970000082e-01 2.812547683719999747e-01 2.356976121659999923e-01
6.258000000000000007e+00 5.068168044090000102e-01 4.895006418230000156e-01 4.214375913139999930e-01 3.544156849380000196e-01 2.809272110459999916e-01 2.353880405429999989e-01
6.264000000000000234e+00 5.065282583239999470e-01 4.892127513890000001e-01 4.211210906510000074e-01 3.540742993350000090e-01 2.806014418600000226e-01 2.350793033839999879e-01
6.270000000000000462e+00 5.062393546100000252e-01 4.889246225359999976e-01 4.208064377310000159e-01 3.537337779999999987e-01 2.802768349649999990e-01 2.347715795039999886e-01
6.276000000000000689e+00 5.059496164319999822e-01 4.886367321010000042e-01 4.204926788810000038e-01 3.533947765830000032e-01 2.799521982670000186e-01 2.344650924209999987e-01
6.282000000000000028e+00 5.056590437889999512e-01 4.883488714690000232e-01 4.201793074610000178e-01 3.530567586419999793e-01 2.796269059179999905e-01 2.341587841509999990e-01
6.288000000000000256e+00 5.053689479830000275e-01 4.880608022210000119e-01 4.198668897150000245e-01 3.527185916900000273e-01 2.793011367320000216e-01 2.338511645789999871e-01
6.294000000000000483e+00 5.050784945490000011e-01 4.877725541590000047e-01 4.195547997949999885e-01 3.523799180980000112e-01 2.789739668369999870e-01 2.335418164730000135e-01
6.300000000000000711e+00 5.047873854640000379e-01 4.874842762950000186e-01 4.192416965960000241e-01 3.520421385770000078e-01 2.786471545699999997e-01 2.332314252849999880e-01
6.306000000000000050e+00 5.044960975650000234e-01 4.871976077560000173e-01 4.189280271529999822e-01 3.517057597639999811e-01 2.783211469649999881e-01 2.329217344520000121e-01
6.312000000000000277e+00 5.042057037349999549e-01 4.869112670419999955e-01 4.186142683030000256e-01 3.513695895669999847e-01 2.779935002330000127e-01 2.326128482819999899e-01
6.318000000000000504e+00 5.039168596269999467e-01 4.866249859330000205e-01 4.183011651040000056e-01 3.510337769990000134e-01 2.776651978490000117e-01 2.323041558270000084e-01
6.324000000000000732e+00 5.036294460300000386e-01 4.863381385800000234e-01 4.179880917070000201e-01 3.506978154179999918e-01 2.773369252680000230e-01 2.319938540460000087e-01
6.330000000000000071e+00 5.033429861070000122e-01 4.860506951810000253e-01 4.176750481129999915e-01 3.503615856169999820e-01 2.770095169540000013e-01 2.316841781139999945e-01
6.336000000000000298e+00 5.030580163000000216e-01 4.857625961300000017e-01 4.173614382740000184e-01 3.500250875950000062e-01 2.766834497449999763e-01 2.313770055770000000e-01
6.342000000000000526e+00 5.027734637259999584e-01 4.854743182660000156e-01 4.170480370519999980e-01 3.496885597709999960e-01 2.763574123379999858e-01 2.310706824060000109e-01
6.348000000000000753e+00 5.024887919430000016e-01 4.851859807969999827e-01 4.167339801789999854e-01 3.493533730510000046e-01 2.760324478150000260e-01 2.307649701829999900e-01
6.354000000000000092e+00 5.022043585780000541e-01 4.848991632460000201e-01 4.164189398290000232e-01 3.490196168420000022e-01 2.757087051870000249e-01 2.304606735710000021e-01
6.360000000000000320e+00 5.019197463990000552e-01 4.846139550210000202e-01 4.161040484910000226e-01 3.486852347850000200e-01 2.753854393960000202e-01 2.301570028069999940e-01
6.366000000000000547e+00 5.016337633130000251e-01 4.843286573889999946e-01 4.157907664780000068e-01 3.483496010300000112e-01 2.750628888609999989e-01 2.298514842989999862e-01
6.372000000000000774e+00 5.013473033909999765e-01 4.840431511400000164e-01 4.154785275460000094e-01 3.480139076709999890e-01 2.747406661510000125e-01 2.295450866219999886e-01
6.378000000000000114e+00 5.010611414910000061e-01 4.837565422060000064e-01 4.151661694050000073e-01 3.476782441140000013e-01 2.744185924529999876e-01 2.292388379570000079e-01
6.384000000000000341e+00 5.007765889170000539e-01 4.834694266319999878e-01 4.148524403569999741e-01 3.473429083819999930e-01 2.740953862669999741e-01 2.289331108329999975e-01
6.390000000000000568e+00 5.004928112030000431e-01 4.831826090810000252e-01 4.145386815070000175e-01 3.470070362089999749e-01 2.737718820569999822e-01 2.286275178190000090e-01
6.396000000000000796e+00 5.002092719080000194e-01 4.828959107399999895e-01 4.142242670060000131e-01 3.466719985010000005e-01 2.734491825099999995e-01 2.283222377299999883e-01
6.402000000000000135e+00 4.999263584609999755e-01 4.826094806189999975e-01 4.139098227019999965e-01 3.463376760479999761e-01 2.731266021729999993e-01 2.280174791809999879e-01
6.408000000000000362e+00 4.996437430380000211e-01 4.823228418830000086e-01 4.135960042480000265e-01 3.460043966770000035e-01 2.728053629400000180e-01 2.277137488129999943e-01
6.414000000000000590e+00 4.993613362309999859e-01 4.820361733440000074e-01 4.132835865019999777e-01 3.456714153289999758e-01 2.724855840209999824e-01 2.274108380079999936e-01
6.419999999999999929e+00 4.990800321100000159e-01 4.817502796650000030e-01 4.129728078839999816e-01 3.453386127949999995e-01 2.721677124499999878e-01 2.271082550290000057e-01
6.426000000000000156e+00 4.987988173960000160e-01 4.814653694630000036e-01 4.126634895799999869e-01 3.450043499470000219e-01 2.718502581119999761e-01 2.268053740260000117e-01
6.432000000000000384e+00 4.985170364379999941e-01 4.811815321449999794e-01 4.123552143570000106e-01 3.446703255179999759e-01 2.715322971340000113e-01 2.265015393500000029e-01
6.438000000000000611e+00 4.982336461540000094e-01 4.808985888960000121e-01 4.120473265649999828e-01 3.443369865420000120e-01 2.712139785289999772e-01 2.261972725389999883e-01
6.443999999999999950e+00 4.979497194290000150e-01 4.806173443789999999e-01 4.117396473880000074e-01 3.440036475659999926e-01 2.708961367609999948e-01 2.258928716180000074e-01
6.450000000000000178e+00 4.976669847970000005e-01 4.803372025489999753e-01 4.114344716069999741e-01 3.436705470090000158e-01 2.705782651900000002e-01 2.255880385640000041e-01
6.456000000000000405e+00 4.973856508730000181e-01 4.800564348699999928e-01 4.111308455470000234e-01 3.433380723000000190e-01 2.702609300609999932e-01 2.252840846780000128e-01
6.462000000000000632e+00 4.971047937870000100e-01 4.797739386559999875e-01 4.108270108700000089e-01 3.430058956150000005e-01 2.699446678160000168e-01 2.249817848210000082e-01
6.467999999999999972e+00 4.968241155149999977e-01 4.794915020469999734e-01 4.105216264720000230e-01 3.426731526849999820e-01 2.696298360819999740e-01 2.246804684400000029e-01
6.474000000000000199e+00 4.965441823010000033e-01 4.792094826700000199e-01 4.102153182030000012e-01 3.423392474649999961e-01 2.693160176280000040e-01 2.243788093330000011e-01
6.480000000000000426e+00 4.962663054470000112e-01 4.789274930949999898e-01 4.099088907239999968e-01 3.420058488850000189e-01 2.690028250220000139e-01 2.240770757199999907e-01
6.486000000000000654e+00 4.959894418720000031e-01 4.786453545089999762e-01 4.096030294899999924e-01 3.416740298270000142e-01 2.686901688580000114e-01 2.237760722640000088e-01
6.491999999999999993e+00 4.957127869130000253e-01 4.783629775050000088e-01 4.092974066730000193e-01 3.413437306880000022e-01 2.683787047860000108e-01 2.234768122430000059e-01
6.498000000000000220e+00 4.954346716399999906e-01 4.780794382099999851e-01 4.089912474160000144e-01 3.410144150259999951e-01 2.680680751799999761e-01 2.231773138049999994e-01
6.504000000000000448e+00 4.951554238800000007e-01 4.777935445309999807e-01 4.086830616000000083e-01 3.406858742239999849e-01 2.677583396429999985e-01 2.228768616909999889e-01
6.510000000000000675e+00 4.948764741419999780e-01 4.775067269800000180e-01 4.083746075629999805e-01 3.403586745259999935e-01 2.674495577809999913e-01 2.225752621890000060e-01
6.516000000000000014e+00 4.945988655090000075e-01 4.772214889529999837e-01 4.080668389800000129e-01 3.400308489800000222e-01 2.671417295929999769e-01 2.222737371919999982e-01
6.522000000000000242e+00 4.943211376669999768e-01 4.769383668900000206e-01 4.077594578270000159e-01 3.397023677830000032e-01 2.668340206150000005e-01 2.219741940499999899e-01
6.528000000000000469e+00 4.940431714060000146e-01 4.766558110710000240e-01 4.074532687660000208e-01 3.393743634220000027e-01 2.665260136129999902e-01 2.216773480179999867e-01
6.534000000000000696e+00 4.937634766099999739e-01 4.763728380200000223e-01 4.071481227870000219e-01 3.390473127370000062e-01 2.662174701689999923e-01 2.213828563689999862e-01
6.540000000000000036e+00 4.934814572330000204e-01 4.760892689230000197e-01 4.068431556220000189e-01 3.387198150160000143e-01 2.659105360510000127e-01 2.210889160629999906e-01
6.546000000000000263e+00 4.931992590429999934e-01 4.758055806159999790e-01 4.065377414229999764e-01 3.383914828299999789e-01 2.656049430369999964e-01 2.207950949670000051e-01
6.552000000000000490e+00 4.929176270960000106e-01 4.755222201350000066e-01 4.062305092810000184e-01 3.380627036089999815e-01 2.652992010119999966e-01 2.205005437139999913e-01
6.558000000000000718e+00 4.926364123820000107e-01 4.752399325369999761e-01 4.059234261510000219e-01 3.377332985400000043e-01 2.649926245209999753e-01 2.202047854660000026e-01
6.564000000000000057e+00 4.923553764820000067e-01 4.749586880209999973e-01 4.056167602540000083e-01 3.374029397960000010e-01 2.646857798100000214e-01 2.199091315270000069e-01
6.570000000000000284e+00 4.920744001869999940e-01 4.746778309349999891e-01 4.053095281119999949e-01 3.370725214479999843e-01 2.643788158889999740e-01 2.196136265989999947e-01
6.576000000000000512e+00 4.917939305310000120e-01 4.743990302089999833e-01 4.050030708310000116e-01 3.367421329020000020e-01 2.640708386899999760e-01 2.193183153870000013e-01
6.582000000000000739e+00 4.915142953400000181e-01 4.741223752500000055e-01 4.046991765499999838e-01 3.364120125769999858e-01 2.637625932689999786e-01 2.190228551629999909e-01
6.588000000000000078e+00 4.912354052069999866e-01 4.738458991050000235e-01 4.043982923030000065e-01 3.360821604729999912e-01 2.634554803370000031e-01 2.187280803920000072e-01
6.594000000000000306e+00 4.909568428989999900e-01 4.735682606700000186e-01 4.040994644170000094e-01 3.357517719270000089e-01 2.631494402890000028e-01 2.184350043540000119e-01
6.600000000000000533e+00 4.906795918940000112e-01 4.732909202580000141e-01 4.038008749490000215e-01 3.354206085209999744e-01 2.628433108329999990e-01 2.181431651119999926e-01
6.606000000000000760e+00 4.904034137730000076e-01 4.730134308339999927e-01 4.035029411320000259e-01 3.350898325439999881e-01 2.625369727610000203e-01 2.178517132999999995e-01
6.612000000000000099e+00 4.901292026040000027e-01 4.727342426780000162e-01 4.032065868379999807e-01 3.347598612309999888e-01 2.622298896310000238e-01 2.175612747669999902e-01
6.618000000000000327e+00 4.898553788660000019e-01 4.724544882769999843e-01 4.029100537299999951e-01 3.344308137890000254e-01 2.619237303729999855e-01 2.172703593970000124e-01
6.624000000000000554e+00 4.895817339419999970e-01 4.721753001210000078e-01 4.026126563549999871e-01 3.341029882429999986e-01 2.616181075569999903e-01 2.169796824459999940e-01
6.630000000000000782e+00 4.893079102039999961e-01 4.718962013720000015e-01 4.023151993749999877e-01 3.337750434880000228e-01 2.613132297990000130e-01 2.166885286570000013e-01
6.636000000000000121e+00 4.890339970590000251e-01 4.716165065769999942e-01 4.020174741740000224e-01 3.334471285339999924e-01 2.610092759129999940e-01 2.163979560139999980e-01
6.642000000000000348e+00 4.887604415419999904e-01 4.713356792930000205e-01 4.017198383810000051e-01 3.331196904179999918e-01 2.607068717480000020e-01 2.161081731320000088e-01
6.648000000000000576e+00 4.884866178039999896e-01 4.710556566720000005e-01 4.014224708079999759e-01 3.327938020230000182e-01 2.604043483730000275e-01 2.158185541629999982e-01
6.654000000000000803e+00 4.882128834719999810e-01 4.707779288289999919e-01 4.011260271070000161e-01 3.324682712550000030e-01 2.601012289519999965e-01 2.155289798970000115e-01
6.660000000000000142e+00 4.879400432109999852e-01 4.705024063589999805e-01 4.008271396160000277e-01 3.321435451509999748e-01 2.597986757760000209e-01 2.152400910850000015e-01
6.666000000000000369e+00 4.876678586009999816e-01 4.702272415159999830e-01 4.005260169509999857e-01 3.318190574650000113e-01 2.594980001450000184e-01 2.149512767790000001e-01
6.672000000000000597e+00 4.873960018160000129e-01 4.699527919290000244e-01 4.002240300179999988e-01 3.314948678019999928e-01 2.591976225379999943e-01 2.146623581650000112e-01
6.677999999999999936e+00 4.871244132520000103e-01 4.696796238420000158e-01 3.999229371549999912e-01 3.311710059640000092e-01 2.588977217669999886e-01 2.143735289569999869e-01
6.684000000000000163e+00 4.868512749669999806e-01 4.694079458709999875e-01 3.996235728259999731e-01 3.308476507659999788e-01 2.585968673230000237e-01 2.140845954420000086e-01
6.690000000000000391e+00 4.865777492519999803e-01 4.691358506680000096e-01 3.993257284160000031e-01 3.305251002310000130e-01 2.582950294019999982e-01 2.137949168680000067e-01
6.696000000000000618e+00 4.863042831420000267e-01 4.688628911969999757e-01 3.990282714369999817e-01 3.302026987080000087e-01 2.579932212830000071e-01 2.135042995210000016e-01
6.701999999999999957e+00 4.860308468339999965e-01 4.685895144939999923e-01 3.987313508990000255e-01 3.298797011380000255e-01 2.576910555360000243e-01 2.132117897270000006e-01
6.708000000000000185e+00 4.857584536080000182e-01 4.683170020579999759e-01 3.984349071980000101e-01 3.295549750330000194e-01 2.573887109760000236e-01 2.129194289449999888e-01
6.714000000000000412e+00 4.854865372180000027e-01 4.680453240870000031e-01 3.981383740900000245e-01 3.292297124860000257e-01 2.570867836479999724e-01 2.126268297430000120e-01
6.720000000000000639e+00 4.852139055729999817e-01 4.677736759189999871e-01 3.978417515750000133e-01 3.289057612419999943e-01 2.567855119710000245e-01 2.123344242569999984e-01
6.725999999999999979e+00 4.849408268929999988e-01 4.675023555760000060e-01 3.975463211540000152e-01 3.285833597180000121e-01 2.564843297000000133e-01 2.120424807069999917e-01
6.732000000000000206e+00 4.846682250500000122e-01 4.672310948369999828e-01 3.972514867779999848e-01 3.282610774040000123e-01 2.561831474299999800e-01 2.117504924539999889e-01
6.738000000000000433e+00 4.843954145909999953e-01 4.669603109359999893e-01 3.969566524029999877e-01 3.279378712179999988e-01 2.558832168579999733e-01 2.114574909209999964e-01
6.744000000000000661e+00 4.841223657129999913e-01 4.666886627669999954e-01 3.966619968410000086e-01 3.276139795779999808e-01 2.555835843090000226e-01 2.111629843710000065e-01
6.750000000000000000e+00 4.838495254519999955e-01 4.664168953899999748e-01 3.963681757449999954e-01 3.272909522060000187e-01 2.552841901780000256e-01 2.108683586120000120e-01
6.756000000000000227e+00 4.835768938059999966e-01 4.661463499069999905e-01 3.960752487179999837e-01 3.269690573219999896e-01 2.549856603149999734e-01 2.105740755799999919e-01
6.762000000000000455e+00 4.833045303819999972e-01 4.658762216569999892e-01 3.957830667500000232e-01 3.266472518440000083e-01 2.546881437299999829e-01 2.102803885940000006e-01
6.768000000000000682e+00 4.830315411089999844e-01 4.656063020230000182e-01 3.954900801180000203e-01 3.263250589369999788e-01 2.543899416920000212e-01 2.099887728690000011e-01
6.774000000000000021e+00 4.827576577659999923e-01 4.653351902960000119e-01 3.951960802080000112e-01 3.260032236579999965e-01 2.540905773639999810e-01 2.096977978940000042e-01
6.780000000000000249e+00 4.824836552139999957e-01 4.650642573830000015e-01 3.949022591110000202e-01 3.256838321689999871e-01 2.537909150120000179e-01 2.094074189659999863e-01
6.786000000000000476e+00 4.822091758250000026e-01 4.647935032839999869e-01 3.946072459220000272e-01 3.253666162489999847e-01 2.534917294979999736e-01 2.091162353749999869e-01
6.792000000000000703e+00 4.819356501100000023e-01 4.645226597789999801e-01 3.943130373950000100e-01 3.250507414339999790e-01 2.531929314140000109e-01 2.088254839179999878e-01
6.798000000000000043e+00 4.816636145109999823e-01 4.642505943779999811e-01 3.940193057060000226e-01 3.247360885139999875e-01 2.528939843179999758e-01 2.085352540019999867e-01
6.804000000000000270e+00 4.813925921919999795e-01 4.639777243139999729e-01 3.937266170979999980e-01 3.244219422340000047e-01 2.525947988030000091e-01 2.082463651900000046e-01
6.810000000000000497e+00 4.811217784879999737e-01 4.637057185169999873e-01 3.934347629550000169e-01 3.241080939770000224e-01 2.522959113120000207e-01 2.079584896560000007e-01
6.816000000000000725e+00 4.808501899240000266e-01 4.634341895579999759e-01 3.931434750560000024e-01 3.237938880919999929e-01 2.519981861109999999e-01 2.076713442800000031e-01
6.822000000000000064e+00 4.805787503719999854e-01 4.631633758540000256e-01 3.928525447849999797e-01 3.234802186490000064e-01 2.517006397250000083e-01 2.073854506020000044e-01
6.828000000000000291e+00 4.803083539010000180e-01 4.628926813600000023e-01 3.925598561759999772e-01 3.231671750549999778e-01 2.514023780819999998e-01 2.070987373590000014e-01
6.834000000000000519e+00 4.800390601160000048e-01 4.626213908199999780e-01 3.922666013239999860e-01 3.228551745409999896e-01 2.511028349400000192e-01 2.068110853429999951e-01
6.840000000000000746e+00 4.797682762150000113e-01 4.623492062089999965e-01 3.919742703440000087e-01 3.225436508660000090e-01 2.508029341699999915e-01 2.065242379899999980e-01
6.846000000000000085e+00 4.794959127899999785e-01 4.620767533780000269e-01 3.916831910610000245e-01 3.222323656080000043e-01 2.505047619340000087e-01 2.062387168410000082e-01
6.852000000000000313e+00 4.792243540289999881e-01 4.618037939069999931e-01 3.913928270340000237e-01 3.219215869900000082e-01 2.502087056639999973e-01 2.059538513420000050e-01
6.858000000000000540e+00 4.789538979529999740e-01 4.615309536459999973e-01 3.911029398440000193e-01 3.216120600699999832e-01 2.499136030670000008e-01 2.056691944600000099e-01
6.864000000000000767e+00 4.786846637730000076e-01 4.612574577329999759e-01 3.908135890960000025e-01 3.213028907780000054e-01 2.496179193259999984e-01 2.053845524790000043e-01
6.870000000000000107e+00 4.784147441389999811e-01 4.609839916230000223e-01 3.905245959759999774e-01 3.209930062290000108e-01 2.493210434910000106e-01 2.050984352830000079e-01
6.876000000000000334e+00 4.781451225280000106e-01 4.607100486760000169e-01 3.902362883089999790e-01 3.206829726700000105e-01 2.490241527560000112e-01 2.048121094700000033e-01
6.882000000000000561e+00 4.778752923010000098e-01 4.604359269139999822e-01 3.899490237239999768e-01 3.203717470169999970e-01 2.487287819389999988e-01 2.045249789949999952e-01
6.888000000000000789e+00 4.776059687140000176e-01 4.601620137690000112e-01 3.896618783470000014e-01 3.200594186779999739e-01 2.484345287080000075e-01 2.042384147640000092e-01
6.894000000000000128e+00 4.773378968240000186e-01 4.598881900310000104e-01 3.893753290179999826e-01 3.197481930259999938e-01 2.481415569779999997e-01 2.039521485570000014e-01
6.900000000000000355e+00 4.770705997940000165e-01 4.596135318280000215e-01 3.890883624550000031e-01 3.194376826290000193e-01 2.478495091200000056e-01 2.036667466160000106e-01
6.906000000000000583e+00 4.768026769159999789e-01 4.593382775779999982e-01 3.888007700439999881e-01 3.191265761850000104e-01 2.475586384529999961e-01 2.033841013909999940e-01
6.912000000000000810e+00 4.765329062940000249e-01 4.590634703640000258e-01 3.885124921800000020e-01 3.188148438930000217e-01 2.472692430020000109e-01 2.031038105490000079e-01
6.918000000000000149e+00 4.762606322769999956e-01 4.587894678119999736e-01 3.882241845130000035e-01 3.185019791129999889e-01 2.469806224109999948e-01 2.028247267009999910e-01
6.924000000000000377e+00 4.759885668750000187e-01 4.585163593289999784e-01 3.879348635670000212e-01 3.181903362269999924e-01 2.466919124130000085e-01 2.025468200449999923e-01
6.930000000000000604e+00 4.757189452650000261e-01 4.582444429399999963e-01 3.876461982730000089e-01 3.178800642490000050e-01 2.464032024149999944e-01 2.022696286439999991e-01
6.936000000000000831e+00 4.754500985149999748e-01 4.579738378520000208e-01 3.873595297340000077e-01 3.175692558289999745e-01 2.461143285040000017e-01 2.019925862549999951e-01
6.942000000000000171e+00 4.751810431480000263e-01 4.577040672300000113e-01 3.870754539969999963e-01 3.172583580019999738e-01 2.458255440000000069e-01 2.017159163950000000e-01
6.948000000000000398e+00 4.749124050140000053e-01 4.574357569220000030e-01 3.867927789689999951e-01 3.169475495819999988e-01 2.455367743970000016e-01 2.014390081169999958e-01
6.954000000000000625e+00 4.746441841130000228e-01 4.571673274040000123e-01 3.865107297900000072e-01 3.166376054289999908e-01 2.452485412360000117e-01 2.011608183380000081e-01
6.959999999999999964e+00 4.743753969669999848e-01 4.568986296650000001e-01 3.862294554710000161e-01 3.163279891010000178e-01 2.449605762959999877e-01 2.008814215660000013e-01
6.966000000000000192e+00 4.741061031820000271e-01 4.566297829150000043e-01 3.859489262099999873e-01 3.160177767280000216e-01 2.446707934139999985e-01 2.006018906829999948e-01
6.972000000000000419e+00 4.738383889200000199e-01 4.563595652579999773e-01 3.856696188450000062e-01 3.157076239589999833e-01 2.443803250790000103e-01 2.003226578239999944e-01
6.978000000000000647e+00 4.735715687270000140e-01 4.560879766939999747e-01 3.853908181190000004e-01 3.153972625729999923e-01 2.440903782839999869e-01 2.000446766610000093e-01
6.983999999999999986e+00 4.733034074310000228e-01 4.558156132699999752e-01 3.851120173929999946e-01 3.150883615019999806e-01 2.438017278909999919e-01 1.997664123769999911e-01
6.990000000000000213e+00 4.730350673200000022e-01 4.555431604390000055e-01 3.848338723179999810e-01 3.147819638250000107e-01 2.435137033460000044e-01 1.994884014130000049e-01
6.996000000000000441e+00 4.727669060229999776e-01 4.552704989910000277e-01 3.845562636850000104e-01 3.144774138929999907e-01 2.432280033829999910e-01 1.992107480760000049e-01
7.002000000000000668e+00 4.724996089940000088e-01 4.549980461600000026e-01 3.842767179009999867e-01 3.141743242739999942e-01 2.429438978429999951e-01 1.989327669139999977e-01
7.008000000000000007e+00 4.722308218480000264e-01 4.547260701659999738e-01 3.839976191519999804e-01 3.138702213760000137e-01 2.426615655419999962e-01 1.986547559500000115e-01
7.014000000000000234e+00 4.719598591329999815e-01 4.544540047649999748e-01 3.837191760540000218e-01 3.135651350020000061e-01 2.423786669970000029e-01 1.983760893339999998e-01
7.020000000000000462e+00 4.716885387900000004e-01 4.541820287700000236e-01 3.834406733510000165e-01 3.132596313950000155e-01 2.420937567950000036e-01 1.980971097950000037e-01
7.026000000000000689e+00 4.714174270629999941e-01 4.539101123809999860e-01 3.831616342070000014e-01 3.129542767999999864e-01 2.418079525229999971e-01 1.978187561039999876e-01
7.032000000000000028e+00 4.711470603940000057e-01 4.536379873749999958e-01 3.828814923759999989e-01 3.126484155650000041e-01 2.415231615300000023e-01 1.975409984590000001e-01
7.038000000000000256e+00 4.708775281909999832e-01 4.533655345440000262e-01 3.826003372669999902e-01 3.123440444469999799e-01 2.412382811309999875e-01 1.972651183609999970e-01
7.044000000000000483e+00 4.706079661850000040e-01 4.530933201310000102e-01 3.823193013669999862e-01 3.120407164099999742e-01 2.409535646440000012e-01 1.969892680639999949e-01
7.050000000000000711e+00 4.703377783300000115e-01 4.528205990790000190e-01 3.820384144780000213e-01 3.117399513720000015e-01 2.406686097380000000e-01 1.967129558319999916e-01
7.056000000000000050e+00 4.700671732430000138e-01 4.525479376320000191e-01 3.817587792870000274e-01 3.114408552649999828e-01 2.403833717109999935e-01 1.964366286989999988e-01
7.062000000000000277e+00 4.697965681549999828e-01 4.522753953929999904e-01 3.814795017240000252e-01 3.111418187619999776e-01 2.400979995729999872e-01 1.961606889960000044e-01
7.068000000000000504e+00 4.695261716840000155e-01 4.520040154459999959e-01 3.812004327769999978e-01 3.108426332470000109e-01 2.398117184640000121e-01 1.958859562870000071e-01
7.074000000000000732e+00 4.692556560039999880e-01 4.517334103580000204e-01 3.809213936329999828e-01 3.105441033840000142e-01 2.395265698429999979e-01 1.956121623519999908e-01
7.080000000000000071e+00 4.689850509169999904e-01 4.514641165730000072e-01 3.806418478490000146e-01 3.102456927300000222e-01 2.392417937519999982e-01 1.953386962410000038e-01
7.086000000000000298e+00 4.687134325499999754e-01 4.511964917180000256e-01 3.803622424599999996e-01 3.099476695060000009e-01 2.389567941430000009e-01 1.950643062590000087e-01
7.092000000000000526e+00 4.684412181379999929e-01 4.509305655959999770e-01 3.800820708270000181e-01 3.096509873869999763e-01 2.386710941790000096e-01 1.947888433930000107e-01
7.098000000000000753e+00 4.681697189810000159e-01 4.506652951239999982e-01 3.798020482059999980e-01 3.093549907209999783e-01 2.383852750060000136e-01 1.945136934520000083e-01
7.104000000000000092e+00 4.678992331030000229e-01 4.503991305830000180e-01 3.795236349109999963e-01 3.090588748459999757e-01 2.380987256769999949e-01 1.942381411790000123e-01
7.110000000000000320e+00 4.676285684109999785e-01 4.501308202739999764e-01 3.792470693589999886e-01 3.087628483770000209e-01 2.378125041720000055e-01 1.939602345230000136e-01
7.116000000000000547e+00 4.673584103580000204e-01 4.498608410359999921e-01 3.789723217489999740e-01 3.084666430949999927e-01 2.375259101390000127e-01 1.936818063259999889e-01
7.122000000000000774e+00 4.670895040040000112e-01 4.495915472509999788e-01 3.786971271039999976e-01 3.081724345679999755e-01 2.372391819949999925e-01 1.934051811699999956e-01
7.128000000000000114e+00 4.668214321140000123e-01 4.493231475350000226e-01 3.784214854240000037e-01 3.078786730770000091e-01 2.369529306890000020e-01 1.931301653389999873e-01
7.134000000000000341e+00 4.665532112119999963e-01 4.490556716920000024e-01 3.781444430349999997e-01 3.075845539570000176e-01 2.366669923070000014e-01 1.928557306529999904e-01
7.140000000000000568e+00 4.662843644620000005e-01 4.487895369530000012e-01 3.778671622279999864e-01 3.072910010809999926e-01 2.363821268079999982e-01 1.925805956130000052e-01
7.146000000000000796e+00 4.660165905950000020e-01 4.485232830049999952e-01 3.775899708270000210e-01 3.069966733460000041e-01 2.360980957749999887e-01 1.923051029439999948e-01
7.152000000000000135e+00 4.657491743559999953e-01 4.482573270799999898e-01 3.773132860660000087e-01 3.067009150980000154e-01 2.358154356480000047e-01 1.920312643050000045e-01
7.158000000000000362e+00 4.654824137690000141e-01 4.479911029340000184e-01 3.770384490490000240e-01 3.064042925830000041e-01 2.355335205790000108e-01 1.917606443169999897e-01
7.164000000000000590e+00 4.652155339719999949e-01 4.477244019509999950e-01 3.767644166949999929e-01 3.061079382899999923e-01 2.352527827020000073e-01 1.914924085140000121e-01
7.170000000000000817e+00 4.649468660350000171e-01 4.474572241309999754e-01 3.764908909799999925e-01 3.058116734029999728e-01 2.349724918599999934e-01 1.912254691120000016e-01
7.176000000000000156e+00 4.646770060059999818e-01 4.471906721589999911e-01 3.762170374389999794e-01 3.055157363409999882e-01 2.346921414139999940e-01 1.909577846530000067e-01
7.182000000000000384e+00 4.644080996509999948e-01 4.469244480130000197e-01 3.759450316430000272e-01 3.052204251289999948e-01 2.344104051589999960e-01 1.906893104309999865e-01
7.188000000000000611e+00 4.641406238079999746e-01 4.466581046579999881e-01 3.756748437879999791e-01 3.049251437189999803e-01 2.341266572479999974e-01 1.904194951060000085e-01
7.194000000000000838e+00 4.638726711269999803e-01 4.463911056520000198e-01 3.754054605959999957e-01 3.046306669709999970e-01 2.338434606789999981e-01 1.901495903729999992e-01
7.200000000000000178e+00 4.636049866679999854e-01 4.461242258550000006e-01 3.751361370090000036e-01 3.043365776540000178e-01 2.335615456100000042e-01 1.898800581689999989e-01
7.206000000000000405e+00 4.633363187310000075e-01 4.458581507209999906e-01 3.748670518400000207e-01 3.040440976620000235e-01 2.332807928320000113e-01 1.896121203899999996e-01
7.212000000000000632e+00 4.630674719810000117e-01 4.455925822260000113e-01 3.745977878569999864e-01 3.037517964840000251e-01 2.330004572870000012e-01 1.893453150989999889e-01
7.217999999999999972e+00 4.627988636490000252e-01 4.453275501730000197e-01 3.743286132809999778e-01 3.034589886669999959e-01 2.327200472350000049e-01 1.890802383419999955e-01
7.224000000000000199e+00 4.625310003759999788e-01 4.450623095039999977e-01 3.740591406820000242e-01 3.031664490700000103e-01 2.324392050499999862e-01 1.888156682250000107e-01
7.230000000000000426e+00 4.622641205790000152e-01 4.447976648809999767e-01 3.737894892690000193e-01 3.028732538219999770e-01 2.321573495860000114e-01 1.885525584219999995e-01
7.236000000000000654e+00 4.619987308979999763e-01 4.445334076879999818e-01 3.735197186470000097e-01 3.025802373889999730e-01 2.318751513960000121e-01 1.882909983399999876e-01
7.241999999999999993e+00 4.617353975769999952e-01 4.442672729489999806e-01 3.732493519780000213e-01 3.022867143149999825e-01 2.315933108329999990e-01 1.880289018150000102e-01
7.248000000000000220e+00 4.614744186399999948e-01 4.439994990830000154e-01 3.729791045190000154e-01 3.019925355909999776e-01 2.313117980959999986e-01 1.877659559250000054e-01
7.254000000000000448e+00 4.612146914010000209e-01 4.437307715420000243e-01 3.727077543739999999e-01 3.016990125180000204e-01 2.310318797829999937e-01 1.875031441449999947e-01
7.260000000000000675e+00 4.609546959399999921e-01 4.434615671630000033e-01 3.724367320540000192e-01 3.014065325260000261e-01 2.307518571620000014e-01 1.872400939459999969e-01
7.266000000000000014e+00 4.606932699679999743e-01 4.431934654710000254e-01 3.721662461760000262e-01 3.011153340339999818e-01 2.304719537500000137e-01 1.869769841430000135e-01
7.272000000000000242e+00 4.604315459730000115e-01 4.429258704190000007e-01 3.718957006929999864e-01 3.008245229720000191e-01 2.301929742100000120e-01 1.867133826019999887e-01
7.278000000000000469e+00 4.601691365239999887e-01 4.426582455640000191e-01 3.716252148149999934e-01 3.005333840850000215e-01 2.299150377510000010e-01 1.864497661589999966e-01
7.284000000000000696e+00 4.599065482620000034e-01 4.423896372319999770e-01 3.713553249839999792e-01 3.002418577670000199e-01 2.296375483270000073e-01 1.861859112979999953e-01
7.290000000000000036e+00 4.596439003939999934e-01 4.421209990980000115e-01 3.710851967330000001e-01 2.999506890770000100e-01 2.293598651890000062e-01 1.859239041809999937e-01
7.296000000000000263e+00 4.593810439109999866e-01 4.418534040450000089e-01 3.708145022389999768e-01 2.996585667130000075e-01 2.290821224450000082e-01 1.856641769409999865e-01
7.302000000000000490e+00 4.591182470319999931e-01 4.415875077249999947e-01 3.705438077450000089e-01 2.993663251400000003e-01 2.288045436139999889e-01 1.854061782360000021e-01
7.308000000000000718e+00 4.588556289669999955e-01 4.413222670559999727e-01 3.702733814720000072e-01 2.990735471250000055e-01 2.285267859700000070e-01 1.851492971179999891e-01
7.314000000000000057e+00 4.585931599140000148e-01 4.410567283629999724e-01 3.700028359890000229e-01 2.987816333769999777e-01 2.282483875749999891e-01 1.848923265930000059e-01
7.320000000000000284e+00 4.583308696749999744e-01 4.407896995539999918e-01 3.697323203089999955e-01 2.984909117219999852e-01 2.279700636860000074e-01 1.846357434989999990e-01
7.326000000000000512e+00 4.580681025980000154e-01 4.405214786530000093e-01 3.694618344310000024e-01 2.982019484039999946e-01 2.276927977800000114e-01 1.843786686660000007e-01
7.332000000000000739e+00 4.578062593939999925e-01 4.402515590189999828e-01 3.691917955880000268e-01 2.979144454000000053e-01 2.274176329370000138e-01 1.841221153740000005e-01
7.338000000000000078e+00 4.575449228290000003e-01 4.399816393850000118e-01 3.689233958720000150e-01 2.976259589199999889e-01 2.271431088449999969e-01 1.838660687210000033e-01
7.344000000000000306e+00 4.572837948799999830e-01 4.397130906580000165e-01 3.686555922029999821e-01 2.973370254039999772e-01 2.268687039610000067e-01 1.836107969280000030e-01
7.350000000000000533e+00 4.570231437680000175e-01 4.394480586050000248e-01 3.683888912200000143e-01 2.970480322840000076e-01 2.265954613689999952e-01 1.833562701939999984e-01
7.356000000000000760e+00 4.567624926569999744e-01 4.391840696329999960e-01 3.681219518180000039e-01 2.967588007449999954e-01 2.263219952580000083e-01 1.831015646459999979e-01
7.362000000000000099e+00 4.565023481850000175e-01 4.389196336269999832e-01 3.678545057770000182e-01 2.964695394040000043e-01 2.260490506889999973e-01 1.828473955390000072e-01
7.368000000000000327e+00 4.562429189680000108e-01 4.386554062370000007e-01 3.675859272479999884e-01 2.961796820159999788e-01 2.257763445379999956e-01 1.825953572990000051e-01
7.374000000000000554e+00 4.559850990770000223e-01 4.383927881720000030e-01 3.673166036609999963e-01 2.958898246289999867e-01 2.255040109160000028e-01 1.823451966050000095e-01
7.380000000000000782e+00 4.557290077210000012e-01 4.381322264670000077e-01 3.670470118520000047e-01 2.955984473230000020e-01 2.252328544860000004e-01 1.820961534980000129e-01
7.386000000000000121e+00 4.554737806320000026e-01 4.378722310070000123e-01 3.667782843110000135e-01 2.953065931800000210e-01 2.249618917700000054e-01 1.818467825650000036e-01
7.392000000000000348e+00 4.552192389970000086e-01 4.376124143599999794e-01 3.665091395380000172e-01 2.950144708160000184e-01 2.246914505959999864e-01 1.815956532959999981e-01
7.398000000000000576e+00 4.549650251869999940e-01 4.373522400859999881e-01 3.662388026710000077e-01 2.947232425210000173e-01 2.244195342059999987e-01 1.813424974679999913e-01
7.404000000000000803e+00 4.547098577020000088e-01 4.370922744269999938e-01 3.659667968750000000e-01 2.944329977039999990e-01 2.241465747359999983e-01 1.810892820359999988e-01
7.410000000000000142e+00 4.544527232650000248e-01 4.368328154089999860e-01 3.656943738460000093e-01 2.941438555720000125e-01 2.238757759330000097e-01 1.808377653359999893e-01
7.416000000000000369e+00 4.541946649549999937e-01 4.365748465059999806e-01 3.654218614099999929e-01 2.938554286960000095e-01 2.236077189450000058e-01 1.805870085949999870e-01
7.422000000000000597e+00 4.539358317850000213e-01 4.363185465339999847e-01 3.651497662070000150e-01 2.935683429240000253e-01 2.233402878050000095e-01 1.803361773490000097e-01
7.428000000000000824e+00 4.536759853360000094e-01 4.360629916189999733e-01 3.648785650729999830e-01 2.932827174659999869e-01 2.230735868219999862e-01 1.800859123469999989e-01
7.434000000000000163e+00 4.534161090850000186e-01 4.358075261120000210e-01 3.646078109740000239e-01 2.929971814160000076e-01 2.228084653619999966e-01 1.798363029960000081e-01
7.440000000000000391e+00 4.531558156009999894e-01 4.355504810809999738e-01 3.643386363980000153e-01 2.927126884460000134e-01 2.225436717269999864e-01 1.795869618650000055e-01
7.446000000000000618e+00 4.528960883620000155e-01 4.352922439579999803e-01 3.640716969969999828e-01 2.924285829070000231e-01 2.222773730750000065e-01 1.793370097879999903e-01
7.452000000000000846e+00 4.526366591450000088e-01 4.350345730779999753e-01 3.638066351409999788e-01 2.921443283560000159e-01 2.220097184179999905e-01 1.790882498030000047e-01
7.458000000000000185e+00 4.523785710329999987e-01 4.347770512099999873e-01 3.635417222980000251e-01 2.918596267699999913e-01 2.217416018249999954e-01 1.788394302130000002e-01
7.464000000000000412e+00 4.521215856079999762e-01 4.345190823080000153e-01 3.632764518259999909e-01 2.915755808350000144e-01 2.214719206090000059e-01 1.785897910589999971e-01
7.470000000000000639e+00 4.518644511700000144e-01 4.342615306379999929e-01 3.630111813549999900e-01 2.912921607489999953e-01 2.212008088830000052e-01 1.783392131329999963e-01
7.476000000000000867e+00 4.516066312790000259e-01 4.340041875840000007e-01 3.627464473249999988e-01 2.910099625590000239e-01 2.209299355750000138e-01 1.780870705840000012e-01
7.482000000000000206e+00 4.513489603999999988e-01 4.337466359139999783e-01 3.624823689459999998e-01 2.907286286349999860e-01 2.206586450340000116e-01 1.778341978790000111e-01
7.488000000000000433e+00 4.510910212989999724e-01 4.334886372089999940e-01 3.622198700900000068e-01 2.904478311540000246e-01 2.203879356379999932e-01 1.775817573069999877e-01
7.494000000000000661e+00 4.508339762690000141e-01 4.332308471199999844e-01 3.619584739210000013e-01 2.901667356489999738e-01 2.201186567539999972e-01 1.773301064970000118e-01
7.500000000000000000e+00 4.505779445170000064e-01 4.329740703109999922e-01 3.616977632050000224e-01 2.898837924000000066e-01 2.198503613470000062e-01 1.770784556870000082e-01
7.506000000000000227e+00 4.503220617770000156e-01 4.327169060709999959e-01 3.614371716979999927e-01 2.895997464660000076e-01 2.195824682710000031e-01 1.768262386320000046e-01
7.512000000000000455e+00 4.500666856769999780e-01 4.324594736099999781e-01 3.611761331560000010e-01 2.893160283569999880e-01 2.193141132589999931e-01 1.765739172699999915e-01
7.518000000000000682e+00 4.498110413549999964e-01 4.322020411490000158e-01 3.609149456019999924e-01 2.890332639220000166e-01 2.190456539389999957e-01 1.763211488720000109e-01
7.524000000000000021e+00 4.495557546619999845e-01 4.319460093979999860e-01 3.606532812120000209e-01 2.887502312660000237e-01 2.187772393230000001e-01 1.760680824520000076e-01
7.530000000000000249e+00 4.492998123170000024e-01 4.316899478439999993e-01 3.603908121589999847e-01 2.884666621690000210e-01 2.185085713859999945e-01 1.758158206940000079e-01
7.536000000000000476e+00 4.490432739260000194e-01 4.314322769639999944e-01 3.601273298259999867e-01 2.881839871410000198e-01 2.182386964559999976e-01 1.755643486980000001e-01
7.542000000000000703e+00 4.487861394880000021e-01 4.311752021310000238e-01 3.598646521569999757e-01 2.879011034969999883e-01 2.179692089559999990e-01 1.753140836950000114e-01
7.548000000000000043e+00 4.485307037829999732e-01 4.309202730660000036e-01 3.596034646030000226e-01 2.876167595390000109e-01 2.177003622060000032e-01 1.750645786520000080e-01
7.554000000000000270e+00 4.482763707640000095e-01 4.306665062899999730e-01 3.593434989450000061e-01 2.873333096499999795e-01 2.174323797230000022e-01 1.748148649930000020e-01
7.560000000000000497e+00 4.480223655700000251e-01 4.304127097129999968e-01 3.590834736819999984e-01 2.870519757269999750e-01 2.171635031699999940e-01 1.745649725200000002e-01
7.566000000000000725e+00 4.477679729460000146e-01 4.301581978799999817e-01 3.588235676289999732e-01 2.867724895479999980e-01 2.168947309260000067e-01 1.743138432499999890e-01
7.572000000000000064e+00 4.475129246710000119e-01 4.299035072330000262e-01 3.585629463200000200e-01 2.864944934840000235e-01 2.166256308560000066e-01 1.740630418059999907e-01
7.578000000000000291e+00 4.472562968730000033e-01 4.296501874920000130e-01 3.583024442200000159e-01 2.862174808979999763e-01 2.163565009829999941e-01 1.738114356990000109e-01
7.584000000000000519e+00 4.469977021220000180e-01 4.293978512289999827e-01 3.580412268639999729e-01 2.859409153460000241e-01 2.160879820590000111e-01 1.735607236620000104e-01
7.590000000000000746e+00 4.467377066609999892e-01 4.291461408139999878e-01 3.577795922759999803e-01 2.856642007829999774e-01 2.158210724590000074e-01 1.733109653000000083e-01
7.596000000000000085e+00 4.464779198170000241e-01 4.288936555389999961e-01 3.575190901759999762e-01 2.853876352310000253e-01 2.155549377200000061e-01 1.730615794660000095e-01
7.602000000000000313e+00 4.462189376349999792e-01 4.286401271820000081e-01 3.572594225410000157e-01 2.851102650169999864e-01 2.152895331380000055e-01 1.728127747769999945e-01
7.608000000000000540e+00 4.459597170349999806e-01 4.283864200120000021e-01 3.569998443130000254e-01 2.848336398599999875e-01 2.150247544049999904e-01 1.725650131700000034e-01
7.614000000000000767e+00 4.457026422020000100e-01 4.281321763989999751e-01 3.567405343060000011e-01 2.845582365989999807e-01 2.147611379619999983e-01 1.723184883589999883e-01
7.620000000000000107e+00 4.454474151130000115e-01 4.278772473340000104e-01 3.564822077750000040e-01 2.842833995819999959e-01 2.144980430600000043e-01 1.720730066299999972e-01
7.626000000000000334e+00 4.451923370359999743e-01 4.276221096519999820e-01 3.562260270120000127e-01 2.840086817740000158e-01 2.142349183560000037e-01 1.718284487719999865e-01
7.632000000000000561e+00 4.449381828310000064e-01 4.273674786089999844e-01 3.559722602370000155e-01 2.837324738499999999e-01 2.139731496570000113e-01 1.715846061709999926e-01
7.638000000000000789e+00 4.446837902069999959e-01 4.271126091479999776e-01 3.557198345659999816e-01 2.834551334379999954e-01 2.137117981910000020e-01 1.713397651909999986e-01
7.644000000000000128e+00 4.444294869900000111e-01 4.268571436410000253e-01 3.554659187790000230e-01 2.831772863859999823e-01 2.134506851430000018e-01 1.710949540139999892e-01
7.650000000000000355e+00 4.441767036909999855e-01 4.266024827959999932e-01 3.552106022829999987e-01 2.828981578349999970e-01 2.131894975899999989e-01 1.708499193190000098e-01
7.656000000000000583e+00 4.439269602300000006e-01 4.263479113579999868e-01 3.549537360669999808e-01 2.826186418530000077e-01 2.129282206299999980e-01 1.706057637929999926e-01
7.662000000000000810e+00 4.436793923380000226e-01 4.260924756530000135e-01 3.546949326989999873e-01 2.823394238949999968e-01 2.126672118900000130e-01 1.703615039589999880e-01
7.668000000000000149e+00 4.434326291080000204e-01 4.258366227150000016e-01 3.544355928899999841e-01 2.820623517040000139e-01 2.124060541389999890e-01 1.701181083920000059e-01
7.674000000000000377e+00 4.431854486469999910e-01 4.255811572070000159e-01 3.541765213010000246e-01 2.817852199079999842e-01 2.121445983649999922e-01 1.698764413599999912e-01
7.680000000000000604e+00 4.429374635219999745e-01 4.253273010249999930e-01 3.539184927940000058e-01 2.815079689030000054e-01 2.118834257130000065e-01 1.696347296240000024e-01
7.686000000000000831e+00 4.426884651179999741e-01 4.250741600990000091e-01 3.536599278449999995e-01 2.812324464320000161e-01 2.116217464210000121e-01 1.693930178880000137e-01
7.692000000000000171e+00 4.424390494820000241e-01 4.248215854169999917e-01 3.534024059770000115e-01 2.809589207170000158e-01 2.113604545589999884e-01 1.691513210539999923e-01
7.698000000000000398e+00 4.421908259389999984e-01 4.245698153970000055e-01 3.531463742259999816e-01 2.806865870949999953e-01 2.111008316280000019e-01 1.689115911719999974e-01
7.704000000000000625e+00 4.419429600240000200e-01 4.243198335169999780e-01 3.528923690319999973e-01 2.804143428800000004e-01 2.108426690100000112e-01 1.686742156740000109e-01
7.710000000000000853e+00 4.416955113409999911e-01 4.240705072879999982e-01 3.526391088959999753e-01 2.801412940029999743e-01 2.105857431890000020e-01 1.684371680020000095e-01
7.716000000000000192e+00 4.414483308789999838e-01 4.238201081749999877e-01 3.523857891559999955e-01 2.798674702639999956e-01 2.103302478790000096e-01 1.681993603710000007e-01
7.722000000000000419e+00 4.412022531029999861e-01 4.235673844810000088e-01 3.521318137650000235e-01 2.795917093749999971e-01 2.100763171910000060e-01 1.679614335300000094e-01
7.728000000000000647e+00 4.409577250480000155e-01 4.233148097989999914e-01 3.518767952919999997e-01 2.793164551260000072e-01 2.098227739330000008e-01 1.677240431310000057e-01
7.734000000000000874e+00 4.407144188880000035e-01 4.230624437330000043e-01 3.516221046449999887e-01 2.790436744690000248e-01 2.095694392920000038e-01 1.674868315459999979e-01
7.740000000000000213e+00 4.404706060890000163e-01 4.228104949000000001e-01 3.513681292529999833e-01 2.787727415560000144e-01 2.093154340979999917e-01 1.672507077460000102e-01
7.746000000000000441e+00 4.402254819870000113e-01 4.225586056710000094e-01 3.511152565480000209e-01 2.785038053989999929e-01 2.090612500909999893e-01 1.670159846539999993e-01
7.752000000000000668e+00 4.399791955949999833e-01 4.223059713840000007e-01 3.508627116679999824e-01 2.782364189620000205e-01 2.088074684139999970e-01 1.667808443309999888e-01
7.758000000000000007e+00 4.397329986099999810e-01 4.220536649230000048e-01 3.506101369860000205e-01 2.779700160029999756e-01 2.085531204939999883e-01 1.665459275249999982e-01
7.764000000000000234e+00 4.394879043100000104e-01 4.218031764030000241e-01 3.503579199310000170e-01 2.777040600780000257e-01 2.082975655790000047e-01 1.663103252650000030e-01
7.770000000000000462e+00 4.392438828949999929e-01 4.215522408490000039e-01 3.501056730750000123e-01 2.774386107919999955e-01 2.080424278970000040e-01 1.660738885399999920e-01
7.776000000000000689e+00 4.390006363389999944e-01 4.213007390499999838e-01 3.498536050320000257e-01 2.771725654600000199e-01 2.077884525060000043e-01 1.658368110660000116e-01
7.782000000000000028e+00 4.387567937369999949e-01 4.210481047629999751e-01 3.496009707450000170e-01 2.769063115120000140e-01 2.075357884169999889e-01 1.656001657249999981e-01
7.788000000000000256e+00 4.385116696360000232e-01 4.207960069180000096e-01 3.493502438070000271e-01 2.766404747960000132e-01 2.072844952339999991e-01 1.653624773029999939e-01
7.794000000000000483e+00 4.382668435570000187e-01 4.205447733400000110e-01 3.491006791590000047e-01 2.763747274880000160e-01 2.070329785349999951e-01 1.651243865489999962e-01
7.800000000000000711e+00 4.380213916299999788e-01 4.202944338319999917e-01 3.488505184649999813e-01 2.761086523529999726e-01 2.067816853520000053e-01 1.648863703010000070e-01
7.806000000000000050e+00 4.377758800980000031e-01 4.200444221499999853e-01 3.485987782480000075e-01 2.758423387999999754e-01 2.065298408269999886e-01 1.646475642920000038e-01
7.812000000000000277e+00 4.375300705430000270e-01 4.197946786880000225e-01 3.483471572399999827e-01 2.755759060379999736e-01 2.062763124700000006e-01 1.644078791140000106e-01
7.818000000000000504e+00 4.372849166389999875e-01 4.195455908779999743e-01 3.480961322780000144e-01 2.753079831599999916e-01 2.060215771199999935e-01 1.641676723959999973e-01
7.824000000000000732e+00 4.370396435259999990e-01 4.192966222760000083e-01 3.478454649450000158e-01 2.750389277940000210e-01 2.057657688860000111e-01 1.639277786020000016e-01
7.830000000000000071e+00 4.367935657500000013e-01 4.190473556520000198e-01 3.475950956339999842e-01 2.747695744040000165e-01 2.055093050000000032e-01 1.636875420810000037e-01
7.836000000000000298e+00 4.365477561950000251e-01 4.187989234919999859e-01 3.473449349400000163e-01 2.745008468630000253e-01 2.052544951439999876e-01 1.634478121999999867e-01
7.842000000000000526e+00 4.363037049769999953e-01 4.185514748099999904e-01 3.470954298969999852e-01 2.742323279380000089e-01 2.050014585259999911e-01 1.632087528710000068e-01
7.848000000000000753e+00 4.360596239569999866e-01 4.183042049410000129e-01 3.468463420869999925e-01 2.739640772340000141e-01 2.047489434479999870e-01 1.629698723549999895e-01
7.854000000000000092e+00 4.358151257039999948e-01 4.180549383159999910e-01 3.465972542760000219e-01 2.736966311929999729e-01 2.044975161550000031e-01 1.627313792710000095e-01
7.860000000000000320e+00 4.355718791479999963e-01 4.178040921689999965e-01 3.463477194310000118e-01 2.734310030939999803e-01 2.042462229729999912e-01 1.624950170520000070e-01
7.866000000000000547e+00 4.353291392329999843e-01 4.175522327419999846e-01 3.460977077480000275e-01 2.731674909590000033e-01 2.039948254819999862e-01 1.622592508790000054e-01
7.872000000000000774e+00 4.350860416890000026e-01 4.173004031179999851e-01 3.458469212060000242e-01 2.729060053830000276e-01 2.037440687419999896e-01 1.620230525730000093e-01
7.878000000000000114e+00 4.348429143429999866e-01 4.170494973659999993e-01 3.455957174300000045e-01 2.726437449460000217e-01 2.034944295879999865e-01 1.617873013020000028e-01
7.884000000000000341e+00 4.345996677880000214e-01 4.168003797529999943e-01 3.453440964219999798e-01 2.723796367649999883e-01 2.032446712260000121e-01 1.615522950889999865e-01
7.890000000000000568e+00 4.343562424180000270e-01 4.165520966049999774e-01 3.450922667979999803e-01 2.721139788629999834e-01 2.029942721130000016e-01 1.613189280029999895e-01
7.896000000000000796e+00 4.341130852699999765e-01 4.163043498990000035e-01 3.448396027089999927e-01 2.718476057049999950e-01 2.027441710229999916e-01 1.610883027320000049e-01
7.902000000000000135e+00 4.338706135750000081e-01 4.160568714139999957e-01 3.445866107939999923e-01 2.715814709659999937e-01 2.024951130150000056e-01 1.608592271800000084e-01
7.908000000000000362e+00 4.336278736590000182e-01 4.158101677889999848e-01 3.443334400649999960e-01 2.713157832620000098e-01 2.022475302220000104e-01 1.606302410359999877e-01
7.914000000000000590e+00 4.333846271039999976e-01 4.155632853510000113e-01 3.440811634059999791e-01 2.710500657559999915e-01 2.019998580219999895e-01 1.604018062349999996e-01
7.920000000000000817e+00 4.331409037110000027e-01 4.153168797490000008e-01 3.438291251660000047e-01 2.707846760750000081e-01 2.017515748740000003e-01 1.601732522250000068e-01
7.926000000000000156e+00 4.328968822959999851e-01 4.150698184969999760e-01 3.435775637630000268e-01 2.705188095569999729e-01 2.015042901040000056e-01 1.599442660810000139e-01
7.932000000000000384e+00 4.326529204849999810e-01 4.148228466509999990e-01 3.433268964289999947e-01 2.702525854110000014e-01 2.012580037120000054e-01 1.597143262619999948e-01
7.938000000000000611e+00 4.324095249179999989e-01 4.145759642119999921e-01 3.430770933630000186e-01 2.699872553350000093e-01 2.010113000869999944e-01 1.594858169560000039e-01
7.944000000000000838e+00 4.321661591529999957e-01 4.143296778200000197e-01 3.428267538549999993e-01 2.697227895259999841e-01 2.007642090320000128e-01 1.592579036950000082e-01
7.950000000000000178e+00 4.319225549699999833e-01 4.140833020210000215e-01 3.425759971139999971e-01 2.694592177869999938e-01 2.005167901519999962e-01 1.590289622549999893e-01
7.956000000000000405e+00 4.316803216930000242e-01 4.138377904889999903e-01 3.423260152340000251e-01 2.691957652570000081e-01 2.002703845500000135e-01 1.587992012499999939e-01
7.962000000000000632e+00 4.314392507079999883e-01 4.135930240149999770e-01 3.420776426789999825e-01 2.689309120180000123e-01 2.000257372860000105e-01 1.585689038039999887e-01
7.968000000000000860e+00 4.311982393259999879e-01 4.133477509019999885e-01 3.418306708339999833e-01 2.686653137209999986e-01 1.997820883989999963e-01 1.583394110199999871e-01
7.974000000000000199e+00 4.309569299220000205e-01 4.131015539169999862e-01 3.415834605690000192e-01 2.683990299699999804e-01 1.995387673379999949e-01 1.581108421090000049e-01
7.980000000000000426e+00 4.307154715059999806e-01 4.128550887110000178e-01 3.413367569449999861e-01 2.681328058240000090e-01 1.992956846950000027e-01 1.578827947379999874e-01
7.986000000000000654e+00 4.304730892179999824e-01 4.126090705389999780e-01 3.410902917390000177e-01 2.678680717949999956e-01 1.990541219710000032e-01 1.576552540060000007e-01
7.992000000000000881e+00 4.302307665349999755e-01 4.123637676240000105e-01 3.408425450329999884e-01 2.676048278809999847e-01 1.988144218919999928e-01 1.574291884900000105e-01
7.998000000000000220e+00 4.299885332580000163e-01 4.121186435220000055e-01 3.405953943730000155e-01 2.673410773279999986e-01 1.985754966740000127e-01 1.572044640780000113e-01
8.004000000000001336e+00 4.297461807729999750e-01 4.118737280370000087e-01 3.403487205510000169e-01 2.670761346819999771e-01 1.983361095189999923e-01 1.569811105729999878e-01
8.009999999999999787e+00 4.295043051240000076e-01 4.116286039350000037e-01 3.401022255419999807e-01 2.668109536170000240e-01 1.980962306260000139e-01 1.567584425209999910e-01
8.016000000000000014e+00 4.292636215689999979e-01 4.113821387289999798e-01 3.398561179640000041e-01 2.665454745290000149e-01 1.978548616169999996e-01 1.565351039170000125e-01
8.022000000000000242e+00 4.290243089199999860e-01 4.111341834069999757e-01 3.396103084089999724e-01 2.662803828720000099e-01 1.976117640729999902e-01 1.563117653130000062e-01
8.028000000000000469e+00 4.287858307360000176e-01 4.108862876889999849e-01 3.393655717369999936e-01 2.660153806209999972e-01 1.973687261339999999e-01 1.560893207790000070e-01
8.034000000000000696e+00 4.285462796689999965e-01 4.106388688090000239e-01 3.391228914259999949e-01 2.657514214519999807e-01 1.971253901720000090e-01 1.558688282969999950e-01
8.040000000000000924e+00 4.283068478109999799e-01 4.103915095330000207e-01 3.388809561730000142e-01 2.654896974559999845e-01 1.968839615580000035e-01 1.556495875120000039e-01
8.046000000000001151e+00 4.280677735810000106e-01 4.101447165009999840e-01 3.386391401289999825e-01 2.652284801009999748e-01 1.966434568169999897e-01 1.554311066869999980e-01
8.051999999999999602e+00 4.278289079670000161e-01 4.098998904230000129e-01 3.383971154689999761e-01 2.649683058260000057e-01 1.964048147199999872e-01 1.552128344769999890e-01
8.057999999999999829e+00 4.275895655160000253e-01 4.096573591229999978e-01 3.381549119949999738e-01 2.647104561329999828e-01 1.961685717109999949e-01 1.549954861399999995e-01
8.064000000000000057e+00 4.273507297040000097e-01 4.094164669509999799e-01 3.379131257529999766e-01 2.644537091260000250e-01 1.959347277880000016e-01 1.547787636519999954e-01
8.070000000000000284e+00 4.271124899389999729e-01 4.091757833960000257e-01 3.376711308959999824e-01 2.641973197460000256e-01 1.957005411390000116e-01 1.545636057850000022e-01
8.076000000000000512e+00 4.268746972079999757e-01 4.089326560500000096e-01 3.374282121659999967e-01 2.639417052270000008e-01 1.954669803380000015e-01 1.543483436109999996e-01
8.082000000000000739e+00 4.266375899309999831e-01 4.086880683899999922e-01 3.371859192850000242e-01 2.636860013010000059e-01 1.952341794970000044e-01 1.541335433719999981e-01
8.088000000000000966e+00 4.264003336430000068e-01 4.084435105320000092e-01 3.369429409499999917e-01 2.634297013279999766e-01 1.950015872720000099e-01 1.539200097320000127e-01
8.094000000000001194e+00 4.261641502379999724e-01 4.082000851629999927e-01 3.367001712320000228e-01 2.631732523440000193e-01 1.947692334649999968e-01 1.537083685400000010e-01
8.099999999999999645e+00 4.259292483329999990e-01 4.079579710960000161e-01 3.364572227000000026e-01 2.629171013830000070e-01 1.945367753510000020e-01 1.534976512189999975e-01
8.105999999999999872e+00 4.256936907769999778e-01 4.077168405059999889e-01 3.362148404120000045e-01 2.626619040970000207e-01 1.943046152590000020e-01 1.532880663869999882e-01
8.112000000000000099e+00 4.254578053949999994e-01 4.074755907059999793e-01 3.359725475309999765e-01 2.624075710770000236e-01 1.940720975399999881e-01 1.530787050719999987e-01
8.118000000000000327e+00 4.252229928969999961e-01 4.072344303129999954e-01 3.357306122779999957e-01 2.621527910229999869e-01 1.938394308090000129e-01 1.528700739149999877e-01
8.124000000000000554e+00 4.249890744690000277e-01 4.069932997230000238e-01 3.354886174200000237e-01 2.618961036210000204e-01 1.936066597699999947e-01 1.526618301869999972e-01
8.130000000000000782e+00 4.247545301910000126e-01 4.067526161669999807e-01 3.352464735510000127e-01 2.616381943230000062e-01 1.933748573059999865e-01 1.524538993840000023e-01
8.136000000000001009e+00 4.245193898679999744e-01 4.065130949019999940e-01 3.350045382979999764e-01 2.613804340359999756e-01 1.931442618370000086e-01 1.522459983829999863e-01
8.142000000000001236e+00 4.242837429049999831e-01 4.062741100789999948e-01 3.347635865210000228e-01 2.611225247380000170e-01 1.929149329660000134e-01 1.520376801489999874e-01
8.147999999999999687e+00 4.240476191040000176e-01 4.060344994069999824e-01 3.345225155350000090e-01 2.608652412890000161e-01 1.926859766239999994e-01 1.518286317589999934e-01
8.153999999999999915e+00 4.238102436069999812e-01 4.057956933979999792e-01 3.342815041539999865e-01 2.606085538860000161e-01 1.924571543930000128e-01 1.516190022230000101e-01
8.160000000000000142e+00 4.235717654230000129e-01 4.055578112600000118e-01 3.340401947500000190e-01 2.603532969949999831e-01 1.922278851270000088e-01 1.514092534779999943e-01
8.166000000000000369e+00 4.233334064479999936e-01 4.053199887280000135e-01 3.337992727760000222e-01 2.600980103020000267e-01 1.919981539249999980e-01 1.512001752849999880e-01
8.172000000000000597e+00 4.230960309510000128e-01 4.050810933110000067e-01 3.335597515109999800e-01 2.598422467709999850e-01 1.917683780190000131e-01 1.509922593830000104e-01
8.178000000000000824e+00 4.228599667549999830e-01 4.048419892790000030e-01 3.333203196530000190e-01 2.595866322520000158e-01 1.915392130609999966e-01 1.507847607139999879e-01
8.184000000000001052e+00 4.226243197919999917e-01 4.046029150489999782e-01 3.330802619459999891e-01 2.593312859540000126e-01 1.913114041089999939e-01 1.505766063929999954e-01
8.190000000000001279e+00 4.223883748050000220e-01 4.043647944930000016e-01 3.328394591809999969e-01 2.590751945970000136e-01 1.910841464999999961e-01 1.503664851189999985e-01
8.195999999999999730e+00 4.221530258660000090e-01 4.041287600990000062e-01 3.325980603690000259e-01 2.588187754149999797e-01 1.908562034369999938e-01 1.501539051530000057e-01
8.201999999999999957e+00 4.219187498090000155e-01 4.038943946360000203e-01 3.323565721510000071e-01 2.585619091990000173e-01 1.906280815599999956e-01 1.499404758210000077e-01
8.208000000000000185e+00 4.216852188110000177e-01 4.036600887780000257e-01 3.321161270140000066e-01 2.583042979240000037e-01 1.903992891309999880e-01 1.497279852629999908e-01
8.214000000000000412e+00 4.214519560339999860e-01 4.034255146979999762e-01 3.318759202959999932e-01 2.580467164520000023e-01 1.901710331439999957e-01 1.495169699189999868e-01
8.220000000000000639e+00 4.212188422679999933e-01 4.031900763510000152e-01 3.316363394260000153e-01 2.577894926070000148e-01 1.899426281449999865e-01 1.493071019649999942e-01
8.226000000000000867e+00 4.209847152230000167e-01 4.029538631440000018e-01 3.313964009279999900e-01 2.575341761109999905e-01 1.897148489949999906e-01 1.490958631039999982e-01
8.232000000000001094e+00 4.207488298420000161e-01 4.027180075649999802e-01 3.311543762679999836e-01 2.572796344759999965e-01 1.894879937170000084e-01 1.488832086319999970e-01
8.238000000000001322e+00 4.205118119719999936e-01 4.024828076359999729e-01 3.309118151659999896e-01 2.570257782939999736e-01 1.892614066599999922e-01 1.486695855859999915e-01
8.243999999999999773e+00 4.202753901480000276e-01 4.022473096849999985e-01 3.306684195999999853e-01 2.567714750769999887e-01 1.890351772309999956e-01 1.484556943179999866e-01
8.250000000000000000e+00 4.200402796270000239e-01 4.020118117329999907e-01 3.304238319400000234e-01 2.565159201619999774e-01 1.888089329000000038e-01 1.482430249449999959e-01
8.256000000000000227e+00 4.198070764540000055e-01 4.017769396309999741e-01 3.301786184309999927e-01 2.562601566309999912e-01 1.885823309419999982e-01 1.480311304330000077e-01
8.262000000000000455e+00 4.195753037930000096e-01 4.015423357490000011e-01 3.299325406549999951e-01 2.560057640080000141e-01 1.883557140830000032e-01 1.478205323219999867e-01
8.268000000000000682e+00 4.193438589569999930e-01 4.013073742389999810e-01 3.296876847740000116e-01 2.557528316970000271e-01 1.881293207410000001e-01 1.476106941700000008e-01
8.274000000000000909e+00 4.191124141220000099e-01 4.010731875899999910e-01 3.294445872310000079e-01 2.555013000970000059e-01 1.879018843170000008e-01 1.474018990990000055e-01
8.280000000000001137e+00 4.188807606700000186e-01 4.008407890799999818e-01 3.292031586170000024e-01 2.552514076230000262e-01 1.876747310159999904e-01 1.471946835519999941e-01
8.285999999999999588e+00 4.186482429500000269e-01 4.006084203720000070e-01 3.289622962470000189e-01 2.550013065339999940e-01 1.874494403599999970e-01 1.469891220329999915e-01
8.291999999999999815e+00 4.184148907660000249e-01 4.003762304779999726e-01 3.287228643890000024e-01 2.547505795960000041e-01 1.872267425059999935e-01 1.467842459679999934e-01
8.298000000000000043e+00 4.181826114650000203e-01 4.001436829569999798e-01 3.284845650200000078e-01 2.544999420640000065e-01 1.870054602619999895e-01 1.465804874899999943e-01
8.304000000000000270e+00 4.179516732690000125e-01 3.999112248419999793e-01 3.282475173469999730e-01 2.542472779750000189e-01 1.867841035130000105e-01 1.463772505519999878e-01
8.310000000000000497e+00 4.177209436889999794e-01 3.996785283090000251e-01 3.280102014540000055e-01 2.539935410020000006e-01 1.865611672399999921e-01 1.461743861439999959e-01
8.316000000000000725e+00 4.174899458890000137e-01 3.994449675080000151e-01 3.277722597120000247e-01 2.537401020530000162e-01 1.863393336530000111e-01 1.459709256889999973e-01
8.322000000000000952e+00 4.172590374949999847e-01 3.992115855219999787e-01 3.275332152839999789e-01 2.534881234169999997e-01 1.861182451249999981e-01 1.457677036520000080e-01
8.328000000000001180e+00 4.170286655429999989e-01 3.989798426630000172e-01 3.272923827170000077e-01 2.532372176650000140e-01 1.858981251719999950e-01 1.455646306280000135e-01
8.333999999999999631e+00 4.167977571490000255e-01 3.987475037570000214e-01 3.270513713359999852e-01 2.529865503309999819e-01 1.856784373519999864e-01 1.453622132540000056e-01
8.339999999999999858e+00 4.165669977659999801e-01 3.985139727590000236e-01 3.268105387690000141e-01 2.527359128000000177e-01 1.854586899279999923e-01 1.451600939040000038e-01
8.346000000000000085e+00 4.163362383840000236e-01 3.982791900629999993e-01 3.265688717369999994e-01 2.524853050709999769e-01 1.852393895389999878e-01 1.449581980709999940e-01
8.352000000000000313e+00 4.161054193970000203e-01 3.980450332159999882e-01 3.263276815410000031e-01 2.522357404230000100e-01 1.850203424690000098e-01 1.447570174929999898e-01
8.358000000000000540e+00 4.158731102939999813e-01 3.978110849859999854e-01 3.260867297650000274e-01 2.519872188569999838e-01 1.848006397489999897e-01 1.445567309859999983e-01
8.364000000000000767e+00 4.156406223770000019e-01 3.975782692429999932e-01 3.258456885809999926e-01 2.517402768140000191e-01 1.845813989639999986e-01 1.443563997750000050e-01
8.370000000000000995e+00 4.154074192050000169e-01 3.973466455940000142e-01 3.256043493749999906e-01 2.514930963520000118e-01 1.843623518939999928e-01 1.441567540170000106e-01
8.376000000000001222e+00 4.151744246479999734e-01 3.971158564089999898e-01 3.253621459009999883e-01 2.512459456919999834e-01 1.841435134409999952e-01 1.439580321310000022e-01
8.381999999999999673e+00 4.149406254290000096e-01 3.968844115729999733e-01 3.251207470890000173e-01 2.509990036490000187e-01 1.839255392549999923e-01 1.437599211929999898e-01
8.387999999999999901e+00 4.147076308729999994e-01 3.966533541680000163e-01 3.248816728589999925e-01 2.507524490360000247e-01 1.837078928950000023e-01 1.435618847610000137e-01
8.394000000000000128e+00 4.144746661190000236e-01 3.964230418210000217e-01 3.246438503269999942e-01 2.505060136319999797e-01 1.834903806450000063e-01 1.433634310959999991e-01
8.400000000000000355e+00 4.142421782019999887e-01 3.961927592749999727e-01 3.244070410730000020e-01 2.502593994139999944e-01 1.832720935340000079e-01 1.431647688150000097e-01
8.406000000000000583e+00 4.140087962149999745e-01 3.959614932539999854e-01 3.241699337960000094e-01 2.500122189519999871e-01 1.830549985169999949e-01 1.429670453069999958e-01
8.412000000000000810e+00 4.137739241119999800e-01 3.957292735580000276e-01 3.239330649380000038e-01 2.497648745780000068e-01 1.828384548429999867e-01 1.427697241310000031e-01
8.418000000000001037e+00 4.135385751719999892e-01 3.954967856409999927e-01 3.236962556840000116e-01 2.495167553419999906e-01 1.826212555170000085e-01 1.425715088839999978e-01
8.424000000000001265e+00 4.133042991159999735e-01 3.952644467349999968e-01 3.234597742559999767e-01 2.492681443689999943e-01 1.824033707380000036e-01 1.423732042310000001e-01
8.429999999999999716e+00 4.130706191060000143e-01 3.950325250630000173e-01 3.232225477699999794e-01 2.490199208259999963e-01 1.821854561569999920e-01 1.421744376419999956e-01
8.435999999999999943e+00 4.128372073170000212e-01 3.947997093200000251e-01 3.229841291900000244e-01 2.487720698120000073e-01 1.819683760399999906e-01 1.419755667450000036e-01
8.442000000000000171e+00 4.126030206679999757e-01 3.945662081240000063e-01 3.227451145649999908e-01 2.485259771349999924e-01 1.817513555290000138e-01 1.417774409060000018e-01
8.448000000000000398e+00 4.123677313329999761e-01 3.943326175210000173e-01 3.225060999389999794e-01 2.482798844580000053e-01 1.815331578250000133e-01 1.415793895720000029e-01
8.454000000000000625e+00 4.121316373350000228e-01 3.940995931629999727e-01 3.222665488720000138e-01 2.480338066820000076e-01 1.813148260119999966e-01 1.413815021510000103e-01
8.460000000000000853e+00 4.118954241280000095e-01 3.938670754429999810e-01 3.220277130599999982e-01 2.477885037660000067e-01 1.810962706800000044e-01 1.411848813300000116e-01
8.466000000000001080e+00 4.116597175600000269e-01 3.936375379559999832e-01 3.217908740040000271e-01 2.475437670950000058e-01 1.808785349129999886e-01 1.409900933500000120e-01
8.472000000000001307e+00 4.114242196080000191e-01 3.934091627599999863e-01 3.215558230880000146e-01 2.472992688419999863e-01 1.806610077620000032e-01 1.407960057260000120e-01
8.477999999999999758e+00 4.111887812610000026e-01 3.931801617149999761e-01 3.213219046590000127e-01 2.470558136700000129e-01 1.804440468550000121e-01 1.406015157699999907e-01
8.483999999999999986e+00 4.109530150890000066e-01 3.929514586930000219e-01 3.210870623589999751e-01 2.468135058879999955e-01 1.802261173730000110e-01 1.404064744709999923e-01
8.490000000000000213e+00 4.107175171379999767e-01 3.927232027049999963e-01 3.208511173729999832e-01 2.465716302390000003e-01 1.800071597100000031e-01 1.402123570440000078e-01
8.496000000000000441e+00 4.104814529420000024e-01 3.924946486950000035e-01 3.206139504909999993e-01 2.463298290969999915e-01 1.797878593209999987e-01 1.400196403260000055e-01
8.502000000000000668e+00 4.102451801299999978e-01 3.922666013239999860e-01 3.203759193419999929e-01 2.460878640409999984e-01 1.795689463619999926e-01 1.398274749520000138e-01
8.508000000000000895e+00 4.100102484229999900e-01 3.920392990109999865e-01 3.201380670069999823e-01 2.458447813990000119e-01 1.793510615829999877e-01 1.396350413559999948e-01
8.514000000000001123e+00 4.097760319709999877e-01 3.918129503730000129e-01 3.199014663699999983e-01 2.456013709310000126e-01 1.791332960129999874e-01 1.394436210389999875e-01
8.520000000000001350e+00 4.095429778099999862e-01 3.915872573849999982e-01 3.196643590930000056e-01 2.453591823579999998e-01 1.789170652629999969e-01 1.392528563740000058e-01
8.525999999999999801e+00 4.093114435669999995e-01 3.913610875610000206e-01 3.194289207459999891e-01 2.451174259189999871e-01 1.787013709549999940e-01 1.390620619060000118e-01
8.532000000000000028e+00 4.090813100340000008e-01 3.911340534689999870e-01 3.191947638989999780e-01 2.448753863570000133e-01 1.784865111110000013e-01 1.388710290190000030e-01
8.538000000000000256e+00 4.088519215579999866e-01 3.909060657019999829e-01 3.189620077609999771e-01 2.446328401569999866e-01 1.782727092499999944e-01 1.386800110339999892e-01
8.544000000000000483e+00 4.086224734780000145e-01 3.906779289249999731e-01 3.187311589719999949e-01 2.443898916239999886e-01 1.780589073899999930e-01 1.384896785020000021e-01
8.550000000000000711e+00 4.083917140960000025e-01 3.904503583910000075e-01 3.185009360309999926e-01 2.441462427380000078e-01 1.778455376629999862e-01 1.382993459699999872e-01
8.556000000000000938e+00 4.081589281560000226e-01 3.902229368690000033e-01 3.182712495330000113e-01 2.439027875660000066e-01 1.776329129929999917e-01 1.381094902749999964e-01
8.562000000000001165e+00 4.079259335989999791e-01 3.899954855439999868e-01 3.180414438249999920e-01 2.436611801390000109e-01 1.774211674929999927e-01 1.379199773070000079e-01
8.567999999999999616e+00 4.076931774620000115e-01 3.897677659989999821e-01 3.178116083149999938e-01 2.434202134610000123e-01 1.772093325849999901e-01 1.377303153280000081e-01
8.573999999999999844e+00 4.074606299399999854e-01 3.895389735700000022e-01 3.175811469550000044e-01 2.431786060330000110e-01 1.769968420270000009e-01 1.375394910570000018e-01
8.580000000000000071e+00 4.072274863720000138e-01 3.893100619320000177e-01 3.173514604570000230e-01 2.429369688030000030e-01 1.767847239969999873e-01 1.373471617700000036e-01
8.586000000000000298e+00 4.069933295250000027e-01 3.890815079209999916e-01 3.171228170390000267e-01 2.426946461199999960e-01 1.765739470719999982e-01 1.371544152499999947e-01
8.592000000000000526e+00 4.067590236659999747e-01 3.888536989690000167e-01 3.168940544130000037e-01 2.424527853729999960e-01 1.763647198680000083e-01 1.369606405500000124e-01
8.598000000000000753e+00 4.065262079240000159e-01 3.886261582369999745e-01 3.166647255419999807e-01 2.422109842300000093e-01 1.761566400529999965e-01 1.367665976290000085e-01
8.604000000000000981e+00 4.062971174719999801e-01 3.883988857269999873e-01 3.164353668689999788e-01 2.419703900809999919e-01 1.759492605920000008e-01 1.365729719400000097e-01
8.610000000000001208e+00 4.060706198219999896e-01 3.881713151930000216e-01 3.162057995800000021e-01 2.417312711479999987e-01 1.757423132660000109e-01 1.363799870010000137e-01
8.615999999999999659e+00 4.058458209040000098e-01 3.879441916940000179e-01 3.159759938719999828e-01 2.414917945860000081e-01 1.755356192589999920e-01 1.361887007950000061e-01
8.621999999999999886e+00 4.056202173230000207e-01 3.877164423469999788e-01 3.157475292679999823e-01 2.412529289720000136e-01 1.753294169899999866e-01 1.359992921350000050e-01
8.628000000000000114e+00 4.053935408589999789e-01 3.874888718130000131e-01 3.155200779439999992e-01 2.410140186549999952e-01 1.751237362620000071e-01 1.358104050160000020e-01
8.634000000000000341e+00 4.051669836039999972e-01 3.872599005699999819e-01 3.152915835380000198e-01 2.407756894829999883e-01 1.749175786970000035e-01 1.356217712159999977e-01
8.640000000000000568e+00 4.049417972559999912e-01 3.870304226879999754e-01 3.150618970390000051e-01 2.405369877820000002e-01 1.747104674580000072e-01 1.354344189170000046e-01
8.646000000000000796e+00 4.047172069550000195e-01 3.868007361890000162e-01 3.148315548899999761e-01 2.402981519700000124e-01 1.745035797360000029e-01 1.352480053900000090e-01
8.652000000000001023e+00 4.044921398160000181e-01 3.865715265269999978e-01 3.146013319489999738e-01 2.400575131179999988e-01 1.742971986530000017e-01 1.350631564860000078e-01
8.658000000000001251e+00 4.042666852469999905e-01 3.863428831099999794e-01 3.143729269500000201e-01 2.398166060449999915e-01 1.740913838150000004e-01 1.348781436679999945e-01
8.663999999999999702e+00 4.040415883060000102e-01 3.861148357390000174e-01 3.141458034519999942e-01 2.395768314600000004e-01 1.738859862090000041e-01 1.346939504150000133e-01
8.669999999999999929e+00 4.038166403769999913e-01 3.858869671819999958e-01 3.139193356039999827e-01 2.393379211430000097e-01 1.736813038589999914e-01 1.345095336440000067e-01
8.676000000000000156e+00 4.035913050170000238e-01 3.856593966479999747e-01 3.136930763720000015e-01 2.391002476219999950e-01 1.734778434039999928e-01 1.343250423669999916e-01
8.682000000000000384e+00 4.033661186699999956e-01 3.854318261149999869e-01 3.134674727919999904e-01 2.388626039029999870e-01 1.732752025129999929e-01 1.341409534219999977e-01
8.688000000000000611e+00 4.031423032279999874e-01 3.852038979529999740e-01 3.132424354550000234e-01 2.386244684459999932e-01 1.730731874700000006e-01 1.339569389820000067e-01
8.694000000000000838e+00 4.029195904730000222e-01 3.849768042560000048e-01 3.130185008049999884e-01 2.383859157559999886e-01 1.728715151549999884e-01 1.337716728449999948e-01
8.700000000000001066e+00 4.026964008810000051e-01 3.847500979899999840e-01 3.127956986429999975e-01 2.381477057929999863e-01 1.726681590080000051e-01 1.335858106610000040e-01
8.706000000000001293e+00 4.024727046489999793e-01 3.845231533049999761e-01 3.125731050969999814e-01 2.379098087550000074e-01 1.724637150760000015e-01 1.334000974890000024e-01
8.711999999999999744e+00 4.022491276260000137e-01 3.842959105970000233e-01 3.123497366910000239e-01 2.376725077630000016e-01 1.722577363249999938e-01 1.332155764100000084e-01
8.717999999999999972e+00 4.020254313950000213e-01 3.840681910509999852e-01 3.121258318419999900e-01 2.374363839629999862e-01 1.720516383650000092e-01 1.330312937500000015e-01
8.724000000000000199e+00 4.018016457560000254e-01 3.838413059710000241e-01 3.119023740290000068e-01 2.372005879880000057e-01 1.718460023399999981e-01 1.328467279670000056e-01
8.730000000000000426e+00 4.015767276289999854e-01 3.836145401000000121e-01 3.116793930530000201e-01 2.369659245010000137e-01 1.716403365140000137e-01 1.326622813939999923e-01
8.736000000000000654e+00 4.013508856299999872e-01 3.833868503569999864e-01 3.114563524719999865e-01 2.367320507760000137e-01 1.714328825470000095e-01 1.324780732389999882e-01
8.742000000000000881e+00 4.011244773859999890e-01 3.831586837770000198e-01 3.112346827979999841e-01 2.364983707670000046e-01 1.712253242729999958e-01 1.322941333060000113e-01
8.748000000000001108e+00 4.008987843990000077e-01 3.829313516619999858e-01 3.110132813450000033e-01 2.362650930880000055e-01 1.710185259579999895e-01 1.321107000110000040e-01
8.754000000000001336e+00 4.006739258770000145e-01 3.827042579650000165e-01 3.107920289039999839e-01 2.360318303110000016e-01 1.708130538460000125e-01 1.319281011819999905e-01
8.759999999999999787e+00 4.004495739939999965e-01 3.824775815009999747e-01 3.105700612069999811e-01 2.357978522779999864e-01 1.706083267930000036e-01 1.317454278469999962e-01
8.766000000000000014e+00 4.002257585530000217e-01 3.822519183159999723e-01 3.103472888470000246e-01 2.355634719130000054e-01 1.704044491049999943e-01 1.315626651050000040e-01
8.772000000000000242e+00 4.000020027160000047e-01 3.820269107820000176e-01 3.101234436040000153e-01 2.353297919029999907e-01 1.702019572260000113e-01 1.313804239030000043e-01
8.778000000000000469e+00 3.997775018220000032e-01 3.818013668060000199e-01 3.098984956740000185e-01 2.350957095619999881e-01 1.699995249509999862e-01 1.311987340449999873e-01
8.784000000000000696e+00 3.995527923109999935e-01 3.815753757950000047e-01 3.096724152570000110e-01 2.348596900699999879e-01 1.697973608970000103e-01 1.310172080989999988e-01
8.790000000000000924e+00 3.993279933930000136e-01 3.813489377500000055e-01 3.094466328620000262e-01 2.346227020030000054e-01 1.695947498079999893e-01 1.308360546829999971e-01
8.796000000000001151e+00 3.991036415099999957e-01 3.811216950419999971e-01 3.092206418510000110e-01 2.343866676090000101e-01 1.693911105389999949e-01 1.306544989350000019e-01
8.802000000000001378e+00 3.988795280460000203e-01 3.808940947059999971e-01 3.089953958989999916e-01 2.341510206459999910e-01 1.691870540379999954e-01 1.304730474949999941e-01
8.807999999999999829e+00 3.986561894419999863e-01 3.806668519970000109e-01 3.087706267829999907e-01 2.339162379499999944e-01 1.689822226759999935e-01 1.302916556600000053e-01
8.814000000000000057e+00 3.984333276750000041e-01 3.804399073120000030e-01 3.085470199579999906e-01 2.336812764410000076e-01 1.687793731689999910e-01 1.301103830339999934e-01
8.820000000000000284e+00 3.982099592689999912e-01 3.802137672900000043e-01 3.083240687850000161e-01 2.334462404250000067e-01 1.685789078469999980e-01 1.299301087860000037e-01
8.826000000000000512e+00 3.979861736299999952e-01 3.799878954890000271e-01 3.081010878089999738e-01 2.332121133800000023e-01 1.683802008630000124e-01 1.297505795960000041e-01
8.832000000000000739e+00 3.977625668049999952e-01 3.797615468500000202e-01 3.078775405879999871e-01 2.329789996149999876e-01 1.681825369599999898e-01 1.295713931320000012e-01
8.838000000000000966e+00 3.975384235380000075e-01 3.795350491999999742e-01 3.076554834840000141e-01 2.327456474300000078e-01 1.679844707250000013e-01 1.293921172620000060e-01
8.844000000000001194e+00 3.973136544229999845e-01 3.793094158170000063e-01 3.074347972870000167e-01 2.325121164320000100e-01 1.677858680490000032e-01 1.292130798099999922e-01
8.849999999999999645e+00 3.970884382720000216e-01 3.790850341320000094e-01 3.072145879270000157e-01 2.322783023120000012e-01 1.675873100760000012e-01 1.290335804219999993e-01
8.855999999999999872e+00 3.968635499479999940e-01 3.788610398769999832e-01 3.069951534270000115e-01 2.320429235700000037e-01 1.673892140390000061e-01 1.288539618250000018e-01
8.862000000000000099e+00 3.966384232040000013e-01 3.786384165289999881e-01 3.067743778229999885e-01 2.318066209549999868e-01 1.671922057870000033e-01 1.286743581299999994e-01
8.868000000000000327e+00 3.964123129839999815e-01 3.784157633779999808e-01 3.065518438820000191e-01 2.315707802770000101e-01 1.669970303770000053e-01 1.284939050670000082e-01
8.874000000000000554e+00 3.961846828460000025e-01 3.781929612159999898e-01 3.063288033009999856e-01 2.313364297150000137e-01 1.668026298280000097e-01 1.283140033479999997e-01
8.880000000000000782e+00 3.959562778469999933e-01 3.779700696469999732e-01 3.061067163940000002e-01 2.311034202579999863e-01 1.666079312560000136e-01 1.281350851059999962e-01
8.886000000000001009e+00 3.957296013830000070e-01 3.777477443219999786e-01 3.058850765230000102e-01 2.308721989389999896e-01 1.664122343059999953e-01 1.279572546480000073e-01
8.892000000000001236e+00 3.955041766169999917e-01 3.775260746479999763e-01 3.056639134879999831e-01 2.306423783300000085e-01 1.662168502810000004e-01 1.277812123300000047e-01
8.897999999999999687e+00 3.952796757220000123e-01 3.773047029969999744e-01 3.054436147210000119e-01 2.304121106860000101e-01 1.660242527720000028e-01 1.276045739649999955e-01
8.903999999999999915e+00 3.950543105600000104e-01 3.770839571949999858e-01 3.052241206169999943e-01 2.301810085769999958e-01 1.658321470019999966e-01 1.274285465480000101e-01
8.910000000000000142e+00 3.948289453980000085e-01 3.768639266489999806e-01 3.050044775010000153e-01 2.299510240550000084e-01 1.656396538019999920e-01 1.272529959679999934e-01
8.916000000000000369e+00 3.946035802360000067e-01 3.766438961029999755e-01 3.047848641870000153e-01 2.297213375569999994e-01 1.654476821420000077e-01 1.270795464520000084e-01
8.922000000000000597e+00 3.943788707259999748e-01 3.764227628710000162e-01 3.045651018619999761e-01 2.294908761979999878e-01 1.652561724190000081e-01 1.269065439700000075e-01
8.928000000000000824e+00 3.941562473770000019e-01 3.762011229989999928e-01 3.043450117109999797e-01 2.292595207689999970e-01 1.650640070440000107e-01 1.267340034249999914e-01
8.934000000000001052e+00 3.939351439479999994e-01 3.759796023370000073e-01 3.041244447229999870e-01 2.290292978290000003e-01 1.648721843959999878e-01 1.265621036290000001e-01
8.940000000000001279e+00 3.937141001219999770e-01 3.757598996159999816e-01 3.039042055610000070e-01 2.288010716439999870e-01 1.646810770029999982e-01 1.263896971940000058e-01
8.945999999999999730e+00 3.934911191459999902e-01 3.755411803720000163e-01 3.036838769910000235e-01 2.285732924939999910e-01 1.644897162910000099e-01 1.262165755030000003e-01
8.951999999999999957e+00 3.932673335080000276e-01 3.753233253959999960e-01 3.034636676310000225e-01 2.283464670179999878e-01 1.642974913119999991e-01 1.260430961850000087e-01
8.958000000000000185e+00 3.930441141129999982e-01 3.751067519190000032e-01 3.032439351080000178e-01 2.281203120949999996e-01 1.641045957800000010e-01 1.258701235059999923e-01
8.964000000000000412e+00 3.928204178809999725e-01 3.748916685579999908e-01 3.030247986319999920e-01 2.278946787120000039e-01 1.639118194580000132e-01 1.256980448960000052e-01
8.970000000000000639e+00 3.925963938240000228e-01 3.746767938139999865e-01 3.028057813639999929e-01 2.276693582529999982e-01 1.637194752689999921e-01 1.255256682629999898e-01
8.976000000000000867e+00 3.923707306390000205e-01 3.744614720339999869e-01 3.025860190390000093e-01 2.274430692199999882e-01 1.635282635689999930e-01 1.253526806830000118e-01
8.982000000000001094e+00 3.921448290349999755e-01 3.742446005339999937e-01 3.023652732370000207e-01 2.272147387269999874e-01 1.633383780719999956e-01 1.251781880860000085e-01
8.988000000000001322e+00 3.919193446640000245e-01 3.740283846860000261e-01 3.021459281439999867e-01 2.269855290649999968e-01 1.631497591730000085e-01 1.250022202730000087e-01
8.993999999999999773e+00 3.916954696180000028e-01 3.738129138949999875e-01 3.019278943540000260e-01 2.267560511829999903e-01 1.629613786939999864e-01 1.248256564139999941e-01
9.000000000000000000e+00 3.914728164669999955e-01 3.735965192319999906e-01 3.017108738420000158e-01 2.265266627070000038e-01 1.627725213769999901e-01 1.246489956969999979e-01
9.006000000000000227e+00 3.912510275839999885e-01 3.733779788020000212e-01 3.014933168889999959e-01 2.262964844700000033e-01 1.625840812919999989e-01 1.244729831810000020e-01
9.012000000000000455e+00 3.910308778289999787e-01 3.731586337089999872e-01 3.012766540049999775e-01 2.260662615300000067e-01 1.623958945270000120e-01 1.242967769500000069e-01
9.018000000000000682e+00 3.908099532129999942e-01 3.729394972319999835e-01 3.010607659819999893e-01 2.258369177579999942e-01 1.622066646810000068e-01 1.241201385860000034e-01
9.024000000000000909e+00 3.905885219570000011e-01 3.727204799650000178e-01 3.008468747140000121e-01 2.256091535089999878e-01 1.620175093410000100e-01 1.239427700639999935e-01
9.030000000000001137e+00 3.903661966320000065e-01 3.725019097330000140e-01 3.006343245509999762e-01 2.253831028939999870e-01 1.618285626169999880e-01 1.237654760480000060e-01
9.036000000000001364e+00 3.901457786559999752e-01 3.722841441629999859e-01 3.004207909109999908e-01 2.251583486800000089e-01 1.616394072769999912e-01 1.235897690059999943e-01
9.041999999999999815e+00 3.899263143539999921e-01 3.720665574070000092e-01 3.002074062819999889e-01 2.249331325289999906e-01 1.614507138730000013e-01 1.234139427540000000e-01
9.048000000000000043e+00 3.897075951100000268e-01 3.718475699420000224e-01 2.999942004680000163e-01 2.247074395420000092e-01 1.612610667940000131e-01 1.232384294270000014e-01
9.054000000000000270e+00 3.894878923890000011e-01 3.716270625590000209e-01 2.997799217700000129e-01 2.244825959210000055e-01 1.610702425240000124e-01 1.230629235510000002e-01
9.060000000000000497e+00 3.892664015289999946e-01 3.714053332810000052e-01 2.995651662350000133e-01 2.242587953809999923e-01 1.608787178989999900e-01 1.228883787989999976e-01
9.066000000000000725e+00 3.890450894829999839e-01 3.711842894549999827e-01 2.993506193159999884e-01 2.240342795849999957e-01 1.606863141060000111e-01 1.227139681579999947e-01
9.072000000000000952e+00 3.888244628909999778e-01 3.709644377229999734e-01 2.991359233859999800e-01 2.238102257250000060e-01 1.604951024060000120e-01 1.225408092139999988e-01
9.078000000000001180e+00 3.886039555069999984e-01 3.707452714439999908e-01 2.989223301410000033e-01 2.235867977140000018e-01 1.603049039839999912e-01 1.223682984710000032e-01
9.083999999999999631e+00 3.883840441699999979e-01 3.705272376539999746e-01 2.987087965010000179e-01 2.233628630639999946e-01 1.601153612139999960e-01 1.221965104339999969e-01
9.089999999999999858e+00 3.881651461119999813e-01 3.703088164330000098e-01 2.984954714779999851e-01 2.231393307450000030e-01 1.599264442920000084e-01 1.220253929500000056e-01
9.096000000000000085e+00 3.879476189609999959e-01 3.700885772709999744e-01 2.982825338840000007e-01 2.229160666470000052e-01 1.597388237709999881e-01 1.218549832699999946e-01
9.102000000000000313e+00 3.877308070659999939e-01 3.698677122590000033e-01 2.980694174769999982e-01 2.226928472520000035e-01 1.595501154660000087e-01 1.216864362360000063e-01
9.108000000000000540e+00 3.875129222870000167e-01 3.696478009220000027e-01 2.978557646269999748e-01 2.224706113340000069e-01 1.593615263700000062e-01 1.215190663930000026e-01
9.114000000000000767e+00 3.872942924500000217e-01 3.694294393059999737e-01 2.976428568360000027e-01 2.222504168749999953e-01 1.591735780240000064e-01 1.213527321820000032e-01
9.120000000000000995e+00 3.870744109150000001e-01 3.692117333409999924e-01 2.974301874640000176e-01 2.220309376719999950e-01 1.589865535499999927e-01 1.211860924960000002e-01
9.126000000000001222e+00 3.868534266950000022e-01 3.689942955969999772e-01 2.972178161139999997e-01 2.218110412360000117e-01 1.588003486389999996e-01 1.210187003020000013e-01
9.131999999999999673e+00 3.866314887999999783e-01 3.687770664689999922e-01 2.970053255560000105e-01 2.215907722709999916e-01 1.586151868100000029e-01 1.208510398860000029e-01
9.137999999999999901e+00 3.864102661609999934e-01 3.685604631900000205e-01 2.967929244040000136e-01 2.213709056379999929e-01 1.584301441909999886e-01 1.206838712100000016e-01
9.144000000000000128e+00 3.861899077889999754e-01 3.683440983299999805e-01 2.965816855430000176e-01 2.211509048939999944e-01 1.582448184490000131e-01 1.205169185999999948e-01
9.150000000000000355e+00 3.859700560570000216e-01 3.681277334690000180e-01 2.963723242279999726e-01 2.209300547839999906e-01 1.580589860680000069e-01 1.203499659900000018e-01
9.156000000000000583e+00 3.857499063009999785e-01 3.679125010970000220e-01 2.961638569830000178e-01 2.207094281910000066e-01 1.578734219069999889e-01 1.201831549410000005e-01
9.162000000000000810e+00 3.855295181269999816e-01 3.676985204220000192e-01 2.959548234939999856e-01 2.204895466569999907e-01 1.576870679859999902e-01 1.200174316759999998e-01
9.168000000000001037e+00 3.853100538249999985e-01 3.674865663049999842e-01 2.957459092140000134e-01 2.202710658310000069e-01 1.574996858840000125e-01 1.198504492640000002e-01
9.174000000000001265e+00 3.850925564770000253e-01 3.672764301299999978e-01 2.955370843410000115e-01 2.200525850060000010e-01 1.573118567469999896e-01 1.196817532179999949e-01
9.179999999999999716e+00 3.848760724070000028e-01 3.670676648619999871e-01 2.953284680839999843e-01 2.198342829940000132e-01 1.571248024699999912e-01 1.195128634570000042e-01
9.185999999999999943e+00 3.846589326859999880e-01 3.668573200699999926e-01 2.951186597350000107e-01 2.196172922849999876e-01 1.569388210769999958e-01 1.193440184000000015e-01
9.192000000000000171e+00 3.844414055350000026e-01 3.666447699070000121e-01 2.949093878269999913e-01 2.194018363949999939e-01 1.567531228069999893e-01 1.191750839349999952e-01
9.198000000000000398e+00 3.842235207560000254e-01 3.664314448830000015e-01 2.946995198730000265e-01 2.191863059999999974e-01 1.565672159189999968e-01 1.190062165260000054e-01
9.204000000000000625e+00 3.840046823020000222e-01 3.662182986740000201e-01 2.944902479650000071e-01 2.189697325230000047e-01 1.563808918000000048e-01 1.188378632070000024e-01
9.210000000000000853e+00 3.837861716750000096e-01 3.660062849519999939e-01 2.942810654640000134e-01 2.187522202730000087e-01 1.561944484710000025e-01 1.186713352799999982e-01
9.216000000000001080e+00 3.835687935350000077e-01 3.657940924170000052e-01 2.940720319749999812e-01 2.185351997609999986e-01 1.560077816250000082e-01 1.185061782599999974e-01
9.222000000000001307e+00 3.833525478839999723e-01 3.655808568000000203e-01 2.938627302649999828e-01 2.183196246620000003e-01 1.558198183770000134e-01 1.183408424260000008e-01
9.227999999999999758e+00 3.831373155119999763e-01 3.653659820560000160e-01 2.936519086359999919e-01 2.181050330400000070e-01 1.556317210200000023e-01 1.181743890050000051e-01
9.233999999999999986e+00 3.829225301740000198e-01 3.651500344279999810e-01 2.934393882749999904e-01 2.178895473480000067e-01 1.554433852429999985e-01 1.180062741039999974e-01
9.240000000000000213e+00 3.827083408829999867e-01 3.649337291720000098e-01 2.932255268100000256e-01 2.176745086909999960e-01 1.552558541300000094e-01 1.178390383719999934e-01
9.246000000000000441e+00 3.824945688249999920e-01 3.647179305550000139e-01 2.930113673210000269e-01 2.174608856440000126e-01 1.550685018300000106e-01 1.176714971660000053e-01
9.252000000000000668e+00 3.822810947899999978e-01 3.645028769970000138e-01 2.927978634830000204e-01 2.172481715679999981e-01 1.548825204369999875e-01 1.175030022859999967e-01
9.258000000000000895e+00 3.820680081839999964e-01 3.642883896829999801e-01 2.925840318199999790e-01 2.170362621549999926e-01 1.546972841020000100e-01 1.173346936700000037e-01
9.264000000000001123e+00 3.818547427649999770e-01 3.640742599960000159e-01 2.923695445060000009e-01 2.168257385490000022e-01 1.545118391510000022e-01 1.171676293020000037e-01
9.270000000000001350e+00 3.816424310209999837e-01 3.638594746589999818e-01 2.921542823309999926e-01 2.166158258910000078e-01 1.543272435670000053e-01 1.170018166300000051e-01
9.275999999999999801e+00 3.814306259160000212e-01 3.636442422869999858e-01 2.919382452959999874e-01 2.164051234719999994e-01 1.541437208650000001e-01 1.168373674150000041e-01
9.282000000000000028e+00 3.812173902989999807e-01 3.634300231929999958e-01 2.917228639130000079e-01 2.161932587619999901e-01 1.539624482389999882e-01 1.166731938719999945e-01
9.288000000000000256e+00 3.810026049610000243e-01 3.632161021229999842e-01 2.915095090870000183e-01 2.159824222329999877e-01 1.537825018170000113e-01 1.165086403490000061e-01
9.294000000000000483e+00 3.807866871360000016e-01 3.630031347270000208e-01 2.912976741789999879e-01 2.157731950279999922e-01 1.536031514410000076e-01 1.163448393339999998e-01
9.300000000000000711e+00 3.805697858329999961e-01 3.627914488319999853e-01 2.910857498650000208e-01 2.155639380219999957e-01 1.534235030409999978e-01 1.161816269159999943e-01
9.306000000000000938e+00 3.803533315659999858e-01 3.625803589819999728e-01 2.908734977249999853e-01 2.153542041779999971e-01 1.532436758279999978e-01 1.160196661949999958e-01
9.312000000000001165e+00 3.801385760309999862e-01 3.623684942720000191e-01 2.906621098519999724e-01 2.151442617179999961e-01 1.530629843469999973e-01 1.158587783580000002e-01
9.318000000000001393e+00 3.799248635770000049e-01 3.621560335160000088e-01 2.904508709909999764e-01 2.149339318279999966e-01 1.528813987969999955e-01 1.156998649240000010e-01
9.323999999999999844e+00 3.797107040880000062e-01 3.619439899920000037e-01 2.902400791649999978e-01 2.147237360479999912e-01 1.527016311880000088e-01 1.155407801270000034e-01
9.330000000000000071e+00 3.794965445999999853e-01 3.617321252819999944e-01 2.900303602220000165e-01 2.145134061569999862e-01 1.525236815209999874e-01 1.153828948739999971e-01
9.336000000000000298e+00 3.792828023429999917e-01 3.615193963050000181e-01 2.898203730580000137e-01 2.143021672959999901e-01 1.523465365170000030e-01 1.152268201109999946e-01
9.342000000000000526e+00 3.790695667269999847e-01 3.613061904909999900e-01 2.896107435229999805e-01 2.140913754700000116e-01 1.521689593789999906e-01 1.150710657239999990e-01
9.348000000000000753e+00 3.788556754590000075e-01 3.610939979550000234e-01 2.894007861610000121e-01 2.138824760910000011e-01 1.519906669860000004e-01 1.149152368309999950e-01
9.354000000000000981e+00 3.786412477489999873e-01 3.608827292919999929e-01 2.891909182069999917e-01 2.136750668290000044e-01 1.518113017080000016e-01 1.147582754489999968e-01
9.360000000000001208e+00 3.784258961679999866e-01 3.606728911400000070e-01 2.889823019500000201e-01 2.134673297409999948e-01 1.516316235069999907e-01 1.145999729629999936e-01
9.365999999999999659e+00 3.782097995279999902e-01 3.604629039760000042e-01 2.887745499609999933e-01 2.132590264080000131e-01 1.514530032870000098e-01 1.144416779280000018e-01
9.371999999999999886e+00 3.779952228069999864e-01 3.602530062200000049e-01 2.885677516460000147e-01 2.130520045759999870e-01 1.512752920390000033e-01 1.142834722999999941e-01
9.378000000000000114e+00 3.777816891670000010e-01 3.600435853000000241e-01 2.883603870870000141e-01 2.128472179170000089e-01 1.510978937149999868e-01 1.141251921650000001e-01
9.384000000000000341e+00 3.775674402709999766e-01 3.598340451720000166e-01 2.881518602370000126e-01 2.126423120500000041e-01 1.509205251930000047e-01 1.139651834960000026e-01
9.390000000000000568e+00 3.773530721660000031e-01 3.596251010889999766e-01 2.879422605040000138e-01 2.124368101359999927e-01 1.507420092819999891e-01 1.138045638800000009e-01
9.396000000000000796e+00 3.771385252480000116e-01 3.594179451469999842e-01 2.877323627469999812e-01 2.122310996060000066e-01 1.505634337660000099e-01 1.136441379789999984e-01
9.402000000000001023e+00 3.769243061540000217e-01 3.592115044590000195e-01 2.875208854679999759e-01 2.120257765050000132e-01 1.503843814130000067e-01 1.134848371150000007e-01
9.408000000000001251e+00 3.767111599449999848e-01 3.590053319929999986e-01 2.873090207580000222e-01 2.118205875159999974e-01 1.502068042760000000e-01 1.133266389369999988e-01
9.413999999999999702e+00 3.764986693860000178e-01 3.587985038759999856e-01 2.870982289310000102e-01 2.116154730320000121e-01 1.500292122359999925e-01 1.131702885029999966e-01
9.419999999999999929e+00 3.762855827809999942e-01 3.585920333859999865e-01 2.868880033489999981e-01 2.114105969669999863e-01 1.498509496450000089e-01 1.130143776540000061e-01
9.426000000000000156e+00 3.760718703270000129e-01 3.583849966529999986e-01 2.866789996620000003e-01 2.112061977390000123e-01 1.496724188330000038e-01 1.128582507369999960e-01
9.432000000000000384e+00 3.758576512340000009e-01 3.581768870350000022e-01 2.864705026150000111e-01 2.110028564929999906e-01 1.494944542649999930e-01 1.127019524570000014e-01
9.438000000000000611e+00 3.756435513499999934e-01 3.579688072200000182e-01 2.862622141839999967e-01 2.107995897530000051e-01 1.493181884289999928e-01 1.125442609189999943e-01
9.444000000000000838e+00 3.754304647450000254e-01 3.577623069290000180e-01 2.860552370550000223e-01 2.105955630540000123e-01 1.491425037380000040e-01 1.123844087120000057e-01
9.450000000000001066e+00 3.752178847789999772e-01 3.575561940670000105e-01 2.858494520190000276e-01 2.103912532330000085e-01 1.489669233560000083e-01 1.122236326339999951e-01
9.456000000000001293e+00 3.750062584880000105e-01 3.573501110080000154e-01 2.856442630289999784e-01 2.101859897380000120e-01 1.487903296950000009e-01 1.120637729759999951e-01
9.461999999999999744e+00 3.747950792309999724e-01 3.571428656580000194e-01 2.854377031329999870e-01 2.099803686139999903e-01 1.486138403420000087e-01 1.119046136739999947e-01
9.467999999999999972e+00 3.745847344400000112e-01 3.569345176220000138e-01 2.852309644220000218e-01 2.097756564619999986e-01 1.484373956920000126e-01 1.117463484409999958e-01
9.474000000000000199e+00 3.743735849859999854e-01 3.567266762260000168e-01 2.850242853159999923e-01 2.095714807509999889e-01 1.482622772459999960e-01 1.115882918239999994e-01
9.480000000000000426e+00 3.741626143460000109e-01 3.565202057360000176e-01 2.848173379899999746e-01 2.093669474119999874e-01 1.480878591539999956e-01 1.114300936459999974e-01
9.486000000000000654e+00 3.739507198329999893e-01 3.563157320020000074e-01 2.846116721629999846e-01 2.091619074340000106e-01 1.479135602709999997e-01 1.112709864969999990e-01
9.492000000000000881e+00 3.737379908560000130e-01 3.561128973959999944e-01 2.844067811970000248e-01 2.089569270609999974e-01 1.477402597670000040e-01 1.111119166019999965e-01
9.498000000000001108e+00 3.735239207739999845e-01 3.559108376499999782e-01 2.842023372649999935e-01 2.087530940769999899e-01 1.475669145580000008e-01 1.109524294730000055e-01
9.504000000000001336e+00 3.733092844490000228e-01 3.557091653350000215e-01 2.839973866939999869e-01 2.085499018430000129e-01 1.473949402570000067e-01 1.107924804089999993e-01
9.509999999999999787e+00 3.730942904949999805e-01 3.555072844030000012e-01 2.837915122510000221e-01 2.083475291730000067e-01 1.472232490779999958e-01 1.106326803569999961e-01
9.516000000000000014e+00 3.728811442850000213e-01 3.553052842619999763e-01 2.835856378080000018e-01 2.081467509269999960e-01 1.470517814160000047e-01 1.104726567860000036e-01
9.522000000000000242e+00 3.726692497729999776e-01 3.551031351089999899e-01 2.833808660509999910e-01 2.079466283320000053e-01 1.468798965220000086e-01 1.103128194809999962e-01
9.528000000000000469e+00 3.724585175510000123e-01 3.549002707000000201e-01 2.831764519209999942e-01 2.077468037609999929e-01 1.467082202430000093e-01 1.101532503960000048e-01
9.534000000000000696e+00 3.722481429580000167e-01 3.546981513499999905e-01 2.829726040359999972e-01 2.075471132989999967e-01 1.465357691049999911e-01 1.099929213520000060e-01
9.540000000000000924e+00 3.720386326310000102e-01 3.544954955579999734e-01 2.827693223950000223e-01 2.073495388029999997e-01 1.463633328679999901e-01 1.098306551580000012e-01
9.546000000000001151e+00 3.718291819099999729e-01 3.542928993700000251e-01 2.825657725330000258e-01 2.071529328820000126e-01 1.461916714910000137e-01 1.096691563729999958e-01
9.552000000000001378e+00 3.716202080250000095e-01 3.540905714040000207e-01 2.823621928689999949e-01 2.069559395309999994e-01 1.460214406249999985e-01 1.095088720319999931e-01
9.557999999999999829e+00 3.714104294780000148e-01 3.538885116580000045e-01 2.821600437160000086e-01 2.067583054300000112e-01 1.458507627249999994e-01 1.093497052789999952e-01
9.564000000000000057e+00 3.712008595469999950e-01 3.536863625050000182e-01 2.819594144820000148e-01 2.065597176550000025e-01 1.456797868009999941e-01 1.091910302639999969e-01
9.570000000000000284e+00 3.709902763369999912e-01 3.534841537480000184e-01 2.817606329919999930e-01 2.063608914610000067e-01 1.455087959770000050e-01 1.090334579349999944e-01
9.576000000000000512e+00 3.707781136039999814e-01 3.532814085479999977e-01 2.815613150599999837e-01 2.061619609589999957e-01 1.453377902509999930e-01 1.088756322860000014e-01
9.582000000000000739e+00 3.705640137199999740e-01 3.530782759189999842e-01 2.813612222669999996e-01 2.059632837769999891e-01 1.451667696239999916e-01 1.087171360849999990e-01
9.588000000000000966e+00 3.703486323360000165e-01 3.528744876380000006e-01 2.811605334280000146e-01 2.057643383739999887e-01 1.449958384039999881e-01 1.085598841309999979e-01
9.594000000000001194e+00 3.701336979870000210e-01 3.526709377769999820e-01 2.809590697289999772e-01 2.055664360520000067e-01 1.448239088059999902e-01 1.084041222930000048e-01
9.600000000000001421e+00 3.699190914630000049e-01 3.524676561360000071e-01 2.807573676110000083e-01 2.053684145209999923e-01 1.446520090099999989e-01 1.082494109869999999e-01
9.605999999999999872e+00 3.697044253349999754e-01 3.522656857970000166e-01 2.805557549000000095e-01 2.051712423560000109e-01 1.444800049069999981e-01 1.080939471719999934e-01
9.612000000000000099e+00 3.694896399970000189e-01 3.520638048649999963e-01 2.803538739679999892e-01 2.049752473829999921e-01 1.443090885880000118e-01 1.079374477269999938e-01
9.618000000000000327e+00 3.692752420900000110e-01 3.518621027470000273e-01 2.801515758040000192e-01 2.047810107470000029e-01 1.441388428210000072e-01 1.077812463049999947e-01
9.624000000000000554e+00 3.690619170669999782e-01 3.516604602339999941e-01 2.799485623840000104e-01 2.045877277850000064e-01 1.439692229029999881e-01 1.076257079839999936e-01
9.630000000000000782e+00 3.688492774959999942e-01 3.514578044409999991e-01 2.797456979749999850e-01 2.043944001200000138e-01 1.438002139329999929e-01 1.074713617560000001e-01
9.636000000000001009e+00 3.686379790309999849e-01 3.512555360790000081e-01 2.795435190200000197e-01 2.042001485820000017e-01 1.436314433810000069e-01 1.073167249560000036e-01
9.642000000000001236e+00 3.684273064140000109e-01 3.510540425779999918e-01 2.793412804600000077e-01 2.040067017080000045e-01 1.434620022770000114e-01 1.071618646379999956e-01
9.647999999999999687e+00 3.682172298429999824e-01 3.508532643319999811e-01 2.791381478309999942e-01 2.038147300479999924e-01 1.432917118070000106e-01 1.070065274830000052e-01
9.653999999999999915e+00 3.680068850520000212e-01 3.506518006320000214e-01 2.789339721199999844e-01 2.036237567660000025e-01 1.431223154069999892e-01 1.068517342209999998e-01
9.660000000000000142e+00 3.677957355979999954e-01 3.504501879220000005e-01 2.787308394910000264e-01 2.034317255020000048e-01 1.429528743029999938e-01 1.066966205839999932e-01
9.666000000000000369e+00 3.675844669339999871e-01 3.502482771870000233e-01 2.785293459889999768e-01 2.032403200859999870e-01 1.427839398380000013e-01 1.065411120649999988e-01
9.672000000000000597e+00 3.673743307590000007e-01 3.500467240810000158e-01 2.783298492430000270e-01 2.030494660140000074e-01 1.426152735950000083e-01 1.063847318290000038e-01
9.678000000000000824e+00 3.671654164789999730e-01 3.498454689980000087e-01 2.781310677530000053e-01 2.028583288190000111e-01 1.424461305140000134e-01 1.062276884910000052e-01
9.684000000000001052e+00 3.669582903390000150e-01 3.496455550190000205e-01 2.779319286349999918e-01 2.026656121019999868e-01 1.422776132820000039e-01 1.060715243219999965e-01
9.690000000000001279e+00 3.667519986630000117e-01 3.494461774829999978e-01 2.777324318889999866e-01 2.024723887440000036e-01 1.421093791720000055e-01 1.059158220889999946e-01
9.695999999999999730e+00 3.665452897550000033e-01 3.492468297479999761e-01 2.775337994100000039e-01 2.022797763349999944e-01 1.419412940739999962e-01 1.057604253289999990e-01
9.701999999999999957e+00 3.663383424280000078e-01 3.490471243859999961e-01 2.773357033730000087e-01 2.020867615939999917e-01 1.417735964060000131e-01 1.056053936480000066e-01
9.708000000000000185e+00 3.661313951019999902e-01 3.488466441629999859e-01 2.771376073360000136e-01 2.018941938880000064e-01 1.416050791740000037e-01 1.054504141209999940e-01
9.714000000000000412e+00 3.659248054029999864e-01 3.486453890799999789e-01 2.769391536710000268e-01 2.017027288680000030e-01 1.414360105989999894e-01 1.052969023589999942e-01
9.720000000000000639e+00 3.657178580759999909e-01 3.484432995319999837e-01 2.767411768440000142e-01 2.015130221839999958e-01 1.412674486640000115e-01 1.051437631249999977e-01
9.726000000000000867e+00 3.655127584930000229e-01 3.482411205770000184e-01 2.765422165390000186e-01 2.013239860530000036e-01 1.410989016289999898e-01 1.049899160860000014e-01
9.732000000000001094e+00 3.653095066550000047e-01 3.480392098430000192e-01 2.763442397120000060e-01 2.011355012659999941e-01 1.409302055839999901e-01 1.048357635739999988e-01
9.738000000000001322e+00 3.651059567930000083e-01 3.478387296200000089e-01 2.761465907099999728e-01 2.009477317330000123e-01 1.407618373629999919e-01 1.046813204879999959e-01
9.743999999999999773e+00 3.649011850359999976e-01 3.476379215720000193e-01 2.759483754629999952e-01 2.007598131899999971e-01 1.405939161779999891e-01 1.045266687869999961e-01
9.750000000000000000e+00 3.646960854529999740e-01 3.474363982679999907e-01 2.757497131819999781e-01 2.005711197850000016e-01 1.404251754280000097e-01 1.043715178969999990e-01
9.756000000000000227e+00 3.644898831839999964e-01 3.472333550450000250e-01 2.755521237849999916e-01 2.003817409280000128e-01 1.402567625049999933e-01 1.042155250910000025e-01
9.762000000000000455e+00 3.642824292180000256e-01 3.470312058930000165e-01 2.753545343880000051e-01 2.001919746399999922e-01 1.400888860229999866e-01 1.040610820060000052e-01
9.768000000000000682e+00 3.640743792059999984e-01 3.468281924719999743e-01 2.751561999320000229e-01 2.000016421080000051e-01 1.399208009239999995e-01 1.039089485999999951e-01
9.774000000000000909e+00 3.638672232629999725e-01 3.466240763660000113e-01 2.749575078490000268e-01 1.998106986279999941e-01 1.397521793840000026e-01 1.037571802739999938e-01
9.780000000000001137e+00 3.636611402029999995e-01 3.464204669000000014e-01 2.747583091260000221e-01 1.996203064919999937e-01 1.395840048789999954e-01 1.036061495539999933e-01
9.786000000000001364e+00 3.634541928769999819e-01 3.462178707119999976e-01 2.745579183099999820e-01 1.994307786229999879e-01 1.394177973269999926e-01 1.034564450380000000e-01
9.791999999999999815e+00 3.632467091079999988e-01 3.460154235360000108e-01 2.743567824359999796e-01 1.992421895270000132e-01 1.392534226180000001e-01 1.033074185249999999e-01
9.798000000000000043e+00 3.630408346649999785e-01 3.458141982560000161e-01 2.741558551789999854e-01 1.990539282559999901e-01 1.390893906350000042e-01 1.031582057479999981e-01
9.804000000000000270e+00 3.628367185590000155e-01 3.456135094169999755e-01 2.739553153509999839e-01 1.988662630320000013e-01 1.389255523679999993e-01 1.030088290569999981e-01
9.810000000000000497e+00 3.626322746280000175e-01 3.454121649269999983e-01 2.737556099890000039e-01 1.986783146860000016e-01 1.387615948919999898e-01 1.028593629600000059e-01
9.816000000000000725e+00 3.624267876150000234e-01 3.452098667619999950e-01 2.735576033589999789e-01 1.984907537700000002e-01 1.385973989959999875e-01 1.027093753220000016e-01
9.822000000000000952e+00 3.622213304040000081e-01 3.450063168999999985e-01 2.733602523800000017e-01 1.983042061330000105e-01 1.384326964619999878e-01 1.025601476430000047e-01
9.828000000000001180e+00 3.620153367519999832e-01 3.448018133640000094e-01 2.731635868549999735e-01 1.981176137919999913e-01 1.382691115140000093e-01 1.024116575720000061e-01
9.834000000000001407e+00 3.618093132970000014e-01 3.445973098280000202e-01 2.729673683639999848e-01 1.979301571850000108e-01 1.381071656940000003e-01 1.022637113930000008e-01
9.839999999999999858e+00 3.616044521330000205e-01 3.443924784660000182e-01 2.727712690829999787e-01 1.977419257159999944e-01 1.379446387290000076e-01 1.021172776820000044e-01
9.846000000000000085e+00 3.614003062250000231e-01 3.441875278950000117e-01 2.725735008719999963e-01 1.975544542069999909e-01 1.377807855610000132e-01 1.019714623689999961e-01
9.852000000000000313e+00 3.611980080600000198e-01 3.439829945560000102e-01 2.723757326599999806e-01 1.973676830530000093e-01 1.376162171360000019e-01 1.018270626660000011e-01
9.858000000000000540e+00 3.609962463379999820e-01 3.437778949740000201e-01 2.721783518790000245e-01 1.971815377470000075e-01 1.374516785140000030e-01 1.016833037140000007e-01
9.864000000000000767e+00 3.607960045340000144e-01 3.435728549959999878e-01 2.719815373419999793e-01 1.969942450519999999e-01 1.372869163750000121e-01 1.015404313800000041e-01
9.870000000000000995e+00 3.605970740319999757e-01 3.433676660059999941e-01 2.717845141890000149e-01 1.968070864679999921e-01 1.371211260559999923e-01 1.013968884939999981e-01
9.876000000000001222e+00 3.603972494600000132e-01 3.431625366209999917e-01 2.715865671630000033e-01 1.966188997030000052e-01 1.369553506370000118e-01 1.012529879810000061e-01
9.882000000000001450e+00 3.601966202260000194e-01 3.429570198060000186e-01 2.713884413239999738e-01 1.964308321480000008e-01 1.367893368009999999e-01 1.011083722109999972e-01
9.887999999999999901e+00 3.599947392939999991e-01 3.427510857580000070e-01 2.711899280549999736e-01 1.962427794930000080e-01 1.366233825679999958e-01 1.009636521340000065e-01
9.894000000000000128e+00 3.597932159900000260e-01 3.425456583500000041e-01 2.709922492499999835e-01 1.960547864440000121e-01 1.364579647780000127e-01 1.008183211090000059e-01
9.900000000000000355e+00 3.595941066739999914e-01 3.423413932320000241e-01 2.707951068880000145e-01 1.958676576610000053e-01 1.362926810979999959e-01 1.006722152230000028e-01
9.906000000000000583e+00 3.593964278699999793e-01 3.421371579170000010e-01 2.705996632580000005e-01 1.956814974549999919e-01 1.361288875339999871e-01 1.005254909400000035e-01
9.912000000000000810e+00 3.591982424260000140e-01 3.419334590440000210e-01 2.704052329059999926e-01 1.954971849920000004e-01 1.359663605689999943e-01 1.003784909839999934e-01
9.918000000000001037e+00 3.589992821219999963e-01 3.417307138440000003e-01 2.702110111709999929e-01 1.953131556509999922e-01 1.358050554989999881e-01 1.002307832240000030e-01
9.924000000000001265e+00 3.588002324099999751e-01 3.415274322030000254e-01 2.700174450869999854e-01 1.951305419209999892e-01 1.356438547369999970e-01 1.000827997919999934e-01
9.929999999999999716e+00 3.586007952690000167e-01 3.413245081899999867e-01 2.698250412939999787e-01 1.949492245910000032e-01 1.354824453590000033e-01 9.993536025289999347e-02
9.935999999999999943e+00 3.584012687209999770e-01 3.411221206189999910e-01 2.696318328380000184e-01 1.947688162329999917e-01 1.353212893009999862e-01 9.978975355630000099e-02
9.942000000000000171e+00 3.582018911839999764e-01 3.409204483030000010e-01 2.694371342660000224e-01 1.945881694559999930e-01 1.351595968010000093e-01 9.964409470559999760e-02
9.948000000000000398e+00 3.580024838449999969e-01 3.407181501389999756e-01 2.692438364029999809e-01 1.944061815739999977e-01 1.349980533119999881e-01 9.949740022420000551e-02
9.954000000000000625e+00 3.578034043309999968e-01 3.405150473119999965e-01 2.690522074700000266e-01 1.942233294250000075e-01 1.348366588350000117e-01 9.935049712660000421e-02
9.960000000000000853e+00 3.576050400729999801e-01 3.403115272519999790e-01 2.688615024089999750e-01 1.940400898459999912e-01 1.346754282709999861e-01 9.920579940080000159e-02
9.966000000000001080e+00 3.574067354200000102e-01 3.401080966000000205e-01 2.686704993249999784e-01 1.938576996330000080e-01 1.345158517360000028e-01 9.906300902369999384e-02
9.972000000000001307e+00 3.572089970110000068e-01 3.399056494239999782e-01 2.684787511830000195e-01 1.936765313150000112e-01 1.343573182820000100e-01 9.891947358850000649e-02
9.977999999999999758e+00 3.570106625560000024e-01 3.397046029570000014e-01 2.682865858080000221e-01 1.934950649739999862e-01 1.341993063689999877e-01 9.877601265909999317e-02
9.983999999999999986e+00 3.568117916579999771e-01 3.395031392569999862e-01 2.680936157700000155e-01 1.933127641680000008e-01 1.340423822400000076e-01 9.863302856679999342e-02
9.990000000000000213e+00 3.566117286680000054e-01 3.393014073369999828e-01 2.679007947440000259e-01 1.931297779080000110e-01 1.338847726580000008e-01 9.849039465190000120e-02
9.996000000000000441e+00 3.564113378520000208e-01 3.391011655330000152e-01 2.677072584629999752e-01 1.929463148120000027e-01 1.337245404719999975e-01 9.834739565849999476e-02
1.000200000000000067e+01 3.562112450600000146e-01 3.389016091820000187e-01 2.675134539599999806e-01 1.927635371689999932e-01 1.335618793960000050e-01 9.820304065939999827e-02
1.000800000000000090e+01 3.560116589069999837e-01 3.387022316459999960e-01 2.673202753069999771e-01 1.925818920140000001e-01 1.333990991120000136e-01 9.805691987280000521e-02
1.001400000000000112e+01 3.558113873000000038e-01 3.385027945040000041e-01 2.671270072460000256e-01 1.924021691080000096e-01 1.332387179139999933e-01 9.791087359189999673e-02
1.002000000000000135e+01 3.556104600430000096e-01 3.383029401300000072e-01 2.669327557089999914e-01 1.922229528430000056e-01 1.330787837509999905e-01 9.776644408699999844e-02
1.002599999999999980e+01 3.554102182389999864e-01 3.381016254429999868e-01 2.667381465440000210e-01 1.920441836120000134e-01 1.329190880059999968e-01 9.762393683200000505e-02
1.003200000000000003e+01 3.552100062369999978e-01 3.378993272779999835e-01 2.665418982509999979e-01 1.918656975030000045e-01 1.327588260170000090e-01 9.748199582100000593e-02
1.003800000000000026e+01 3.550106883049999884e-01 3.376975655560000011e-01 2.663448750970000001e-01 1.916863471270000008e-01 1.325984746220000010e-01 9.734019637110000178e-02
1.004400000000000048e+01 3.548135459419999860e-01 3.374969661239999863e-01 2.661485373970000068e-01 1.915063411000000049e-01 1.324374824760000124e-01 9.719981998210000529e-02
1.005000000000000071e+01 3.546181023120000275e-01 3.372961282729999843e-01 2.659532427790000098e-01 1.913273632530000101e-01 1.322756409649999965e-01 9.706186503170000091e-02
1.005600000000000094e+01 3.544230461119999842e-01 3.370953500269999736e-01 2.657588422300000142e-01 1.911483854059999876e-01 1.321145296100000033e-01 9.692452847959999451e-02
1.006200000000000117e+01 3.542277216909999749e-01 3.368961811069999812e-01 2.655639052389999755e-01 1.909693926569999978e-01 1.319530755280000078e-01 9.678730368610000134e-02
1.006800000000000139e+01 3.540325760840000169e-01 3.366975486279999985e-01 2.653691172600000092e-01 1.907912641760000083e-01 1.317919939759999992e-01 9.664982557300000332e-02
1.007399999999999984e+01 3.538369536400000070e-01 3.364990353580000204e-01 2.651744186880000131e-01 1.906139403580000002e-01 1.316307634120000014e-01 9.651313722130000494e-02
1.008000000000000007e+01 3.536418676379999848e-01 3.363001346589999940e-01 2.649802565570000268e-01 1.904355883599999910e-01 1.314688175919999924e-01 9.637530893090000272e-02
1.008600000000000030e+01 3.534475862979999938e-01 3.361010849480000062e-01 2.647870481010000110e-01 1.902576535939999869e-01 1.313060969110000087e-01 9.623737633230000643e-02
1.009200000000000053e+01 3.532537221909999858e-01 3.359017670150000190e-01 2.645943760869999828e-01 1.900794357059999995e-01 1.311429738999999872e-01 9.609906375410000312e-02
1.009800000000000075e+01 3.530597388739999953e-01 3.357015550140000082e-01 2.644010782239999968e-01 1.899014413360000098e-01 1.309797316790000110e-01 9.596193581820000595e-02
1.010400000000000098e+01 3.528665006160000006e-01 3.355005681509999893e-01 2.642082870010000195e-01 1.897235363720000123e-01 1.308160126210000107e-01 9.582450985910000163e-02
1.011000000000000121e+01 3.526728451250000229e-01 3.352994024750000079e-01 2.640165388580000272e-01 1.895470768209999990e-01 1.306516528130000077e-01 9.568780660629999657e-02
1.011600000000000144e+01 3.524784445760000273e-01 3.350991308690000059e-01 2.638253569599999793e-01 1.893713921309999881e-01 1.304877400399999943e-01 9.555178135630000569e-02
1.012199999999999989e+01 3.522827029230000129e-01 3.348995149139999961e-01 2.636345326899999786e-01 1.891972124580000025e-01 1.303239315749999960e-01 9.541634470220000663e-02
1.012800000000000011e+01 3.520861268039999770e-01 3.346992731089999951e-01 2.634439170360000082e-01 1.890240162609999885e-01 1.301612257960000074e-01 9.528063982730000658e-02
1.013400000000000034e+01 3.518897891039999837e-01 3.344989120960000228e-01 2.632535398010000249e-01 1.888506561520000016e-01 1.300004124639999870e-01 9.514398872849999522e-02
1.014000000000000057e+01 3.516933023930000068e-01 3.343004584309999805e-01 2.630620598789999987e-01 1.886769831179999912e-01 1.298407167199999990e-01 9.500672668220000450e-02
1.014600000000000080e+01 3.514962196349999957e-01 3.341040015219999826e-01 2.628705501560000268e-01 1.885031461720000079e-01 1.296803206209999892e-01 9.487021714450000198e-02
1.015200000000000102e+01 3.512991070750000056e-01 3.339074850079999934e-01 2.626806199550000276e-01 1.883291453120000125e-01 1.295190900560000136e-01 9.473431110379999798e-02
1.015800000000000125e+01 3.511023521419999738e-01 3.337088823320000230e-01 2.624918520449999737e-01 1.881545484069999941e-01 1.293580532070000011e-01 9.459812939169999491e-02
1.016399999999999970e+01 3.509051799769999924e-01 3.335090279580000261e-01 2.623032629490000267e-01 1.879797428849999952e-01 1.291966587310000025e-01 9.446164965629999521e-02
1.016999999999999993e+01 3.507080674170000023e-01 3.333081901070000241e-01 2.621150314810000159e-01 1.878050118679999991e-01 1.290366202590000066e-01 9.432508796449999566e-02
1.017600000000000016e+01 3.505119681359999961e-01 3.331069052219999826e-01 2.619266211990000093e-01 1.876294463869999929e-01 1.288769841190000043e-01 9.418808668849999732e-02
1.018200000000000038e+01 3.503149151800000194e-01 3.329051733019999793e-01 2.617386877539999990e-01 1.874525845049999917e-01 1.287170052530000053e-01 9.405140578750000036e-02
1.018800000000000061e+01 3.501163721080000069e-01 3.327020704750000002e-01 2.615505754949999928e-01 1.872758567330000123e-01 1.285577565430000013e-01 9.391526132819999484e-02
1.019400000000000084e+01 3.499181568620000071e-01 3.324977457519999735e-01 2.613611221309999899e-01 1.870996803049999879e-01 1.283988207579999929e-01 9.377948194740000354e-02
1.020000000000000107e+01 3.497198224070000028e-01 3.322932720180000188e-01 2.611706852910000154e-01 1.869241148230000038e-01 1.282412260770000034e-01 9.364504367110000616e-02
1.020600000000000129e+01 3.495217859749999989e-01 3.320885896679999782e-01 2.609796226020000276e-01 1.867494434120000046e-01 1.280844211580000058e-01 9.351196140049999883e-02
1.021199999999999974e+01 3.493245244029999919e-01 3.318841457369999803e-01 2.607892155650000099e-01 1.865744441749999927e-01 1.279276907440000111e-01 9.337894618509999523e-02
1.021799999999999997e+01 3.491266071799999926e-01 3.316812217239999971e-01 2.605984807010000015e-01 1.863991171119999957e-01 1.277710646390000093e-01 9.324491769079999715e-02
1.022400000000000020e+01 3.489288687709999892e-01 3.314776718620000007e-01 2.604073882099999793e-01 1.862229555849999885e-01 1.276153475050000041e-01 9.311096370219999752e-02
1.023000000000000043e+01 3.487319946290000083e-01 3.312740325929999785e-01 2.602169811730000171e-01 1.860452592369999936e-01 1.274612247939999887e-01 9.297845512629999976e-02
1.023600000000000065e+01 3.485366404060000201e-01 3.310706317420000211e-01 2.600272595879999926e-01 1.858653575180000128e-01 1.273073107000000093e-01 9.284558892249999973e-02
1.024200000000000088e+01 3.483418226239999860e-01 3.308686614040000085e-01 2.598398923870000043e-01 1.856849193569999890e-01 1.271523684260000009e-01 9.271264076229999984e-02
1.024800000000000111e+01 3.481463789940000275e-01 3.306685984130000033e-01 2.596541643140000133e-01 1.855051219459999956e-01 1.269960999489999909e-01 9.258049726490000242e-02
1.025400000000000134e+01 3.479492962360000163e-01 3.304702937599999779e-01 2.594686746600000093e-01 1.853263378139999862e-01 1.268377155069999873e-01 9.244836121799999973e-02
1.025999999999999979e+01 3.477503061289999864e-01 3.302717804909999777e-01 2.592821121219999747e-01 1.851500421760000070e-01 1.266785264020000024e-01 9.231588244440000479e-02
1.026600000000000001e+01 3.475522100930000247e-01 3.300721049309999766e-01 2.590944468979999860e-01 1.849737763400000068e-01 1.265204548839999887e-01 9.218391776079999655e-02
1.027200000000000024e+01 3.473548889160000264e-01 3.298724293709999755e-01 2.589067518709999849e-01 1.847979724409999913e-01 1.263634264469999935e-01 9.205104410650000180e-02
1.027800000000000047e+01 3.471578955649999854e-01 3.296734690670000134e-01 2.587187588209999833e-01 1.846214681860000040e-01 1.262079477309999975e-01 9.191799908879999537e-02
1.028400000000000070e+01 3.469597101210000201e-01 3.294748067859999963e-01 2.585317790509999991e-01 1.844432353969999994e-01 1.260537058120000109e-01 9.178544580939999864e-02
1.029000000000000092e+01 3.467626571660000212e-01 3.292765021319999930e-01 2.583460509780000081e-01 1.842632293700000035e-01 1.258983761069999985e-01 9.165342897179999671e-02
1.029600000000000115e+01 3.465676903720000257e-01 3.290777504440000056e-01 2.581609487529999969e-01 1.840837597849999951e-01 1.257422417400000103e-01 9.152001887560000382e-02
1.030200000000000138e+01 3.463728129859999783e-01 3.288796842100000228e-01 2.579755485060000186e-01 1.839047521349999881e-01 1.255857497450000027e-01 9.138608723879999840e-02
1.030799999999999983e+01 3.461773097520000064e-01 3.286823928359999814e-01 2.577894926070000148e-01 1.837268918749999924e-01 1.254298090929999998e-01 9.125125408169999786e-02
1.031400000000000006e+01 3.459828495980000196e-01 3.284856379030000051e-01 2.576018571850000050e-01 1.835494935510000036e-01 1.252753734590000001e-01 9.111587703229999391e-02
1.032000000000000028e+01 3.457908332349999836e-01 3.282890617850000026e-01 2.574141919610000162e-01 1.833720505239999909e-01 1.251216828820000126e-01 9.098073840140000201e-02
1.032600000000000051e+01 3.455999493599999917e-01 3.280919790269999914e-01 2.572272419930000109e-01 1.831940412520000061e-01 1.249688267710000050e-01 9.084526449440000206e-02
1.033200000000000074e+01 3.454082906250000029e-01 3.278955817220000069e-01 2.570411264899999937e-01 1.830147504809999937e-01 1.248149648310000054e-01 9.071058034899999456e-02
1.033800000000000097e+01 3.452150523659999748e-01 3.276994526390000217e-01 2.568557560440000165e-01 1.828346699479999893e-01 1.246602758770000013e-01 9.057725965979999960e-02
1.034400000000000119e+01 3.450219333169999847e-01 3.275041878220000258e-01 2.566713690760000222e-01 1.826559156179999865e-01 1.245052516460000008e-01 9.044450521470000226e-02
1.035000000000000142e+01 3.448301851750000258e-01 3.273082375529999810e-01 2.564866244790000027e-01 1.824771016839999982e-01 1.243503019209999949e-01 9.031280875210000170e-02
1.035599999999999987e+01 3.446399271489999916e-01 3.271113634110000001e-01 2.563018500800000044e-01 1.822975873949999881e-01 1.241957023740000027e-01 9.018196910619999396e-02
1.036200000000000010e+01 3.444503545759999841e-01 3.269138932230000183e-01 2.561189830300000247e-01 1.821191608909999982e-01 1.240412369370000045e-01 9.005100280050000461e-02
1.036800000000000033e+01 3.442610204220000192e-01 3.267170786859999732e-01 2.559359967709999850e-01 1.819418370720000122e-01 1.238863915210000055e-01 8.991788327690000693e-02
1.037400000000000055e+01 3.440718650819999946e-01 3.265211284160000060e-01 2.557533681390000146e-01 1.817656904459999945e-01 1.237322911620000049e-01 8.978376537559999704e-02
1.038000000000000078e+01 3.438825011250000174e-01 3.263260722160000182e-01 2.555702328680000135e-01 1.815908998250000128e-01 1.235782727599999964e-01 8.964890986680000562e-02
1.038600000000000101e+01 3.436920046809999740e-01 3.261312842369999965e-01 2.553845345970000014e-01 1.814163625240000077e-01 1.234247833490000057e-01 8.951388299470000587e-02
1.039200000000000124e+01 3.435003459450000074e-01 3.259372413159999926e-01 2.551970481870000085e-01 1.812425851820000100e-01 1.232718974349999996e-01 8.937764167789999381e-02
1.039800000000000146e+01 3.433078527449999751e-01 3.257435858250000149e-01 2.550098001960000027e-01 1.810688525439999863e-01 1.231197416779999942e-01 8.924072235820000587e-02
1.040399999999999991e+01 3.431155979630000075e-01 3.255506753919999996e-01 2.548226118090000103e-01 1.808956116440000039e-01 1.229671761390000034e-01 8.910360932350000485e-02
1.041000000000000014e+01 3.429247736930000068e-01 3.253584802150000233e-01 2.546350657940000262e-01 1.807232201099999991e-01 1.228143796319999953e-01 8.896662294859999931e-02
1.041600000000000037e+01 3.427336514000000056e-01 3.251663446429999826e-01 2.544464766980000237e-01 1.805500686169999869e-01 1.226616352800000004e-01 8.882980793710000544e-02
1.042200000000000060e+01 3.425420224669999958e-01 3.249745964999999903e-01 2.542572319509999734e-01 1.803760677579999971e-01 1.225098669529999934e-01 8.869286626580000221e-02
1.042800000000000082e+01 3.423493802550000020e-01 3.247838914389999943e-01 2.540684044359999838e-01 1.802018284799999925e-01 1.223577782509999989e-01 8.855635672809999970e-02
1.043400000000000105e+01 3.421555161479999940e-01 3.245919942859999963e-01 2.538821697240000175e-01 1.800278425219999923e-01 1.222051531079999948e-01 8.841945976020000597e-02
1.044000000000000128e+01 3.419622182850000081e-01 3.243996500970000030e-01 2.536970973009999852e-01 1.798555850980000093e-01 1.220526844259999938e-01 8.828277885910000566e-02
1.044599999999999973e+01 3.417718708520000037e-01 3.242072165009999840e-01 2.535121738910000033e-01 1.796846240759999991e-01 1.219012811780000038e-01 8.814705908299999559e-02
1.045199999999999996e+01 3.415842056269999816e-01 3.240154385569999906e-01 2.533279657360000270e-01 1.795144528150000029e-01 1.217513158920000005e-01 8.801266551019999718e-02
1.045800000000000018e+01 3.413980901240000199e-01 3.238244950770000075e-01 2.531440854070000079e-01 1.793433278799999864e-01 1.216028109190000067e-01 8.787747472519999437e-02
1.046400000000000041e+01 3.412130773070000123e-01 3.236323297020000100e-01 2.529603838919999848e-01 1.791716217990000082e-01 1.214549094440000032e-01 8.774210512640000237e-02
1.047000000000000064e+01 3.410280048850000134e-01 3.234395682810000117e-01 2.527778446669999846e-01 1.789994835850000077e-01 1.213071867820000038e-01 8.760601282119999389e-02
1.047600000000000087e+01 3.408429026600000022e-01 3.232474327090000266e-01 2.525947391989999957e-01 1.788281202320000096e-01 1.211597919460000033e-01 8.746878802780000406e-02
1.048200000000000109e+01 3.406570851799999855e-01 3.230557739730000044e-01 2.524101138109999809e-01 1.786566674710000080e-01 1.210124269130000013e-01 8.733120560649999808e-02
1.048800000000000132e+01 3.404713273050000155e-01 3.228648006920000202e-01 2.522246539590000114e-01 1.784859746690000137e-01 1.208641082050000010e-01 8.719532191749999883e-02
1.049399999999999977e+01 3.402876853940000057e-01 3.226744532590000158e-01 2.520400583740000089e-01 1.783160418270000047e-01 1.207159161570000028e-01 8.705991506580000594e-02
1.050000000000000000e+01 3.401044309139999999e-01 3.224837779999999987e-01 2.518552839759999884e-01 1.781465411189999959e-01 1.205665320159999970e-01 8.692429959769999714e-02
1.050600000000000023e+01 3.399218618870000208e-01 3.222933709620000031e-01 2.516699135300000112e-01 1.779768764970000028e-01 1.204170882700000000e-01 8.678831905129999469e-02
1.051200000000000045e+01 3.397395014760000165e-01 3.221034109590000249e-01 2.514836788179999894e-01 1.778070777649999878e-01 1.202687248590000035e-01 8.665295690299999742e-02
1.051800000000000068e+01 3.395573794839999993e-01 3.219135403630000170e-01 2.512958943840000181e-01 1.776380687949999926e-01 1.201200336219999942e-01 8.651784062389999974e-02
1.052400000000000091e+01 3.393748402599999769e-01 3.217230737210000080e-01 2.511074841020000115e-01 1.774680614470000029e-01 1.199717745179999934e-01 8.638307452200000291e-02
1.053000000000000114e+01 3.391922116280000066e-01 3.215332627299999912e-01 2.509196698669999837e-01 1.772975325579999872e-01 1.198235601189999999e-01 8.624787628650000537e-02
1.053600000000000136e+01 3.390096724030000064e-01 3.213444352150000016e-01 2.507330477240000133e-01 1.771267801520000074e-01 1.196764856580000008e-01 8.611283451319999560e-02
1.054199999999999982e+01 3.388264477249999795e-01 3.211567103860000216e-01 2.505460977549999746e-01 1.769562661649999868e-01 1.195297837259999968e-01 8.597716689109999311e-02
1.054800000000000004e+01 3.386428654190000165e-01 3.209697008130000251e-01 2.503591179849999904e-01 1.767855435610000137e-01 1.193831637499999931e-01 8.584272861479999572e-02
1.055400000000000027e+01 3.384597003459999809e-01 3.207840919489999831e-01 2.501712739470000058e-01 1.766144931320000055e-01 1.192377805709999988e-01 8.570984750990000289e-02
1.056000000000000050e+01 3.382761776450000091e-01 3.205995857719999842e-01 2.499843239779999948e-01 1.764436215159999877e-01 1.190917119380000000e-01 8.557712286709999450e-02
1.056600000000000072e+01 3.380917608740000024e-01 3.204153180120000166e-01 2.497972398999999954e-01 1.762716770170000002e-01 1.189452409739999994e-01 8.544415235520000373e-02
1.057200000000000095e+01 3.379068970679999784e-01 3.202320933339999898e-01 2.496103048320000017e-01 1.760995835070000015e-01 1.188007593150000041e-01 8.531140536070000446e-02
1.057800000000000118e+01 3.377213478089999832e-01 3.200488686560000184e-01 2.494232654569999985e-01 1.759279966350000002e-01 1.186569109560000057e-01 8.517917245629999523e-02
1.058400000000000141e+01 3.375354111189999839e-01 3.198660016059999833e-01 2.492363452909999999e-01 1.757587343450000006e-01 1.185117214919999967e-01 8.504639565940000367e-02
1.058999999999999986e+01 3.373497426509999841e-01 3.196826279159999951e-01 2.490499764680000061e-01 1.755906641480000085e-01 1.183650791649999978e-01 8.491245657210000353e-02
1.059600000000000009e+01 3.371644020080000193e-01 3.194983601570000054e-01 2.488638162609999871e-01 1.754224598409999947e-01 1.182171106340000055e-01 8.477845042940000686e-02
1.060200000000000031e+01 3.369782269000000108e-01 3.193138539789999730e-01 2.486781030890000133e-01 1.752539873120000091e-01 1.180685535070000042e-01 8.464480936529999999e-02
1.060800000000000054e+01 3.367903530599999917e-01 3.191302716730000100e-01 2.484924048190000068e-01 1.750853359700000056e-01 1.179197505120000017e-01 8.451110124589999995e-02
1.061400000000000077e+01 3.366018831729999938e-01 3.189468383790000083e-01 2.483057826760000086e-01 1.749167740350000000e-01 1.177706271410000061e-01 8.437747508289999976e-02
1.062000000000000099e+01 3.364141583440000138e-01 3.187625408170000063e-01 2.481183856730000137e-01 1.747487783430000108e-01 1.176203116770000029e-01 8.424444496630000001e-02
1.062600000000000122e+01 3.362264037129999994e-01 3.185780644419999863e-01 2.479308098549999895e-01 1.745800226929999921e-01 1.174691393970000025e-01 8.411196619270000507e-02
1.063200000000000145e+01 3.360392451290000193e-01 3.183934092519999925e-01 2.477419972419999949e-01 1.744103580709999990e-01 1.173188686370000011e-01 8.398066461089999379e-02
1.063799999999999990e+01 3.358531296250000242e-01 3.182080090050000143e-01 2.475530207159999940e-01 1.742412894960000125e-01 1.171698942779999947e-01 8.385049551730000550e-02
1.064400000000000013e+01 3.356681764130000079e-01 3.180209994320000177e-01 2.473630160089999863e-01 1.740723401310000085e-01 1.170226335529999939e-01 8.372094482179999464e-02
1.065000000000000036e+01 3.354836404320000187e-01 3.178339302539999744e-01 2.471727579830000077e-01 1.739038676019999952e-01 1.168768927450000022e-01 8.359206467870000656e-02
1.065600000000000058e+01 3.352985680100000199e-01 3.176476955409999747e-01 2.469843477010000010e-01 1.737361997369999966e-01 1.167317479849999950e-01 8.346349745990000457e-02
1.066200000000000081e+01 3.351140618319999875e-01 3.174616098399999919e-01 2.467968761919999976e-01 1.735695004460000024e-01 1.165861114859999964e-01 8.333447575569999377e-02
1.066800000000000104e+01 3.349302113059999808e-01 3.172756135459999793e-01 2.466095685960000006e-01 1.734025776389999940e-01 1.164405420419999948e-01 8.320709317919999792e-02
1.067400000000000126e+01 3.347464203830000096e-01 3.170906603340000185e-01 2.464218437669999928e-01 1.732343733310000022e-01 1.162949949499999941e-01 8.307988941669999794e-02
1.068000000000000149e+01 3.345609009270000267e-01 3.169065415860000123e-01 2.462339550260000121e-01 1.730666011570000107e-01 1.161497309800000044e-01 8.295226842160000058e-02
1.068599999999999994e+01 3.343742191790000096e-01 3.167217671870000140e-01 2.460465282200000048e-01 1.728984117509999863e-01 1.160048320890000040e-01 8.282447606329999823e-02
1.069200000000000017e+01 3.341872692110000043e-01 3.165363669399999802e-01 2.458592057229999905e-01 1.727308630939999867e-01 1.158601567149999956e-01 8.269569277759999948e-02
1.069800000000000040e+01 3.340004980560000170e-01 3.163516819480000075e-01 2.456720769409999894e-01 1.725630909199999952e-01 1.157156378029999960e-01 8.256762474779999472e-02
1.070400000000000063e+01 3.338139951229999736e-01 3.161664307120000128e-01 2.454855889080000131e-01 1.723949760200000070e-01 1.155718713999999980e-01 8.243992924689999557e-02
1.071000000000000085e+01 3.336290419099999793e-01 3.159810006620000222e-01 2.452991902830000126e-01 1.722279340029999883e-01 1.154280379409999974e-01 8.231163024899999792e-02
1.071600000000000108e+01 3.334460854529999740e-01 3.157961368559999982e-01 2.451127469540000103e-01 1.720615774389999963e-01 1.152842789889999969e-01 8.218406885859999567e-02
1.072200000000000131e+01 3.332648575309999917e-01 3.156117498870000260e-01 2.449254840610000095e-01 1.718953251839999974e-01 1.151413843040000051e-01 8.205800503490000286e-02
1.072799999999999976e+01 3.330844044690000061e-01 3.154285550120000114e-01 2.447389960290000110e-01 1.717300117020000016e-01 1.149987280369999948e-01 8.193222433329999665e-02
1.073399999999999999e+01 3.329037129879999779e-01 3.152460455889999902e-01 2.445536851879999973e-01 1.715650856489999987e-01 1.148565188050000019e-01 8.180601894859999834e-02
1.074000000000000021e+01 3.327240347859999892e-01 3.150628805160000101e-01 2.443689405920000113e-01 1.713999956850000006e-01 1.147155538199999963e-01 8.167879283430000414e-02
1.074600000000000044e+01 3.325448036190000178e-01 3.148781061170000117e-01 2.441842108960000091e-01 1.712348461150000056e-01 1.145765781399999961e-01 8.155052363869999543e-02
1.075200000000000067e+01 3.323663473130000212e-01 3.146932721140000000e-01 2.439995110029999914e-01 1.710693687200000035e-01 1.144388169050000043e-01 8.142155408859999555e-02
1.075800000000000090e+01 3.321883380410000086e-01 3.145088255410000144e-01 2.438151836399999883e-01 1.709027886389999917e-01 1.143004149199999958e-01 8.129277825359999821e-02
1.076400000000000112e+01 3.320111036300000262e-01 3.143243193629999821e-01 2.436313033099999914e-01 1.707352995870000112e-01 1.141625940799999989e-01 8.116625994439999325e-02
1.077000000000000135e+01 3.318340480329999842e-01 3.141396045679999971e-01 2.434484809640000136e-01 1.705692112449999909e-01 1.140253916380000038e-01 8.104135841130000184e-02
1.077599999999999980e+01 3.316567838189999895e-01 3.139539659019999762e-01 2.432664036749999925e-01 1.704051941630000122e-01 1.138879507779999994e-01 8.091636747119999862e-02
1.078200000000000003e+01 3.314791917800000154e-01 3.137676715850000186e-01 2.430852502580000130e-01 1.702421456579999992e-01 1.137508526440000056e-01 8.079238981009999321e-02
1.078800000000000026e+01 3.313014507290000243e-01 3.135818243030000230e-01 2.429044395690000135e-01 1.700786054129999891e-01 1.136135756969999938e-01 8.066931366919999347e-02
1.079400000000000048e+01 3.311239182949999860e-01 3.133974969389999865e-01 2.427224069829999886e-01 1.699157357219999998e-01 1.134764179590000005e-01 8.054661750790000074e-02
1.080000000000000071e+01 3.309458792209999944e-01 3.132142722610000152e-01 2.425392568109999980e-01 1.697535365819999864e-01 1.133390143509999948e-01 8.042453974490000601e-02
1.080600000000000094e+01 3.307683467859999782e-01 3.130317330360000150e-01 2.423560321329999989e-01 1.695913970469999921e-01 1.132014393809999964e-01 8.030220121150000168e-02
1.081200000000000117e+01 3.305914998050000220e-01 3.128488659859999799e-01 2.421730011700000129e-01 1.694295108320000021e-01 1.130646988749999943e-01 8.017976582050000134e-02
1.081800000000000139e+01 3.304140567780000093e-01 3.126680552960000026e-01 2.419905215500000040e-01 1.692676544189999910e-01 1.129296421999999994e-01 8.005798608059999655e-02
1.082399999999999984e+01 3.302361965180000136e-01 3.124881088729999923e-01 2.418093681340000023e-01 1.691063046459999886e-01 1.127941161390000058e-01 7.993687689299999732e-02
1.083000000000000007e+01 3.300589919090000102e-01 3.123089075089999778e-01 2.416294366120000092e-01 1.689454168079999874e-01 1.126573458309999970e-01 7.981672137980000414e-02
1.083600000000000030e+01 3.298821449279999984e-01 3.121300339699999982e-01 2.414515316489999897e-01 1.687842905520000047e-01 1.125202178960000021e-01 7.969668507579999450e-02
1.084200000000000053e+01 3.297047317030000202e-01 3.119504749770000140e-01 2.412747591730000085e-01 1.686230599880000069e-01 1.123832985760000042e-01 7.957758754490000530e-02
1.084800000000000075e+01 3.295273780819999998e-01 3.117703199390000068e-01 2.410978078840000094e-01 1.684607714409999957e-01 1.122468262909999959e-01 7.945930212740000276e-02
1.085400000000000098e+01 3.293499648570000216e-01 3.115897476669999833e-01 2.409206032750000059e-01 1.682978570460000045e-01 1.121107786890000041e-01 7.934139668940000389e-02
1.086000000000000121e+01 3.291730284689999841e-01 3.114105463030000243e-01 2.407434284689999870e-01 1.681348085400000136e-01 1.119745150210000040e-01 7.922353595499999346e-02
1.086600000000000144e+01 3.289971947670000119e-01 3.112303912639999837e-01 2.405666708950000010e-01 1.679722964760000103e-01 1.118377447129999952e-01 7.910658419129999730e-02
1.087199999999999989e+01 3.288209438320000011e-01 3.110500574110000027e-01 2.403900325299999918e-01 1.678109914060000041e-01 1.117022708059999953e-01 7.899017632009999734e-02
1.087800000000000011e+01 3.286445140839999723e-01 3.108713924879999979e-01 2.402142584320000052e-01 1.676507294179999941e-01 1.115688383579999943e-01 7.887376099819999598e-02
1.088400000000000034e+01 3.284671604630000075e-01 3.106939196590000063e-01 2.400391548870000058e-01 1.674908995630000064e-01 1.114368885759999955e-01 7.875778526070000007e-02
1.089000000000000057e+01 3.282890021800000113e-01 3.105167746540000162e-01 2.398655712599999934e-01 1.673303842539999864e-01 1.113059297200000020e-01 7.864139974120000487e-02
1.089600000000000080e+01 3.281096816060000143e-01 3.103395104409999994e-01 2.396920472380000000e-01 1.671697199340000106e-01 1.111747920510000043e-01 7.852514833210000322e-02
1.090200000000000102e+01 3.279304802419999998e-01 3.101629018779999969e-01 2.395185530189999912e-01 1.670093536380000132e-01 1.110441759230000047e-01 7.840842753649999997e-02
1.090800000000000125e+01 3.277516961099999904e-01 3.099873960019999819e-01 2.393447756769999935e-01 1.668490767480000081e-01 1.109134629369999958e-01 7.829222083089999729e-02
1.091400000000000148e+01 3.275727629660000195e-01 3.098125159740000023e-01 2.391718775030000077e-01 1.666893810029999867e-01 1.107814088460000040e-01 7.817578315730000504e-02
1.091999999999999993e+01 3.273937404160000009e-01 3.096374869349999837e-01 2.389986515049999927e-01 1.665299981829999887e-01 1.106485947969999967e-01 7.806027680640000022e-02
1.092600000000000016e+01 3.272165060039999851e-01 3.094618916510000206e-01 2.388250529769999908e-01 1.663714200259999998e-01 1.105163842439999961e-01 7.794528454540000650e-02
1.093200000000000038e+01 3.270407617089999830e-01 3.092848956579999919e-01 2.386512756349999931e-01 1.662130355829999906e-01 1.103848889470000066e-01 7.782993465659999999e-02
1.093800000000000061e+01 3.268652260300000112e-01 3.091068863870000127e-01 2.384779304269999956e-01 1.660541743039999907e-01 1.102535054090000022e-01 7.771468907589999808e-02
1.094400000000000084e+01 3.266892135139999875e-01 3.089286684990000253e-01 2.383050471539999993e-01 1.658943593499999924e-01 1.101223230360000027e-01 7.760059833530000284e-02
1.095000000000000107e+01 3.265129029750000189e-01 3.087497353549999990e-01 2.381328791379999921e-01 1.657335460190000054e-01 1.099913790820000042e-01 7.748728245500000056e-02
1.095600000000000129e+01 3.263364732269999902e-01 3.085703551769999886e-01 2.379614263769999905e-01 1.655726879839999888e-01 1.098614409569999978e-01 7.737481594089999637e-02
1.096199999999999974e+01 3.261604309080000097e-01 3.083908557889999957e-01 2.377907782789999980e-01 1.654105931519999906e-01 1.097326651220000004e-01 7.726168632509999856e-02
1.096799999999999997e+01 3.259840309620000154e-01 3.082123398780000079e-01 2.376210987569999933e-01 1.652478277680000107e-01 1.096048355099999982e-01 7.714857906100000551e-02
1.097400000000000020e+01 3.258069753649999734e-01 3.080357313159999832e-01 2.374511212110000102e-01 1.650844663380000021e-01 1.094770655040000068e-01 7.703548669819999806e-02
1.098000000000000043e+01 3.256293833259999992e-01 3.078603148460000161e-01 2.372806221250000069e-01 1.649209558960000044e-01 1.093494147060000005e-01 7.692219316960000053e-02
1.098600000000000065e+01 3.254526853560000266e-01 3.076851964000000272e-01 2.371093779800000079e-01 1.647579073909999914e-01 1.092216297980000000e-01 7.680860906839999391e-02
1.099200000000000088e+01 3.252753615380000185e-01 3.075087368489999862e-01 2.369372546669999968e-01 1.645950227980000069e-01 1.090926975009999939e-01 7.669535279269999728e-02
1.099800000000000111e+01 3.250949680810000242e-01 3.073317408560000130e-01 2.367643266920000100e-01 1.644319742919999883e-01 1.089634299279999968e-01 7.658272981640000532e-02
1.100400000000000134e+01 3.249130845070000162e-01 3.071550428870000182e-01 2.365908622740000022e-01 1.642675250769999873e-01 1.088337674740000038e-01 7.647068798539999324e-02
1.100999999999999979e+01 3.247320950029999875e-01 3.069800436499999785e-01 2.364170700309999873e-01 1.641013920309999929e-01 1.087045446040000030e-01 7.635817676780000396e-02
1.101600000000000001e+01 3.245526552199999859e-01 3.068051636219999989e-01 2.362432628870000106e-01 1.639358401300000101e-01 1.085760965939999989e-01 7.624606788160000204e-02
1.102200000000000024e+01 3.243731856350000053e-01 3.066304028030000239e-01 2.360707074399999994e-01 1.637717932459999970e-01 1.084478050469999955e-01 7.613357156519999502e-02
1.102800000000000047e+01 3.241936564449999780e-01 3.064557015900000181e-01 2.358985394239999922e-01 1.636090278629999950e-01 1.083196774129999984e-01 7.601939886809999658e-02
1.103400000000000070e+01 3.240140676500000150e-01 3.062811195849999835e-01 2.357258349659999974e-01 1.634472459549999868e-01 1.081906259059999958e-01 7.590594142680000267e-02
1.104000000000000092e+01 3.238344192500000052e-01 3.061057627200000075e-01 2.355519533160000123e-01 1.632870435709999901e-01 1.080607920890000045e-01 7.579258084300000142e-02
1.104600000000000115e+01 3.236541151999999810e-01 3.059296309949999793e-01 2.353777885439999884e-01 1.631274968389999913e-01 1.079299449919999959e-01 7.567897439000000059e-02
1.105200000000000138e+01 3.234724700450000157e-01 3.057527244089999763e-01 2.352032959460000072e-01 1.629679948090000108e-01 1.077991724009999958e-01 7.556606084109999955e-02
1.105799999999999983e+01 3.232914209369999736e-01 3.055754303930000026e-01 2.350292950869999897e-01 1.628090441230000129e-01 1.076688468460000048e-01 7.545363157989999625e-02
1.106400000000000006e+01 3.231120109560000064e-01 3.053970932960000106e-01 2.348542958500000055e-01 1.626495867970000064e-01 1.075381115079999950e-01 7.534207403659999580e-02
1.107000000000000028e+01 3.229330480100000011e-01 3.052180111410000007e-01 2.346788644789999934e-01 1.624885499479999940e-01 1.074070781469999986e-01 7.523245364430000692e-02
1.107600000000000051e+01 3.227535784239999872e-01 3.050390481949999955e-01 2.345042228700000009e-01 1.623264700170000130e-01 1.072765141730000066e-01 7.512386888270000673e-02
1.108200000000000074e+01 3.225735425949999846e-01 3.048615157599999792e-01 2.343317866329999999e-01 1.621644943949999973e-01 1.071457266810000031e-01 7.501484453680000442e-02
1.108800000000000097e+01 3.223930597310000201e-01 3.046845197679999839e-01 2.341603338719999983e-01 1.620028018949999926e-01 1.070156469939999994e-01 7.490547001359999790e-02
1.109400000000000119e+01 3.222135603430000272e-01 3.045085370539999947e-01 2.339875698090000122e-01 1.618416011330000015e-01 1.068867295979999965e-01 7.479561865330000558e-02
1.110000000000000142e+01 3.220343887809999917e-01 3.043328225610000271e-01 2.338139712810000104e-01 1.616808027030000039e-01 1.067579612139999967e-01 7.468574494120000518e-02
1.110599999999999987e+01 3.218544721600000158e-01 3.041572272779999864e-01 2.336391806600000010e-01 1.615206748249999880e-01 1.066291406749999976e-01 7.457599788900000359e-02
1.111200000000000010e+01 3.216738104819999999e-01 3.039805293080000137e-01 2.334640175100000103e-01 1.613613814119999879e-01 1.064995378259999959e-01 7.446457445620000004e-02
1.111800000000000033e+01 3.214937150480000061e-01 3.038043081760000153e-01 2.332898974419999882e-01 1.612039208409999924e-01 1.063689440490000054e-01 7.435292005540000693e-02
1.112400000000000055e+01 3.213146328929999962e-01 3.036286234860000044e-01 2.331172078850000107e-01 1.610474139449999953e-01 1.062383279200000002e-01 7.424122840169999904e-02
1.113000000000000078e+01 3.211360275749999826e-01 3.034529685969999946e-01 2.329450249670000084e-01 1.608911007640000113e-01 1.061084717509999942e-01 7.413000613450000664e-02
1.113600000000000101e+01 3.209580183030000256e-01 3.032776415349999755e-01 2.327739745380000003e-01 1.607345044609999885e-01 1.059790626170000055e-01 7.401889562610000639e-02
1.114200000000000124e+01 3.207811415199999794e-01 3.031018674370000165e-01 2.326027899979999924e-01 1.605784744019999877e-01 1.058500856159999975e-01 7.390707731249999968e-02
1.114800000000000146e+01 3.206044435500000067e-01 3.029253482820000176e-01 2.324309498069999924e-01 1.604239046569999882e-01 1.057215482000000012e-01 7.379423826929999708e-02
1.115399999999999991e+01 3.204282820220000216e-01 3.027473092080000261e-01 2.322586923839999873e-01 1.602705568080000087e-01 1.055924594399999944e-01 7.367940247059999448e-02
1.116000000000000014e+01 3.202533125879999942e-01 3.025679886339999736e-01 2.320865243670000022e-01 1.601191610100000107e-01 1.054639294740000038e-01 7.356324791910000271e-02
1.116600000000000037e+01 3.200781643389999931e-01 3.023885786530000064e-01 2.319137752060000113e-01 1.599667519330000010e-01 1.053348407150000027e-01 7.344745099539999600e-02
1.117200000000000060e+01 3.199027478690000259e-01 3.022089302539999744e-01 2.317409962420000080e-01 1.598143577579999863e-01 1.052057743069999968e-01 7.333316653969999821e-02
1.117800000000000082e+01 3.197269439700000104e-01 3.020284175869999976e-01 2.315679192539999987e-01 1.596623957159999940e-01 1.050773710009999945e-01 7.322027534250000191e-02
1.118400000000000105e+01 3.195514976980000088e-01 3.018477559089999818e-01 2.313947081570000008e-01 1.595103740690000105e-01 1.049482077359999987e-01 7.310859113930000264e-02
1.119000000000000128e+01 3.193765580649999825e-01 3.016669452190000045e-01 2.312221676110000068e-01 1.593571156259999955e-01 1.048192158340000013e-01 7.299841195339999700e-02
1.119600000000000151e+01 3.192033171650000001e-01 3.014880418779999904e-01 2.310495674609999994e-01 1.592038273810000015e-01 1.046908944850000051e-01 7.288886606689999603e-02
1.120199999999999996e+01 3.190304636960000217e-01 3.013107776639999957e-01 2.308778613809999991e-01 1.590503007169999927e-01 1.045629903669999944e-01 7.278005778790000435e-02
1.120800000000000018e+01 3.188562393189999788e-01 3.011349141599999890e-01 2.307062447069999911e-01 1.588960140940000043e-01 1.044357791539999997e-01 7.267071306710000400e-02
1.121400000000000041e+01 3.186805844310000024e-01 3.009584546090000035e-01 2.305352985859999981e-01 1.587400138379999881e-01 1.043081879620000041e-01 7.256034761669999389e-02
1.122000000000000064e+01 3.185050189499999962e-01 3.007802367210000161e-01 2.303648889059999871e-01 1.585832685230000039e-01 1.041809469459999971e-01 7.244931906460000404e-02
1.122600000000000087e+01 3.183305561540000217e-01 3.006005287169999929e-01 2.301944643259999923e-01 1.584264636040000063e-01 1.040535420180000031e-01 7.233954966069999770e-02
1.123200000000000109e+01 3.181562721730000209e-01 3.004206418989999738e-01 2.300225794319999961e-01 1.582688540219999995e-01 1.039260998370000050e-01 7.222957909110000463e-02
1.123800000000000132e+01 3.179818391800000033e-01 3.002420365810000158e-01 2.298504114150000111e-01 1.581103205680000068e-01 1.037989854810000001e-01 7.211915403599999941e-02
1.124399999999999977e+01 3.178076148030000159e-01 3.000646233559999820e-01 2.296786606310000090e-01 1.579525023699999975e-01 1.036722138519999975e-01 7.200788706539999751e-02
1.125000000000000000e+01 3.176347613330000041e-01 2.998871207239999781e-01 2.295077443119999949e-01 1.577969938519999948e-01 1.035465076570000059e-01 7.189438492060000463e-02
1.125600000000000023e+01 3.174621462819999795e-01 2.997103333469999797e-01 2.293381839989999949e-01 1.576427966360000044e-01 1.034208014609999948e-01 7.178033143279999306e-02
1.126200000000000045e+01 3.172906041149999856e-01 2.995348870749999781e-01 2.291692942380000042e-01 1.574880480770000091e-01 1.032942160959999939e-01 7.166718691590000245e-02
1.126800000000000068e+01 3.171193897719999932e-01 2.993594110009999976e-01 2.290003895759999963e-01 1.573327183719999967e-01 1.031675040719999964e-01 7.155510038140000528e-02
1.127400000000000091e+01 3.169473707680000030e-01 2.991840839389999784e-01 2.288315743209999864e-01 1.571777611969999988e-01 1.030418947339999947e-01 7.144366204740000559e-02
1.128000000000000114e+01 3.167749941349999876e-01 2.990092039109999988e-01 2.286625504489999960e-01 1.570229679350000074e-01 1.029171422120000040e-01 7.133297622199999410e-02
1.128600000000000136e+01 3.166027963160000236e-01 2.988341450690000234e-01 2.284929156299999875e-01 1.568685323000000020e-01 1.027929335829999985e-01 7.122282683849999463e-02
1.129199999999999982e+01 3.164294958109999945e-01 2.986599504949999928e-01 2.283227741720000037e-01 1.567149460320000076e-01 1.026690900329999961e-01 7.111211121079999420e-02
1.129800000000000004e+01 3.162561655039999864e-01 2.984864711760000233e-01 2.281511723999999908e-01 1.565630435940000009e-01 1.025454848999999974e-01 7.100099325179999588e-02
1.130400000000000027e+01 3.160807788369999760e-01 2.983131408690000153e-01 2.279799878600000107e-01 1.564107239249999948e-01 1.024233922359999993e-01 7.088892161849999485e-02
1.131000000000000050e+01 3.159035444259999936e-01 2.981387674809999888e-01 2.278072237969999969e-01 1.562571525570000119e-01 1.023032069210000061e-01 7.077693194150000422e-02
1.131600000000000072e+01 3.157261610029999943e-01 2.979644536969999757e-01 2.276340276000000107e-01 1.561034321779999900e-01 1.021832004190000032e-01 7.066644728179999335e-02
1.132200000000000095e+01 3.155488669870000207e-01 2.977920770649999938e-01 2.274620085949999870e-01 1.559492647650000119e-01 1.020626723769999938e-01 7.055618613960000507e-02
1.132800000000000118e+01 3.153711855410000209e-01 2.976216375829999761e-01 2.272906303409999995e-01 1.557952314620000001e-01 1.019421964880000003e-01 7.044673711059999677e-02
1.133400000000000141e+01 3.151930272580000247e-01 2.974510490889999970e-01 2.271192818880000130e-01 1.556404680010000097e-01 1.018215417860000027e-01 7.033846527339999988e-02
1.133999999999999986e+01 3.150142431260000153e-01 2.972794473170000118e-01 2.269492149350000043e-01 1.554858386519999969e-01 1.017002463340000024e-01 7.023257762189999420e-02
1.134600000000000009e+01 3.148352801800000100e-01 2.971067130569999826e-01 2.267799824479999893e-01 1.553322076800000007e-01 1.015786230560000031e-01 7.012895494699999954e-02
1.135200000000000031e+01 3.146570920940000016e-01 2.969332933430000043e-01 2.266105413439999938e-01 1.551818549629999933e-01 1.014559641479999968e-01 7.002539932729999472e-02
1.135800000000000054e+01 3.144798874859999760e-01 2.967613637450000064e-01 2.264400422570000126e-01 1.550332307819999866e-01 1.013316139579999997e-01 6.992056965829999970e-02
1.136400000000000077e+01 3.143033683299999992e-01 2.965908944610000098e-01 2.262689471240000028e-01 1.548835635190000115e-01 1.012059748169999995e-01 6.981439888479999689e-02
1.137000000000000099e+01 3.141276538369999760e-01 2.964201569559999916e-01 2.260977029800000093e-01 1.547330021860000016e-01 1.010798066849999954e-01 6.970704346900000181e-02
1.137600000000000122e+01 3.139521181580000042e-01 2.962489724160000115e-01 2.259266078469999994e-01 1.545833796259999948e-01 1.009546443819999972e-01 6.959868967530000172e-02
1.138200000000000145e+01 3.137774765490000117e-01 2.960767447950000131e-01 2.257564514879999984e-01 1.544347107409999864e-01 1.008304283019999942e-01 6.949048489329999467e-02
1.138799999999999990e+01 3.136033117770000156e-01 2.959044575690000234e-01 2.255872040989999883e-01 1.542862653729999978e-01 1.007071137429999957e-01 6.938376277690000427e-02
1.139400000000000013e+01 3.134297728539999772e-01 2.957335412500000094e-01 2.254192829130000075e-01 1.541387736800000074e-01 1.005837917329999998e-01 6.927863508459999875e-02
1.140000000000000036e+01 3.132549822330000233e-01 2.955641746520000224e-01 2.252504080530000063e-01 1.539896279569999971e-01 1.004594564440000060e-01 6.917332857850000405e-02
1.140600000000000058e+01 3.130794763570000083e-01 2.953959405420000239e-01 2.250813245770000026e-01 1.538404524330000134e-01 1.003349274399999991e-01 6.906804442410000022e-02
1.141200000000000081e+01 3.129038214679999985e-01 2.952282130719999786e-01 2.249131798740000021e-01 1.536918133500000117e-01 1.002101227640000009e-01 6.896288692950000576e-02
1.141800000000000104e+01 3.127283751959999969e-01 2.950610220429999986e-01 2.247466742989999988e-01 1.535427570339999992e-01 1.000850424170000030e-01 6.885941326620000080e-02
1.142400000000000126e+01 3.125524520869999989e-01 2.948949635029999850e-01 2.245811969039999967e-01 1.533930599689999896e-01 9.996046870949999719e-02 6.875614821910000507e-02
1.143000000000000149e+01 3.123762309550000005e-01 2.947297394280000149e-01 2.244147509340000124e-01 1.532433032989999888e-01 9.983506798739999466e-02 6.865307688709999800e-02
1.143599999999999994e+01 3.122006356720000153e-01 2.945637702939999936e-01 2.242469191550000018e-01 1.530928164719999873e-01 9.970945119860000205e-02 6.855040788650000605e-02
1.144200000000000017e+01 3.120262026789999976e-01 2.943970859050000222e-01 2.240789085630000010e-01 1.529413014650000124e-01 9.958559274669999406e-02 6.844794750209999556e-02
1.144800000000000040e+01 3.118526339530000024e-01 2.942300736899999825e-01 2.239116281269999953e-01 1.527908742430000022e-01 9.946220368149999436e-02 6.834512203930000196e-02
1.145400000000000063e+01 3.116790652279999851e-01 2.940630018709999849e-01 2.237458229060000081e-01 1.526407003399999907e-01 9.933888912199999310e-02 6.824144721029999638e-02
1.146000000000000085e+01 3.115048408509999978e-01 2.938944697379999860e-01 2.235810011630000038e-01 1.524916440250000116e-01 9.921603649849999873e-02 6.813751161099999842e-02
1.146600000000000108e+01 3.113294839860000218e-01 2.937244176859999945e-01 2.234169691800000079e-01 1.523432880639999931e-01 9.909344464540000008e-02 6.803372502330000404e-02
1.147200000000000131e+01 3.111544847489999821e-01 2.935547828669999859e-01 2.232534736389999996e-01 1.521948874000000063e-01 9.897220134739999342e-02 6.793064624069999891e-02
1.147800000000000153e+01 3.109808564189999736e-01 2.933856844900000205e-01 2.230897992850000011e-01 1.520477682349999915e-01 9.885104000569999716e-02 6.782787293200000234e-02
1.148399999999999999e+01 3.108066618440000206e-01 2.932169735430000257e-01 2.229235321280000071e-01 1.519014388319999964e-01 9.872910380360000460e-02 6.772504001859999678e-02
1.149000000000000021e+01 3.106327652929999905e-01 2.930478453640000258e-01 2.227564454079999923e-01 1.517562568190000127e-01 9.860667586330000567e-02 6.762167811390000505e-02
1.149600000000000044e+01 3.104587793349999902e-01 2.928792536259999801e-01 2.225888669490000138e-01 1.516107916830000124e-01 9.848374128339999756e-02 6.751827150580000381e-02
1.150200000000000067e+01 3.102839291100000230e-01 2.927103936670000239e-01 2.224206030370000087e-01 1.514654904599999907e-01 9.836068004369999396e-02 6.741459667679999823e-02
1.150800000000000090e+01 3.101091384890000135e-01 2.925417721269999993e-01 2.222518026829999882e-01 1.513203084470000070e-01 9.823910892010000173e-02 6.731242686510000017e-02
1.151400000000000112e+01 3.099353611469999881e-01 2.923729121690000210e-01 2.220825403929999886e-01 1.511760950090000055e-01 9.811869263649999895e-02 6.721106916669999931e-02
1.152000000000000135e+01 3.097615838050000181e-01 2.922030687330000043e-01 2.219124287370000115e-01 1.510322093960000112e-01 9.799772500990000523e-02 6.711081415410000139e-02
1.152599999999999980e+01 3.095875978470000178e-01 2.920323312279999861e-01 2.217420935630000089e-01 1.508879065510000117e-01 9.787645190950000629e-02 6.701136380430000594e-02
1.153200000000000003e+01 3.094146847720000149e-01 2.918607294560000009e-01 2.215716093779999951e-01 1.507441252470000104e-01 9.775664657350000009e-02 6.691244989630000528e-02
1.153800000000000026e+01 3.092419803140000201e-01 2.916887998580000030e-01 2.214009463790000132e-01 1.506012380120000105e-01 9.763808548449999514e-02 6.681369990110000434e-02
1.154400000000000048e+01 3.090684711930000161e-01 2.915161848069999784e-01 2.212301790710000104e-01 1.504575610159999965e-01 9.751957654949999776e-02 6.671559810640000088e-02
1.155000000000000071e+01 3.088944256310000025e-01 2.913421988489999781e-01 2.210592776539999915e-01 1.503152698280000032e-01 9.740138798950000176e-02 6.661786139009999441e-02
1.155600000000000094e+01 3.087207973000000161e-01 2.911685407160000127e-01 2.208882570269999901e-01 1.501729637379999871e-01 9.728331118819999457e-02 6.651947647330000435e-02
1.156200000000000117e+01 3.085466921330000112e-01 2.909956574440000221e-01 2.207173407080000038e-01 1.500315219159999991e-01 9.716556966299999543e-02 6.641972810030000174e-02
1.156800000000000139e+01 3.083718419079999884e-01 2.908221781249999971e-01 2.205470651389999925e-01 1.498889774080000015e-01 9.704697132110000346e-02 6.631888449190000145e-02
1.157399999999999984e+01 3.081967532630000006e-01 2.906490564349999972e-01 2.203773856160000100e-01 1.497461199759999861e-01 9.692866355180000670e-02 6.621798127889999552e-02
1.158000000000000007e+01 3.080219328400000123e-01 2.904773652550000085e-01 2.202063500879999913e-01 1.496029347180000135e-01 9.681137651210000583e-02 6.611633300779999611e-02
1.158600000000000030e+01 3.078462481500000014e-01 2.903051674370000224e-01 2.200356721879999922e-01 1.494600623850000087e-01 9.669465571639999923e-02 6.601462513210000493e-02
1.159200000000000053e+01 3.076700866220000163e-01 2.901329398160000239e-01 2.198655009269999960e-01 1.493168026209999999e-01 9.657733142379999747e-02 6.591351330280000032e-02
1.159800000000000075e+01 3.074944019320000055e-01 2.899615168570000012e-01 2.196954637769999996e-01 1.491747051479999919e-01 9.645878523589999920e-02 6.581249833110000558e-02
1.160400000000000098e+01 3.073188960550000126e-01 2.897913157940000262e-01 2.195249050860000051e-01 1.490332484249999867e-01 9.633978456260000600e-02 6.571137905120000289e-02
1.161000000000000121e+01 3.071437478069999893e-01 2.896218895909999924e-01 2.193525880580000087e-01 1.488928198810000048e-01 9.622032195330000592e-02 6.561000645160000588e-02
1.161600000000000144e+01 3.069692254070000015e-01 2.894519567489999834e-01 2.191802263260000105e-01 1.487532705069999905e-01 9.610054641960000255e-02 6.550746411089999888e-02
1.162199999999999989e+01 3.067962825300000196e-01 2.892827391619999799e-01 2.190086394549999871e-01 1.486150026320000039e-01 9.598007053139999412e-02 6.540406495330000625e-02
1.162800000000000011e+01 3.066230118270000249e-01 2.891143560409999980e-01 2.188391387460000004e-01 1.484760791059999974e-01 9.585991501809999760e-02 6.530230492350000415e-02
1.163400000000000034e+01 3.064488172529999943e-01 2.889460325239999738e-01 2.186706960199999994e-01 1.483367979530000047e-01 9.573975950480000108e-02 6.520264595749999947e-02
1.164000000000000057e+01 3.062733113769999793e-01 2.887794673440000071e-01 2.185014635320000065e-01 1.481967121359999973e-01 9.562044590710000458e-02 6.510421633719999657e-02
1.164600000000000080e+01 3.060979545120000034e-01 2.886135280129999980e-01 2.183323800560000028e-01 1.480541676279999996e-01 9.550040215249999687e-02 6.500542163849999666e-02
1.165200000000000102e+01 3.059225380419999807e-01 2.884478271009999761e-01 2.181651145219999921e-01 1.479112654920000103e-01 9.538162499669999850e-02 6.490547955040000538e-02
1.165800000000000125e+01 3.057463765139999956e-01 2.882809936999999878e-01 2.179989814759999978e-01 1.477692574260000002e-01 9.526491910220000192e-02 6.480618566269999437e-02
1.166400000000000148e+01 3.055699169639999879e-01 2.881127297880000104e-01 2.178324759009999945e-01 1.476280391220000099e-01 9.514797478910000383e-02 6.470643728970000563e-02
1.166999999999999993e+01 3.053953647609999877e-01 2.879434227939999813e-01 2.176652103660000059e-01 1.474866271020000008e-01 9.502930194139999620e-02 6.460633873939999883e-02
1.167600000000000016e+01 3.052217364309999792e-01 2.877732813359999975e-01 2.174974828959999884e-01 1.473456770179999986e-01 9.491072595119999511e-02 6.450778245930000043e-02
1.168200000000000038e+01 3.050470650200000078e-01 2.876034379010000142e-01 2.173301726580000037e-01 1.472066342829999874e-01 9.479314833879999569e-02 6.441027671099999741e-02
1.168800000000000061e+01 3.048708438869999759e-01 2.874344885349999767e-01 2.171646058560000037e-01 1.470681428910000088e-01 9.467667341230000255e-02 6.431189179419999347e-02
1.169400000000000084e+01 3.046937882899999894e-01 2.872658669950000077e-01 2.169997096060000130e-01 1.469296962019999986e-01 9.456054121260000500e-02 6.421354413030000430e-02
1.170000000000000107e+01 3.045180737970000218e-01 2.870986759660000276e-01 2.168364226820000129e-01 1.467906087639999912e-01 9.444567561149999624e-02 6.411556154490000159e-02
1.170600000000000129e+01 3.043442070480000261e-01 2.869317829610000259e-01 2.166733890770000115e-01 1.466493010519999973e-01 9.433273971080000098e-02 6.401794403789999588e-02
1.171200000000000152e+01 3.041721582410000235e-01 2.867645621300000114e-01 2.165113240479999979e-01 1.465074270960000091e-01 9.422084689140000635e-02 6.391993165020000423e-02
1.171799999999999997e+01 3.040013909340000264e-01 2.865966558460000257e-01 2.163490653039999989e-01 1.463660895820000085e-01 9.410919249059999936e-02 6.382087618109999472e-02
1.172400000000000020e+01 3.038309812550000211e-01 2.864285707470000109e-01 2.161862999199999913e-01 1.462249010799999971e-01 9.399753063919999430e-02 6.372123211619999672e-02
1.173000000000000043e+01 3.036597073080000153e-01 2.862605452540000206e-01 2.160215824839999965e-01 1.460842192169999887e-01 9.388534724710000112e-02 6.362084299329999471e-02
1.173600000000000065e+01 3.034883439539999839e-01 2.860921621320000052e-01 2.158562988040000075e-01 1.459433287380000055e-01 9.377303719519999858e-02 6.352048367260000605e-02
1.174200000000000088e+01 3.033182024960000001e-01 2.859221100809999916e-01 2.156917452809999913e-01 1.458027213810000056e-01 9.366163611409999978e-02 6.342121213670000313e-02
1.174800000000000111e+01 3.031488358969999797e-01 2.857515513900000248e-01 2.155284136529999894e-01 1.456639170650000092e-01 9.355202317239999510e-02 6.332293152809999326e-02
1.175400000000000134e+01 3.029799759390000014e-01 2.855817377570000204e-01 2.153663635249999930e-01 1.455254554750000096e-01 9.344371408219999398e-02 6.322486698630000457e-02
1.175999999999999979e+01 3.028103411199999928e-01 2.854132950309999917e-01 2.152052074670000037e-01 1.453884840009999901e-01 9.333628416059999711e-02 6.312694400549999363e-02
1.176600000000000001e+01 3.026395142080000045e-01 2.852434515949999749e-01 2.150445282460000107e-01 1.452525705100000120e-01 9.322866797449999576e-02 6.302887946370000494e-02
1.177200000000000024e+01 3.024669289590000143e-01 2.850721776490000026e-01 2.148837149139999902e-01 1.451169252399999998e-01 9.312012046579999647e-02 6.292942911389999561e-02
1.177800000000000047e+01 3.022936880589999764e-01 2.849000990389999877e-01 2.147218734030000020e-01 1.449811309579999985e-01 9.301218390460000429e-02 6.282918900249999383e-02
1.178400000000000070e+01 3.021216392519999738e-01 2.847298979760000126e-01 2.145598083730000105e-01 1.448447853329999924e-01 9.290368109940000396e-02 6.272882223129999657e-02
1.179000000000000092e+01 3.019509017470000112e-01 2.845616936679999931e-01 2.143973559139999985e-01 1.447076797490000066e-01 9.279513359070000467e-02 6.262746453289999571e-02
1.179600000000000115e+01 3.017806708810000238e-01 2.843951582909999831e-01 2.142349332569999931e-01 1.445696353910000120e-01 9.268696606159999851e-02 6.252659857270000121e-02
1.180200000000000138e+01 3.016103804110000230e-01 2.842307388779999888e-01 2.140718996519999917e-01 1.444319635630000043e-01 9.258032590150000463e-02 6.242651492359999749e-02
1.180799999999999983e+01 3.014397919180000218e-01 2.840678095820000082e-01 2.139076590539999989e-01 1.442957073449999961e-01 9.247443825010000229e-02 6.232682988049999956e-02
1.181400000000000006e+01 3.012688457969999734e-01 2.839049994949999767e-01 2.137434035540000110e-01 1.441593766210000072e-01 9.236802905799999797e-02 6.222717463969999752e-02
1.182000000000000028e+01 3.010963499550000089e-01 2.837412655350000090e-01 2.135796397920000089e-01 1.440227478739999900e-01 9.226083755489999927e-02 6.212695315479999786e-02
1.182600000000000051e+01 3.009229600430000096e-01 2.835755646229999871e-01 2.134176790710000104e-01 1.438856869940000061e-01 9.215365350250000198e-02 6.202639266849999805e-02
1.183200000000000074e+01 3.007496595379999804e-01 2.834076285359999892e-01 2.132561802859999911e-01 1.437486261129999887e-01 9.204608201979999627e-02 6.192640215160000183e-02
1.183800000000000097e+01 3.005765676500000150e-01 2.832401096819999742e-01 2.130957096820000063e-01 1.436121612790000057e-01 9.193889051680000091e-02 6.182692944999999829e-02
1.184400000000000119e+01 3.004049658779999743e-01 2.830747663970000216e-01 2.129358351229999891e-01 1.434760689740000039e-01 9.183207154269999728e-02 6.172814965250000147e-02
1.185000000000000142e+01 3.002335429190000071e-01 2.829105854030000144e-01 2.127759754659999947e-01 1.433389186859999886e-01 9.172572940590000001e-02 6.162913888689999786e-02
1.185599999999999987e+01 3.000620007509999798e-01 2.827461361890000191e-01 2.126163542270000095e-01 1.432002931830000103e-01 9.161966294050000181e-02 6.152937188740000007e-02
1.186200000000000010e+01 2.998891174789999892e-01 2.825800776480000276e-01 2.124572694300000120e-01 1.430613398549999971e-01 9.151446819309999592e-02 6.142951548100000075e-02
1.186800000000000033e+01 2.997159063820000191e-01 2.824121713639999864e-01 2.122974842789999983e-01 1.429238468410000129e-01 9.140892326829999637e-02 6.133081018920000238e-02
1.187400000000000055e+01 2.995426654819999812e-01 2.822435200210000050e-01 2.121355980630000027e-01 1.427872329950000130e-01 9.130349010230000284e-02 6.123261898759999738e-02
1.188000000000000078e+01 2.993701696400000167e-01 2.820745706560000010e-01 2.119724899529999984e-01 1.426507979630000089e-01 9.119956195349999961e-02 6.113369762899999865e-02
1.188600000000000101e+01 2.991989552970000243e-01 2.819064557550000072e-01 2.118092030289999983e-01 1.425134092570000122e-01 9.109493345020000521e-02 6.103508174419999821e-02
1.189200000000000124e+01 2.990294396879999983e-01 2.817392647270000050e-01 2.116459012030000031e-01 1.423749178650000058e-01 9.099040180440000347e-02 6.093685328960000286e-02
1.189800000000000146e+01 2.988596260549999939e-01 2.815705239769999979e-01 2.114815413950000000e-01 1.422358602290000051e-01 9.088628739119999911e-02 6.083749979730000007e-02
1.190399999999999991e+01 2.986887693410000266e-01 2.814019620420000201e-01 2.113172411919999882e-01 1.420973092320000075e-01 9.078110009430000182e-02 6.073787808420000323e-02
1.191000000000000014e+01 2.985173165800000250e-01 2.812330424789999950e-01 2.111528813840000129e-01 1.419588327409999906e-01 9.067573398349999814e-02 6.063744053239999987e-02
1.191600000000000037e+01 2.983455955980000018e-01 2.810654640199999887e-01 2.109894305470000064e-01 1.418206095700000058e-01 9.057056903839999507e-02 6.053521856670000117e-02
1.192200000000000060e+01 2.981737256049999951e-01 2.808983027940000210e-01 2.108267545699999967e-01 1.416832655670000052e-01 9.046578407289999901e-02 6.043277680870000335e-02
1.192800000000000082e+01 2.980025112629999806e-01 2.807322144509999950e-01 2.106646448370000091e-01 1.415477395059999977e-01 9.036275744440000479e-02 6.033101677890000125e-02
1.193400000000000105e+01 2.978323102000000056e-01 2.805674672130000213e-01 2.105020731689999924e-01 1.414134055379999977e-01 9.026048332449999878e-02 6.023004278539999951e-02
1.194000000000000128e+01 2.976601123809999860e-01 2.804034650330000100e-01 2.103389203549999864e-01 1.412798911329999907e-01 9.015835821629999969e-02 6.013011559840000103e-02
1.194600000000000151e+01 2.974875271319999959e-01 2.802386283869999772e-01 2.101749032740000134e-01 1.411462873219999914e-01 9.005739539859999865e-02 6.003027781840000049e-02
1.195199999999999996e+01 2.973155379299999845e-01 2.800733447070000159e-01 2.100104540590000124e-01 1.410135328769999974e-01 8.995627611879999930e-02 5.993077531459999746e-02
1.195800000000000018e+01 2.971447408199999751e-01 2.799087762829999826e-01 2.098436802629999876e-01 1.408817768099999979e-01 8.985456824300000478e-02 5.983315408229999965e-02
1.196400000000000041e+01 2.969741821290000083e-01 2.797445058820000052e-01 2.096766531469999861e-01 1.407517641780000051e-01 8.975178748369999626e-02 5.973609164359999779e-02
1.197000000000000064e+01 2.968043684960000039e-01 2.795807123180000242e-01 2.095094174150000099e-01 1.406226754190000039e-01 8.964756131169999975e-02 5.963856354359999695e-02
1.197600000000000087e+01 2.966349720950000046e-01 2.794165313240000170e-01 2.093428969380000115e-01 1.404926031829999977e-01 8.954261243340000398e-02 5.954056233169999907e-02
1.198200000000000109e+01 2.964662313459999754e-01 2.792519927020000181e-01 2.091767340900000105e-01 1.403621137140000086e-01 8.943751454350000463e-02 5.944316834209999872e-02
1.198800000000000132e+01 2.962969839569999930e-01 2.790885567670000067e-01 2.090106904509999863e-01 1.402307599779999969e-01 8.933313935999999400e-02 5.934626981619999658e-02
1.199400000000000155e+01 2.961284220220000152e-01 2.789247035979999789e-01 2.088448703290000097e-01 1.400991976260000105e-01 8.922933042050000541e-02 5.924892425540000118e-02
1.200000000000000000e+01 2.959610223770000048e-01 2.787619829179999731e-01 2.086793631320000009e-01 1.399691849949999956e-01 8.912616223100000568e-02 5.915023759009999799e-02
1.200600000000000023e+01 2.957927286620000151e-01 2.786009907720000123e-01 2.085140645499999890e-01 1.398396641019999942e-01 8.902262151239999366e-02 5.905133485789999803e-02
1.201200000000000045e+01 2.956227660180000272e-01 2.784392535690000114e-01 2.083491683010000040e-01 1.397103220220000108e-01 8.891766518349999981e-02 5.895296111699999814e-02
1.201800000000000068e+01 2.954526245590000100e-01 2.782760262489999969e-01 2.081846743820000012e-01 1.395810246470000071e-01 8.881297707559999977e-02 5.885548144580000224e-02
1.202400000000000091e+01 2.952830195430000138e-01 2.781121134760000113e-01 2.080206573010000004e-01 1.394502222540000003e-01 8.870894461870000580e-02 5.875850841400000191e-02
1.203000000000000114e+01 2.951142191889999933e-01 2.779490351680000138e-01 2.078565359120000122e-01 1.393194347620000106e-01 8.860507607459999768e-02 5.866212025280000131e-02
1.203600000000000136e+01 2.949458956720000247e-01 2.777859270570000039e-01 2.076923847200000117e-01 1.391889154909999871e-01 8.850075304509999463e-02 5.856521055100000206e-02
1.204199999999999982e+01 2.947764992710000254e-01 2.776224613189999801e-01 2.075277417899999977e-01 1.390600800510000123e-01 8.839708566670000101e-02 5.846741795540000286e-02
1.204800000000000004e+01 2.946062386039999814e-01 2.774591147900000165e-01 2.073630392549999923e-01 1.389316320419999862e-01 8.829417079689999559e-02 5.837059393530000251e-02
1.205400000000000027e+01 2.944360971450000197e-01 2.772961258889999892e-01 2.071989774699999898e-01 1.388034373519999864e-01 8.819158375260000016e-02 5.827448889609999905e-02
1.206000000000000050e+01 2.942668497559999818e-01 2.771325409409999829e-01 2.070353478189999874e-01 1.386737823489999910e-01 8.808925747870000045e-02 5.817812681199999864e-02
1.206600000000000072e+01 2.940981090070000081e-01 2.769680321219999963e-01 2.068720459939999978e-01 1.385431885719999867e-01 8.798660337920000130e-02 5.808156728740000024e-02
1.207200000000000095e+01 2.939309179779999726e-01 2.768034636969999851e-01 2.067076116799999863e-01 1.384127438069999994e-01 8.788399398330000445e-02 5.798417329790000324e-02
1.207800000000000118e+01 2.937667071819999864e-01 2.766401767730000127e-01 2.065427005290000062e-01 1.382832974200000065e-01 8.778115361930000082e-02 5.788594484330000095e-02
1.208400000000000141e+01 2.936044037339999857e-01 2.764779925349999945e-01 2.063783258200000137e-01 1.381553262469999988e-01 8.767904341219999453e-02 5.778779461979999948e-02
1.208999999999999986e+01 2.934426665309999849e-01 2.763162255289999814e-01 2.062151879069999971e-01 1.380279362200000082e-01 8.757589012380000149e-02 5.769111961130000271e-02
1.209600000000000009e+01 2.932801842689999883e-01 2.761539518830000151e-01 2.060520052910000122e-01 1.379006505010000050e-01 8.747369050980000060e-02 5.759567394850000077e-02
1.210200000000000031e+01 2.931158542630000197e-01 2.759925127030000147e-01 2.058891057970000105e-01 1.377731710669999887e-01 8.737073093649999622e-02 5.750123411420000191e-02
1.210800000000000054e+01 2.929515540600000079e-01 2.758309841159999887e-01 2.057263255120000134e-01 1.376453638079999930e-01 8.726759999989999739e-02 5.740563943980000333e-02
1.211400000000000077e+01 2.927869856359999745e-01 2.756694257260000058e-01 2.055641114710000106e-01 1.375181823970000050e-01 8.716470003130000199e-02 5.730983987450000150e-02
1.212000000000000099e+01 2.926218807700000091e-01 2.755089104180000192e-01 2.054018825289999906e-01 1.373918950559999963e-01 8.706221729520000063e-02 5.721279233689999938e-02
1.212600000000000122e+01 2.924574613570000148e-01 2.753493189810000130e-01 2.052407264710000012e-01 1.372648775579999869e-01 8.695992082360000375e-02 5.711537972090000026e-02
1.213200000000000145e+01 2.922939658159999787e-01 2.751908302309999943e-01 2.050823271270000026e-01 1.371363997460000039e-01 8.685625344510000678e-02 5.701870098709999751e-02
1.213799999999999990e+01 2.921312153339999940e-01 2.750332951550000238e-01 2.049257308240000075e-01 1.370068937539999920e-01 8.675282448530000079e-02 5.692239478229999677e-02
1.214400000000000013e+01 2.919695973399999978e-01 2.748763263230000198e-01 2.047701627019999915e-01 1.368776857850000084e-01 8.665055036539999478e-02 5.682638660070000319e-02
1.215000000000000036e+01 2.918073832990000227e-01 2.747212052349999878e-01 2.046154290440000134e-01 1.367493569849999868e-01 8.654936403040000559e-02 5.673111602659999808e-02
1.215600000000000058e+01 2.916456460949999885e-01 2.745664417740000252e-01 2.044607996939999950e-01 1.366219669579999962e-01 8.644721657039999840e-02 5.663543194529999797e-02
1.216200000000000081e+01 2.914823293689999817e-01 2.744129300120000114e-01 2.043044269079999919e-01 1.364948302510000100e-01 8.634389191869999702e-02 5.653910338879999942e-02
1.216800000000000104e+01 2.913176417350000214e-01 2.742607295510000043e-01 2.041471749540000047e-01 1.363680362699999926e-01 8.623988181349999393e-02 5.644254013899999839e-02
1.217400000000000126e+01 2.911519706249999784e-01 2.741105258459999860e-01 2.039921581749999935e-01 1.362408995630000064e-01 8.613674342629999703e-02 5.634572729469999874e-02
1.218000000000000149e+01 2.909864783289999868e-01 2.739599049090000182e-01 2.038384228940000042e-01 1.361126452679999876e-01 8.603434264659999553e-02 5.624907091260000075e-02
1.218599999999999994e+01 2.908208370209999782e-01 2.738074362280000229e-01 2.036842852830000050e-01 1.359841525549999874e-01 8.593347668650000437e-02 5.615165829660000163e-02
1.219200000000000017e+01 2.906543910500000161e-01 2.736526429650000258e-01 2.035284042359999934e-01 1.358560770749999980e-01 8.583270013329999393e-02 5.605355650189999817e-02
1.219800000000000040e+01 2.904875278469999933e-01 2.734959423539999879e-01 2.033709883689999998e-01 1.357277929780000003e-01 8.573134988550000501e-02 5.595545098190000260e-02
1.220400000000000063e+01 2.903208136559999875e-01 2.733393013479999967e-01 2.032118439670000110e-01 1.355997622010000070e-01 8.563049137589999471e-02 5.585789680480000158e-02
1.221000000000000085e+01 2.901555001739999917e-01 2.731812298299999830e-01 2.030525356529999936e-01 1.354719698430000008e-01 8.553019165990000117e-02 5.576125532389999973e-02
1.221600000000000108e+01 2.899904251100000052e-01 2.730239331720000218e-01 2.028930932280000043e-01 1.353448033330000022e-01 8.543024957179999601e-02 5.566550418729999949e-02
1.222200000000000131e+01 2.898253798479999976e-01 2.728673219680000095e-01 2.027337700129999976e-01 1.352188438180000063e-01 8.532999455930000143e-02 5.557014793159999883e-02
1.222800000000000153e+01 2.896603643890000024e-01 2.727110385889999766e-01 2.025740593669999867e-01 1.350933611390000011e-01 8.522973209619999491e-02 5.547530576589999873e-02
1.223399999999999999e+01 2.894949018960000231e-01 2.725553810599999904e-01 2.024134695529999917e-01 1.349669694900000050e-01 8.512996882199999615e-02 5.538011342290000139e-02
1.224000000000000021e+01 2.893304526809999944e-01 2.723986208440000167e-01 2.022535204889999993e-01 1.348399817940000023e-01 8.503089845179999384e-02 5.528504773969999952e-02
1.224600000000000044e+01 2.891665399069999753e-01 2.722417414189999829e-01 2.020940631629999928e-01 1.347142755990000107e-01 8.493269234899999964e-02 5.518988519910000140e-02
1.225200000000000067e+01 2.890031635759999773e-01 2.720858454699999762e-01 2.019360214470000137e-01 1.345908045770000117e-01 8.483473211530000169e-02 5.509523302319999788e-02
1.225800000000000090e+01 2.888396978380000091e-01 2.719309926030000213e-01 2.017794847490000099e-01 1.344681829209999901e-01 8.473622053859999892e-02 5.500051379200000118e-02
1.226400000000000112e+01 2.886755466459999808e-01 2.717759311199999805e-01 2.016240209340000034e-01 1.343455165620000002e-01 8.463788777590000589e-02 5.490543320780000291e-02
1.227000000000000135e+01 2.885106801990000025e-01 2.716205120090000036e-01 2.014698237180000129e-01 1.342232376339999866e-01 8.454015105959999943e-02 5.480973050000000069e-02
1.227600000000000158e+01 2.883453071120000155e-01 2.714645266530000267e-01 2.013161480429999928e-01 1.341017037630000130e-01 8.444137126209999566e-02 5.471520870919999863e-02
1.228200000000000003e+01 2.881799340249999730e-01 2.713075578210000227e-01 2.011619210239999900e-01 1.339805424209999929e-01 8.434152603149999705e-02 5.462169647219999868e-02
1.228800000000000026e+01 2.880148291590000076e-01 2.711508274080000058e-01 2.010072916750000049e-01 1.338589638469999954e-01 8.424074202780000575e-02 5.452841147779999981e-02
1.229400000000000048e+01 2.878501415249999917e-01 2.709953188900000032e-01 2.008523792030000032e-01 1.337372064590000020e-01 8.413957804440000410e-02 5.443507805469999933e-02
1.230000000000000071e+01 2.876857519150000098e-01 2.708393633369999831e-01 2.006962597370000045e-01 1.336149424310000000e-01 8.403886854650000071e-02 5.434045568109999863e-02
1.230600000000000094e+01 2.875214219089999856e-01 2.706819474700000172e-01 2.005398124459999987e-01 1.334918737409999945e-01 8.393851667639999625e-02 5.424521490930000328e-02
1.231200000000000117e+01 2.873561382290000243e-01 2.705244123939999912e-01 2.003840357070000022e-01 1.333680748939999883e-01 8.383862674240000201e-02 5.415133014319999799e-02
1.231800000000000139e+01 2.871904671189999814e-01 2.703688144679999850e-01 2.002283632759999932e-01 1.332447975870000023e-01 8.374015241860000014e-02 5.405811592939999827e-02
1.232399999999999984e+01 2.870248258109999728e-01 2.702146470549999790e-01 2.000731825829999977e-01 1.331222355370000054e-01 8.364309370519999731e-02 5.396553874019999891e-02
1.233000000000000007e+01 2.868591547009999854e-01 2.700603902340000251e-01 1.999186724420000116e-01 1.330005079509999910e-01 8.354563266039999325e-02 5.387395620350000219e-02
1.233600000000000030e+01 2.866946160789999865e-01 2.699061632159999724e-01 1.997659206390000053e-01 1.328792423010000112e-01 8.344776928420000184e-02 5.378265306349999664e-02
1.234200000000000053e+01 2.865305542950000173e-01 2.697527408600000065e-01 1.996139585970000130e-01 1.327577084300000099e-01 8.334901928900000090e-02 5.369207635519999966e-02
1.234800000000000075e+01 2.863673865799999940e-01 2.695994079110000108e-01 1.994615495200000033e-01 1.326362341639999998e-01 8.325021713970000292e-02 5.360174551610000226e-02
1.235400000000000098e+01 2.862040400509999749e-01 2.694470286369999856e-01 1.993090361360000118e-01 1.325153410430000012e-01 8.315172046419999630e-02 5.351104587319999856e-02
1.236000000000000121e+01 2.860420048239999957e-01 2.692945897580000247e-01 1.991562694310000103e-01 1.323941797019999866e-01 8.305438607930000494e-02 5.341927334669999833e-02
1.236600000000000144e+01 2.858818769450000019e-01 2.691410779949999776e-01 1.990038752559999957e-01 1.322717666630000011e-01 8.295711874960000343e-02 5.332762375470000149e-02
1.237199999999999989e+01 2.857216298579999814e-01 2.689872682089999856e-01 1.988503485919999869e-01 1.321490705009999989e-01 8.285956084730000670e-02 5.323642119770000125e-02
1.237800000000000011e+01 2.855604588990000026e-01 2.688325941560000265e-01 1.986967474219999974e-01 1.320269554850000138e-01 8.276290446520000177e-02 5.314674228429999703e-02
1.238400000000000034e+01 2.853962779049999954e-01 2.686771750449999940e-01 1.985426247119999876e-01 1.319052577020000117e-01 8.266548067329999860e-02 5.305808037519999659e-02
1.239000000000000057e+01 2.852308154109999827e-01 2.685220539570000176e-01 1.983901411289999972e-01 1.317830830810000076e-01 8.256784826520000009e-02 5.297025293109999811e-02
1.239600000000000080e+01 2.850651443000000174e-01 2.683666646480000195e-01 1.982383877040000131e-01 1.316598802800000023e-01 8.246991038320000689e-02 5.288212746379999940e-02
1.240200000000000102e+01 2.848995625970000001e-01 2.682112455369999870e-01 1.980854868889999898e-01 1.315367668870000006e-01 8.237206935879999581e-02 5.279460921879999824e-02
1.240800000000000125e+01 2.847331166270000158e-01 2.680571377279999945e-01 1.979316473009999910e-01 1.314134001729999890e-01 8.227491378779999698e-02 5.270710960029999920e-02
1.241400000000000148e+01 2.845669984820000109e-01 2.679039239880000034e-01 1.977776885030000098e-01 1.312898695470000043e-01 8.217810094359999373e-02 5.261943861840000236e-02
1.241999999999999993e+01 2.844011187550000153e-01 2.677514851089999870e-01 1.976237744090000026e-01 1.311659216880000089e-01 8.208309113980000182e-02 5.253078788519999903e-02
1.242600000000000016e+01 2.842360734939999856e-01 2.675992548469999788e-01 1.974698007110000098e-01 1.310421526430000094e-01 8.198934048410000397e-02 5.244268104429999910e-02
1.243200000000000038e+01 2.840714454650000165e-01 2.674477398399999761e-01 1.973159909249999899e-01 1.309188455339999890e-01 8.189527690410000615e-02 5.235503986480000149e-02
1.243800000000000061e+01 2.839070260520000222e-01 2.672970294950000048e-01 1.971616744999999948e-01 1.307967305180000039e-01 8.180091530079999784e-02 5.226827412840000242e-02
1.244400000000000084e+01 2.837428748610000273e-01 2.671470940110000081e-01 1.970067620279999931e-01 1.306752860550000062e-01 8.170661330219999852e-02 5.218221619729999927e-02
1.245000000000000107e+01 2.835796773429999917e-01 2.669962942599999889e-01 1.968510448930000101e-01 1.305555105210000066e-01 8.161403983829999820e-02 5.209832638499999752e-02
1.245600000000000129e+01 2.834164500240000106e-01 2.668454051019999995e-01 1.966951340439999918e-01 1.304364204410000116e-01 8.152189105750000386e-02 5.201641842719999936e-02
1.246200000000000152e+01 2.832520604129999953e-01 2.666938304900000056e-01 1.965399384500000068e-01 1.303162127730000119e-01 8.142923563720000368e-02 5.193518102169999984e-02
1.246799999999999997e+01 2.830852866169999982e-01 2.665431499479999911e-01 1.963855028150000015e-01 1.301972866059999956e-01 8.133780956269999474e-02 5.185342952610000333e-02
1.247400000000000020e+01 2.829172313209999956e-01 2.663923501970000274e-01 1.962313503030000128e-01 1.300805360079999862e-01 8.124715834859999597e-02 5.177181214090000039e-02
1.248000000000000043e+01 2.827486693860000178e-01 2.662417888640000174e-01 1.960780322550000065e-01 1.299636662009999999e-01 8.115629106760000044e-02 5.169145390390000178e-02
1.248600000000000065e+01 2.825810909270000115e-01 2.660914659499999946e-01 1.959257125849999948e-01 1.298468261959999925e-01 8.106415718789999891e-02 5.161179229619999864e-02
1.249200000000000088e+01 2.824150323869999979e-01 2.659415006640000190e-01 1.957726776600000052e-01 1.297285258770000116e-01 8.097238093609999965e-02 5.153159052129999834e-02
1.249800000000000111e+01 2.822512686249999958e-01 2.657908499239999833e-01 1.956194788220000091e-01 1.296095401050000040e-01 8.088205009700000225e-02 5.145016312600000224e-02
1.250400000000000134e+01 2.820883095260000029e-01 2.656393051150000018e-01 1.954672336580000058e-01 1.294893622399999888e-01 8.079188317060000124e-02 5.136765167119999864e-02
1.251000000000000156e+01 2.819238901139999864e-01 2.654871940610000203e-01 1.953154057260000076e-01 1.293687671419999907e-01 8.070151507849999961e-02 5.128519237040000261e-02
1.251600000000000001e+01 2.817591428760000127e-01 2.653352618220000125e-01 1.951641291379999921e-01 1.292466670269999951e-01 8.061108738180000621e-02 5.120474100110000010e-02
1.252200000000000024e+01 2.815943360329999923e-01 2.651834785939999883e-01 1.950145214800000082e-01 1.291242390869999923e-01 8.052120357750000568e-02 5.112641677259999878e-02
1.252800000000000047e+01 2.814298272129999723e-01 2.650316953660000197e-01 1.948651671409999953e-01 1.290030032399999971e-01 8.043138682839999498e-02 5.104875192049999899e-02
1.253400000000000070e+01 2.812660634520000036e-01 2.648807168010000046e-01 1.947157531979999967e-01 1.288831830019999958e-01 8.034089207649999786e-02 5.097080767150000136e-02
1.254000000000000092e+01 2.811023294930000138e-01 2.647311985490000130e-01 1.945662647489999897e-01 1.287652999159999978e-01 8.024892210959999606e-02 5.089251697060000190e-02
1.254600000000000115e+01 2.809377610680000026e-01 2.645823359489999915e-01 1.944172680379999962e-01 1.286477148530000003e-01 8.015619218349999409e-02 5.081315338609999899e-02
1.255200000000000138e+01 2.807716727260000100e-01 2.644332051280000040e-01 1.942698955540000105e-01 1.285298615690000090e-01 8.006325364109999343e-02 5.073297768829999888e-02
1.255799999999999983e+01 2.806057631969999799e-01 2.642842829229999912e-01 1.941235959529999944e-01 1.284120082859999956e-01 7.997024804350000293e-02 5.065378546709999735e-02
1.256400000000000006e+01 2.804403305050000017e-01 2.641361951830000221e-01 1.939761042589999984e-01 1.282929480080000073e-01 7.987664639949999812e-02 5.057585611939999920e-02
1.257000000000000028e+01 2.802746593950000142e-01 2.639879584309999805e-01 1.938283145430000076e-01 1.281729638580000052e-01 7.978289574380000027e-02 5.049724504349999837e-02
1.257600000000000051e+01 2.801086008550000006e-01 2.638403773310000200e-01 1.936807185409999965e-01 1.280510872600000016e-01 7.968927919859999931e-02 5.041846632960000213e-02
1.258200000000000074e+01 2.799443304540000232e-01 2.636945247649999935e-01 1.935333758589999897e-01 1.279291063549999885e-01 7.959534227850000032e-02 5.033967643980000184e-02
1.258800000000000097e+01 2.797808945179999784e-01 2.635497152810000188e-01 1.933856457470000123e-01 1.278082877399999984e-01 7.950127869839999917e-02 5.026011541489999734e-02
1.259400000000000119e+01 2.796172797679999933e-01 2.634054720399999772e-01 1.932383924720000035e-01 1.276882588859999945e-01 7.940763980149999346e-02 5.018022283910000131e-02
1.260000000000000142e+01 2.794515788560000269e-01 2.632597684860000231e-01 1.930917352440000012e-01 1.275680959219999966e-01 7.931460440160000014e-02 5.009998381140000345e-02
1.260599999999999987e+01 2.792841792110000165e-01 2.631125450130000210e-01 1.929464042190000006e-01 1.274483501910000094e-01 7.922241091730000684e-02 5.001955479379999875e-02
1.261200000000000010e+01 2.791149318219999786e-01 2.629628181459999769e-01 1.928019970660000137e-01 1.273271888489999892e-01 7.913102954629999686e-02 4.993787407880000140e-02
1.261800000000000033e+01 2.789456546310000173e-01 2.628116607670000215e-01 1.926568895580000051e-01 1.272050291300000080e-01 7.904051244260000553e-02 4.985727369790000224e-02
1.262400000000000055e+01 2.787763774390000227e-01 2.626604437830000194e-01 1.925110667940000131e-01 1.270834058520000087e-01 7.894937694070000567e-02 4.977735504510000242e-02
1.263000000000000078e+01 2.786088883880000200e-01 2.625095248220000177e-01 1.923657059670000058e-01 1.269626766439999888e-01 7.885849475860000346e-02 4.969654604789999763e-02
1.263600000000000101e+01 2.784442603589999954e-01 2.623588442800000031e-01 1.922201961280000093e-01 1.268432438369999915e-01 7.876814901829999604e-02 4.961549863220000162e-02
1.264200000000000124e+01 2.782803773879999887e-01 2.622077167030000266e-01 1.920733749870000007e-01 1.267256289719999873e-01 7.867802679539999400e-02 4.953504726289999910e-02
1.264800000000000146e+01 2.781167030330000123e-01 2.620556652550000143e-01 1.919256150720000109e-01 1.266084313389999882e-01 7.858769595619999326e-02 4.945463687180000345e-02
1.265399999999999991e+01 2.779537141319999849e-01 2.619030177589999897e-01 1.917766779660000087e-01 1.264923363919999988e-01 7.849681377410000493e-02 4.937331005929999905e-02
1.266000000000000014e+01 2.777922451500000056e-01 2.617518901820000132e-01 1.916264593600000010e-01 1.263776421549999973e-01 7.840531319379999420e-02 4.929144307970000083e-02
1.266600000000000037e+01 2.776330709459999824e-01 2.616015970710000027e-01 1.914756298070000029e-01 1.262638866899999934e-01 7.831335067750000434e-02 4.921085387469999878e-02
1.267200000000000060e+01 2.774753272530000037e-01 2.614510059360000138e-01 1.913248896599999971e-01 1.261490732430000095e-01 7.822100818159999358e-02 4.912986606360000147e-02
1.267800000000000082e+01 2.773174345489999859e-01 2.612995207309999901e-01 1.911747753620000045e-01 1.260329782959999922e-01 7.812786847350000619e-02 4.904805868860000195e-02
1.268400000000000105e+01 2.771582007410000048e-01 2.611483335490000224e-01 1.910239756110000131e-01 1.259167790409999876e-01 7.803460955619999362e-02 4.896645992990000112e-02
1.269000000000000128e+01 2.769988179210000068e-01 2.609975934029999944e-01 1.908729076390000001e-01 1.258022636180000098e-01 7.794144004580000340e-02 4.888450726870000040e-02
1.269600000000000151e+01 2.768391370769999749e-01 2.608475089069999808e-01 1.907222867009999989e-01 1.256875246760000009e-01 7.784801721570000499e-02 4.880324378610000069e-02
1.270199999999999996e+01 2.766792476180000016e-01 2.606974244120000006e-01 1.905720531940000018e-01 1.255718022579999926e-01 7.775507122279999572e-02 4.872213304039999665e-02
1.270800000000000018e+01 2.765194475650000205e-01 2.605476975439999787e-01 1.904225647449999947e-01 1.254557222129999983e-01 7.766285538669999433e-02 4.864150658250000064e-02
1.271400000000000041e+01 2.763600349429999881e-01 2.603988349440000127e-01 1.902736276389999925e-01 1.253396272660000088e-01 7.757090032100000254e-02 4.856092482809999666e-02
1.272000000000000064e+01 2.762007713319999946e-01 2.602506577970000179e-01 1.901241540910000027e-01 1.252238005400000131e-01 7.747918367389999839e-02 4.848127439620000118e-02
1.272600000000000087e+01 2.760419547560000186e-01 2.601029872889999983e-01 1.899743080140000040e-01 1.251078397039999957e-01 7.738695293660000085e-02 4.840271174909999835e-02
1.273200000000000109e+01 2.758828997610000000e-01 2.599565982820000176e-01 1.898248940710000054e-01 1.249911412599999938e-01 7.729429751630000067e-02 4.832401126619999959e-02
1.273800000000000132e+01 2.757233381270000061e-01 2.598097026349999727e-01 1.896758973600000120e-01 1.248749792579999934e-01 7.720223069190000620e-02 4.824659600850000202e-02
1.274400000000000155e+01 2.755636870859999865e-01 2.596607506279999811e-01 1.895258128639999984e-01 1.247590854759999951e-01 7.711049914360000590e-02 4.816918447609999654e-02
1.275000000000000000e+01 2.754039466379999967e-01 2.595095932479999923e-01 1.893744617700000021e-01 1.246436983349999972e-01 7.701942324640000115e-02 4.808964952829999917e-02
1.275600000000000023e+01 2.752443253990000116e-01 2.593578994269999938e-01 1.892249882220000123e-01 1.245291233059999947e-01 7.692952454090000447e-02 4.800987988710000293e-02
1.276200000000000045e+01 2.750865817070000108e-01 2.592063844199999911e-01 1.890791803599999876e-01 1.244155988099999999e-01 7.683919370170000374e-02 4.793197661640000162e-02
1.276800000000000068e+01 2.749297916890000026e-01 2.590544819830000178e-01 1.889354586599999997e-01 1.243023648859999941e-01 7.674920558929999859e-02 4.785586521029999707e-02
1.277400000000000091e+01 2.747724950309999858e-01 2.589015364650000262e-01 1.887917518620000068e-01 1.241891384119999941e-01 7.665991783139999849e-02 4.777866601939999985e-02
1.278000000000000114e+01 2.746151685709999901e-01 2.587480545040000135e-01 1.886476427319999927e-01 1.240743994710000048e-01 7.657147943969999648e-02 4.769989475610000168e-02
1.278600000000000136e+01 2.744585871699999902e-01 2.585964500899999852e-01 1.885029077529999930e-01 1.239596679809999991e-01 7.648254185910000058e-02 4.762176796789999861e-02
1.279200000000000159e+01 2.743021249770000169e-01 2.584477066990000238e-01 1.883583068849999931e-01 1.238451898100000059e-01 7.639433443550000535e-02 4.754153266549999979e-02
1.279800000000000004e+01 2.741452753540000176e-01 2.583012580869999963e-01 1.882131397719999932e-01 1.237301602959999941e-01 7.630527019499999675e-02 4.745927453039999744e-02
1.280400000000000027e+01 2.739878594879999740e-01 2.581557631490000171e-01 1.880661547180000059e-01 1.236163824799999950e-01 7.621441036459999929e-02 4.737664759159999905e-02
1.281000000000000050e+01 2.738303244110000256e-01 2.580104768279999905e-01 1.879199445249999934e-01 1.235032603139999963e-01 7.612449675799999593e-02 4.729393124580000274e-02
1.281600000000000072e+01 2.736733257769999872e-01 2.578641474250000232e-01 1.877740621569999879e-01 1.233905553820000001e-01 7.603474706410000283e-02 4.721113294359999962e-02
1.282200000000000095e+01 2.735161483290000084e-01 2.577187418940000141e-01 1.876276284460000054e-01 1.232791170480000004e-01 7.594402879480000035e-02 4.712868109349999807e-02
1.282800000000000118e+01 2.733596563340000007e-01 2.575733363630000050e-01 1.874814331530000044e-01 1.231674328449999939e-01 7.585288584230000242e-02 4.704668745400000102e-02
1.283400000000000141e+01 2.732040286060000156e-01 2.574273645879999739e-01 1.873358935120000013e-01 1.230541393159999969e-01 7.576404511930000252e-02 4.696517437699999908e-02
1.283999999999999986e+01 2.730492651459999753e-01 2.572788000110000084e-01 1.871910840269999932e-01 1.229386925699999938e-01 7.567646354439999667e-02 4.688418656590000178e-02
1.284600000000000009e+01 2.728943228719999947e-01 2.571291923519999911e-01 1.870462149379999994e-01 1.228231787680000020e-01 7.559011131529999594e-02 4.680288955570000020e-02
1.285200000000000031e+01 2.727392613890000095e-01 2.569802701469999784e-01 1.869002133609999894e-01 1.227090731260000039e-01 7.550331205129999501e-02 4.672161117200000074e-02
1.285800000000000054e+01 2.725844681260000124e-01 2.568324804309999876e-01 1.867532283070000021e-01 1.225952506069999948e-01 7.541423290969999360e-02 4.663994908329999883e-02
1.286400000000000077e+01 2.724300324919999849e-01 2.566862404349999904e-01 1.866069287060000137e-01 1.224814578890000005e-01 7.532324641939999732e-02 4.655971005560000098e-02
1.287000000000000099e+01 2.722762227059999929e-01 2.565407156939999989e-01 1.864621639250000074e-01 1.223675161599999950e-01 7.523220032449999539e-02 4.648163169620000285e-02
1.287600000000000122e+01 2.721231579780000187e-01 2.563956379890000026e-01 1.863182932140000081e-01 1.222543194889999935e-01 7.514138519759999690e-02 4.640527442100000205e-02
1.288200000000000145e+01 2.719710469250000151e-01 2.562500238420000187e-01 1.861739456650000069e-01 1.221423670649999932e-01 7.505121082070000116e-02 4.632905125620000175e-02
1.288799999999999990e+01 2.718193829059999955e-01 2.561039924619999963e-01 1.860291510819999938e-01 1.220298111439999944e-01 7.496275752780000301e-02 4.625265672799999672e-02
1.289400000000000013e+01 2.716675698759999924e-01 2.559583485129999780e-01 1.858838200569999932e-01 1.219169944519999937e-01 7.487516850229999910e-02 4.617431387309999663e-02
1.290000000000000036e+01 2.715156376360000068e-01 2.558124959470000070e-01 1.857380866999999991e-01 1.218052729959999969e-01 7.478872686620000043e-02 4.609474167230000197e-02
1.290600000000000058e+01 2.713643908500000257e-01 2.556668221949999764e-01 1.855935454369999904e-01 1.216941773889999995e-01 7.470192760230000284e-02 4.601544886830000181e-02
1.291200000000000081e+01 2.712121009830000262e-01 2.555209100249999921e-01 1.854502260679999903e-01 1.215841099620000032e-01 7.461459189649999324e-02 4.593677446250000324e-02
1.291800000000000104e+01 2.710588574410000007e-01 2.553764283659999967e-01 1.853071600200000002e-01 1.214732453229999953e-01 7.452735304829999352e-02 4.585946723820000237e-02
1.292400000000000126e+01 2.709046602249999824e-01 2.552339732650000248e-01 1.851645559070000113e-01 1.213615685699999946e-01 7.444096356630000577e-02 4.578446969390000121e-02
1.293000000000000149e+01 2.707506418230000156e-01 2.550924718379999900e-01 1.850221753119999923e-01 1.212489977480000064e-01 7.435481250290000566e-02 4.571012407539999656e-02
1.293599999999999994e+01 2.705965042110000107e-01 2.549503445629999754e-01 1.848803013560000041e-01 1.211363747719999967e-01 7.426791638139999818e-02 4.563481360669999903e-02
1.294200000000000017e+01 2.704428434369999801e-01 2.548066973690000236e-01 1.847385913129999946e-01 1.210241466760000051e-01 7.418218255040000264e-02 4.555840417740000120e-02
1.294800000000000040e+01 2.702888548369999921e-01 2.546616792679999852e-01 1.845970153810000125e-01 1.209113746880000062e-01 7.409799844030000304e-02 4.548099264500000266e-02
1.295400000000000063e+01 2.701347768310000119e-01 2.545141279700000037e-01 1.844546645880000002e-01 1.207975447179999995e-01 7.401479780670000563e-02 4.540492594239999707e-02
1.296000000000000085e+01 2.699797749519999845e-01 2.543648481369999992e-01 1.843119561669999962e-01 1.206841915850000030e-01 7.393125444650000544e-02 4.532949253920000310e-02
1.296600000000000108e+01 2.698245048519999911e-01 2.542141973970000191e-01 1.841699033979999900e-01 1.205706521869999992e-01 7.384674996140000447e-02 4.525411874060000089e-02
1.297200000000000131e+01 2.696681022640000092e-01 2.540644407270000182e-01 1.840279549359999933e-01 1.204576939340000069e-01 7.376357167960000127e-02 4.517932608720000298e-02
1.297800000000000153e+01 2.695123255249999850e-01 2.539157271390000137e-01 1.838850378989999867e-01 1.203459948299999971e-01 7.368119060989999913e-02 4.510450735689999768e-02
1.298399999999999999e+01 2.693587243560000011e-01 2.537674903870000276e-01 1.837410628800000001e-01 1.202337145810000035e-01 7.359786331650000624e-02 4.502915218470000119e-02
1.299000000000000021e+01 2.692050337790000136e-01 2.536198198799999859e-01 1.835970282549999888e-01 1.201196312900000007e-01 7.351440191270000590e-02 4.495412483809999721e-02
1.299600000000000044e+01 2.690503299240000201e-01 2.534718811510000003e-01 1.834543645379999866e-01 1.200045496230000008e-01 7.343145459890000615e-02 4.488105326889999663e-02
1.300200000000000067e+01 2.688959836959999850e-01 2.533246278760000192e-01 1.833135187630000051e-01 1.198897212739999940e-01 7.334900647400000029e-02 4.480883106590000109e-02
1.300800000000000090e+01 2.687428891659999763e-01 2.531784772869999922e-01 1.831744164230000027e-01 1.197748780250000034e-01 7.326576113699999337e-02 4.473632946609999717e-02
1.301400000000000112e+01 2.685897052289999976e-01 2.530324161049999909e-01 1.830361634490000056e-01 1.196596920489999966e-01 7.318265736100000585e-02 4.466304183010000317e-02
1.302000000000000135e+01 2.684362530709999972e-01 2.528875470160000249e-01 1.828979104759999863e-01 1.195446774360000020e-01 7.309964299200000237e-02 4.459051042800000336e-02
1.302600000000000158e+01 2.682831585409999886e-01 2.527435123919999915e-01 1.827588379379999906e-01 1.194288954139999942e-01 7.301679998639999669e-02 4.451823979620000288e-02
1.303200000000000003e+01 2.681312859059999942e-01 2.525991797450000131e-01 1.826194822789999894e-01 1.193122789260000066e-01 7.293308526279999870e-02 4.444573074580000088e-02
1.303800000000000026e+01 2.679792046550000251e-01 2.524543106559999917e-01 1.824798434969999994e-01 1.191945075989999936e-01 7.284952700140000237e-02 4.437476769089999939e-02
1.304400000000000048e+01 2.678271830080000138e-01 2.523094415659999923e-01 1.823387891050000098e-01 1.190764904019999959e-01 7.276524603370000677e-02 4.430376365779999798e-02
1.305000000000000071e+01 2.676765024659999992e-01 2.521643936629999749e-01 1.821992993350000090e-01 1.189595684410000020e-01 7.268197089429999369e-02 4.423219710589999798e-02
1.305600000000000094e+01 2.675279676910000126e-01 2.520189285280000080e-01 1.820610761639999964e-01 1.188417971129999973e-01 7.259974628689999654e-02 4.416063427929999702e-02
1.306200000000000117e+01 2.673804759980000223e-01 2.518723011019999847e-01 1.819228529930000116e-01 1.187234222889999996e-01 7.251746952529999901e-02 4.408767819400000176e-02
1.306800000000000139e+01 2.672329545020000197e-01 2.517256438730000045e-01 1.817841976879999988e-01 1.186054795979999965e-01 7.243432849650000005e-02 4.401358589530000170e-02
1.307400000000000162e+01 2.670848071579999816e-01 2.515791952609999771e-01 1.816447824240000064e-01 1.184890344739999990e-01 7.235138118270000029e-02 4.393867775799999847e-02
1.308000000000000007e+01 2.669353485109999813e-01 2.514325082300000180e-01 1.815046072010000067e-01 1.183744147420000004e-01 7.227026671170000416e-02 4.386440291999999658e-02
1.308600000000000030e+01 2.667856812480000062e-01 2.512849867340000154e-01 1.813634037970000001e-01 1.182601675389999968e-01 7.218971103429999703e-02 4.379060864449999674e-02
1.309200000000000053e+01 2.666375041010000113e-01 2.511388063430000095e-01 1.812219470739999949e-01 1.181455776099999966e-01 7.210966199639999574e-02 4.371753707530000310e-02
1.309800000000000075e+01 2.664896249770000169e-01 2.509931623939999912e-01 1.810816377399999955e-01 1.180303841830000061e-01 7.203022390600000158e-02 4.364540800450000119e-02
1.310400000000000098e+01 2.663412094120000129e-01 2.508486211300000046e-01 1.809432804580000109e-01 1.179154068230000019e-01 7.195115834470000582e-02 4.357435926799999720e-02
1.311000000000000121e+01 2.661921083930000043e-01 2.507050037379999763e-01 1.808054000140000006e-01 1.178011000159999988e-01 7.187199592590000352e-02 4.350286349649999662e-02
1.311600000000000144e+01 2.660427391529999741e-01 2.505615353580000204e-01 1.806675493719999970e-01 1.176874488589999962e-01 7.179243117569999999e-02 4.343010112640000031e-02
1.312199999999999989e+01 2.658927142620000073e-01 2.504194080830000058e-01 1.805291920900000124e-01 1.175726801160000001e-01 7.171170413489999507e-02 4.335864260789999702e-02
1.312800000000000011e+01 2.657404839990000212e-01 2.502783536909999884e-01 1.803913116460000021e-01 1.174580529330000039e-01 7.163015007970000014e-02 4.328649863600000230e-02
1.313400000000000034e+01 2.655886709690000180e-01 2.501373887059999968e-01 1.802535653110000080e-01 1.173436269160000045e-01 7.154830545189999613e-02 4.321234300730000116e-02
1.314000000000000057e+01 2.654361724850000104e-01 2.499949187040000076e-01 1.801147162910000099e-01 1.172290369870000043e-01 7.146724313499999703e-02 4.313620552419999976e-02
1.314600000000000080e+01 2.652831971649999843e-01 2.498507052660000061e-01 1.799757033590000110e-01 1.171144768599999969e-01 7.138694822789999617e-02 4.306155443189999682e-02
1.315200000000000102e+01 2.651296257970000014e-01 2.497043460610000043e-01 1.798379272220000102e-01 1.169998049740000046e-01 7.130638509990000484e-02 4.298727586869999923e-02
1.315800000000000125e+01 2.649757862089999749e-01 2.495578080420000067e-01 1.796999573710000020e-01 1.168853864069999970e-01 7.122477144000000093e-02 4.291182756419999883e-02
1.316400000000000148e+01 2.648219764229999829e-01 2.494111061100000026e-01 1.795610338449999954e-01 1.167709976430000018e-01 7.114273309709999438e-02 4.283524677159999960e-02
1.316999999999999993e+01 2.646674811840000197e-01 2.492649108170000016e-01 1.794222295279999935e-01 1.166580319400000038e-01 7.106044143440000405e-02 4.275881871579999965e-02
1.317600000000000016e+01 2.645123898980000221e-01 2.491190880539999875e-01 1.792843788859999898e-01 1.165459230539999946e-01 7.097785919900000129e-02 4.268427193160000133e-02
1.318200000000000038e+01 2.643575668329999906e-01 2.489740252490000028e-01 1.791480779650000132e-01 1.164326295260000033e-01 7.089422643180000316e-02 4.261121153829999786e-02
1.318800000000000061e+01 2.642027735710000269e-01 2.488300353289999989e-01 1.790122985840000014e-01 1.163185164329999938e-01 7.081060856580000118e-02 4.253838211299999783e-02
1.319400000000000084e+01 2.640485465529999742e-01 2.486864328379999878e-01 1.788773089650000092e-01 1.162054687739999953e-01 7.072659581899999603e-02 4.246496036650000000e-02
1.320000000000000107e+01 2.638939917090000198e-01 2.485423386099999965e-01 1.787427067759999877e-01 1.160928979519999932e-01 7.064125686880000365e-02 4.239230975509999944e-02
1.320600000000000129e+01 2.637400329110000108e-01 2.483976036309999968e-01 1.786076724529999937e-01 1.159801781180000019e-01 7.055583596230000087e-02 4.232073575260000137e-02
1.321200000000000152e+01 2.635852992530000050e-01 2.482518553730000133e-01 1.784713566299999943e-01 1.158679574729999939e-01 7.047011703250000147e-02 4.224908351900000247e-02
1.321799999999999997e+01 2.634291052819999757e-01 2.481039613490000073e-01 1.783340573309999955e-01 1.157558858389999973e-01 7.038476318120000241e-02 4.217697680000000171e-02
1.322400000000000020e+01 2.632721066470000149e-01 2.479556649920000022e-01 1.781959533689999875e-01 1.156437993050000029e-01 7.029804587360000134e-02 4.210665449499999963e-02
1.323000000000000043e+01 2.631162703039999773e-01 2.478064447639999890e-01 1.780581921340000096e-01 1.155320405960000019e-01 7.021112740040000300e-02 4.203753545879999887e-02
1.323600000000000065e+01 2.629628777499999903e-01 2.476566880939999882e-01 1.779211908580000112e-01 1.154205054040000067e-01 7.012461870910000061e-02 4.196822643280000154e-02
1.324200000000000088e+01 2.628116309640000092e-01 2.475073188540000135e-01 1.777855604889999885e-01 1.153085827830000049e-01 7.003921270370000451e-02 4.189894348380000105e-02
1.324800000000000111e+01 2.626603543759999937e-01 2.473596185449999929e-01 1.776502132420000046e-01 1.151974722739999984e-01 6.995320320129999603e-02 4.182748869059999680e-02
1.325400000000000134e+01 2.625083029270000035e-01 2.472131103280000020e-01 1.775145679709999869e-01 1.150868162509999931e-01 6.986819952730000116e-02 4.175579920409999701e-02
1.326000000000000156e+01 2.623557746410000169e-01 2.470656931399999867e-01 1.773788630960000112e-01 1.149778589610000040e-01 6.978217512369999653e-02 4.168330505489999810e-02
1.326600000000000001e+01 2.622033655639999794e-01 2.469179183240000075e-01 1.772444844249999873e-01 1.148710101840000053e-01 6.969439983370000202e-02 4.161100834610000077e-02
1.327200000000000024e+01 2.620513141160000226e-01 2.467712908980000119e-01 1.771107614040000056e-01 1.147645115850000064e-01 6.960687786340000183e-02 4.153908789159999754e-02
1.327800000000000047e+01 2.618999481200000035e-01 2.466265112159999884e-01 1.769772917030000003e-01 1.146568506959999983e-01 6.952069699759999555e-02 4.146784543990000155e-02
1.328400000000000070e+01 2.617486715319999879e-01 2.464836388830000113e-01 1.768432408570000114e-01 1.145486608149999946e-01 6.943500041960000424e-02 4.139791429039999665e-02
1.329000000000000092e+01 2.615978419780000119e-01 2.463414967060000016e-01 1.767082959409999876e-01 1.144411861900000021e-01 6.935118138790000164e-02 4.132935404779999877e-02
1.329600000000000115e+01 2.614452540869999786e-01 2.462000995870000097e-01 1.765731424089999890e-01 1.143339872359999954e-01 6.926833838220000650e-02 4.126167297359999847e-02
1.330200000000000138e+01 2.612915337089999901e-01 2.460598349570000121e-01 1.764387190339999911e-01 1.142268776890000004e-01 6.918638944629999787e-02 4.119497537610000010e-02
1.330800000000000161e+01 2.611372172829999894e-01 2.459199279550000061e-01 1.763043701650000017e-01 1.141201630230000014e-01 6.910491734739999947e-02 4.112955182789999886e-02
1.331400000000000006e+01 2.609841227529999808e-01 2.457815259699999977e-01 1.761690974239999985e-01 1.140133067970000025e-01 6.902393698690000023e-02 4.106451570990000272e-02
1.332000000000000028e+01 2.608323097229999776e-01 2.456434518099999964e-01 1.760330647230000101e-01 1.139061003919999981e-01 6.894393265249999792e-02 4.099895060059999957e-02
1.332600000000000051e+01 2.606809139249999796e-01 2.455053180460000095e-01 1.758963316680000055e-01 1.137994006279999942e-01 6.886607408519999918e-02 4.093147441739999892e-02
1.333200000000000074e+01 2.605285644529999889e-01 2.453668415549999926e-01 1.757583916190000040e-01 1.136923730369999996e-01 6.878835707899999541e-02 4.086320474740000319e-02
1.333800000000000097e+01 2.603759169579999977e-01 2.452290952210000041e-01 1.756205558779999898e-01 1.135857030750000024e-01 6.870937347409999951e-02 4.079539701340000046e-02
1.334400000000000119e+01 2.602230608459999983e-01 2.450907975440000108e-01 1.754814833399999940e-01 1.134792491789999996e-01 6.862927228210000119e-02 4.072758182879999966e-02
1.335000000000000142e+01 2.600699663159999897e-01 2.449507862330000119e-01 1.753412783149999876e-01 1.133731827140000009e-01 6.854877620940000305e-02 4.065898433330000089e-02
1.335599999999999987e+01 2.599172890190000196e-01 2.448107451200000062e-01 1.752011030910000100e-01 1.132672205570000035e-01 6.846850365400000693e-02 4.059136658910000167e-02
1.336200000000000010e+01 2.597651481630000037e-01 2.446710914369999990e-01 1.750610768799999994e-01 1.131606176500000033e-01 6.838963925839999791e-02 4.052414372560000227e-02
1.336800000000000033e+01 2.596155107020000075e-01 2.445310801270000056e-01 1.749213039879999876e-01 1.130524650220000038e-01 6.831227987999999307e-02 4.045679792759999949e-02
1.337400000000000055e+01 2.594660520550000071e-01 2.443904727700000057e-01 1.747818142179999867e-01 1.129444092509999942e-01 6.823531538249999473e-02 4.038967564700000207e-02
1.338000000000000078e+01 2.593155801300000007e-01 2.442493438720000076e-01 1.746415048839999873e-01 1.128367781640000067e-01 6.815819442270000528e-02 4.032257199289999983e-02
1.338600000000000101e+01 2.591659724709999835e-01 2.441103458399999926e-01 1.745021343229999911e-01 1.127308830620000063e-01 6.808227300640000423e-02 4.025682806969999722e-02
1.339200000000000124e+01 2.590167522430000258e-01 2.439723461870000054e-01 1.743624806400000116e-01 1.126261502500000011e-01 6.800683587790000428e-02 4.019226133820000268e-02
1.339800000000000146e+01 2.588682174679999837e-01 2.438337951900000078e-01 1.742219775920000047e-01 1.125206872820000009e-01 6.793048977849999726e-02 4.012869298459999928e-02
1.340399999999999991e+01 2.587199211119999842e-01 2.436941713090000072e-01 1.740818023679999993e-01 1.124136969450000023e-01 6.785295158619999989e-02 4.006475955250000248e-02
1.341000000000000014e+01 2.585712671279999930e-01 2.435547411439999976e-01 1.739427000279999969e-01 1.123070046310000042e-01 6.777298450469999846e-02 4.000119492410000172e-02
1.341600000000000037e+01 2.584233283999999853e-01 2.434169501070000130e-01 1.738058775659999944e-01 1.122002676130000043e-01 6.769344955679999776e-02 3.993777930740000093e-02
1.342200000000000060e+01 2.582744657989999859e-01 2.432809323069999863e-01 1.736710667609999981e-01 1.120938211679999991e-01 6.761380285019999437e-02 3.987536579369999751e-02
1.342800000000000082e+01 2.581248879429999810e-01 2.431439459320000052e-01 1.735367625950000048e-01 1.119879856710000038e-01 6.753459572789999310e-02 3.981297090650000314e-02
1.343400000000000105e+01 2.579748034480000007e-01 2.430054694409999883e-01 1.734021306040000043e-01 1.118821501730000029e-01 6.745472550389999822e-02 3.974916413429999823e-02
1.344000000000000128e+01 2.578243017199999820e-01 2.428656518460000080e-01 1.732687354090000076e-01 1.117758527400000007e-01 6.737351417539999554e-02 3.968488052489999723e-02
1.344600000000000151e+01 2.576729059219999840e-01 2.427251487969999955e-01 1.731363087889999930e-01 1.116696745160000032e-01 6.729076802729999640e-02 3.962059691550000318e-02
1.345199999999999996e+01 2.575201988220000016e-01 2.425842285160000056e-01 1.730044484140000061e-01 1.115632578730000046e-01 6.720848381520000414e-02 3.955636173490000018e-02
1.345800000000000018e+01 2.573665380480000264e-01 2.424428164959999965e-01 1.728730350730000032e-01 1.114573329689999975e-01 6.712643802169999951e-02 3.949208930129999989e-02
1.346400000000000041e+01 2.572119235990000252e-01 2.423007041219999991e-01 1.727405786510000096e-01 1.113521009679999951e-01 6.704538315529999515e-02 3.942802175880000259e-02
1.347000000000000064e+01 2.570564746860000138e-01 2.421582490209999994e-01 1.726062893870000114e-01 1.112484857439999947e-01 6.696449965240000579e-02 3.936516866090000039e-02
1.347600000000000087e+01 2.569017708299999869e-01 2.420164048669999901e-01 1.724711358550000129e-01 1.111464723939999955e-01 6.688331067559999399e-02 3.930300474170000252e-02
1.348200000000000109e+01 2.567482888700000077e-01 2.418743669990000011e-01 1.723363697530000127e-01 1.110443845389999934e-01 6.680136919019999397e-02 3.924015536900000295e-02
1.348800000000000132e+01 2.565964460369999922e-01 2.417323291300000065e-01 1.722037792209999973e-01 1.109420806170000051e-01 6.671883910890000213e-02 3.917800635100000123e-02
1.349400000000000155e+01 2.564452588560000024e-01 2.415902316569999986e-01 1.720735132690000002e-01 1.108393818139999931e-01 6.663690507410000019e-02 3.911511227489999909e-02
1.350000000000000000e+01 2.562950849530000186e-01 2.414491474630000023e-01 1.719442158939999965e-01 1.107361838219999978e-01 6.655555218460000588e-02 3.905169665810000190e-02
1.350600000000000023e+01 2.561451494690000219e-01 2.413084506990000044e-01 1.718151271339999897e-01 1.106322035189999942e-01 6.647500395769999348e-02 3.898681700230000047e-02
1.351200000000000045e+01 2.559955716130000170e-01 2.411679178480000130e-01 1.716865003109999954e-01 1.105277091260000039e-01 6.639431416990000667e-02 3.892154246570000281e-02
1.351800000000000068e+01 2.558464407919999739e-01 2.410267591480000082e-01 1.715581119060000104e-01 1.104247421030000037e-01 6.631374359130000340e-02 3.885595873000000089e-02
1.352400000000000091e+01 2.556970119479999859e-01 2.408854961399999883e-01 1.714312732219999968e-01 1.103232577439999945e-01 6.623318791389999627e-02 3.879031538959999692e-02
1.353000000000000114e+01 2.555472552779999851e-01 2.407445758579999928e-01 1.713044494390000005e-01 1.102242171760000056e-01 6.615186482670000478e-02 3.872437030079999704e-02
1.353600000000000136e+01 2.553971111769999802e-01 2.406049370770000084e-01 1.711761504410000134e-01 1.101273447279999956e-01 6.606990098949999668e-02 3.866019099950000065e-02
1.354200000000000159e+01 2.552475035189999963e-01 2.404660582539999980e-01 1.710472851990000043e-01 1.100299432869999983e-01 6.598837673660000458e-02 3.859724849460000051e-02
1.354800000000000004e+01 2.550984919070000134e-01 2.403276115659999934e-01 1.709186285729999977e-01 1.099312007430000016e-01 6.590795516969999435e-02 3.853336349130000171e-02
1.355400000000000027e+01 2.549504041669999888e-01 2.401895523070000094e-01 1.707898527379999865e-01 1.098319590090000020e-01 6.582790613170000360e-02 3.846765682100000000e-02
1.356000000000000050e+01 2.548032104969999989e-01 2.400498092170000042e-01 1.706622689960000105e-01 1.097321286799999990e-01 6.574717164040000394e-02 3.840161859990000315e-02
1.356600000000000072e+01 2.546543478969999774e-01 2.399079650640000005e-01 1.705349385740000112e-01 1.096320822830000041e-01 6.566771119830000503e-02 3.833658993240000173e-02
1.357200000000000095e+01 2.545036673550000184e-01 2.397649884220000027e-01 1.704082787039999936e-01 1.095314547420000034e-01 6.558868288989999629e-02 3.827412798999999671e-02
1.357800000000000118e+01 2.543533444400000176e-01 2.396217733619999957e-01 1.702821105719999895e-01 1.094306632879999963e-01 6.550940126179999323e-02 3.821178153160000035e-02
1.358400000000000141e+01 2.542035877700000168e-01 2.394784688949999907e-01 1.701562702659999982e-01 1.093298792839999950e-01 6.543003022670000612e-02 3.814921155570000222e-02
1.359000000000000163e+01 2.540535628799999723e-01 2.393357902769999990e-01 1.700309813020000060e-01 1.092290282249999966e-01 6.535036861899999605e-02 3.808719292280000196e-02
1.359600000000000009e+01 2.539026737210000051e-01 2.391935586929999913e-01 1.699045151470000015e-01 1.091295778749999945e-01 6.527048349380000503e-02 3.802543506029999743e-02
1.360200000000000031e+01 2.537530958650000001e-01 2.390519976619999987e-01 1.697766333819999973e-01 1.090316399930000013e-01 6.519163399930000269e-02 3.796407952900000132e-02
1.360800000000000054e+01 2.536047399040000094e-01 2.389096617700000036e-01 1.696470230819999980e-01 1.089349091050000051e-01 6.511466950180000435e-02 3.790267929430000265e-02
1.361400000000000077e+01 2.534561455250000095e-01 2.387668937440000083e-01 1.695175468919999928e-01 1.088385283949999949e-01 6.503833085299999539e-02 3.784269839530000207e-02
1.362000000000000099e+01 2.533070743079999798e-01 2.386245131489999893e-01 1.693881303070000066e-01 1.087410673499999980e-01 6.496102362870000146e-02 3.778427466749999936e-02
1.362600000000000122e+01 2.531576156620000129e-01 2.384840399029999891e-01 1.692568659779999929e-01 1.086426302789999937e-01 6.488239765169999396e-02 3.772639110679999741e-02
1.363200000000000145e+01 2.530084848399999919e-01 2.383437454700000069e-01 1.691243648530000032e-01 1.085442602630000003e-01 6.480195373300000339e-02 3.767007961870000310e-02
1.363799999999999990e+01 2.528594434259999746e-01 2.382031232119999897e-01 1.689914613959999923e-01 1.084467023609999997e-01 6.472138315440000012e-02 3.761722519990000346e-02
1.364400000000000013e+01 2.527097165580000082e-01 2.380632609130000077e-01 1.688580513000000061e-01 1.083503812550000028e-01 6.464257091279999867e-02 3.756516799330000128e-02
1.365000000000000036e+01 2.525604069230000248e-01 2.379247993230000080e-01 1.687244176859999945e-01 1.082548573610000037e-01 6.456451117990000266e-02 3.751321882010000275e-02
1.365600000000000058e+01 2.524123191830000001e-01 2.377876043319999966e-01 1.685910224909999977e-01 1.081591099499999986e-01 6.448620557789999652e-02 3.746077790860000145e-02
1.366200000000000081e+01 2.522664368149999947e-01 2.376526296139999939e-01 1.684577465060000112e-01 1.080626472829999962e-01 6.440828740600000601e-02 3.740635514259999655e-02
1.366800000000000104e+01 2.521225214000000214e-01 2.375184148549999985e-01 1.683249324559999982e-01 1.079661399129999977e-01 6.432975828650000505e-02 3.734986484049999944e-02
1.367400000000000126e+01 2.519792914389999972e-01 2.373843193050000078e-01 1.681917905810000058e-01 1.078693270679999955e-01 6.425105035309999768e-02 3.729283437130000156e-02
1.368000000000000149e+01 2.518343329430000055e-01 2.372496873140000073e-01 1.680586338039999905e-01 1.077724695210000028e-01 6.417382508520000362e-02 3.723466023799999747e-02
1.368599999999999994e+01 2.516881227489999873e-01 2.371163517240000018e-01 1.679257750510000091e-01 1.076768338680000048e-01 6.409716606139999329e-02 3.717496618629999999e-02
1.369200000000000017e+01 2.515424191949999777e-01 2.369840890169999936e-01 1.677912026639999943e-01 1.075806170699999953e-01 6.402115523819999765e-02 3.711499646310000011e-02
1.369800000000000040e+01 2.513976097110000030e-01 2.368533760310000125e-01 1.676567941900000136e-01 1.074827909470000009e-01 6.394547969100000673e-02 3.705573827030000239e-02
1.370400000000000063e+01 2.512519061569999934e-01 2.367224544290000010e-01 1.675221771000000026e-01 1.073836684229999977e-01 6.386908888820000407e-02 3.699717298150000111e-02
1.371000000000000085e+01 2.511057555680000219e-01 2.365913391109999986e-01 1.673871278759999914e-01 1.072845980530000021e-01 6.379250437019999553e-02 3.693903610109999791e-02
[truncated: 474,951 more chars]
