# Supplementary material for: Chronology of motor-mediated microtubule streaming
Source: eLife. 2019 Jan 2;8:e39694. doi: 10.7554/eLife.39694 (PMC6338466; doi:10.7554/eLife.39694)
Supplement: Figure 8—source data 1. [file elife-39694-fig8-data1.zip › fig08/8c.txt]

FIG 8C
active_diffusion_x_axis  active_diffusion_y_axis
3.874271166784223246e-04 4.000424444962614968e-04
1.660652946947479289e-03 1.087796282274316583e-03
3.838126642515854621e-03 1.992127923606295398e-03
5.955636737064072365e-03 3.341190654338480927e-03
8.518693183328748808e-03 4.859163861749509969e-03
1.749119353908982133e-03 6.600966232691633752e-04
4.800310615862829824e-03 1.851210096134695091e-03
9.150412682382130097e-03 3.734796572852960243e-03
1.231563563041899838e-02 4.165039605958174851e-03
1.597111094057139524e-02 8.981132960624497660e-03
4.934571219705898883e-03 4.453049413300524603e-03
8.397383142716131899e-03 4.618505085161093635e-03
1.495230316514514421e-02 5.451904613838180411e-03
1.366176293669470708e-02 5.716424818308612175e-03
1.664865134676316721e-02 6.673971205621924765e-03
4.103031703869142698e-03 3.556305228266280825e-04
2.901961601974599719e-03 1.588927313127373817e-03
7.476914138996783137e-03 2.107587047485269365e-03
7.025160825053802967e-03 2.791913265588005181e-03
8.975318699850864251e-03 3.897913234613458681e-03
