# Supplementary material for: Chronology of motor-mediated microtubule streaming
Source: eLife. 2019 Jan 2;8:e39694. doi: 10.7554/eLife.39694 (PMC6338466; doi:10.7554/eLife.39694)
Supplement: Figure 8—source data 1. [file elife-39694-fig8-data1.zip › fig08/8b.txt]

FIG 8B

xaxis   phi=0.2: rot_diff_yaxis   phi=0.3: rot_diff_yaxis   phi=0.4: rot_diff_yaxis   phi=0.5: rot_diff_yaxis
0.00 	2.062622608214898651e-02  5.451264075134702042e-02  2.566924670512656936e-01  6.472438260958438550e-01
0.20 	2.053417131139557983e-02  5.251498835478733695e-02  2.193407497958155539e-01  4.633877847719478638e-01
0.40 	1.804832015699594019e-02  4.156614252641919333e-02  1.134464327419430485e-01  2.901545533391449716e-01
0.60 	1.704689506940748611e-02  3.309332710996863713e-02  9.930365300521028227e-02  1.500715649325649048e-01
0.80 	1.472777732810578652e-02  2.669351256235934222e-02  5.778988103052871278e-02  1.342339335950361034e-01
1.00 	1.319456590715857580e-02  2.309996906473068060e-02  4.360827834950950499e-02  8.395971596340025267e-02
