# Supplementary material for: Chronology of motor-mediated microtubule streaming
Source: eLife. 2019 Jan 2;8:e39694. doi: 10.7554/eLife.39694 (PMC6338466; doi:10.7554/eLife.39694)
Supplement: Figure 9—source data 1. [file elife-39694-fig9-data1.zip]

Archive with 4 entries (3 files):
- fig09/
- fig09/9b.txt
- fig09/9c.txt
- fig09/9a.txt
