# Supplementary material for: Chronology of motor-mediated microtubule streaming
Source: eLife. 2019 Jan 2;8:e39694. doi: 10.7554/eLife.39694 (PMC6338466; doi:10.7554/eLife.39694)
Supplement: Figure 9—source data 1. [file elife-39694-fig9-data1.zip › fig09/9b.txt]

FIG 9B

pa (y)	corr_min	stream		skew		corr_max	rotation
0.2	0.8400		1.4700		5.5680		21.1260		41.3019
0.4	0.2880		0.7500		2.2800		16.2720		21.3620
0.6	0.2040		0.5400		1.6920		12.5340		18.6989
0.8	0.0960		0.3600		0.6960		7.4340		10.8818
1.0	0.0660		0.3000		0.5160		5.7240		8.2114
