# Supplementary material for: Chronology of motor-mediated microtubule streaming
Source: eLife. 2019 Jan 2;8:e39694. doi: 10.7554/eLife.39694 (PMC6338466; doi:10.7554/eLife.39694)
Supplement: Figure 9—source data 1. [file elife-39694-fig9-data1.zip › fig09/9c.txt]

FIG 9C

pa (y)	corr_min	stream		skew 		corr_max	rotation
0.2	0.5880		1.5600		5.5680		21.1260		87.2559
0.4	0.2880		0.7800		3.0720		16.2720		54.6361
0.6	0.2040		0.5100		1.2600		16.2720		28.2585
0.8	0.1380		0.3900		0.6960		9.6540		25.2762
1.0	0.1380		0.3300		0.5160		7.4340		15.8096
