# Supplementary material for: Chronology of motor-mediated microtubule streaming
Source: eLife. 2019 Jan 2;8:e39694. doi: 10.7554/eLife.39694 (PMC6338466; doi:10.7554/eLife.39694)
Supplement: Figure 9—source data 1. [file elife-39694-fig9-data1.zip › fig09/9a.txt]

FIG 9A

pa (y)  corr_min        stream          skew            corr_max        rotation
0.2	0.8400		0.8100		3.0720		21.1260		9.8886
0.4	0.2040		0.4500		1.2600		9.6540		7.8269
0.6	0.0960		0.3300		0.6960		7.4340		6.2315
0.8	0.0480		0.2700		0.3840		5.7240		5.0264
1.0	0.0480		0.2100		0.2820		4.4100		4.3497
