# Supplementary material for: Chronology of motor-mediated microtubule streaming
Source: eLife. 2019 Jan 2;8:e39694. doi: 10.7554/eLife.39694 (PMC6338466; doi:10.7554/eLife.39694)
Supplement: Source code file 1. [file elife-39694-code.zip]

Archive with 9 entries (8 files):
- src/
- src/pair_motor.h
- src/typical_input.lammps
- src/compute_msd.h
- src/compute_msd_chunk.h
- src/compute_msd_chunk.cpp
- src/compute_msd.cpp
- src/README.txt
- src/pair_motor.cpp
