# Supplementary material for: Chronology of motor-mediated microtubule streaming
Source: eLife. 2019 Jan 2;8:e39694. doi: 10.7554/eLife.39694 (PMC6338466; doi:10.7554/eLife.39694)
Supplement: Source code file 1. [file elife-39694-code.zip › src/typical_input.lammps]

#########################################################
# output options and unit definition

echo		both
units		lj
dimension	2

#########################################################
# Variable Definition
variable 	kappa equal 200.0
variable 	km equal 1.0
variable 	pa equal 1.0
variable 	pp equal 0.0

# fixed variables that are never changed
variable	bl equal 0.5
variable	kT equal 1.0

# variables that determine the dynamics
variable	mass equal 1.0
variable	gamma equal 1.0
variable	tau equal ${mass}/${gamma}
variable	timestep equal 0.0001

# variables that determine the interactions
variable	sig equal 2*${bl}
variable	kspring equal 2000.0


#########################################################
# selection of atom, bond, bend styles, etc.

atom_style	molecular
bond_style	harmonic
angle_style	pol

#########################################################
# specify boundary conditions and read data file

boundary	p p p
read_data	input.data

#########################################################
# change the mass to the desired value

mass		* ${mass}

#########################################################
# Define bonded interactions

# define bonded interactions
bond_coeff	1 ${kspring} ${bl}
angle_coeff	1 ${kappa} ${bl}


#########################################################
# Adjust neighbor computations
neighbor       0.5 bin
neigh_modify   delay 5 every 1

#########################################################
# Define time integration settings

timestep	${timestep}
fix		NEWTON all nve
fix		LANGEVIN all langevin ${kT} ${kT} ${tau} 472538
fix		2D all enforce2d

#########################################################
variable        rc equal ${sig}*2^(1./6.)
pair_style      hybrid/overlay lj/cut ${rc} motor 2.0 ${kT} 412453
pair_coeff      * * lj/cut 1.0 ${sig}
pair_coeff      * * motor ${km} 1.0 ${pa} ${pp} 2.0
special_bonds   lj 0.0 0.0 1.0

thermo		10000
thermo_style	one
thermo_modify	flush yes

#########################################################
# Use load balancing to accelerate the simulations
#fix		BAL all balance 1000 1.2 shift xy 20 1.1

#########################################################
# DUMP the coordinates occasionally
dump		1 all custom 10000 out.dump id mol type x y z ix iy iz
dump_modify	1 sort id flush yes

#########################################################
# run simulation

restart		1000000 backup1.rs backup2.rs
run		50000000

write_restart	out.rs
write_data	out.data
