# Supplementary material for: Chronology of motor-mediated microtubule streaming
Source: eLife. 2019 Jan 2;8:e39694. doi: 10.7554/eLife.39694 (PMC6338466; doi:10.7554/eLife.39694)
Supplement: Source code file 1. [file elife-39694-code.zip › src/compute_msd_chunk.cpp]

/* ----------------------------------------------------------------------
   LAMMPS - Large-scale Atomic/Molecular Massively Parallel Simulator
   http://lammps.sandia.gov, Sandia National Laboratories
   Steve Plimpton, sjplimp@sandia.gov

   Copyright (2003) Sandia Corporation.  Under the terms of Contract
   DE-AC04-94AL85000 with Sandia Corporation, the U.S. Government retains
   certain rights in this software.  This software is distributed under
   the GNU General Public License.

   See the README file in the top-level LAMMPS directory.
------------------------------------------------------------------------- */

#include <string.h>
#include "compute_msd_chunk.h"
#include "atom.h"
#include "group.h"
#include "update.h"
#include "modify.h"
#include "compute_chunk_atom.h"
#include "domain.h"
#include "fix_store.h"
#include "memory.h"
#include "error.h"

using namespace LAMMPS_NS;

/* ---------------------------------------------------------------------- */

ComputeMSDChunk::ComputeMSDChunk(LAMMPS *lmp, int narg, char **arg) :
  Compute(lmp, narg, arg),
  idchunk(NULL), id_fix(NULL), massproc(NULL), masstotal(NULL), com(NULL), comall(NULL), msd(NULL)
{
  if (narg != 4) error->all(FLERR,"Illegal compute msd/chunk command");

  array_flag = 1;
  size_array_cols = 4;
  size_array_rows = 0;
  size_array_rows_variable = 1;
  extarray = 0;

  // ID of compute chunk/atom

  int n = strlen(arg[3]) + 1;
  idchunk = new char[n];
  strcpy(idchunk,arg[3]);

  firstflag = 1;
  init();

  // create a new fix STORE style for reference positions
  // id = compute-ID + COMPUTE_STORE, fix group = compute group
  // do not know size of array at this point, just allocate 1x3 array
  // fix creation must be done now so that a restart run can
  //   potentially re-populate the fix array (and change it to correct size)
  // otherwise size reset and init will be done in setup()

  n = strlen(id) + strlen("_COMPUTE_STORE") + 1;
  id_fix = new char[n];
  strcpy(id_fix,id);
  strcat(id_fix,"_COMPUTE_STORE");

  char **newarg = new char*[6];
  newarg[0] = id_fix;
  newarg[1] = group->names[igroup];
  newarg[2] = (char *) "STORE";
  newarg[3] = (char *) "global";
  newarg[4] = (char *) "1";
  newarg[5] = (char *) "1";
  modify->add_fix(6,newarg);
  fix = (FixStore *) modify->fix[modify->nfix-1];
  delete [] newarg;
}

/* ---------------------------------------------------------------------- */

ComputeMSDChunk::~ComputeMSDChunk()
{
  // check nfix in case all fixes have already been deleted

  if (modify->nfix) modify->delete_fix(id_fix);

  delete [] id_fix;
  delete [] idchunk;
  memory->destroy(massproc);
  memory->destroy(masstotal);
  memory->destroy(com);
  memory->destroy(comall);
  memory->destroy(msd);
}

/* ---------------------------------------------------------------------- */

void ComputeMSDChunk::init()
{
  int icompute = modify->find_compute(idchunk);
  if (icompute < 0)
    error->all(FLERR,"Chunk/atom compute does not exist for compute msd/chunk");
  cchunk = (ComputeChunkAtom *) modify->compute[icompute];
  if (strcmp(cchunk->style,"chunk/atom") != 0)
    error->all(FLERR,"Compute msd/chunk does not use chunk/atom compute");

  // set fix which stores reference atom coords
  // if firstflag, will be created in setup()

  if (!firstflag) {
    int ifix = modify->find_fix(id_fix);
    if (ifix < 0) error->all(FLERR,"Could not find compute msd/chunk fix ID");
    fix = (FixStore *) modify->fix[ifix];
  }
}

/* ----------------------------------------------------------------------
   compute initial COM for each chunk
   only once on timestep compute is defined, when firstflag = 1
------------------------------------------------------------------------- */

void ComputeMSDChunk::setup()
{
  if (!firstflag) return;
  compute_array();
  firstflag = 0;

  // if fix->astore is already correct size, restart file set it up
  // otherwise reset its size now and initialize to current COM

  if (fix->nrow == nchunk && fix->ncol == 3) return;
  fix->reset_global(nchunk,3);
    
  double **cominit = fix->astore;
  for (int i = 0; i < nchunk; i++) {
    cominit[i][0] = comall[i][0];
    cominit[i][1] = comall[i][1];
    cominit[i][2] = comall[i][2];
    msd[i][0] = msd[i][1] = msd[i][2] = msd[i][3] = 0.0;
  }
}

/* ---------------------------------------------------------------------- */

void ComputeMSDChunk::compute_array()
{
  int index;
  double massone;
  double unwrap[3];

  invoked_array = update->ntimestep;

  // compute chunk/atom assigns atoms to chunk IDs
  // extract ichunk index vector from compute
  // ichunk = 1 to Nchunk for included atoms, 0 for excluded atoms

  int n = cchunk->setup_chunks();
  cchunk->compute_ichunk();
  int *ichunk = cchunk->ichunk;

  // first time call, allocate per-chunk arrays
  // thereafter, require nchunk remain the same

  if (firstflag) {
    nchunk = n;
    allocate();
    size_array_rows = nchunk;
  } else if (n != nchunk)
    error->all(FLERR,"Compute msd/chunk nchunk is not static");

  // zero local per-chunk values

  for (int i = 0; i < nchunk; i++) {
    massproc[i] = 0.0;
    com[i][0] = com[i][1] = com[i][2] = 0.0;
  }

  // compute current COM for each chunk

  double **x = atom->x;
  int *mask = atom->mask;
  int *type = atom->type;
  imageint *image = atom->image;
  double *mass = atom->mass;
  double *rmass = atom->rmass;
  int nlocal = atom->nlocal;

  for (int i = 0; i < nlocal; i++)
    if (mask[i] & groupbit) {
      index = ichunk[i]-1;
      if (index < 0) continue;
      if (rmass) massone = rmass[i];
      else massone = mass[type[i]];
      domain->unmap(x[i],image[i],unwrap);
      massproc[index] += massone;
      com[index][0] += unwrap[0] * massone;
      com[index][1] += unwrap[1] * massone;
      com[index][2] += unwrap[2] * massone;
    }

  MPI_Allreduce(massproc,masstotal,nchunk,MPI_DOUBLE,MPI_SUM,world);
  MPI_Allreduce(&com[0][0],&comall[0][0],3*nchunk,MPI_DOUBLE,MPI_SUM,world);

  for (int i = 0; i < nchunk; i++) {
    if (masstotal[i] > 0.0) {
      comall[i][0] /= masstotal[i];
      comall[i][1] /= masstotal[i];
      comall[i][2] /= masstotal[i];
    }
  }

  // MSD is difference between current and initial COM
  // cominit is initilialized by setup() when firstflag is set

  if (firstflag) return;

  double dx,dy,dz;
  double **cominit = fix->astore;

  for (int i = 0; i < nchunk; i++) {
    dx = comall[i][0] - cominit[i][0];
    dy = comall[i][1] - cominit[i][1];
    dz = comall[i][2] - cominit[i][2];
    msd[i][0] = dx*dx;
    msd[i][1] = dy*dy;
    msd[i][2] = dz*dz;
    msd[i][3] = dx*dx + dy*dy + dz*dz;

    // AR: initialise reference position for each lag time
    cominit[i][0] = comall[i][0];
    cominit[i][1] = comall[i][1];
    cominit[i][2] = comall[i][2];
  }
}

/* ----------------------------------------------------------------------
   lock methods: called by fix ave/time
   these methods insure vector/array size is locked for Nfreq epoch
     by passing lock info along to compute chunk/atom
------------------------------------------------------------------------- */

/* ----------------------------------------------------------------------
   increment lock counter
------------------------------------------------------------------------- */

void ComputeMSDChunk::lock_enable()
{
  cchunk->lockcount++;
}

/* ----------------------------------------------------------------------
   decrement lock counter in compute chunk/atom, it if still exists
------------------------------------------------------------------------- */

void ComputeMSDChunk::lock_disable()
{
  int icompute = modify->find_compute(idchunk);
  if (icompute >= 0) {
    cchunk = (ComputeChunkAtom *) modify->compute[icompute];
    cchunk->lockcount--;
  }
}

/* ----------------------------------------------------------------------
   calculate and return # of chunks = length of vector/array
------------------------------------------------------------------------- */

int ComputeMSDChunk::lock_length()
{
  nchunk = cchunk->setup_chunks();
  return nchunk;
}

/* ----------------------------------------------------------------------
   set the lock from startstep to stopstep
------------------------------------------------------------------------- */

void ComputeMSDChunk::lock(Fix *fixptr, bigint startstep, bigint stopstep)
{
  cchunk->lock(fixptr,startstep,stopstep);
}

/* ----------------------------------------------------------------------
   unset the lock
------------------------------------------------------------------------- */

void ComputeMSDChunk::unlock(Fix *fixptr)
{
  cchunk->unlock(fixptr);
}

/* ----------------------------------------------------------------------
   one-time allocate of per-chunk arrays
------------------------------------------------------------------------- */

void ComputeMSDChunk::allocate()
{
  memory->create(massproc,nchunk,"msd/chunk:massproc");
  memory->create(masstotal,nchunk,"msd/chunk:masstotal");
  memory->create(com,nchunk,3,"msd/chunk:com");
  memory->create(comall,nchunk,3,"msd/chunk:comall");
  memory->create(msd,nchunk,4,"msd/chunk:msd");
  array = msd;
}

/* ----------------------------------------------------------------------
   memory usage of local data
------------------------------------------------------------------------- */

double ComputeMSDChunk::memory_usage()
{
  double bytes = (bigint) nchunk * 2 * sizeof(double);
  bytes += (bigint) nchunk * 2*3 * sizeof(double);
  bytes += (bigint) nchunk * 4 * sizeof(double);
  return bytes;
}
