# Supplementary material for: Chronology of motor-mediated microtubule streaming
Source: eLife. 2019 Jan 2;8:e39694. doi: 10.7554/eLife.39694 (PMC6338466; doi:10.7554/eLife.39694)
Supplement: Source code file 1. [file elife-39694-code.zip › src/README.txt]

EFFECTIVE MOTOR EXTENSION FOR LAMMPS
====================================

We have implemented an effective motor potential on top of existing, in-built interaction potentials within the LAMMPS package. This has been included with this article as pair_motor.cpp, and the associated header file pair_motor.h.

Getting Started

Download LAMMPS from lammps.sandia.gov/download.html. Simulations were performed using the 31 Mar 2017 = stable version, tag = stable_31Mar2017 version. However, any later version of LAMMPS should, to the authors' knowledge, be able to accommodate the effective motor potential file.

Follow instructions on lammps.sandia.gov/doc/Section_start.html to ensure that original LAMMPS code can be operated without issues. Use "make mpi" to compile the code using the parallel computing option. 

Once the original LAMMPS package works correctly, include pair_motor.* and compute_msd* files to the src directory, and compile it similarly.

Execute LAMMPS using the input file provided, "typical_input.lammps", for desired set of parameters.

Output

If LAMMPS has been installed correctly, and the execution has been performed, we will obtain backup LAMMPS files, and a large LAMMPS output file. The backup file is to restart a crashed or stopped simulation, from regular restart points specified in the input file. The large output file can be requested to report an arbitrary set of intrinsic LAMMPS molecule quantities. At the very least, we can simply output the x and y coordinates of each bead of each microtubule, for the given number of time steps.

This output can then be used for further analysis and generate the data that we have provided. 
