# Supplementary material for: Chronology of motor-mediated microtubule streaming
Source: eLife. 2019 Jan 2;8:e39694. doi: 10.7554/eLife.39694 (PMC6338466; doi:10.7554/eLife.39694)
Supplement: Source code file 1. [file elife-39694-code.zip › src/pair_motor.cpp]

/* ----------------------------------------------------------------------
   LAMMPS - Large-scale Atomic/Molecular Massively Parallel Simulator
   http://lammps.sandia.gov, Sandia National Laboratories
   Steve Plimpton, sjplimp@sandia.gov

   Copyright (2003) Sandia Corporation.  Under the terms of Contract
   DE-AC04-94AL85000 with Sandia Corporation, the U.S. Government retains
   certain rights in this software.  This software is distributed under
   the GNU General Public License.

   See the README file in the top-level LAMMPS directory.
------------------------------------------------------------------------- */
/* ----------------------------------------------------------------------
   Contributing author: Masoud Hoore (FZJ)
------------------------------------------------------------------------- */

#include <math.h>
#include <stdio.h>
#include <stdlib.h>
#include <string.h>
#include "pair_motor.h"
#include "atom.h"
#include "atom_vec.h"
#include "comm.h"
#include "force.h"
#include "update.h"
#include "neigh_list.h"
#include "math_const.h"
#include "memory.h"
#include "error.h"
#include "random_mars.h"

using namespace LAMMPS_NS;
using namespace MathConst;

/* ---------------------------------------------------------------------- */

PairMotor::PairMotor(LAMMPS *lmp) : Pair(lmp)
{
  nmax = 0;
  orien = NULL;
  random = NULL;

  writedata = 1;
  // set comm size needed by this Pair
  comm_forward = 3;
}

/* ---------------------------------------------------------------------- */

PairMotor::~PairMotor()
{
  memory->destroy(orien);

  if (allocated) {
    memory->destroy(setflag);
    memory->destroy(cutsq);

    memory->destroy(k_eff);
    memory->destroy(expconst);
    memory->destroy(cut);
  }

  if (random) delete random;

}

/* ---------------------------------------------------------------------- */

void PairMotor::compute(int eflag, int vflag)
{
  int i,j,ii,jj,inum,jnum,itype,jtype;
  double delx,dely,delz,evdwl,fpair;
  double rsq,dot1,dot2,dot3,ran_num, panti_prob, ppar_prob, rdum, boltz_fac;
  int *ilist,*jlist,*numneigh,**firstneigh;
  tagint moli,molj;

  evdwl = 0.0;
  if (eflag || vflag) ev_setup(eflag,vflag);
  else evflag = vflag_fdotr = 0;

  double **x = atom->x;
  double **f = atom->f;
  int *type = atom->type;
  int nlocal = atom->nlocal;
  int nghost = atom->nghost;
  int nall = nlocal + nghost;
  double *special_lj = force->special_lj;
  int newton_bond = force->newton_bond;
  int newton_pair = force->newton_pair;
  tagint *molecule = atom->molecule;
  bigint natoms = atom->natoms;


  // grow local arrays if necessary
  // need to be atom->nmax in length

  if (atom->nmax > nmax) {
    memory->destroy(orien);
    nmax = atom->nmax;
    memory->create(orien,nmax,3,"pair:orien");
  }

  inum = list->inum;
  ilist = list->ilist;
  numneigh = list->numneigh;
  firstneigh = list->firstneigh;

  // calculate orientation
  int **bondlist = neighbor->bondlist;
  int nbondlist = neighbor->nbondlist;
  for (ii = 0; ii < nbondlist; ii++) {
    i = bondlist[ii][0];
    j = bondlist[ii][1];

    orien[i][0] = x[j][0] - x[i][0];
    orien[i][1] = x[j][1] - x[i][1];
    orien[i][2] = x[j][2] - x[i][2];
  }

  // communicating orien from owned local
  // to the ghosts of the other processors
  comm->forward_comm_pair(this);

  // loop over neighbors of my atoms
  for (ii = 0; ii < inum; ii++) {
    i = ilist[ii];

    if (orien[i][0] == 0.0 && orien[i][1] == 0.0 && orien[i][2] == 0.0) continue;

    itype = type[i];
    jlist = firstneigh[i];
    jnum = numneigh[i];
    moli = molecule[i];

    for (jj = 0; jj < jnum; jj++) {
      j = jlist[jj];
      j &= NEIGHMASK;

      jtype = type[j];
      molj = molecule[j];
      if (moli == molj) continue;
      if (orien[j][0] == 0.0 && orien[j][1] == 0.0 && orien[j][2] == 0.0) continue;

      delx = x[i][0] - x[j][0];
      dely = x[i][1] - x[j][1];
      delz = x[i][2] - x[j][2];
      rsq = delx*delx + dely*dely + delz*delz;                  // dist^2 between beads
      
      rdum  = 1.0 - l_eq/sqrt(rsq);                             // (r-r0)/r
      boltz_fac = exp(expconst[itype][jtype]*rdum*rdum*rsq);    // exp(km*(r-r0)^2/kT)
      
      if (rsq > cutsq[itype][jtype]) continue;                  // if rsq > cutoff^2

      dot1 = orien[i][0]*orien[j][0] + orien[i][1]*orien[j][1] + orien[i][2]*orien[j][2];
      dot2 = delx*orien[i][0] + dely*orien[i][1] + delz*orien[i][2];
      dot3 = delx*orien[j][0] + dely*orien[j][1] + delz*orien[j][2];

      ran_num = random->uniform();                              // generate uniform random number
      
      panti_prob = p_anti*boltz_fac;                            // probability of anti motor
      ppar_prob  = p_par *boltz_fac;                            // probability of parallel motor
      
      if ( !(dot1 < 0.0 && dot2 > 0.0 && dot3 < 0.0 && ran_num < panti_prob)  &&
           !(dot1 > 0.0 && ran_num < ppar_prob) ) continue;

      fpair = k_eff[itype][jtype]*(rdum);                       // calculate force

      f[i][0] -= delx*fpair;
      f[i][1] -= dely*fpair;
      f[i][2] -= delz*fpair;
      if (newton_pair || j < nlocal) {
        f[j][0] += delx*fpair;
        f[j][1] += dely*fpair;
        f[j][2] += delz*fpair;
      }

      if (eflag)
        evdwl = 0.5*k_eff[itype][jtype]*rsq;

      if (evflag) ev_tally(i,j,nlocal,newton_pair,
                             evdwl,0.0,fpair,delx,dely,delz);
    }
  }

  if (vflag_fdotr) virial_fdotr_compute();

  //// DEBUG
  //if (orien[j] < 0.0) {
  //  char str[128];
  //  sprintf(str,"communication did not work at step " BIGINT_FORMAT " \n", update->ntimestep);
  //  error->one(FLERR,str);
  //}

}

/* ----------------------------------------------------------------------
   allocate all arrays
------------------------------------------------------------------------- */

void PairMotor::allocate()
{
  allocated = 1;
  int n = atom->ntypes;

  memory->create(setflag,n+1,n+1,"pair:setflag");
  for (int i = 1; i <= n; i++)
    for (int j = i; j <= n; j++)
      setflag[i][j] = 0;

  memory->create(cutsq,n+1,n+1,"pair:cutsq");

  memory->create(k_eff,n+1,n+1,"pair:k_eff");
  memory->create(expconst,n+1,n+1,"pair:expconst");
  memory->create(cut,n+1,n+1,"pair:cut");
}

/* ----------------------------------------------------------------------
   global settings
------------------------------------------------------------------------- */

void PairMotor::settings(int narg, char **arg)
{
  if (narg != 3) error->all(FLERR,"Illegal pair_style command");

  cut_global = force->numeric(FLERR,arg[0]);
  kT   = force->numeric(FLERR,arg[1]) * force->boltz;
  seed = force->inumeric(FLERR,arg[2]);

  // reset cutoffs that have been explicitly set

  if (allocated) {
    int i,j;
    for (i = 1; i <= atom->ntypes; i++)
      for (j = i+1; j <= atom->ntypes; j++)
        if (setflag[i][j]) cut[i][j] = cut_global;
  }

  if (random) delete random;
  random = new RanMars(lmp,seed);

}

/* ----------------------------------------------------------------------
   set coeffs for one or more type pairs
------------------------------------------------------------------------- */

void PairMotor::coeff(int narg, char **arg)
{
  if (narg < 6 || narg > 7)
    error->all(FLERR,"Incorrect args for pair coefficients");
  if (!allocated) allocate();

  int ilo,ihi,jlo,jhi;
  force->bounds(FLERR,arg[0],atom->ntypes,ilo,ihi);
  force->bounds(FLERR,arg[1],atom->ntypes,jlo,jhi);

  double k_eff_one = force->numeric(FLERR,arg[2]);

  l_eq = force->numeric(FLERR,arg[3]);
  p_anti = force->numeric(FLERR,arg[4]);
  p_par  = force->numeric(FLERR,arg[5]);
  if (p_anti < 0.0 || p_anti > 1.0 || p_par < 0.0 || p_par > 1.0)
    error->all(FLERR,"probabilities must be in range [0,1]");

  double cut_one = cut_global;
  if (narg == 7) cut_one = force->numeric(FLERR,arg[6]);

  int count = 0;
  for (int i = ilo; i <= ihi; i++) {
    for (int j = MAX(jlo,i); j <= jhi; j++) {
        
      k_eff[i][j] = k_eff_one;
      cut[i][j] = cut_one;
      setflag[i][j] = 1;
      expconst[i][j] = -k_eff[i][j]/kT;
      count++;
    }
  }

  if (count == 0) error->all(FLERR,"Incorrect args for pair coefficients");
}

/* ----------------------------------------------------------------------
   init for one type pair i,j and corresponding j,i
------------------------------------------------------------------------- */

double PairMotor::init_one(int i, int j)
{
  if (setflag[i][j] == 0) {
    k_eff[i][j] = mix_distance(k_eff[i][i],k_eff[j][j]);
    cut[i][j] = mix_distance(cut[i][i],cut[j][j]);
  }

  k_eff[j][i] = k_eff[i][j];
  cut[j][i] = cut[i][j];

  return cut[i][j];
}

/* ----------------------------------------------------------------------
   proc 0 writes to restart file
------------------------------------------------------------------------- */

void PairMotor::write_restart(FILE *fp)
{
  write_restart_settings(fp);

  int i,j;
  for (i = 1; i <= atom->ntypes; i++)
    for (j = i; j <= atom->ntypes; j++) {
      fwrite(&setflag[i][j],sizeof(int),1,fp);
      if (setflag[i][j]) {
        fwrite(&k_eff[i][j],sizeof(double),1,fp);
        fwrite(&cut[i][j],sizeof(double),1,fp);
      }
    }
}

/* ----------------------------------------------------------------------
   proc 0 reads from restart file, bcasts
------------------------------------------------------------------------- */

void PairMotor::read_restart(FILE *fp)
{
  read_restart_settings(fp);

  allocate();

  int i,j;
  int me = comm->me;
  for (i = 1; i <= atom->ntypes; i++)
    for (j = i; j <= atom->ntypes; j++) {
      if (me == 0) fread(&setflag[i][j],sizeof(int),1,fp);
      MPI_Bcast(&setflag[i][j],1,MPI_INT,0,world);
      if (setflag[i][j]) {
        if (me == 0) {
          fread(&k_eff[i][j],sizeof(double),1,fp);
          fread(&cut[i][j],sizeof(double),1,fp);
        }
        MPI_Bcast(&k_eff[i][j],1,MPI_DOUBLE,0,world);
        MPI_Bcast(&cut[i][j],1,MPI_DOUBLE,0,world);
      }
    }
}

/* ----------------------------------------------------------------------
   proc 0 writes to restart file
------------------------------------------------------------------------- */

void PairMotor::write_restart_settings(FILE *fp)
{
  fwrite(&cut_global,sizeof(double),1,fp);
  fwrite(&mix_flag,sizeof(int),1,fp);
}

/* ----------------------------------------------------------------------
   proc 0 reads from restart file, bcasts
------------------------------------------------------------------------- */

void PairMotor::read_restart_settings(FILE *fp)
{
  if (comm->me == 0) {
    fread(&cut_global,sizeof(double),1,fp);
    fread(&mix_flag,sizeof(int),1,fp);
  }
  MPI_Bcast(&cut_global,1,MPI_DOUBLE,0,world);
  MPI_Bcast(&mix_flag,1,MPI_INT,0,world);

}

/* ----------------------------------------------------------------------
   proc 0 writes to data file
------------------------------------------------------------------------- */

void PairMotor::write_data(FILE *fp)
{
  for (int i = 1; i <= atom->ntypes; i++)
    fprintf(fp,"%d %g\n",i,k_eff[i][i]);
}

/* ----------------------------------------------------------------------
   proc 0 writes all pairs to data file
------------------------------------------------------------------------- */

void PairMotor::write_data_all(FILE *fp)
{
  for (int i = 1; i <= atom->ntypes; i++)
    for (int j = i; j <= atom->ntypes; j++)
      fprintf(fp,"%d %d %g %g\n",i,j,k_eff[i][j],cut[i][j]);
}

/* ---------------------------------------------------------------------- */

double PairMotor::single(int i, int j, int itype, int jtype, double rsq,
                        double factor_coul, double factor_lj,
                        double &fforce)
{
  double r,arg,philj;

  r = sqrt(rsq);
  arg = MY_PI*r/cut[itype][jtype];
  fforce = factor_lj * k_eff[itype][jtype] *
    sin(arg) * MY_PI/cut[itype][jtype]/r;

  philj = k_eff[itype][jtype] * (1.0+cos(arg));
  return factor_lj*philj;
}

/* ---------------------------------------------------------------------- */

void *PairMotor::extract(const char *str, int &dim)
{
  dim = 2;
  if (strcmp(str,"a") == 0) return (void *) k_eff;
  return NULL;
}

/* ---------------------------------------------------------------------- */

int PairMotor::pack_forward_comm(int n, int *list, double *buf, int pbc_flag, int *pbc)
{
  int i,j,m;

  m = 0;
  for (i = 0; i < n; i ++) {
    j = list[i];
    buf[m++] = orien[j][0];
    buf[m++] = orien[j][1];
    buf[m++] = orien[j][2];
  }

  return m;
}

/* ---------------------------------------------------------------------- */
void PairMotor::unpack_forward_comm(int n, int first, double *buf)
{
  int i,m,last;

  m = 0;
  last = first + n ;
  for (i = first; i < last; i++) {
    orien[i][0] = buf[m++];
    orien[i][1] = buf[m++];
    orien[i][2] = buf[m++];
  }

}
